# Supplementary material for: Developmental and geographic transcriptomic variation in Anisakis simplex (s. s.) reveals lncRNA-mediated regulation of mRNA expression
Source: Sci Rep. 2026 Apr 20;16:18383. doi: 10.1038/s41598-026-47984-8 (PMC13266063; doi:10.1038/s41598-026-47984-8)
Supplement: Supplementary file 3 — Supplementary Information 3. [file 41598_2026_47984_MOESM3_ESM.xlsx]

## Sheet: BAL_L3_L4_sig
Baltic_L3_L4_sig
	gene_name	FPKM_L3_BAL1	FPKM_L3_BAL2	FPKM_L3_BAL3	FPKM_L3_BAL4	FPKM_L4_BAL1	FPKM_L4_BAL2	FPKM_L4_BAL3	FPKM_L4_BAL4	fc	log2.fc.	pval	qval	padj	log2FoldChange	Expression	Transcripts	qval2	log2FC2	order	Symbol	description
1	ASIM_0000006301	3.42135568184282	2.98251243125565	3.3345225237579	2.74178130551039	0.700722396567299	0.61055700361337	0.702537537669377	0.499443361878952	4.9657299499429	2.31200580592238	5.42796265604151e-14	1.19648082670836e-12	1.19648e-12	2.31201	Upregulated	DEGs	11.9221	2.31201	1	NA	Transcription initiation factor TFIID subunit 2
2	ASIM_0000007101	1.89894711489362	7.21460536170213	7.72309233758865	9.02619194609929	899.059229958865	1167.75437608652	576.692117017021	525.14342977305	0.00816210173888782	-6.93684359106263	2.4246404287017e-43	5.21410466144294e-41	5.2141e-41	-6.93684	Downregulated	DEGs	40.2828	-6.93684	1	NA	Apolipophorins (inferred by orthology to a D. melanogaster protein)
3	ASIM_0000007201	8.78491446770833	17.1386074927083	12.0797418197917	10.9882197177083	35.7565484729167	30.5497408552083	18.4429272010417	20.202647940625	0.466799553732729	-1.09912491307922	0.004333188587519	0.0144627305066913	0.0144627	-1.09912	Downregulated	DEGs	1.83975	-1.09912	1	NA	Probable rho GDP-dissociation inhibitor (inferred by orthology to a C. elegans protein)
4	ASIM_0000011501	17.6420434525386	16.4769399690949	21.4764595474614	17.0438537660044	14.1184929889625	10.2709286512141	5.32556719646799	5.85279116997792	2.04227805956892	1.03017930492822	3.95637462466544e-05	0.000224790145341206	0.00022479	1.03018	Upregulated	DEGs	3.64822	1.03018	1	NA	PHB domain-containing protein
5	ASIM_0000012201	2.89398954316547	1.87352252697842	3.90586957014389	2.46716325179856	13.2683846816547	9.17446078057554	5.89823060431655	7.90023727338129	0.307399038980535	-1.70181544013904	9.53027242575e-05	0.000498030116535237	0.00049803	-1.70182	Downregulated	DEGs	3.30274	-1.70182	1	NA	Bis(5'-adenosyl)-triphosphatase
6	ASIM_0000013101	21.9100853603604	28.7522578414414	23.9041661855856	30.3899005261261	93.6815178900901	79.3171816	47.0182237243243	58.4411148486486	0.376920022289835	-1.40766966074735	6.40278125862179e-06	4.30749496533108e-05	4.30749e-05	-1.40767	Downregulated	DEGs	4.36578	-1.40767	1	NA	NA
7	ASIM_0000013301	0.0001	0.0001	0.0001	0.0001	2.2716360042735	2.87234615384615	0.91813569017094	1.89412331410256	5.02749969282837e-05	-14.2797993860524	4.99329482533027e-07	4.10791790478906e-06	4.10792e-06	-14.2798	Downregulated	DEGs	5.38638	-14.2798	1	NA	AMP-binding domain-containing protein
8	ASIM_0000014001	11.416701516129	21.4332408602151	13.3436997849462	14.1879639247312	34.0226991397849	36.0216758924731	59.760548827957	24.6874153763441	0.390838836309968	-1.3553542648175	0.00214578479650544	0.00789577079716906	0.00789577	-1.35535	Downregulated	DEGs	2.10261	-1.35535	1	NA	Dihydropyrimidinase-related protein 5 (inferred by orthology to a human protein)
9	ASIM_0000014401	161.221621718391	119.863386908046	103.701063141762	149.527094314176	739.595732429119	853.830866130268	585.705546704981	569.108462703065	0.194420082627899	-2.36275084502167	3.15548837763159e-15	8.00515803236194e-14	8.00516e-14	-2.36275	Downregulated	DEGs	13.0966	-2.36275	1	NA	phosphoglucomutase (alpha-D-glucose-1,6-bisphosphate-dependent)
10	ASIM_0000014901	62.6279793984674	39.42562648659	48.9004008888889	60.3459348697318	129.421589084291	123.104175536398	104.187700210728	94.4014064980843	0.468394981129632	-1.09420247749867	0.000472125672187304	0.00206467065061055	0.00206467	-1.0942	Downregulated	DEGs	2.68515	-1.0942	1	NA	MICOS complex subunit MIC10
11	ASIM_0000015501	27.4098105294118	38.6773428371041	44.0119154977376	45.6901946063348	255.519594420814	279.696892850679	131.122552737557	186.464793683258	0.182678896735351	-2.45261811299498	3.52217502700957e-15	8.92316506157738e-14	8.92317e-14	-2.45262	Downregulated	DEGs	13.0495	-2.45262	1	NA	phenylalanine--tRNA ligase
12	ASIM_0000015801	49.2562994538606	29.2412989227872	46.7437568060264	41.4556692806026	6.98116124670433	9.07086316760829	7.8578434952919	6.15974395480226	5.54370389664374	2.47085020151336	8.98863734727739e-16	2.41271203338967e-14	2.41271e-14	2.47085	Upregulated	DEGs	13.6175	2.47085	1	NA	CX domain-containing protein
13	ASIM_0000016101	16.1363955760369	8.10081365207373	10.1956057119816	6.0066830437788	32.8350313225806	27.9211387880184	25.9644389262673	18.7632939608295	0.383371271204805	-1.38318586545375	0.000456861352716193	0.00200598144756251	0.00200598	-1.38319	Downregulated	DEGs	2.69767	-1.38319	1	NA	Ovule protein
14	ASIM_0000016201	0.204237673506337	0.5596193995172	0.67042421997586	0.084831388050694	0.0983837447193723	0.198932041339771	0.0577327133373567	0.0729241701870851	3.54955535485053	1.82763831263724	0.0092564293282823	0.0278038661681424	0.0278039	1.82764	Upregulated	DEGs	1.55589	1.82764	1	NA	Microcephalin
15	ASIM_0000016301	18.2049761290323	12.5282006774194	14.2996692903226	17.1455676451613	8.20104070967742	9.88625952995392	3.34642806451613	6.68870112903226	2.21099012408137	1.14469258102449	0.00101846848185798	0.00409557645215951	0.00409558	1.14469	Upregulated	DEGs	2.38768	1.14469	1	NA	NA
16	ASIM_0000016601	5.44122279227053	4.84328007246377	2.96199782125604	4.03281123188406	1.14961956521739	0.75015615942029	1.82716322222222	0.970203985507247	3.6786855683709	1.87919036879847	0.00224801561295677	0.008217987892078	0.00821799	1.87919	Upregulated	DEGs	2.08523	1.87919	1	NA	Cilia- and flagella-associated protein 157
17	ASIM_0000016701	1.0556739701275	1.07850809799636	0.970414970491803	1.56792655373406	9.7384449981785	8.01272534608379	5.5170424571949	4.81125069398907	0.166403592187845	-2.58724151732391	1.94474322441775e-16	5.67288346882994e-15	5.67288e-15	-2.58724	Downregulated	DEGs	14.2462	-2.58724	1	NA	Phenylalanine--tRNA ligase beta subunit (inferred by orthology to a C. elegans protein)
18	ASIM_0000016801	2.28247387301587	3.34843107936508	2.75912378231293	5.1437345260771	12.4782280408163	8.17219377097506	9.02950784126984	8.75097497052154	0.352158331773073	-1.50570387879223	0.00163151243156501	0.00622641166103245	0.00622641	-1.5057	Downregulated	DEGs	2.20576	-1.5057	1	NA	Probable phenylalanine-4-hydroxylase 1 (inferred by orthology to a C. elegans protein)
19	ASIM_0000019801	16.9960991280423	15.3164037650794	16.4302967005291	26.6793316507936	9.98659680846561	10.0954427291005	5.35786475343915	5.89734867301587	2.40678821883456	1.26710919994316	4.14320544139868e-07	3.46716929562114e-06	3.46717e-06	1.26711	Upregulated	DEGs	5.46002	1.26711	1	NA	Sodium/calcium exchanger 1
20	ASIM_0000020901	1.87518908125	2.23458785	0.0001	4.548898478125	27.45865673125	22.635007265625	4.872842225	13.5325094625	0.12640729684748	-2.98384834955408	0.000291745024144726	0.00134820901462583	0.00134821	-2.98385	Downregulated	DEGs	2.87024	-2.98385	1	NA	Protein kinase domain-containing protein
21	ASIM_0000021701	0.469290306122449	2.15025773605442	0.5796769	0.592183847619048	4.4059308585034	3.27076748911565	3.09931249863946	2.10683358435374	0.294299043213373	-1.7646452429032	0.00585445582413548	0.0187581957746988	0.0187582	-1.76465	Downregulated	DEGs	1.72681	-1.76465	1	NA	DUF2892 domain-containing protein
22	ASIM_0000022601	0.0001	0.219383002973978	1.16314169962825	0.829952744237918	3.96718085873606	3.37094405501859	2.97100602379182	1.74031108624535	0.183624888394946	-2.44516648095867	0.00235932143409865	0.00855051746075257	0.00855052	-2.44517	Downregulated	DEGs	2.06801	-2.44517	1	NA	P-type domain-containing protein
23	ASIM_0000023701	7.44134560022779	4.15138633257403	7.48389529498861	6.11189701138952	4.36985104100228	4.44344254555809	1.85549079157175	1.53845812414579	2.06340819677169	1.04502925273386	0.000486026746854143	0.0021179497305185	0.00211795	1.04503	Upregulated	DEGs	2.67408	1.04503	1	NA	E3 ubiquitin-protein ligase
24	ASIM_0000024001	71.3991372617647	46.2140731323529	54.9053047852941	58.1658816352941	34.0088839676471	28.5796187823529	14.5838520970588	21.4419910235294	2.33925799312641	1.22605098305773	1.54759256007583e-07	1.3853425365945e-06	1.38534e-06	1.22605	Upregulated	DEGs	5.85844	1.22605	1	NA	Histone deacetylase
25	ASIM_0000024301	0.0001	0.0001	0.0001	0.268131540248963	25.4849727244813	24.1263686207469	9.92936444439834	20.9036368091286	0.00333686038790647	-8.22729295831222	6.42322916950189e-20	2.71212785983488e-18	2.71213e-18	-8.22729	Downregulated	DEGs	17.5667	-8.22729	1	NA	Serine protease K12H4.7
26	ASIM_0000024601	10.9920344154104	7.25140962144054	3.31994327638191	12.8200931725293	407.382341112228	489.515293008375	248.82045841541	464.907363396985	0.0213479057834986	-5.54976164048872	1.34613180961171e-34	1.71692149565235e-32	1.71692e-32	-5.54976	Downregulated	DEGs	31.7652	-5.54976	1	NA	Neprilysin
27	ASIM_0000025501	3.04808105241605	3.49411291728092	2.82980787059787	3.4942807010647	6.78193435462736	8.89557769451269	9.73013561588862	5.75482626535627	0.412877442596567	-1.27621449531987	0.00101913264077734	0.00409646578103372	0.00409647	-1.27621	Downregulated	DEGs	2.38759	-1.27621	1	NA	PH domain-containing protein
28	ASIM_0000026401	6.66084418685121	5.86393535178777	7.42728896424452	12.4695261983852	43.9331559158016	44.793661644752	27.2161802191465	27.9976152214533	0.225242855544939	-2.15044674881904	5.50788742835999e-11	8.23467017785689e-10	8.23467e-10	-2.15045	Downregulated	DEGs	9.08435	-2.15045	1	NA	Na_H_Exchanger domain-containing protein
29	ASIM_0000027701	0.0001	0.0001	0.0001	0.189899857142857	12.7855843333333	9.36022828571429	3.37172895238095	7.77519938095238	0.00571295278496002	-7.45154767793041	4.45683240698211e-22	2.26441369600899e-20	2.26441e-20	-7.45155	Downregulated	DEGs	19.645	-7.45155	1	NA	Ig-like domain-containing protein
30	ASIM_0000029401	2.70430457142857	9.09071390714286	10.65645585	7.39479056785714	717.768270021429	1119.41128585	459.924741421429	493.240098703571	0.0106962656434997	-6.54674898921954	2.56582933115698e-44	5.93155595630216e-42	5.93156e-42	-6.54675	Downregulated	DEGs	41.2268	-6.54675	1	NA	Apolipophorins (inferred by orthology to a D. melanogaster protein)
31	ASIM_0000030201	15.3705802568807	14.8003554816514	15.6923739311927	18.1375326055046	52.1178078990826	62.7214875963303	28.0651020321101	30.7260585642202	0.368603779059432	-1.43985723281088	7.27737497323299e-05	0.000391243525450497	0.000391244	-1.43986	Downregulated	DEGs	3.40755	-1.43986	1	NA	Aldo_ket_red domain-containing protein
32	ASIM_0000030701	0.0001	0.685746	0.0001	0.0001	17.0284441608527	10.4720844224806	15.9212086453488	7.0797176996124	0.0135846779260933	-6.20187582811149	6.40525893487276e-11	9.49950751736462e-10	9.49951e-10	-6.20188	Downregulated	DEGs	9.0223	-6.20188	1	NA	Amidinotransferase
33	ASIM_0000030901	28.8435826225166	32.870083702649	28.6388202781457	35.0088386172185	112.473292422517	104.95759054702	79.6912719761589	76.4692670185431	0.335557290264897	-1.5753689936632	7.67777948261066e-08	7.21875209717344e-07	7.21875e-07	-1.57537	Downregulated	DEGs	6.14154	-1.57537	1	NA	Methionine--tRNA ligase, cytoplasmic
34	ASIM_0000031201	12.347657037037	11.5931981234568	12.3310623950617	12.3912970123457	61.0026552160494	87.7987757932099	45.2103677191358	56.0834988395062	0.194578686769147	-2.36157440211889	1.06280556080441e-13	2.26707336118993e-12	2.26707e-12	-2.36157	Downregulated	DEGs	11.6445	-2.36157	1	NA	Aminopeptidase-like protein (inferred by orthology to a C. elegans protein)
35	ASIM_0000031401	0.114963798816568	0.572875885207101	0.472357964497041	0.374278319526627	2.75231061301775	2.49973900473373	1.73195371005917	2.07888891952663	0.169314157795286	-2.56222548061981	0.0003329598221683	0.00151706305769415	0.00151706	-2.56223	Downregulated	DEGs	2.819	-2.56223	1	NA	DUF2784 domain-containing protein
36	ASIM_0000031601	5.14958242176871	10.5478625391156	4.91247043197279	3.05184289455782	16.6515110816327	18.853338047619	10.9171167278912	12.7996231360544	0.399546156894455	-1.3235659172004	0.00783982114555578	0.024096668151223	0.0240967	-1.32357	Downregulated	DEGs	1.61804	-1.32357	1	NA	Lipase domain-containing protein
37	ASIM_0000031701	0.0001	0.0001	0.0001	0.0001	0.91402405882353	0.940230078431373	0.710362666666667	0.832280254901961	0.000117754525107256	-13.0519298783156	7.09346888864437e-05	0.000381906962435819	0.000381907	-13.0519	Downregulated	DEGs	3.41804	-13.0519	1	NA	TIL domain-containing protein
38	ASIM_0000032001	301.115984527725	246.163349994264	198.101237292543	231.880538439771	886.297913866157	1059.0646026979	627.874594043977	718.40640509369	0.296891539315419	-1.75199211426609	6.15650435788064e-09	6.85480984916584e-08	6.85481e-08	-1.75199	Downregulated	DEGs	7.164	-1.75199	1	NA	VWFA domain-containing protein
39	ASIM_0000032101	0.0001	0.0001	0.0001	0.0001	0.0001	1.82918092783505	1.50965577319588	2.2221087628866	7.19289210266978e-05	-13.7630685113873	0.00177288123390254	0.00668453935571733	0.00668454	-13.7631	Downregulated	DEGs	2.17493	-13.7631	1	NA	Transmembrane protein 138
40	ASIM_0000032601	13.4490959268293	17.8316683252033	19.1286105528455	15.2931394552846	56.2792314512195	58.6044778252033	34.6354153658537	23.8447679674797	0.378986150294051	-1.39978296751257	0.000248138898113913	0.0011730779094373	0.00117308	-1.39978	Downregulated	DEGs	2.93067	-1.39978	1	NA	TIMELESS-interacting protein
41	ASIM_0000033101	0.0001	0.0001	0.0001	0.0001	1.69419978933333	0.356329512	1.36657763733333	0.383887504	0.000105235618213473	-13.2140892954246	0.000835964230418739	0.00344097985251817	0.00344098	-13.2141	Downregulated	DEGs	2.46332	-13.2141	1	NA	Secreted phosphoprotein 1
42	ASIM_0000035401	0.0001	0.0001	0.0001	0.0001	3.98656760164835	2.16728864285714	0.989970984432234	1.08874524725275	4.85874860083947e-05	-14.3290556873212	1.64334606130832e-12	3.03616803774587e-11	3.03617e-11	-14.3291	Downregulated	DEGs	10.5177	-14.3291	1	NA	Tudor domain-containing protein
43	ASIM_0000036001	0.0001	0.398367500897666	0.0001	0.0001	22.5558692531418	34.557997518851	15.2761221113106	13.4785991310592	0.00464276297207756	-7.75080065608083	2.95404924554562e-21	1.4227131965396e-19	1.42271e-19	-7.7508	Downregulated	DEGs	18.8469	-7.7508	1	NA	Vitellogenin domain-containing protein
44	ASIM_0000036201	4.05303811231102	4.6733527300216	6.02380072786177	8.99889022678186	59.2920312332613	56.1913102526998	46.5630354838013	34.8918925788337	0.120591502359657	-3.05179984548944	2.07847715442217e-17	6.68510547719713e-16	6.68511e-16	-3.0518	Downregulated	DEGs	15.1749	-3.0518	1	NA	40S ribosomal protein S17
45	ASIM_0000036301	1.649558295	1.74339627	3.80255568	1.440343905	0.4646334	0.1294021575	0.0001	0.59947734	7.23505431961035	2.85500384831723	0.0006181385826434	0.00262680490519463	0.0026268	2.855	Upregulated	DEGs	2.58057	2.855	1	NA	Ovule protein
46	ASIM_0000036401	23.0811785777778	33.4448315555556	31.4426428444444	32.5814397333333	12.2403678222222	14.7981179555556	8.68434533333333	11.5427841777778	2.5504818243517	1.35076981960916	1.07779818330778e-06	8.39275772719751e-06	8.39276e-06	1.35077	Upregulated	DEGs	5.0761	1.35077	1	NA	Sec2p domain-containing protein
47	ASIM_0000037301	54.0576819102564	85.5243996923077	66.9070986730769	66.4120854102564	47.6169973974359	26.7660326666667	12.3760416923077	13.9248917692308	2.71047400330439	1.43854516981476	1.03015365490586e-06	8.03867582018104e-06	8.03868e-06	1.43855	Upregulated	DEGs	5.09482	1.43855	1	NA	Protein encore
48	ASIM_0000037901	10.9826618059072	7.34662796624472	15.161833535865	14.7900211729958	41.2528432236287	41.2095596033755	20.082803814346	20.8108688270042	0.391396567195417	-1.35329699224882	0.000883138654333082	0.00361228644530037	0.00361229	-1.3533	Downregulated	DEGs	2.44222	-1.3533	1	NA	Cathepsin F (inferred by orthology to a S. mansoni protein)
49	ASIM_0000038001	0.0001	0.35198356993007	0.0001	0.0001	0.466851576923077	3.68120919230769	2.48953802097902	2.05655397902098	0.0405195973984753	-4.62523635013984	0.00538646828057578	0.0174767270843804	0.0174767	-4.62524	Downregulated	DEGs	1.75754	-4.62524	1	NA	Secreted protein
50	ASIM_0000038401	232.983941060606	131.451420757576	155.669088484848	152.932242979798	443.849696818182	407.371036969697	284.364836565657	430.644599141414	0.429717615195637	-1.21853917689931	0.000131943761142206	0.000667441990854475	0.000667442	-1.21854	Downregulated	DEGs	3.17559	-1.21854	1	NA	Glutamate dehydrogenase, mitochondrial (inferred by orthology to a D. melanogaster protein)
51	ASIM_0000038901	181.102977792332	211.824015683706	267.800873413738	259.629659936102	70.6673236214058	58.0720862827476	47.5936334297125	37.36143085623	4.30688500633459	2.10664480419143	4.10686964708177e-16	1.13701268343009e-14	1.13701e-14	2.10664	Upregulated	DEGs	13.9442	2.10664	1	NA	Cathepsin B-like cysteine proteinase 6 (inferred by orthology to a C. elegans protein)
52	ASIM_0000039401	0.0001	0.0001	0.145421098660171	0.166390350791717	6.30038482704019	3.13390435200974	2.39752542752741	3.06493895615104	0.0209449292517357	-5.57725517873059	2.95239314479981e-12	5.28061497291371e-11	5.28061e-11	-5.57726	Downregulated	DEGs	10.2773	-5.57726	1	NA	Glyco_hydro_38C domain-containing protein
53	ASIM_0000039901	49.7768765802139	54.7113387352941	71.2456583663102	43.9379655347594	42.030535144385	25.7604545080214	15.8203592647059	15.8433080909091	2.20876373037876	1.14323910305659	3.23164817096673e-06	2.31651555325034e-05	2.31652e-05	1.14324	Upregulated	DEGs	4.63516	1.14324	1	NA	26S proteasome non-ATPase regulatory subunit 2
54	ASIM_0000040301	1.48078220869565	0.828764660869565	0.0001	1.68776146086957	6.10134628695652	2.01163371594203	16.9086050318841	3.27941895072464	0.14124616683146	-2.82371637899338	0.00186044725211837	0.00696500232402373	0.006965	-2.82372	Downregulated	DEGs	2.15708	-2.82372	1	NA	TIL domain-containing protein
55	ASIM_0000040701	0.0001	0.0001	0.0001	0.0001	1.26126678640777	0.491838873786408	1.79186670873786	1.13335730097087	8.55006013307099e-05	-13.5137059078443	1.05717260409569e-05	6.76985808176793e-05	6.76986e-05	-13.5137	Downregulated	DEGs	4.16942	-13.5137	1	NA	Col_cuticle_N domain-containing protein
56	ASIM_0000041001	9.13667382692308	9.70901292307692	21.7284306602564	13.1745249166667	11.5308993461538	7.48465927564103	3.48061555769231	3.55557759615385	2.06314887343504	1.04484792748578	0.000900380065948578	0.003675045009855	0.00367505	1.04485	Upregulated	DEGs	2.43474	1.04485	1	NA	AMP-binding domain-containing protein
57	ASIM_0000041401	76.384843537037	85.0566847777778	68.6133731234568	81.3642354567901	324.691779765432	345.678724790123	197.937449104938	211.728271716049	0.28834138112959	-1.79415019573643	1.35747456219565e-09	1.66700760645726e-08	1.66701e-08	-1.79415	Downregulated	DEGs	7.77806	-1.79415	1	NA	CHK domain-containing protein
58	ASIM_0000041701	5.6349588627451	11.0609668123249	4.88135624089636	10.7790285322129	0.0001	0.0001	0.0001	0.0001	80890.7761204481	16.3036875827738	1.63248032822253e-18	5.83966947585057e-17	5.83967e-17	16.3037	Upregulated	DEGs	16.2336	16.3037	1	NA	Nuclear hormone receptor family member nhr-97 (inferred by orthology to a C. elegans protein)
59	ASIM_0000042701	1.96381923664122	0.0001	3.96124708396947	0.52895322519084	33.7135470839695	34.8130185839695	11.8179894427481	25.8263941145038	0.0607898826647222	-4.04002495564532	8.33979290379178e-08	7.7700821139912e-07	7.77008e-07	-4.04002	Downregulated	DEGs	6.10957	-4.04002	1	NA	Subfamily M14A unassigned peptidase (inferred by orthology to a S. mansoni protein)
60	ASIM_0000042801	0.0001	0.0001	0.0001	0.0001	21.927534609375	41.3465224570312	27.7600545351563	32.65451746875	3.23392702309454e-06	-18.2382814460499	7.23830982861225e-34	8.86525178611622e-32	8.86525e-32	-18.2383	Downregulated	DEGs	31.0523	-18.2383	1	NA	Probable cytochrome P450 6t3 (inferred by orthology to a D. melanogaster protein)
61	ASIM_0000043001	23.3389072937294	18.4880940154015	28.168228459846	25.3572974147415	144.924306611661	131.159522717272	104.484995874587	73.271441210121	0.210101514211636	-2.25084153526695	4.51873148725816e-14	1.00083137874674e-12	1.00083e-12	-2.25084	Downregulated	DEGs	11.9996	-2.25084	1	NA	NAC-A/B domain-containing protein
62	ASIM_0000043101	15.9861281630435	15.857459326087	24.2145397934783	21.7132286521739	148.904362184783	105.980826608696	60.4934538043478	73.7618427717391	0.199854188548188	-2.32298028577986	2.19217219097139e-13	4.49468209532426e-12	4.49468e-12	-2.32298	Downregulated	DEGs	11.3473	-2.32298	1	NA	60S ribosomal protein L17
63	ASIM_0000043701	1.60924263298663	2.1195816731055	0.0001	2.40561665081724	9.77528256017831	13.9529847904903	6.70917460475483	9.72941369687964	0.152726442169432	-2.71097823128463	0.000225313050859177	0.00107561682049293	0.00107562	-2.71098	Downregulated	DEGs	2.96834	-2.71098	1	NA	Prolyl endopeptidase
64	ASIM_0000044901	2.75235786170213	1.22401552659574	0.0001	0.246158787234043	16.2877996702128	16.3543962340426	9.53533247340425	13.0721354787234	0.0764281966766042	-3.70975119941046	5.36737487823357e-06	3.66965733819045e-05	3.66966e-05	-3.70975	Downregulated	DEGs	4.43537	-3.70975	1	NA	Myc_N domain-containing protein
65	ASIM_0000045201	0.0001	0.0001	0.0001	1.19630433191489	3.77406278297872	4.02089241702128	4.93266914042553	2.89531465531915	0.0765927801574862	-3.70664778355004	0.00461269099798101	0.0152524776178546	0.0152525	-3.70665	Downregulated	DEGs	1.81666	-3.70665	1	NA	WH1 domain-containing protein
66	ASIM_0000045301	18.8046743434343	12.3171903367003	14.4261941279461	16.5366535824916	188.145940599327	175.347456228956	163.128683097643	130.160422787879	0.0945285724483222	-3.40310572182683	4.10682679272996e-27	3.02596233883457e-25	3.02596e-25	-3.40311	Downregulated	DEGs	24.5191	-3.40311	1	NA	40S ribosomal protein S12
67	ASIM_0000045401	5.79768380361757	8.89013524289406	20.2787405943152	13.4554129664083	7.74637821447028	6.85166725839793	1.08143468217054	2.97964122222222	2.59508321041551	1.37578079882561	0.000961479884044376	0.0038960580577381	0.00389606	1.37578	Upregulated	DEGs	2.40937	1.37578	1	NA	Exosome component 10 (inferred by orthology to a human protein)
68	ASIM_0000045701	0.0001	0.0001	0.0001	0.0001	2.91940072727273	2.94883234090909	0.0001	0.0001	6.81612954178124e-05	-13.8406877199309	0.00789965867524578	0.024240299907084	0.0242403	-13.8407	Downregulated	DEGs	1.61546	-13.8407	1	NA	Low-density lipoprotein receptor domain class A
69	ASIM_0000046401	12.2883463043478	21.0865565217391	16.476122173913	48.5300884782609	246.980767326087	152.061428826087	101.189898630435	83.9116353478261	0.168419360516449	-2.56987010306502	8.0143976428035e-09	8.69701446712925e-08	8.69701e-08	-2.56987	Downregulated	DEGs	7.06063	-2.56987	1	NA	WD_REPEATS_REGION domain-containing protein
70	ASIM_0000046501	28.6941162162162	4.07574567567568	5.89682551351351	24.3682740540541	4.83542394594595	10.1563635675676	4.52659497297297	5.69970708108108	2.49959305166904	1.32169323483607	0.0163888028997129	0.0448630137399779	0.044863	1.32169	Upregulated	DEGs	1.34811	1.32169	1	NA	Integrase catalytic domain-containing protein
71	ASIM_0000047901	73.6497110114942	66.4744106666667	37.769991862069	37.595543770115	1925.16192410345	1857.21876571264	894.134643827586	2149.78282589655	0.0315675718045194	-4.98541289777465	1.62761661522357e-33	1.94200914077062e-31	1.94201e-31	-4.98541	Downregulated	DEGs	30.7117	-4.98541	1	NA	Neprilysin
72	ASIM_0000049001	15.7333636588235	31.8382157176471	43.7349901647059	44.1381964470588	9.64051412941176	12.3186417411765	5.68454503529412	13.9012278588235	3.26019974075154	1.70496035591774	9.98493016111204e-06	6.43867846581611e-05	6.43868e-05	1.70496	Upregulated	DEGs	4.1912	1.70496	1	NA	Arf-GAP with coiled-coil, ANK repeat and PH domain-containing protein 2
73	ASIM_0000049201	0.0001	3.10875506094183	3.71798293628809	3.91983709695291	18.9621292770083	10.9005622770083	27.5330620304709	7.8064145734072	0.164820824181161	-2.60102956447222	0.000882385109989732	0.00361036066905976	0.00361036	-2.60103	Downregulated	DEGs	2.44245	-2.60103	1	NA	RNA-binding protein pno-1 (inferred by orthology to a C. elegans protein)
74	ASIM_0000049601	5.69458039215686	6.84990188235294	8.76054964705882	3.83608729411765	19.1616603921569	14.5711432941176	12.7927847058824	19.6743419607843	0.379775614289136	-1.39678082308508	0.011660484243122	0.0337004212521173	0.0337004	-1.39678	Downregulated	DEGs	1.47236	-1.39678	1	NA	WD_REPEATS_REGION domain-containing protein
75	ASIM_0000050001	10.7674816470588	3.60930417647059	9.63070880995475	2.85323874660633	5.15986764705882	0.0001	0.473849633484163	0.0001	4.76768330853124	2.25328840853802	0.0150386195906805	0.0418609618768883	0.041861	2.25329	Upregulated	DEGs	1.37819	2.25329	1	NA	Tyrosine-protein phosphatase domain-containing protein
76	ASIM_0000050101	0.0001	0.0001	2.78710922972973	1.37390313243243	239.283584175676	293.657651689189	111.984875918919	157.275018527027	0.0051872432048929	-7.59081627234121	3.50071796646454e-18	1.22386158925889e-16	1.22386e-16	-7.59082	Downregulated	DEGs	15.9123	-7.59082	1	NA	Apolipoprotein B-100 (inferred by orthology to a human protein)
77	ASIM_0000050801	6.8920695	1.90018387978142	5.19774921857924	3.22427265846995	2.33667633060109	1.5414340942623	0.551090717213115	0.511556243169399	3.48413692771799	1.80080132343674	0.000145257278791187	0.000728215807526217	0.000728216	1.8008	Upregulated	DEGs	3.13774	1.8008	1	NA	FERM domain-containing protein
78	ASIM_0000052101	11.9553793134328	12.3467436865672	7.03604426865672	6.05168459701493	108.228918776119	85.2665741940298	27.3756645970149	60.6056927462687	0.132834553974997	-2.91229761413619	3.87931284281919e-12	6.84148485784063e-11	6.84148e-11	-2.9123	Downregulated	DEGs	10.1648	-2.9123	1	NA	SH2 domain-containing protein
79	ASIM_0000052301	0.0001	0.0001	0.0001	0.0001	13.0512377010676	9.29469257295374	5.1116116975089	6.94421093238434	1.16273144893871e-05	-16.3921225521943	6.63449174916665e-15	1.63379880704511e-13	1.6338e-13	-16.3921	Downregulated	DEGs	12.7868	-16.3921	1	NA	NA
80	ASIM_0000052601	0.0001	0.0001	0.0001	0.0001	2.03216310909091	1.50037221515152	0.0001	0.817863518181818	9.19434792395224e-05	-13.4088932141269	1.03952733625358e-05	6.6660951999562e-05	6.6661e-05	-13.4089	Downregulated	DEGs	4.17613	-13.4089	1	NA	Glutathione S-transferase 3 (inferred by orthology to a C. elegans protein)
81	ASIM_0000053001	0.638828191435768	0.0001	1.23184295717884	0.0001	71.8839637732998	62.0296976314022	20.9805736179681	52.9316036641478	0.00900211042301582	-6.79552102323119	5.2149190410474e-12	8.98832364819483e-11	8.98832e-11	-6.79552	Downregulated	DEGs	10.0463	-6.79552	1	NA	Serine protease K12H4.7
82	ASIM_0000053901	1.41871897542998	2.86005487714988	2.98052542424242	0.858156247338247	6.92590065765766	9.79753881900082	5.04458598198198	5.02677234643735	0.302948937447187	-1.72285344937322	0.000478798471085359	0.00209039162517767	0.00209039	-1.72285	Downregulated	DEGs	2.67977	-1.72285	1	NA	HEAT repeat-containing protein 5B
83	ASIM_0000054501	3.74486736736737	4.11157407407407	2.46988448248248	3.61427177177177	9.66201451451451	12.6744694694695	3.93172672672673	4.62129518918919	0.451305298986374	-1.14782437688099	0.0167275181281859	0.0456355745487197	0.0456356	-1.14782	Downregulated	DEGs	1.3407	-1.14782	1	NA	ER membrane protein complex subunit 1
84	ASIM_0000055201	5.49594985760518	5.32685958576052	2.17408112621359	9.25027172815534	3.43639549514563	1.82717186407767	1.45416175080906	0.922328038834952	2.91191045619769	1.54196599207995	0.00457334622730764	0.015138619138684	0.0151386	1.54197	Upregulated	DEGs	1.81991	1.54197	1	NA	Rho GTPase-activating protein 68F (inferred by orthology to a D. melanogaster protein)
85	ASIM_0000055501	0.0001	0.151789783231084	0.0001	0.674302478527607	4.99308924846626	2.86148242535787	1.99200339468303	0.722987247443763	0.0781765826302667	-3.67711966897617	0.000516434065600649	0.00223413604893998	0.00223414	-3.67712	Downregulated	DEGs	2.65089	-3.67712	1	NA	COesterase domain-containing protein
86	ASIM_0000055801	7.82098552109705	4.47833067088608	6.45657873206751	5.47508411603376	61.6251697405063	40.2214422848101	24.7446590316456	26.5645040780591	0.158211331036799	-2.66007516609314	3.56763994141077e-15	9.01365205962443e-14	9.01365e-14	-2.66008	Downregulated	DEGs	13.0451	-2.66008	1	NA	SH2 domain-containing protein
87	ASIM_0000056001	0.296240766835017	0.575950757575758	0.973702441077441	0.384128413299663	4.59430865740741	3.04369580387205	1.95374968771044	3.33452581313131	0.172518496065587	-2.53517705037851	4.53814344154221e-06	3.16114594379968e-05	3.16115e-05	-2.53518	Downregulated	DEGs	4.50016	-2.53518	1	NA	Probable V-type proton ATPase subunit F (inferred by orthology to a C. elegans protein)
88	ASIM_0000056601	12.5237608952381	12.9615683047619	5.31089508571429	12.2590377904762	203.394426330159	232.273934907937	184.245417898413	180.804439790476	0.0537708035841714	-4.21703315747256	4.58518230446036e-28	3.56295636717185e-26	3.56296e-26	-4.21703	Downregulated	DEGs	25.4482	-4.21703	1	NA	Putative serine protease pcp-1 (inferred by orthology to a C. elegans protein)
89	ASIM_0000057001	45.1350401793722	17.686614690583	27.9370243766816	36.9499591210762	257.006998215247	225.256934726457	133.637499757848	162.262186618834	0.164115406062772	-2.60721741906376	1.12727785529234e-15	2.9910870381315e-14	2.99109e-14	-2.60722	Downregulated	DEGs	13.5242	-2.60722	1	NA	Basement membrane proteoglycan (inferred by orthology to a C. elegans protein)
90	ASIM_0000057301	3.44713679432624	4.28148476595745	3.97843081560284	2.60638430496454	1.76686316879433	1.48933372198582	0.664219971631206	0.0001	3.65090552679002	1.86825433713901	0.00196653102315627	0.00731035673211097	0.00731036	1.86825	Upregulated	DEGs	2.13606	1.86825	1	NA	FERM domain-containing protein
91	ASIM_0000058001	30.583211542029	22.2624842898551	34.0621964057971	32.3883594	296.206588113043	258.591938086956	138.452946472464	131.958515124638	0.144564720982283	-2.79021256938768	6.42487357503091e-21	2.95576148996571e-19	2.95576e-19	-2.79021	Downregulated	DEGs	18.5293	-2.79021	1	NA	Glucose-6-phosphate isomerase
92	ASIM_0000058701	45.4443905357143	40.2997694714286	22.2959396190476	28.9346380952381	18.72797085	18.8902788880952	12.1506957619048	6.51385485714286	2.43368732281007	1.283143824252	2.3561563144461e-05	0.000139573205891628	0.000139573	1.28314	Upregulated	DEGs	3.8552	1.28314	1	NA	UPF0046 protein (inferred by orthology to a C. elegans protein)
93	ASIM_0000058901	19.0398384	9.64055542978723	11.2951044765957	11.1464136765957	9.80200858723404	7.50545484255319	3.79458837446809	3.97889701276596	2.03827663602122	1.02734986815318	0.000128739962626705	0.000653200787055769	0.000653201	1.02735	Upregulated	DEGs	3.18495	1.02735	1	NA	Niemann-Pick C1 protein (inferred by orthology to a human protein)
94	ASIM_0000059601	1.90130616243655	4.35972097631134	7.82550802707276	4.03774057360406	1.65598053637902	1.6823386142132	2.07741120812183	2.26011049576988	2.36121046319469	1.23952663990406	0.0158147856294454	0.0435560157008135	0.043556	1.23953	Upregulated	DEGs	1.36095	1.23953	1	NA	Cysteine protease
95	ASIM_0000059801	6.20359084931507	6.79473159295499	3.52226914677104	5.83480373189824	48.6945443972603	46.5872184305284	20.5977977279843	20.6871046771037	0.163695842487026	-2.61091041387871	5.55252573229762e-13	1.08435491967383e-11	1.08435e-11	-2.61091	Downregulated	DEGs	10.9648	-2.61091	1	NA	Catalase
96	ASIM_0000060101	0.0001	7.03173085106383	17.7225181702128	49.5699698297872	0.0001	0.0001	0.0001	0.0001	185810.79712766	17.5034748109795	9.77824331675259e-08	8.99695681094639e-07	8.99696e-07	17.5035	Upregulated	DEGs	6.0459	17.5035	1	NA	ShKT domain-containing protein
97	ASIM_0000060501	42.830118730038	34.5064610418251	33.8189278593156	31.9622094752852	23.3267625741445	17.5867046007605	9.19271866793409	11.4567483193916	2.32473840069611	1.21706838105843	8.57558312734604e-08	7.96808927911146e-07	7.96809e-07	1.21707	Upregulated	DEGs	6.09865	1.21707	1	NA	ATP-binding cassette sub-family C member 11 (inferred by orthology to a human protein)
98	ASIM_0000060601	28.8208580453074	16.9009883106796	24.4368822783171	28.6702429255663	93.5669826666667	116.740622032362	42.6815020970874	68.7873086213592	0.307135535187217	-1.70305265495218	2.93057104211543e-07	2.51966438181695e-06	2.51966e-06	-1.70305	Downregulated	DEGs	5.59866	-1.70305	1	NA	Zinc finger protein
99	ASIM_0000060801	2838.12528832456	1599.56196632456	2224.71989408772	2521.96300430702	6610.08608581579	6000.81592948246	4609.82264549123	5852.83666025439	0.398047359280745	-1.32898800347851	1.06951162754983e-05	6.84176687648099e-05	6.84177e-05	-1.32899	Downregulated	DEGs	4.16483	-1.32899	1	NA	Glutamate dehydrogenase, mitochondrial (inferred by orthology to a D. melanogaster protein)
100	ASIM_0000061101	0.903966230088496	0.0001	3.91794072566372	0.0001	0.0001	0.152687442477876	0.0001	0.0001	31.5196259094896	4.97817850716494	0.0126889018300176	0.0361975243628483	0.0361975	4.97818	Upregulated	DEGs	1.44132	4.97818	1	NA	GDNF domain-containing protein
101	ASIM_0000061201	3.95557175	3.02464735	6.13194692222222	6.63332495	34.7704557166667	28.1625031444444	15.4852656055556	22.7418201388889	0.195190611562243	-2.3570444322444	6.63186964148317e-07	5.33028236199868e-06	5.33028e-06	-2.35704	Downregulated	DEGs	5.27325	-2.35704	1	NA	Basement membrane proteoglycan
102	ASIM_0000061501	8.74502510859728	7.60572019758673	3.93614522624434	9.45711692458522	0.0001	0.0001	0.0001	0.0001	74360.0186425339	16.1822395114998	2.75024370722981e-27	2.05092770651243e-25	2.05093e-25	16.1822	Upregulated	DEGs	24.688	16.1822	1	NA	NA
103	ASIM_0000062001	0.0001	0.0001	0.0001	0.0001	7.2628374894958	8.34298922268908	5.29725842647059	4.44676283193277	1.57791873333558e-05	-15.9516175694865	1.43940983453727e-18	5.17907499609577e-17	5.17907e-17	-15.9516	Downregulated	DEGs	16.2857	-15.9516	1	NA	NA
104	ASIM_0000062301	0.0001	1.13861762790698	2.793862	0.0001	45.8702586511628	30.4634133023256	14.5748684186047	37.1978725116279	0.0306985383430927	-5.02568622393081	7.12231729036363e-10	9.09041656093754e-09	9.09042e-09	-5.02569	Downregulated	DEGs	8.04142	-5.02569	1	NA	Basement membrane-specific heparan sulfate proteoglycan core protein
105	ASIM_0000062601	25.1779379154229	12.095685920398	23.5431824228856	29.4148650497512	10.2004257263682	21.4598673482587	5.67901943781095	4.67890311940299	2.14744176904269	1.1026190111531	0.00310058326224224	0.010849988051449	0.01085	1.10262	Upregulated	DEGs	1.96457	1.10262	1	NA	Segment polarity protein dishevelled (inferred by orthology to a D. melanogaster protein)
106	ASIM_0000063101	14.1209071741294	6.91746858706468	8.92524301492537	6.89235973134328	48.4232024079602	51.126100681592	54.3283196368159	35.3211936169154	0.194800259429694	-2.35993249612376	7.97604407673174e-09	8.6723143892671e-08	8.67231e-08	-2.35993	Downregulated	DEGs	7.06186	-2.35993	1	NA	NA
107	ASIM_0000063401	0.0001	0.0001	0.0001	0.0001	9.3760789266055	2.16890572018349	4.75433416513761	1.32262451834862	2.26989720999036e-05	-15.4270135064337	2.26580186547893e-06	1.6761495880067e-05	1.67615e-05	-15.427	Downregulated	DEGs	4.77569	-15.427	1	NA	Nuclear pore complex protein Nup85
108	ASIM_0000064001	4751.60646451923	2993.89021547115	3361.47423744231	4018.89049213462	14963.1114385673	18095.5027349231	10377.9749135481	12580.9596750385	0.270020051641518	-1.88886154935331	1.1275545496319e-10	1.62153917891854e-09	1.62154e-09	-1.88886	Downregulated	DEGs	8.79007	-1.88886	1	NA	phosphoenolpyruvate carboxykinase (GTP)
109	ASIM_0000065301	44.9753707252747	52.0547374871795	42.0092037802198	46.6956937032967	543.900927413919	478.411875516484	221.681154271062	224.167454043956	0.126508573426143	-2.98269293589462	3.36115077208978e-21	1.60623055242968e-19	1.60623e-19	-2.98269	Downregulated	DEGs	18.7942	-2.98269	1	NA	Glucose-6-phosphate isomerase
110	ASIM_0000065501	36.8320259949495	19.5121419090909	47.3532760606061	25.5957281515152	156.720410661616	153.062492479798	97.2674842878788	101.297280070707	0.254340051862561	-1.97516942848013	1.45843987464048e-09	1.78270899151361e-08	1.78271e-08	-1.97517	Downregulated	DEGs	7.74892	-1.97517	1	NA	FA_desaturase domain-containing protein
111	ASIM_0000066101	50.0883645045045	46.9427411666667	57.6056542882883	67.203916963964	498.598421045045	356.078064463964	266.764931063063	260.556594585586	0.160521704902885	-2.63915971069472	1.00893127243135e-19	4.16499440900567e-18	4.16499e-18	-2.63916	Downregulated	DEGs	17.3804	-2.63916	1	NA	60S ribosomal protein L13a
112	ASIM_0000066901	9.37067212962963	3.84326505555556	2.8894522037037	4.593533	14.5136052037037	27.0315282037037	20.8988971111111	31.7771529444444	0.219663154592243	-2.18663519665528	9.55233231654369e-05	0.000498900971087712	0.000498901	-2.18664	Downregulated	DEGs	3.30199	-2.18664	1	NA	SCP domain-containing protein
113	ASIM_0000067001	9.19315689165187	10.7319116980462	13.1171434884547	14.5980990195382	48.4637059769094	44.511561687389	49.5094812575488	27.4171151953819	0.280398990000604	-1.8344469421285	1.64883103803297e-07	1.46673791329398e-06	1.46674e-06	-1.83445	Downregulated	DEGs	5.83365	-1.83445	1	NA	Aa_trans domain-containing protein
114	ASIM_0000067301	54.3597827674419	58.7653042015504	64.4522142829457	55.4028477093023	6.70503217054264	3.47251243410853	2.98847023255814	0.0001	17.6954364929892	4.14530544402005	7.35580435530555e-14	1.59109059353241e-12	1.59109e-12	4.14531	Upregulated	DEGs	11.7983	4.14531	1	NA	FI14826p (inferred by orthology to a D. melanogaster protein)
115	ASIM_0000068201	5.95279965432099	8.21006583333333	4.36470518518519	8.13305941975309	63.2941852716049	58.3507946172839	42.6708904814815	44.4044298888889	0.12773376647828	-2.96878814235014	2.45084864992858e-13	4.99735335521269e-12	4.99735e-12	-2.96879	Downregulated	DEGs	11.3013	-2.96879	1	NA	Annexin
116	ASIM_0000068601	22.4172408247423	28.7668870412371	47.9657600309278	54.1592625463918	0.0001	0.0001	0.0001	0.0001	383272.876108248	18.5480123779007	1.42095403936559e-44	3.41287324727627e-42	3.41287e-42	18.548	Upregulated	DEGs	41.4669	18.548	1	NA	Tubulin beta chain
117	ASIM_0000068701	28.3339801454545	16.5894043636364	38.3982882727273	28.6245049272727	8.63236736363636	9.11737127272727	12.7340185454545	6.65402045454545	3.01434778368317	1.5918458790622	0.00027008035947621	0.00126069312674231	0.00126069	1.59185	Upregulated	DEGs	2.89939	1.59185	1	NA	PDEase domain-containing protein
118	ASIM_0000068801	0.0001	0.0001	0.0001	0.0001	3.94649713868613	3.55709597445255	1.77273406569343	4.12914282481752	2.98385658907222e-05	-15.0324622763793	3.18380908944561e-16	9.00326686547511e-15	9.00327e-15	-15.0325	Downregulated	DEGs	14.0456	-15.0325	1	NA	Transmembrane cell adhesion receptor mua-3 (inferred by orthology to a C. elegans protein)
119	ASIM_0000068901	0.229245934554974	0.137291465968586	0.277098620418848	0.195215717277487	4.31819189965096	4.50488137958115	5.02841427399651	6.16409203228621	0.0419099399363368	-4.57656373591801	6.6507784298304e-17	2.03641550134575e-15	2.03642e-15	-4.57656	Downregulated	DEGs	14.6911	-4.57656	1	NA	AraC family transcriptional regulator
120	ASIM_0000069001	2.61353636363636	3.67953654545455	2.48735390909091	4.14194472727273	1.54577436363636	0.541900727272727	0.517905454545455	1.15271445454545	3.438360092929	1.78172064344268	0.000263199044144367	0.00123324122685734	0.00123324	1.78172	Upregulated	DEGs	2.90895	1.78172	1	NA	Protein CLP1 homolog
121	ASIM_0000069701	0.0001	0.0001	0.0001	0.0001	4.36891742386831	1.68328681481481	3.08314374485597	1.21301944855967	3.86534400353115e-05	-14.659043659225	1.56178999795838e-08	1.63000813895273e-07	1.63001e-07	-14.659	Downregulated	DEGs	6.78781	-14.659	1	NA	Napsin-A (inferred by orthology to a human protein)
122	ASIM_0000069801	4.36309348888889	4.19330316444444	2.72503991555556	3.32606365333333	6.84131955555556	13.3003529244444	22.6161915022222	14.2308492533333	0.256322689053252	-1.96396690679308	0.000834546317962766	0.00343667325860686	0.00343667	-1.96397	Downregulated	DEGs	2.46386	-1.96397	1	NA	BTB domain-containing protein
123	ASIM_0000070001	0.382017354166667	0.0001	0.541773333333333	0.46056171875	4.13214484375	3.05787207291667	2.403476	4.1565260625	0.100687308748275	-3.31204624629744	0.00123008134919283	0.00484064441782384	0.00484064	-3.31205	Downregulated	DEGs	2.3151	-3.31205	1	NA	NA
124	ASIM_0000070201	5.36147710127827	4.05364111602753	6.23318293215339	7.50477243067847	3.8330774965585	2.43920799901672	1.11664491740413	1.41499301671583	2.62985858123703	1.39498522171015	8.83943999455448e-06	5.75772480476447e-05	5.75772e-05	1.39499	Upregulated	DEGs	4.23975	1.39499	1	NA	SMAP domain-containing protein
125	ASIM_0000070701	0.334249425149701	0.684148095808383	0.0001	0.0001	18.5948507664671	39.5560330878244	31.5582374331337	40.0365871716567	0.00785072225552124	-6.99295889861626	1.79625083373485e-22	9.33142216828436e-21	9.33142e-21	-6.99296	Downregulated	DEGs	20.0301	-6.99296	1	NA	Carboxypeptidase
126	ASIM_0000070801	2.12492764539007	0.616007843971631	1.29038253191489	0.332307326241135	38.1181431489362	35.1118486808511	29.278028177305	28.732420822695	0.0332490909046636	-4.91054129473273	4.86287726517858e-25	3.06942157481955e-23	3.06942e-23	-4.91054	Downregulated	DEGs	22.5129	-4.91054	1	NA	Putative peroxidasin (inferred by orthology to a S. mansoni protein)
127	ASIM_0000070901	11.6928895163043	22.0836866630435	22.7460427934783	13.6581632554348	3.6062489673913	2.36095136413043	1.95475855978261	3.21085720108696	6.30395594841684	2.65625745338207	1.31605114518719e-12	2.46097572083841e-11	2.46098e-11	2.65626	Upregulated	DEGs	10.6089	2.65626	1	NA	Calmodulin-like protein 3 (inferred by orthology to a human protein)
128	ASIM_0000071201	4.54430468571429	0.0001	0.0001	0.0001	235.139499285714	167.0136983	116.7505724	212.0627772	0.00621725399501717	-7.32950676580498	4.79960608737918e-12	8.31122799438114e-11	8.31123e-11	-7.32951	Downregulated	DEGs	10.0803	-7.32951	1	NA	Col_cuticle_N domain-containing protein
129	ASIM_0000071401	1.87097914326241	0.492312028368794	1.94083375886525	1.14084103262411	8.84638018156028	8.78951579007092	10.0786673588652	9.73607813333333	0.145390459289713	-2.78199549404131	8.36586663730342e-09	9.06375732807788e-08	9.06376e-08	-2.782	Downregulated	DEGs	7.04269	-2.782	1	NA	Adrenodoxin, mitochondrial (inferred by orthology to a human protein)
130	ASIM_0000071701	3.009839992569	0.0001	0.321229442675159	1.07396785031847	33.2734052388535	34.3067359394904	15.0466610350318	26.790752866242	0.0402598767844633	-4.63451343288348	9.9810865144357e-09	1.0700881970897e-07	1.07009e-07	-4.63451	Downregulated	DEGs	6.97058	-4.63451	1	NA	Myosin motor domain-containing protein
131	ASIM_0000072101	14.3098465714286	2.82335008163265	7.179614	5.16369391836735	22.1219806122449	26.1813048979592	11.5719271836735	25.4378417959184	0.345509895850162	-1.5332010630307	0.00277530864724561	0.00984398889953209	0.00984399	-1.5332	Downregulated	DEGs	2.00683	-1.5332	1	NA	Transthyretin-like family protein
132	ASIM_0000072301	0.405934007142857	2.25761445	0.0001	0.0001	8.03714284285714	5.64762259285714	4.75773229285714	4.37250477857143	0.11675424783797	-3.09845305481718	0.00657661494266029	0.02075207588288	0.0207521	-3.09845	Downregulated	DEGs	1.68294	-3.09845	1	NA	Transthyretin-like family protein
133	ASIM_0000072601	3.65474035782748	3.45301004472843	1.93069326517572	2.50873367731629	9.16051226837061	6.41143832587859	15.9210956230032	6.37866203194888	0.304902468857909	-1.71358026269437	0.000359888881044896	0.00162177996248643	0.00162178	-1.71358	Downregulated	DEGs	2.79001	-1.71358	1	NA	Fes1 domain-containing protein
134	ASIM_0000073001	0.0001	0.0001	0.0001	0.0001	2.78715671435819	0.505760274479959	2.65410662658549	0.0001	6.7259405700365e-05	-13.8599044430734	1.62625883645285e-07	1.44944727331851e-06	1.44945e-06	-13.8599	Downregulated	DEGs	5.8388	-13.8599	1	NA	VWFA domain-containing protein
135	ASIM_0000074201	0.307431557788945	0.583124261306533	1.29620389949749	1.13913007705193	3.16191126968174	3.78337522948074	0.869505520938023	2.35624134673367	0.326996252562694	-1.61265399262026	0.0119170817342331	0.0343561199677172	0.0343561	-1.61265	Downregulated	DEGs	1.464	-1.61265	1	NA	ATP-binding cassette sub-family C member 9
136	ASIM_0000075101	14.3088146953125	4.1013751640625	9.8949782265625	9.1307908828125	44.740136703125	19.9743189921875	39.1535097265625	23.9777877890625	0.292821294634504	-1.77190762136618	5.01965870627373e-05	0.000278194690182279	0.000278195	-1.77191	Downregulated	DEGs	3.55565	-1.77191	1	NA	40S ribosomal protein S28
137	ASIM_0000075901	7.02213060055096	14.5567078099174	6.57503709366391	11.2182046391185	40.6710212451791	56.2847656721763	21.7512334876033	37.2002943057851	0.252535169477443	-1.98544377515186	1.68623131948935e-06	1.2733835043951e-05	1.27338e-05	-1.98544	Downregulated	DEGs	4.89504	-1.98544	1	NA	Purple acid phosphatase
138	ASIM_0000076701	128.391553084465	94.6429272247361	100.632947662142	125.134105279035	395.854848401207	354.092984087481	245.505169381599	324.275999917044	0.340070978695292	-1.55609220168741	6.61315505294695e-08	6.29458000767889e-07	6.29458e-07	-1.55609	Downregulated	DEGs	6.20103	-1.55609	1	NA	Acetyl-CoA hydrolase
139	ASIM_0000077101	8.90394703726083	6.15777848036254	9.65632717119839	13.7168386827795	5.11617333836858	5.66402404531722	3.23372233534743	3.96734067270896	2.13749706829518	1.09592244125753	8.27253639368759e-05	0.000439128266546665	0.000439128	1.09592	Upregulated	DEGs	3.35741	1.09592	1	NA	Mediator complex subunit 17
140	ASIM_0000077701	122.029753851064	97.3799248723404	108.302563648936	157.924632170213	906.586470021277	1290.16367247872	519.482637737589	817.426675755319	0.137431713664127	-2.86321313682615	7.13137352052732e-20	2.99744595201437e-18	2.99745e-18	-2.86321	Downregulated	DEGs	17.5232	-2.86321	1	NA	formate--tetrahydrofolate ligase
141	ASIM_0000077901	0.200567932464455	0.0001	0.0001	0.0001	2.41561448459716	1.87356467654028	1.58142911611374	1.53277794905213	0.0271318996908193	-5.20386612562065	9.49373082085428e-07	7.45550139281864e-06	7.4555e-06	-5.20387	Downregulated	DEGs	5.12752	-5.20387	1	NA	DUF3074 domain-containing protein
142	ASIM_0000078001	35.5336171421189	32.6772576098191	37.2729301705426	37.9327082997416	20.8142725581395	13.745405374677	11.7391415245478	5.31081736434109	2.77887080890881	1.47449876448484	3.34224594503828e-07	2.83730018322478e-06	2.8373e-06	1.4745	Upregulated	DEGs	5.54709	1.4745	1	NA	molybdopterin adenylyltransferase
143	ASIM_0000078101	141.304320647368	66.9624725368421	68.2344110736842	67.3817729052632	857.577603952632	1034.75291208947	576.086500168421	618.821023357895	0.111388552730852	-3.16632711864579	4.39339491081193e-20	1.87647680093662e-18	1.87648e-18	-3.16633	Downregulated	DEGs	17.7267	-3.16633	1	NA	phosphoenolpyruvate carboxykinase (GTP)
144	ASIM_0000078201	26.1011058496241	18.2654419398496	14.802868556391	21.9708734962406	42.9126055037594	53.4682311428571	31.5688579849624	35.7785047218045	0.495579198711981	-1.01281246137348	0.00373409497582894	0.0127578704014374	0.0127579	-1.01281	Downregulated	DEGs	1.89422	-1.01281	1	NA	Peptidase_M1_N domain-containing protein
145	ASIM_0000078701	58.7023638589212	41.6946309917012	61.187712746888	59.4924858921162	292.041384825726	323.870477157676	221.526413672199	341.181447900415	0.187572962738664	-2.41447620591449	3.79962615262217e-15	9.57360845593929e-14	9.57361e-14	-2.41448	Downregulated	DEGs	13.0189	-2.41448	1	NA	Carboxypeptidase
146	ASIM_0000078801	1.01122346929825	0.0001	0.0001	0.895050013157895	5.9326474254386	3.60254919298246	3.52947621929825	6.06997217105263	0.0996346408089701	-3.32720876641211	0.00321455955944713	0.0112064212049793	0.0112064	-3.32721	Downregulated	DEGs	1.95053	-3.32721	1	NA	Annexin
147	ASIM_0000079501	0.0001	0.0001	0.0001	0.43095468903437	2.52780501472995	3.11611659738134	1.89869987725041	1.60612046153846	0.047138141107143	-4.40696132275186	0.000212175579944458	0.00101947913107114	0.00101948	-4.40696	Downregulated	DEGs	2.99162	-4.40696	1	NA	Sodium-dependent multivitamin transporter (inferred by orthology to a human protein)
148	ASIM_0000079701	3.59247385855263	5.15310440131579	3.61246988486842	4.99178959539474	24.6912251348684	14.0609363980263	10.5244666085526	5.12195124671053	0.318939169648767	-1.64864680573922	0.00361031520874212	0.0123926449133785	0.0123926	-1.64865	Downregulated	DEGs	1.90684	-1.64865	1	NA	Synapsin_C domain-containing protein
149	ASIM_0000080201	0.0001	0.0001	2.4143962705314	1.11303928985507	11.0098544782609	12.4157041256039	6.18023816908213	6.28067574396135	0.0982998693651037	-3.34666669046667	0.000421227316632327	0.00186814819995162	0.00186815	-3.34667	Downregulated	DEGs	2.72859	-3.34667	1	NA	NPA domain-containing protein
150	ASIM_0000080801	14.0543521598361	11.2404292745902	11.6950816844262	15.0916760778689	6.60736305737705	6.9071539795082	2.21289772131148	1.95405008606557	2.94554436837975	1.5585342843057	6.25149167316471e-05	0.000340545175268065	0.000340545	1.55853	Upregulated	DEGs	3.46783	1.55853	1	NA	Neurofibromin
151	ASIM_0000081001	0.0001	0.0001	0.0001	0.0001	4.63658838378378	0.0001	0.750733648648649	2.39967627567568	5.13670155651574e-05	-14.2487982192145	0.000619349662866224	0.00263134681025682	0.00263135	-14.2488	Downregulated	DEGs	2.57982	-14.2488	1	NA	DNA helicase
152	ASIM_0000082301	8.36988477906977	4.85143001162791	6.05513145348837	3.25084834883721	26.8309762325581	25.2119253139535	17.9440995348837	20.1753214534884	0.249852643096094	-2.00085061501064	2.717772169126e-07	2.34981199138926e-06	2.34981e-06	-2.00085	Downregulated	DEGs	5.62897	-2.00085	1	NA	Endoribonuclease
153	ASIM_0000082401	1.11487327083333	2.41318420833333	2.0877315625	0.572284	23.3877031458333	12.4869994375	5.9362246875	13.68952608125	0.111495900806626	-3.16493742505267	2.24845850103798e-08	2.29613426384298e-07	2.29613e-07	-3.16494	Downregulated	DEGs	6.639	-3.16494	1	NA	PPR_long domain-containing protein
154	ASIM_0000082801	0.0001	0.695231142857143	1.45605342857143	0.0001	12.1288431428571	12.1214554285714	4.23488142857143	8.29225457142857	0.0585001264090348	-4.09541644765149	5.8721168439636e-05	0.00032139369314076	0.000321394	-4.09542	Downregulated	DEGs	3.49296	-4.09542	1	NA	Fer4_19 domain-containing protein
155	ASIM_0000083401	3.83104365384615	5.3168525	12.3725315384615	8.11405057692308	3.06195903846154	0.0001	2.98151211538462	1.83438269230769	3.76169737065657	1.91138378841058	0.018293269841402	0.0491452255152367	0.0491452	1.91138	Upregulated	DEGs	1.30852	1.91138	1	NA	PK_Tyr_Ser-Thr domain-containing protein
156	ASIM_0000083501	7.4616628125	6.139341	3.7322439375	3.4255845	27.168750375	19.314984	17.17683825	11.2740005625	0.27702609579236	-1.8519062106817	0.000376673380518598	0.00169164582304783	0.00169165	-1.85191	Downregulated	DEGs	2.77169	-1.85191	1	NA	Prolyl endopeptidase
157	ASIM_0000084501	127.795344882051	115.780183364103	102.278900533333	115.02083614359	63.7073325487179	54.2607968717949	42.2770544205128	43.8188069384615	2.25848403318301	1.17535471438242	6.86806149350336e-07	5.50576199656918e-06	5.50576e-06	1.17535	Upregulated	DEGs	5.25918	1.17535	1	NA	Transmembrane protein
158	ASIM_0000085001	1.4817021160221	9.37630832596685	2.57400043093923	4.35063635911602	45.8190594281768	28.4075209447514	21.8625936574586	16.9585601243094	0.157302111050808	-2.66839006251841	3.93634460106884e-06	2.77645907903002e-05	2.77646e-05	-2.66839	Downregulated	DEGs	4.55651	-2.66839	1	NA	Metalloendopeptidase
159	ASIM_0000085201	5.70398576553672	7.06001177966102	5.04129458474576	9.32549405084746	62.6583973757062	45.718547059322	27.7601090225989	40.0800013446328	0.153962317729322	-2.69935080031322	1.95278441440128e-14	4.53134190212514e-13	4.53134e-13	-2.69935	Downregulated	DEGs	12.3438	-2.69935	1	NA	Pentatricopeptide repeat-containing protein
160	ASIM_0000085301	1.07933628670121	0.681601778929188	0.0001	0.0001	5.89888437305699	5.03475396027634	2.10753689464594	2.70076767357513	0.111875521124937	-3.16003369230836	0.00276310933420815	0.00980824261551736	0.00980824	-3.16003	Downregulated	DEGs	2.00841	-3.16003	1	NA	DUF223 domain-containing protein
161	ASIM_0000085401	0.0001	0.0001	0.0001	0.0001	8.40681392086331	0.0001	0.0001	4.96191361510791	2.99201262721887e-05	-15.028524210579	0.00223466067786642	0.00817563097457202	0.00817563	-15.0285	Downregulated	DEGs	2.08748	-15.0285	1	NA	Protein kinase domain-containing protein
162	ASIM_0000085501	35.6897586545455	22.1314528363636	46.1708998909091	26.7359627454545	15.9139804363636	6.66752623636364	11.6402107636364	5.98050169090909	3.25176263811239	1.7012219519652	1.76375986997682e-06	1.32651382819647e-05	1.32651e-05	1.70122	Upregulated	DEGs	4.87729	1.70122	1	NA	PH domain-containing protein
163	ASIM_0000085601	0.533582106382979	0.0001	0.0001	0.0001	28.9088977340426	10.427135106383	1.09562154255319	28.2564088404255	0.00777256019938363	-7.00739439921142	3.97468318118326e-09	4.55720959409816e-08	4.55721e-08	-7.00739	Downregulated	DEGs	7.3413	-7.00739	1	NA	NA
164	ASIM_0000086301	16.8487578	6.9577368	8.63255812173913	9.8082138	111.511960017391	121.221239243478	72.6829673478261	80.182097973913	0.109562906273631	-3.19016865419014	6.23303995964431e-21	2.8746593768993e-19	2.87466e-19	-3.19017	Downregulated	DEGs	18.5414	-3.19017	1	NA	Leukotriene A-4 hydrolase (inferred by orthology to a human protein)
165	ASIM_0000086901	0.0001	0.0001	0.0001	1.13878731707317	10.1479732926829	3.27202353658537	4.39538017073171	10.3463422073171	0.0404480745187321	-4.62778516322316	2.95788730534076e-05	0.000172022540330101	0.000172023	-4.62779	Downregulated	DEGs	3.76441	-4.62779	1	NA	Fucosyltransferase
166	ASIM_0000087301	0.0001	0.0001	0.0001	0.0001	75.7422329624413	38.8514491596244	25.7340105305164	52.3200985774648	2.07632798406885e-06	-18.8775342144458	3.97063598200753e-39	6.67572198647702e-37	6.67572e-37	-18.8775	Downregulated	DEGs	36.1755	-18.8775	1	NA	Spore coat protein
167	ASIM_0000087701	6.83580086666667	5.71153063809524	6.88585259047619	7.54431148571429	4.22339580952381	3.0523657047619	1.77900903809524	0.0001	2.97933531185145	1.57499050207755	0.0104595791793486	0.0307339461936563	0.0307339	1.57499	Upregulated	DEGs	1.51238	1.57499	1	NA	AMP-binding domain-containing protein
168	ASIM_0000088101	0.0001	0.0001	0.0001	0.0001	7.59398446363636	4.11316324090909	4.98383660454546	5.71959290454545	1.78487147469191e-05	-15.7738202822555	3.4753704280691e-09	4.01960604732395e-08	4.01961e-08	-15.7738	Downregulated	DEGs	7.39582	-15.7738	1	NA	Napsin-A (inferred by orthology to a human protein)
169	ASIM_0000088501	0.0001	0.0001	0.567383334545455	0.0001	65.53220904	86.2829638690909	46.7006189563636	36.0877619127273	0.0024197559048155	-8.69092276306039	2.67448081240901e-44	6.10640100551755e-42	6.1064e-42	-8.69092	Downregulated	DEGs	41.2142	-8.69092	1	NA	BppU_N domain-containing protein
170	ASIM_0000088601	64.7938002676056	55.1418615	72.0743266690141	62.0479300985916	422.970980408451	515.48281871831	383.646020915493	293.478703309859	0.157255072943205	-2.66882153665749	3.79381912016536e-19	1.44964650430451e-17	1.44965e-17	-2.66882	Downregulated	DEGs	16.8387	-2.66882	1	NA	Aspartate aminotransferase (inferred by orthology to a S. mansoni protein)
171	ASIM_0000088901	7.17669585798817	3.17647426035503	13.8055152781065	12.5133444142012	23.1265811301775	28.0506297100592	15.0558877751479	13.4154714792899	0.460422952566011	-1.11896833976697	0.0148903365289761	0.0415419948358552	0.041542	-1.11897	Downregulated	DEGs	1.38151	-1.11897	1	NA	AMP-binding domain-containing protein
172	ASIM_0000089501	238.141723685714	158.7012622	239.322622528571	257.531160985714	135.378757542857	147.908079642857	78.0521077142857	79.1068770142857	2.02907310033224	1.02082084123409	3.40891551386194e-06	2.42572079697433e-05	2.42572e-05	1.02082	Upregulated	DEGs	4.61516	1.02082	1	NA	C2H2-type domain-containing protein
173	ASIM_0000089801	1.07176338630807	0.0001	0.0001	0.0001	5.17477793398533	3.96832628361858	1.21321466992665	4.94631326405868	0.0700574499660002	-3.83531771360106	0.00219326201911012	0.00804965028406877	0.00804965	-3.83532	Downregulated	DEGs	2.09422	-3.83532	1	NA	N-acetylgalactosaminide beta-1,3-galactosyltransferase
174	ASIM_0000090001	22.5703672960289	18.8517946137184	15.1604835054152	24.4870562274368	133.660968330325	133.884243281588	83.6121285054152	71.6835564368231	0.191726255202037	-2.3828801801238	6.79719650474628e-15	1.66720626205276e-13	1.66721e-13	-2.38288	Downregulated	DEGs	12.778	-2.38288	1	NA	Aspartate aminotransferase (inferred by orthology to a S. mansoni protein)
175	ASIM_0000090101	13.5094395454545	14.0728034909091	10.7899440818182	12.9900113818182	4.02002148181818	6.38304795454545	1.39761688181818	8.47800391818182	2.53281636542273	1.34074248238098	0.00279910587762195	0.00991508601814602	0.00991509	1.34074	Upregulated	DEGs	2.0037	1.34074	1	NA	Inversin (inferred by orthology to a human protein)
176	ASIM_0000091601	2.26775288602941	1.27122582904412	0.0001	2.69401888235294	74.6436283511029	86.3298366783088	49.5148044025735	72.762045976103	0.0220056157340769	-5.50598444975909	8.5818709328759e-17	2.59759608891337e-15	2.5976e-15	-5.50598	Downregulated	DEGs	14.5854	-5.50598	1	NA	Serine carboxypeptidase
177	ASIM_0000091701	0.260821975609756	0.0001	0.0001	0.211258865853659	4.27655897560976	2.87634457317073	3.70107076829268	2.08586754878049	0.0364981926641387	-4.77603116411197	2.19160356088708e-05	0.000130789016634546	0.000130789	-4.77603	Downregulated	DEGs	3.88343	-4.77603	1	NA	Ig-like domain-containing protein
178	ASIM_0000091801	19.8646339480519	12.1898001558442	19.9878068831169	18.068879038961	3.6706831948052	6.21841348051948	0.658038623376623	3.23411576623377	5.0874278173746	2.34693641994312	3.05694813953738e-07	2.62101061161819e-06	2.62101e-06	2.34694	Upregulated	DEGs	5.58153	2.34694	1	NA	SAP30-binding protein (inferred by orthology to a human protein)
179	ASIM_0000093301	18.7748344761905	9.47823024761905	8.26505455238095	15.5209319904762	5.68791326666667	8.9850016	1.86539659047619	4.51825315238095	2.47139323207213	1.30532458121479	0.00210495569865292	0.00776097501811944	0.00776098	1.30532	Upregulated	DEGs	2.11008	1.30532	1	NA	NA
180	ASIM_0000093701	50.1674691106195	33.0059718053097	45.3497529557522	36.8274846902655	27.1732005929204	28.374809960177	12.3019823230088	14.4700518053097	2.00863203126122	1.0062132956305	4.64921376048834e-05	0.000259923093369019	0.000259923	1.00621	Upregulated	DEGs	3.58516	1.00621	1	NA	CCR4-NOT transcription complex subunit 6
181	ASIM_0000094401	2.43211287941176	5.6818242	4.57576483235294	5.43207350294118	2.82056644117647	1.71225833823529	1.71695838823529	1.20456628235294	2.43103379258748	1.28156994768977	0.0116468974079411	0.0336716774523154	0.0336717	1.28157	Upregulated	DEGs	1.47274	1.28157	1	NA	ANK_REP_REGION domain-containing protein
182	ASIM_0000094501	101.686017850242	110.038043198068	98.4333991304348	93.3151515942029	45.0294745169082	38.0158897826087	14.7789388888889	22.7980394202899	3.34492435685676	1.74197358568839	8.79666541600972e-12	1.47093607779099e-10	1.47094e-10	1.74197	Upregulated	DEGs	9.83241	1.74197	1	NA	Myb-like DNA-binding domain protein
183	ASIM_0000094601	8.971171008	6.490865278	5.792067486	12.228889886	28.664394186	25.358326142	14.017070496	20.74241489	0.377136312268035	-1.40684202898246	0.000177540326504709	0.000868402750166115	0.000868403	-1.40684	Downregulated	DEGs	3.06128	-1.40684	1	NA	S-type Pyocin
184	ASIM_0000095701	0.0001	0.0001	1.67846242731278	0.0001	5.8732014185022	14.7202932180617	7.04261039207048	6.76209230837004	0.0488037908168759	-4.35686297681646	7.78610262303381e-05	0.000416173936157189	0.000416174	-4.35686	Downregulated	DEGs	3.38073	-4.35686	1	NA	NA
185	ASIM_0000095901	21.6997381204589	9.20041218929254	9.6492222332696	16.4047908642447	32.5751729541109	34.9037552351816	19.7022765086042	35.3121854684512	0.464957034252388	-1.10483068906442	0.00441246705232368	0.0146928638216914	0.0146929	-1.10483	Downregulated	DEGs	1.83289	-1.10483	1	NA	B30.2/SPRY domain-containing protein
186	ASIM_0000096001	115.267714869258	75.1989267632509	77.4396214204947	84.7754483745583	57.3989666713781	40.2007433498233	27.6751417243816	36.0091554699647	2.18671223214476	1.12876337650225	1.7381144832414e-06	1.30935597772165e-05	1.30936e-05	1.12876	Upregulated	DEGs	4.88294	1.12876	1	NA	E3 ubiquitin-protein ligase
187	ASIM_0000096701	10.1256070036101	4.72515476534296	6.37862924187726	16.2332780722022	177.43194135018	200.800445761733	132.975040628159	134.318289747292	0.0580343556703701	-4.10694897778467	1.68711845625709e-25	1.10252893038935e-23	1.10253e-23	-4.10695	Downregulated	DEGs	22.9576	-4.10695	1	NA	CHK domain-containing protein
188	ASIM_0000096801	1.54634766	1.94797193	7.13491368	3.56125389	19.35771639	13.48716785	11.04278492	13.69370532	0.246442313823697	-2.02067810873054	0.000207555024993959	0.00100013617306886	0.00100014	-2.02068	Downregulated	DEGs	2.99994	-2.02068	1	NA	Probable V-type proton ATPase subunit F (inferred by orthology to a C. elegans protein)
189	ASIM_0000097301	0.987929588235294	0.985206382352941	1.86058252941176	1.83665141176471	51.7911633088235	48.9202570147059	15.9135464705882	27.9032945294118	0.0392336409490976	-4.67176496357546	6.55819963289321e-20	2.7628096585587e-18	2.76281e-18	-4.67176	Downregulated	DEGs	17.5586	-4.67176	1	NA	NA
190	ASIM_0000097901	3.96637755294118	4.01182687843137	1.06002498823529	0.957904156862745	17.266664854902	17.1636123921569	13.1619009254902	10.3839515843137	0.172418090313925	-2.53601694321569	5.60436528944518e-05	0.000307832288871396	0.000307832	-2.53602	Downregulated	DEGs	3.51169	-2.53602	1	NA	Nucleos_tra2_N domain-containing protein
191	ASIM_0000098401	42.2422199728261	21.767560451087	30.5269566902174	32.3929788478261	61.5126316195652	62.3975763423913	93.4072665217391	55.1750942934783	0.46580982568281	-1.10218702314804	0.00275617714331149	0.00978739249009269	0.00978739	-1.10219	Downregulated	DEGs	2.00933	-1.10219	1	NA	Protein lethal(2)essential for life (inferred by orthology to a D. melanogaster protein)
192	ASIM_0000098501	21.6744650847458	16.018166440678	56.2874338983051	18.7549596610169	3.39935186440678	5.35288271186441	1.86575186440678	4.01364	7.70488677672406	2.9457737564988	4.44211135196725e-09	5.05242357584763e-08	5.05242e-08	2.94577	Upregulated	DEGs	7.2965	2.94577	1	NA	EFNB2
193	ASIM_0000099601	0.0001	0.0001	0.0001	0.0001	3.57955567519182	0.543290462915601	1.74184277493606	1.60591938107417	5.35431633211126e-05	-14.1889380987591	2.25741032659949e-05	0.000134412577527788	0.000134413	-14.1889	Downregulated	DEGs	3.87156	-14.1889	1	NA	Col_cuticle_N domain-containing protein
194	ASIM_0000099901	1.30477776237624	1.3787157029703	1.97676231683168	1.28686954455446	8.14971953465347	4.94454938613861	4.92832603960396	1.88283332673267	0.298769021241217	-1.74289752915194	0.00448344703576748	0.0148970300897384	0.014897	-1.7429	Downregulated	DEGs	1.8269	-1.7429	1	NA	Multiple coagulation factor deficiency protein 2 (inferred by orthology to a human protein)
195	ASIM_0000100101	5.21151233256881	0.0001	2.44459150458716	3.30117794036697	0.0001	0.235750389908257	0.0001	0.0001	46.4196724342697	5.53666443706304	0.000205691657258205	0.000993181178555783	0.000993181	5.53666	Upregulated	DEGs	3.00297	5.53666	1	NA	NA
196	ASIM_0000101401	1.54146240856378	1.64693654237288	4.14453862265834	2.95578972524532	14.8375275682426	16.8704454754683	6.18446140945584	8.48700097413024	0.221838131578135	-2.17242072438142	1.40846283136556e-07	1.26631558596377e-06	1.26632e-06	-2.17242	Downregulated	DEGs	5.89746	-2.17242	1	NA	PA domain-containing protein
197	ASIM_0000101901	0.624288956004756	0.508256864050733	0.833965072532699	1.38264180420135	3.03243220927467	3.78664919064606	1.22661890685692	1.61821131272295	0.346562844183235	-1.52881110682326	0.00170724393777726	0.00647136080861909	0.00647136	-1.52881	Downregulated	DEGs	2.189	-1.52881	1	NA	Potassium voltage-gated channel subfamily F member 1 (inferred by orthology to a human protein)
198	ASIM_0000102501	42.2917166528926	18.5979949586777	26.4999968181818	17.1823492561983	160.823019793388	217.458330247934	134.526794876033	157.93623	0.155904487009429	-2.68126564476637	3.94807478099924e-14	8.77592487978364e-13	8.77592e-13	-2.68127	Downregulated	DEGs	12.0567	-2.68127	1	NA	Heat shock protein 60
199	ASIM_0000102901	8.41205689494163	4.48073630836576	6.99313287840467	6.27931323929961	4.31171193385214	2.66645744941634	1.6743375729572	1.10624127431907	2.68120856311415	1.42288344657427	8.08304824160761e-06	5.31525846476566e-05	5.31526e-05	1.42288	Upregulated	DEGs	4.27448	1.42288	1	NA	Pecanex-like protein
200	ASIM_0000103001	4.04290065020576	2.53602381790123	6.29442268106996	4.63124296502058	1.19730227366255	1.38249745884774	0.64604575308642	0.691013341563786	4.4690377893674	2.1599642439503	7.66790195583461e-08	7.21313218571747e-07	7.21313e-07	2.15996	Upregulated	DEGs	6.14188	2.15996	1	NA	MFS domain-containing protein
201	ASIM_0000103101	20.7500930459364	25.3196169328622	53.653678459364	29.3883016254417	12.7955257102474	5.40204351943463	8.6506766360424	2.99248424028269	4.32669340210323	2.11326489220956	1.22385940284448e-07	1.11005668446326e-06	1.11006e-06	2.11326	Upregulated	DEGs	5.95465	2.11326	1	NA	DUF5641 domain-containing protein
202	ASIM_0000103401	1.72037561045131	0.0001	0.514205657957245	0.979319501187649	11.3721659572447	8.15603789073634	4.60457517577197	5.60692265558195	0.108071049408996	-3.20994799612496	2.08907358602717e-05	0.000125108688424971	0.000125109	-3.20995	Downregulated	DEGs	3.90271	-3.20995	1	NA	CHCH domain-containing protein
203	ASIM_0000104101	0.758842373863636	0.991220461363636	1.28844399886364	1.24159242272727	0.254968527272727	0.398058218181818	0.170182677272727	0.232717090909091	4.05340637018245	2.01913481857699	5.42010130829043e-07	4.4353696281205e-06	4.43537e-06	2.01913	Upregulated	DEGs	5.35307	2.01913	1	NA	Centromere protein I
204	ASIM_0000104501	0.0001	0.0001	0.0001	0.0001	3.92824958466454	13.4008238338658	8.19740963684771	6.76270717784878	1.23880468079495e-05	-16.3006917351113	1.46878796564784e-27	1.11785039657165e-25	1.11785e-25	-16.3007	Downregulated	DEGs	24.9516	-16.3007	1	NA	Carboxypeptidase
205	ASIM_0000104801	0.783129252442997	0.551939666123779	1.48804164169381	0.934815415309446	0.703353866449511	0.216731348534202	0.0780200765472313	0.0001	3.76468248310577	1.91252819175893	0.00688264393124539	0.0215778296091629	0.0215778	1.91253	Upregulated	DEGs	1.66599	1.91253	1	NA	DUF4187 domain-containing protein
206	ASIM_0000104901	0.883393583756345	0.892853766497462	1.75093226395939	1.24528487817259	0.887503634517766	0.20870578680203	0.25479723857868	0.552028101522843	2.50781782295	1.32643254930714	0.0178836446661954	0.0482550517152928	0.0482551	1.32643	Upregulated	DEGs	1.31646	1.32643	1	NA	DUF3591 domain-containing protein
207	ASIM_0000105201	0.0001	0.0001	0.0001	0.259570541919806	2.68385162697448	4.0414192600243	6.53995591859052	4.50560507897934	0.0146234314526078	-6.09557430401229	3.0250617984307e-11	4.6934138339075e-10	4.69341e-10	-6.09557	Downregulated	DEGs	9.32851	-6.09557	1	NA	Transthyretin-like family protein
208	ASIM_0000105301	0.0001	0.129165755075311	0.0001	0.0613688978388998	4.85429061689587	2.42439923510151	0.876784518664047	2.09496897118533	0.0186074539952383	-5.74797552071418	3.57394450448593e-11	5.48064093415943e-10	5.48064e-10	-5.74798	Downregulated	DEGs	9.26117	-5.74798	1	NA	Ground-like domain-containing protein
209	ASIM_0000106101	0.151878702995218	0.153294022652907	0.367559293229298	0.284316125346086	1.15278460609112	0.37153275358671	0.851596459602316	0.353441630002517	0.350649873938201	-1.51189688553824	0.0163648869733191	0.0448108113243357	0.0448108	-1.5119	Downregulated	DEGs	1.34862	-1.5119	1	NA	Fatty-acid and retinol-binding protein 1
210	ASIM_0000106601	3.33251558108108	0.0001	4.16374431081081	4.2682995	43.1322088918919	51.3729210810811	24.8483764864865	41.5719683828829	0.0731062586791659	-3.77386126815407	2.01277537865809e-09	2.4062228734908e-08	2.40622e-08	-3.77386	Downregulated	DEGs	7.61866	-3.77386	1	NA	CRAL-TRIO domain-containing protein
211	ASIM_0000107101	0.568828615264798	0.442427700934579	0.588975612149533	0.761709045950156	0.464214501557632	0.174046931464174	0.129785322429907	0.194948507788162	2.45270258791577	1.29437230484841	0.0009091105998832	0.00370413999432472	0.00370414	1.29437	Upregulated	DEGs	2.43131	1.29437	1	NA	Calcineurin B homologous protein 3 (inferred by orthology to a human protein)
212	ASIM_0000107301	0.0001	0.0001	0.345200575221239	0.0001	10.2484771061947	6.05122194690265	4.81907689380531	4.68755081415929	0.0133882120621114	-6.22289288193959	4.63825096942131e-08	4.52663923105423e-07	4.52664e-07	-6.22289	Downregulated	DEGs	6.34422	-6.22289	1	NA	Putative aminopeptidase (inferred by orthology to a C. elegans protein)
213	ASIM_0000108401	0.0001	0.0001	0.0001	0.0001	0.444206552019584	0.85625888372093	0.629981276621787	0.630347004895961	0.000156201570358531	-12.644303421991	5.85740914223345e-08	5.63029754035683e-07	5.6303e-07	-12.6443	Downregulated	DEGs	6.24947	-12.6443	1	NA	NA
214	ASIM_0000109601	4.7801674637037	6.14940407851852	6.52609356888889	8.84383385037037	28.2138516414815	22.7480905703704	15.0483021614815	11.4455384666667	0.339542097402955	-1.55833763985962	1.88912780773745e-05	0.00011428697964114	0.000114287	-1.55834	Downregulated	DEGs	3.942	-1.55834	1	NA	Nuclear receptor domain-containing protein
215	ASIM_0000109801	0.0001	0.0001	0.0001	0.0001	1.46377320226843	1.67449141020794	0.570718344045369	1.1964364536862	8.15424669229342e-05	-13.5820888707665	2.56475902565819e-05	0.000151203868092198	0.000151204	-13.5821	Downregulated	DEGs	3.82044	-13.5821	1	NA	arginine--tRNA ligase
216	ASIM_0000110101	0.0001	0.0001	0.0001	0.0001	1.41677031134565	1.1500456939314	0.0001	0.545620606860158	0.000128512544540108	-12.9258031869593	0.000286140349266305	0.00132528916086428	0.00132529	-12.9258	Downregulated	DEGs	2.87769	-12.9258	1	NA	Transmembrane protein 144 (inferred by orthology to a human protein)
217	ASIM_0000110201	0.2773617	1.8686899	1.1145057	2.9467207	13.4595307	6.76508108571429	2.5251996	4.3407595	0.229130571894788	-2.12575813088275	0.0142165327881138	0.0398847932923812	0.0398848	-2.12576	Downregulated	DEGs	1.39919	-2.12576	1	NA	Cathepsin F (inferred by orthology to a S. mansoni protein)
218	ASIM_0000110401	2.97403457644824	2.31496939411206	4.18991640835707	1.78614403323837	11.4039541495726	15.7423172478632	12.4612582037037	11.2487744672365	0.221507728855206	-2.17457105666443	1.42342718534671e-09	1.74452368229304e-08	1.74452e-08	-2.17457	Downregulated	DEGs	7.75832	-2.17457	1	NA	tyrosine--tRNA ligase
219	ASIM_0000111001	0.0001	0.0001	0.0001	0.0001	2.1587423814433	3.46433732474227	1.09970219072165	3.30175470618557	3.99020938161462e-05	-14.613176022252	3.77585793173724e-07	3.18135383095893e-06	3.18135e-06	-14.6132	Downregulated	DEGs	5.49739	-14.6132	1	NA	DUF4524 domain-containing protein
220	ASIM_0000111101	0.264342333509794	0.385737694017999	0.3716977623081	0.496783746956061	2.37551132662785	1.92099524880889	1.85204429062996	2.33301675754367	0.179042554888638	-2.48162556644707	4.4818631256226e-07	3.73031398043494e-06	3.73031e-06	-2.48163	Downregulated	DEGs	5.42825	-2.48163	1	NA	Nucleos_tra2_C domain-containing protein
221	ASIM_0000111301	10.4525583300971	4.88147755339806	10.4718383559871	12.4862507831715	3.34954992880259	1.33184551456311	2.26657317799353	1.48327435598705	4.54169392645189	2.18323048330838	1.12346326762416e-05	7.164596438428e-05	7.1646e-05	2.18323	Upregulated	DEGs	4.14481	2.18323	1	NA	FERM domain-containing protein
222	ASIM_0000111601	0.127749286416516	0.0243241110929051	0.0001	0.0462267294773062	0.388141541045388	0.54707672964116	0.103871368998853	0.166102643781747	0.164621139471588	-2.60277848663336	0.00958265707200875	0.0286395701179266	0.0286396	-2.60278	Downregulated	DEGs	1.54303	-2.60278	1	NA	Hydroxymethylglutaryl-CoA synthase (inferred by orthology to a C. elegans protein)
223	ASIM_0000112001	17.7907789270517	13.3794134103343	14.7666614255319	16.0453212613982	3.69277861094225	7.194109556231	1.5960257325228	2.95338410638298	4.01535232086778	2.00552658033748	1.09604287304005e-07	1.00050428894386e-06	1.0005e-06	2.00553	Upregulated	DEGs	5.99978	2.00553	1	NA	NNMT/PNMT/TEMT family protein
224	ASIM_0000112201	0.0001	0.0001	0.12276640554371	0.087697968869936	0.503714101918976	0.690049626012793	0.376578342857143	0.155181434968017	0.122087223796603	-3.03401586204521	0.00926562003325684	0.0278224349561702	0.0278224	-3.03402	Downregulated	DEGs	1.5556	-3.03402	1	NA	Beta_helix domain-containing protein
225	ASIM_0000112501	2.56997722730119	1.6812177633062	2.07800553287414	1.792044338134	8.41605923105823	11.7282585422667	7.85906365435191	7.00823431183469	0.231958585460267	-2.10806084938198	3.26023897606076e-11	5.03716454663891e-10	5.03716e-10	-2.10806	Downregulated	DEGs	9.29781	-2.10806	1	NA	40S ribosomal protein S13
226	ASIM_0000112901	1694.38362528685	1202.27444958964	1398.17262405976	1529.04261137052	4736.20122068128	4232.16320935856	2965.03520049402	3232.8015897012	0.384003431428593	-1.38080889205839	1.158478313815e-06	8.97942076097848e-06	8.97942e-06	-1.38081	Downregulated	DEGs	5.04675	-1.38081	1	NA	14-3-3-like protein 2 (inferred by orthology to a C. elegans protein)
227	ASIM_0000113301	3.39771166486486	3.79747212285012	1.84566179262899	2.94926832432432	32.4802909012285	38.4051642427518	23.4292419066339	25.5614718289926	0.100020829967549	-3.32162761327255	8.54489513019798e-22	4.28263659994259e-20	4.28264e-20	-3.32163	Downregulated	DEGs	19.3683	-3.32163	1	NA	Phosphoinositide phospholipase C
228	ASIM_0000114201	11.7462615420561	12.3520980841121	13.5887411915888	14.0462087383178	55.9828346495327	80.6945871028038	35.0286034345794	51.5944551869159	0.23167576473399	-2.10982096102902	1.1520970077007e-09	1.42520950236902e-08	1.42521e-08	-2.10982	Downregulated	DEGs	7.84612	-2.10982	1	NA	ERAP1_C domain-containing protein
229	ASIM_0000114701	0.0001	0.0001	0.0001	0.0001	32.5167325926531	31.3177166114286	11.6880552473469	20.9919047746939	4.14445887621655e-06	-17.880384821659	9.02115966321927e-72	1.39031105676314e-68	1.39031e-68	-17.8804	Downregulated	DEGs	67.8569	-17.8804	1	NA	NA
230	ASIM_0000115201	0.774531710723192	1.36647855361596	0.299226049875312	1.75896646184539	9.01323658703242	7.64830965885287	3.45085542593516	5.63193958254364	0.163111680915433	-2.61606799343019	9.04255313972337e-08	8.37421020360761e-07	8.37421e-07	-2.61607	Downregulated	DEGs	6.07706	-2.61607	1	NA	NAC-A/B domain-containing protein
231	ASIM_0000115701	2.05516626532399	2.83955139010508	1.70906720665499	2.47552194614711	6.89407059982487	8.00719871935201	4.83124069614711	6.1500998795972	0.350787916871272	-1.5113290408622	1.75589153528899e-05	0.000106996566898301	0.000106997	-1.51133	Downregulated	DEGs	3.97063	-1.51133	1	NA	Neur_chan_memb domain-containing protein
232	ASIM_0000116101	0.394510215613383	0.435798661710037	0.454524728624535	0.406296862453532	3.52160350929368	2.16620823791822	1.03665492936803	1.65472547211896	0.201825001550309	-2.30882319210589	1.37631405799518e-07	1.2392187044091e-06	1.23922e-06	-2.30882	Downregulated	DEGs	5.90685	-2.30882	1	NA	NA
233	ASIM_0000117001	0.0001	0.0001	0.0001	0.0001	0.379028410003087	0.249454242050015	0.0449456591540599	0.0704947854276011	0.000537689986786879	-10.8609377744926	0.000141147955250777	0.00070973090930067	0.000709731	-10.8609	Downregulated	DEGs	3.14891	-10.8609	1	NA	NA
234	ASIM_0000117201	0.24989367539267	0.758295626090751	0.85701812609075	0.378230503054101	2.03812248123909	4.21073744633508	1.88072470942408	2.0149677513089	0.221147059501029	-2.17692203542939	4.67284751345847e-05	0.000260928870512986	0.000260929	-2.17692	Downregulated	DEGs	3.58348	-2.17692	1	NA	Purple acid phosphatase
235	ASIM_0000117701	0.0001	0.0001	0.0001	0.0001	0.780627448979592	0.388743333333333	0.805439319727891	0.660900986394558	0.000151761701711188	-12.6859046185885	4.61523344731082e-05	0.000258335736605831	0.000258336	-12.6859	Downregulated	DEGs	3.58782	-12.6859	1	NA	LAM_G_DOMAIN domain-containing protein
236	ASIM_0000118201	0.0001	0.0001	0.0001	0.0001	3.43826575682382	3.30995365756824	3.11595165260546	2.36023643672457	3.27214222757388e-05	-14.8994050163295	2.14773225769701e-09	2.55435114944363e-08	2.55435e-08	-14.8994	Downregulated	DEGs	7.59272	-14.8994	1	NA	BZIP domain-containing protein
237	ASIM_0000118701	0.0001	0.07089847498095	0.124042352552705	0.064802381000762	0.538700446024892	0.390983109474219	0.331984973837948	0.483336811785624	0.148906827051453	-2.74751819504736	0.00121197075811199	0.00478424486670719	0.00478424	-2.74752	Downregulated	DEGs	2.32019	-2.74752	1	NA	Alternative protein ASNSD1 (inferred by orthology to a human protein)
238	ASIM_0000119101	3.58035547811191	5.59223040959269	6.0413425995432	7.26089449295775	24.5160866882375	27.2946257274458	17.3071901617815	13.0876038454511	0.273398023540919	-1.87092528148992	2.77386468067375e-08	2.79258864476758e-07	2.79259e-07	-1.87093	Downregulated	DEGs	6.55399	-1.87093	1	NA	tyrosine--tRNA ligase
239	ASIM_0000119401	0.977602434782609	1.11025956521739	0.363224347826087	1.02281165217391	16.7614606956522	17.4319750434783	11.4696639130435	11.1476619130435	0.0611485905889862	-4.03153694324959	2.22094721944889e-20	9.73322224561324e-19	9.73322e-19	-4.03154	Downregulated	DEGs	18.0117	-4.03154	1	NA	NA
240	ASIM_0000119701	1.01721702900378	0.678601439470366	0.813712377994956	1.12877243284994	5.52505695113493	3.13120842559899	2.3014021778058	3.00217026639344	0.26062647188231	-1.93994446871831	5.45435599597047e-08	5.27577718564215e-07	5.27578e-07	-1.93994	Downregulated	DEGs	6.27771	-1.93994	1	NA	Adenosylhomocysteinase (inferred by orthology to a C. elegans protein)
241	ASIM_0000120401	0.0753010665326266	0.203886798574301	0.0630643723268141	0.0001	1.29644767738987	5.09152516450375	3.91386200548346	4.76678481283129	0.0227195486483602	-5.4599220155501	1.61168455377292e-11	2.60091571880248e-10	2.60092e-10	-5.45992	Downregulated	DEGs	9.58487	-5.45992	1	NA	Carboxypeptidase
242	ASIM_0000121401	2.23818170625567	2.68428550317316	3.3001096681777	4.02601008159565	1.54253363191296	1.10782423390752	0.59053508068903	0.971810226654579	2.90753619605306	1.53979715198782	5.65199817116443e-05	0.000309988298272583	0.000309988	1.5398	Upregulated	DEGs	3.50865	1.5398	1	NA	E3 ubiquitin-protein ligase
243	ASIM_0000121801	0.370812105338588	0.370907666965245	0.415271598889287	0.762375166427804	1.77935064815478	2.2312591664278	1.80507100967395	1.38133285184522	0.266689299756972	-1.90676815337775	1.01982018469849e-06	7.96476118911061e-06	7.96476e-06	-1.90677	Downregulated	DEGs	5.09883	-1.90677	1	NA	Organic solute transporter alpha-like protein 2 (inferred by orthology to a C. elegans protein)
244	ASIM_0000122901	2.00548336828309	1.70720256880734	1.66117044888598	1.5844230570118	5.17769776867628	4.66399782896461	4.80312606487549	3.23024791612058	0.389272859183959	-1.36114633403388	0.000503189134134387	0.00218296501212323	0.00218297	-1.36115	Downregulated	DEGs	2.66095	-1.36115	1	NA	Prolyl 4-hydroxylase subunit alpha-1 (inferred by orthology to a C. elegans protein)
245	ASIM_0000123401	14.6730031111111	11.866748	12.2494376666667	11.8587945555556	7.02890222222222	6.02164	4.16175077777778	5.56560422222222	2.223558339877	1.15287025742029	0.00217047509140653	0.00798027163826487	0.00798027	1.15287	Upregulated	DEGs	2.09798	1.15287	1	NA	AA_permease domain-containing protein
246	ASIM_0000123901	0.0902054647256439	0.0001	0.134588882418813	0.0001	0.822060873460246	0.523103838745801	0.62683922956327	0.494527471444569	0.091218926278052	-3.45452300118886	0.000303565398321457	0.00139724700760504	0.00139725	-3.45452	Downregulated	DEGs	2.85473	-3.45452	1	NA	Phosphomannomutase
247	ASIM_0000124401	0.17152279650437	0.290003650436954	0.267088289637953	0.227783196004994	1.48406983770287	0.860410611735331	0.647386691635456	0.516643920099875	0.272593677462819	-1.87517599422193	0.000462243713883905	0.00202720778861013	0.00202721	-1.87518	Downregulated	DEGs	2.6931	-1.87518	1	NA	WD repeat-containing protein 47
248	ASIM_0000124801	0.0001	0.217031684210526	0.0001	0.0001	4.75260550877193	2.95209916666667	3.11794881578947	3.31017309649123	0.0153777931726252	-6.0230077090593	3.13942616870118e-10	4.22873616634812e-09	4.22874e-09	-6.02301	Downregulated	DEGs	8.37379	-6.02301	1	NA	LP15633p (inferred by orthology to a D. melanogaster protein)
249	ASIM_0000124901	81.5136877960199	67.7626037363184	77.5997630895522	59.5684121044776	24.8557620049751	37.5811819253731	23.0208627661692	18.2254759850746	2.76268709205543	1.46607216862744	1.36460531664942e-07	1.23047346299924e-06	1.23047e-06	1.46607	Upregulated	DEGs	5.90993	1.46607	1	NA	COesterase domain-containing protein
250	ASIM_0000125501	2.0133668123138	2.60611433565045	2.53551097914598	3.16793969811321	1.13070358490566	0.864702423038729	0.534226025819265	1.27422735054618	2.71380479199717	1.44031694929536	1.42337452324881e-05	8.87222394100555e-05	8.87222e-05	1.44032	Upregulated	DEGs	4.05197	1.44032	1	NA	Rab-GAP TBC domain-containing protein
251	ASIM_0000125901	1.73268063073562	2.47554888419519	0.957153736343773	1.94915724836125	0.271017573197378	0.246030521485797	0.0001	0.0001	13.7545997225831	3.78184225077944	1.06842751919145e-06	8.32329340350742e-06	8.32329e-06	3.78184	Upregulated	DEGs	5.0797	3.78184	1	NA	Serine racemase (inferred by orthology to a human protein)
252	ASIM_0000126501	0.313796324084351	0.91430904772475	0.0929259622641509	1.5562625527192	0.0001	0.0001	0.0001	0.0001	7193.23471698113	12.8124249650216	5.92011692841244e-05	0.000323733419497515	0.000323733	12.8124	Upregulated	DEGs	3.48981	12.8124	1	NA	Epimerase domain-containing protein
253	ASIM_0000127301	0.0001	0.0001	0.645074831034483	0.18006440862069	2.204038	0.991163614655172	1.32822546551724	1.00897680258621	0.149182752587404	-2.74484734344264	0.0109065669182273	0.0318550297829589	0.031855	-2.74485	Downregulated	DEGs	1.49682	-2.74485	1	NA	TIL domain-containing protein
254	ASIM_0000127701	36.7100585217391	19.2394561304348	23.6816591086957	34.6378773913044	22.2143908695652	8.26209117391304	9.39447939130435	2.92390356521739	2.67015800031555	1.41692511252237	0.000337014863367656	0.00153289383399023	0.00153289	1.41693	Upregulated	DEGs	2.81449	1.41693	1	NA	Protein-L-isoaspartate O-methyltransferase (inferred by orthology to a C. elegans protein)
255	ASIM_0000127801	77.4775132685185	68.6428832916667	71.5722268564815	98.6168634212963	659.442112199074	722.160110365741	200.936151731481	356.12090700463	0.163158885054678	-2.61565054125904	1.46946548369195e-14	3.45315052800494e-13	3.45315e-13	-2.61565	Downregulated	DEGs	12.4618	-2.61565	1	NA	Tropomyosin
256	ASIM_0000128201	0.133880225352113	0.0001	1.07473250078247	0.0001	4.19444776212833	1.9592900970266	2.24031917370892	0.633474497652582	0.133902908236692	-2.90074079999744	0.0154082940759701	0.0426843904495194	0.0426844	-2.90074	Downregulated	DEGs	1.36973	-2.90074	1	NA	Phosphoribosylformylglycinamidine synthase
257	ASIM_0000129301	0.0001	0.0001	0.0001	0.0001	14.6716353442623	10.4931276721311	7.53662832786885	24.7796340983607	6.95881809553444e-06	-17.1327262736675	4.62119471787111e-17	1.4363760523077e-15	1.43638e-15	-17.1327	Downregulated	DEGs	14.8427	-17.1327	1	NA	EGF-like domain protein
258	ASIM_0000129901	0.84279959919571	1.18635061126005	0.514789306970509	0.605749443699732	18.8045768002681	14.2103940764075	14.0175619785523	14.9244080509383	0.0508367410504693	-4.29798464214283	1.83520761888487e-27	1.37968819933564e-25	1.37969e-25	-4.29798	Downregulated	DEGs	24.8602	-4.29798	1	NA	Col_cuticle_N domain-containing protein
259	ASIM_0000130801	4.96901996618358	1.00123022222222	2.04688636714976	0.0001	21.6647907101449	15.3164572536232	8.20742746376812	7.4600394589372	0.152277915478909	-2.7152213686848	0.000954213124696877	0.00386915534491209	0.00386916	-2.71522	Downregulated	DEGs	2.41238	-2.71522	1	NA	Peptidase_M13_N domain-containing protein
260	ASIM_0000130901	8.421468875	4.100667535	0.0001	6.14739006	70.99875356	40.77628372	14.490174265	10.579785355	0.136429002834812	-2.87377772180012	0.000826127860211729	0.00340655711187418	0.00340656	-2.87378	Downregulated	DEGs	2.46768	-2.87378	1	NA	Amidinotransferase
261	ASIM_0000131801	0.0001	0.0001	0.0001	0.0001	1.33824529552716	0.82743560942492	0.546350861022364	0.165604943290735	0.000139002952913449	-12.8125968483392	6.62582215112258e-06	4.43817293961829e-05	4.43817e-05	-12.8126	Downregulated	DEGs	4.3528	-12.8126	1	NA	CNNM transmembrane domain-containing protein
262	ASIM_0000132101	3.08602024328147	1.67533673550212	3.54508698161245	1.98119911739745	18.8137562206506	11.2953920452617	24.0244593946252	8.9585980990099	0.163057273936515	-2.61654929416857	1.54667017845971e-08	1.61787999323721e-07	1.61788e-07	-2.61655	Downregulated	DEGs	6.79105	-2.61655	1	NA	Histone H4
263	ASIM_0000133101	2.09086049305877	1.56256925219806	1.83316538385007	1.7362177996298	4.50831814831097	10.9063340615456	8.86675077973161	7.32220288708931	0.228543950235341	-2.12945646487996	1.58497331393991e-08	1.65140825171858e-07	1.65141e-07	-2.12946	Downregulated	DEGs	6.78215	-2.12946	1	NA	Ricin B-type lectin domain-containing protein
264	ASIM_0000134501	4.12420629015271	0.666394283307004	0.952157931542917	1.83175723696682	0.0001	0.0001	0.0001	0.0001	18936.2893549236	14.2088660359249	1.2415540534034e-16	3.67969561917346e-15	3.6797e-15	14.2089	Upregulated	DEGs	14.4342	14.2089	1	NA	ShKT domain-containing protein
265	ASIM_0000135501	7.30845525539568	7.86977802517986	5.97493003597122	6.80258581294964	32.7154205071942	31.345431766187	9.50110002517986	21.4569944352518	0.294212365959096	-1.76507020950149	2.16965253482551e-06	1.60823863643539e-05	1.60824e-05	-1.76507	Downregulated	DEGs	4.79365	-1.76507	1	NA	Proteoglycan 4-like
266	ASIM_0000135701	0.210743947706236	0.270153675900277	0.309389499695966	0.304458341666104	0.222535800013513	0.227262526383352	0.0486628758192014	0.0385262370785758	2.03867983654624	1.02763522582317	0.00432385170723889	0.0144446014222681	0.0144446	1.02764	Upregulated	DEGs	1.84029	1.02764	1	NA	Dual specificity protein kinase TTK (inferred by orthology to a human protein)
267	ASIM_0000136001	0.0001	0.300697952356817	0.434120375063355	0.345386244298023	0.0001	0.0001	0.0001	0.0001	2700.76142929549	11.3991504902352	0.000602649057406035	0.00256747101305395	0.00256747	11.3992	Upregulated	DEGs	2.59049	11.3992	1	NA	Transmembrane protein
268	ASIM_0000136701	7.61717051721094	3.65928450485437	5.23298783053839	4.22163445719329	34.0933126548985	17.5388205736981	13.6969788667255	16.0465178323036	0.254757810516919	-1.97280171681309	7.15301586394348e-09	7.88836466235961e-08	7.88836e-08	-1.9728	Downregulated	DEGs	7.10301	-1.9728	1	NA	Glycerate kinase (inferred by orthology to a human protein)
269	ASIM_0000137601	4.36385826865672	1.08399654726368	0.582203547263682	1.12395368159204	386.021328029851	330.66924439801	209.694002870647	312.374125054726	0.00577514575093289	-7.43592692748497	5.89220788640229e-39	9.81716150010125e-37	9.81716e-37	-7.43593	Downregulated	DEGs	36.008	-7.43593	1	NA	alpha-amylase
270	ASIM_0000138401	1.9217658	11.2885845735849	7.06425029433962	5.08584398490566	34.2991881509434	14.0962417018868	11.8820972377358	14.7214527396226	0.338143861559862	-1.56429093062092	0.0130058069213316	0.0369420047923677	0.036942	-1.56429	Downregulated	DEGs	1.43248	-1.56429	1	NA	Transmembrane protein
271	ASIM_0000139001	4.74798865116279	8.59636530232558	4.53151001550388	6.64920818604651	3.35030093023256	1.60071789147287	1.76608328682171	3.37531317829457	2.4300498402065	1.28098590374109	0.0158359228418418	0.0436077363068824	0.0436077	1.28099	Upregulated	DEGs	1.36044	1.28099	1	NA	MADF domain-containing protein
272	ASIM_0000139401	221.628036155887	70.4762605373134	60.4352545207297	142.962481893864	563.550373134328	642.097081041459	630.88757214262	349.924893694859	0.226622966454737	-2.14163402052776	5.62200379682737e-07	4.59043435843379e-06	4.59043e-06	-2.14163	Downregulated	DEGs	5.33815	-2.14163	1	NA	Phosphatidylethanolamine-binding protein homolog (inferred by orthology to a C. elegans protein)
273	ASIM_0000139701	0.0001	0.0001	0.0001	0.0001	3.04555394736842	2.05832337894737	25.1177639368421	4.16226717894737	1.16333487995848e-05	-16.3913740206941	1.32022313058342e-09	1.62341799049267e-08	1.62342e-08	-16.3914	Downregulated	DEGs	7.78957	-16.3914	1	NA	Enkurin domain-containing protein
274	ASIM_0000140101	0.387057186271941	0.12890992926382	0.633173588158239	1.12657140424417	8.30620900759759	6.2810526759235	4.03238929892586	5.19057830442756	0.0955770765799667	-3.38719154928896	4.50266251836452e-12	7.84846754143576e-11	7.84847e-11	-3.38719	Downregulated	DEGs	10.1052	-3.38719	1	NA	Adenosine deaminase (inferred by orthology to a human protein)
275	ASIM_0000140601	0.0001	0.0001	0.0001	0.0001	0.362290117111995	0.176557395110858	0.412731281409892	0.0001	0.000420309880472508	-11.2162590083769	0.00220368342074529	0.00808308631163496	0.00808309	-11.2163	Downregulated	DEGs	2.09242	-11.2163	1	NA	E3 ubiquitin-protein ligase
276	ASIM_0000140701	7.06917666624843	6.86476229736512	16.1339755821832	7.97695059974906	4.19392067879548	3.4713075119197	1.18393087076537	2.99063737264743	3.21330399194046	1.68405747222518	2.73229967202199e-06	1.98785012330349e-05	1.98785e-05	1.68406	Upregulated	DEGs	4.70162	1.68406	1	NA	WSD domain-containing protein
277	ASIM_0000140801	0.312799963390171	0.306837266298897	0.317684019057171	0.136367110832498	0.0001	0.0001	0.0001	0.0001	2684.22089894684	11.3902876882052	4.35143246881435e-05	0.0002450529600434	0.000245053	11.3903	Upregulated	DEGs	3.61074	11.3903	1	NA	Photorepair (inferred by orthology to a D. melanogaster protein)
278	ASIM_0000140901	0.0001	0.0001	0.0001	0.0001	3.16049647142857	0.675634114285714	2.33952137142857	1.63193952857143	5.12321886630324e-05	-14.2525899487217	0.000363217566487346	0.00163518638622614	0.00163519	-14.2526	Downregulated	DEGs	2.78643	-14.2526	1	NA	Mannosyltransferase
279	ASIM_0000141201	1.7822479383378	0.905285018766756	0.754876954423592	1.14094969705094	0.402335372654155	0.0001	0.0001	0.0001	11.3834002670103	3.50885965566253	0.000619620973668833	0.00263189487529431	0.00263189	3.50886	Upregulated	DEGs	2.57973	3.50886	1	NA	SHSP domain-containing protein
280	ASIM_0000141301	2.28285988235294	2.06335729946524	3.78538622994652	1.46367563636364	0.201343326203209	0.867057951871658	0.0001	0.0001	8.97928838847607	3.16660111544568	0.000499873847226661	0.00216960031227643	0.0021696	3.1666	Upregulated	DEGs	2.66362	3.1666	1	NA	Photorepair (inferred by orthology to a D. melanogaster protein)
281	ASIM_0000141601	2.58747544730857	3.01143359135709	3.05191515011372	2.12727112357847	6.78589619181198	8.3874443540561	5.34097229340409	4.75785012282032	0.426480920074973	-1.22944689526396	0.00125692692554806	0.00493537294290571	0.00493537	-1.22945	Downregulated	DEGs	2.30668	-1.22945	1	NA	Probable very-long-chain enoyl-CoA reductase art-1 (inferred by orthology to a C. elegans protein)
282	ASIM_0000142101	12.6771095207373	4.77666296774194	5.45731996313364	6.00763514285714	3.11392117050691	2.80390709677419	1.29928098617512	1.44584885714286	3.33820471313236	1.73907242970499	0.00195970148084471	0.00728789848919004	0.0072879	1.73907	Upregulated	DEGs	2.1374	1.73907	1	NA	Polynucleotide 5'-hydroxyl-kinase nol-9 (inferred by orthology to a C. elegans protein)
283	ASIM_0000142401	2.46865385649644	3.08637092889463	3.37697533581125	3.84853567937944	1.80364647123465	1.35911532546865	1.34292631900452	0.773301134453782	2.42101947833868	1.27561468660227	1.55028562687037e-05	9.57934593496176e-05	9.57935e-05	1.27561	Upregulated	DEGs	4.01866	1.27561	1	NA	Protein phosphatase Slingshot (inferred by orthology to a D. melanogaster protein)
284	ASIM_0000142901	7.69235241123188	6.40604936594203	7.40002469021739	6.32226649637681	15.7693429891304	25.1940713514493	9.33964863768116	13.3431726721014	0.437114507707885	-1.19391683332548	0.00221413149042147	0.00811336393577464	0.00811336	-1.19392	Downregulated	DEGs	2.0908	-1.19392	1	NA	RNA-binding protein 4F (inferred by orthology to a D. melanogaster protein)
285	ASIM_0000143001	0.0001	0.0001	0.0001	0.0001	6.24123258181818	12.7310430545455	4.39276218181818	8.04010223757576	1.27367685445704e-05	-16.2606411776961	5.00112661833266e-43	1.05103222363005e-40	1.05103e-40	-16.2606	Downregulated	DEGs	39.9784	-16.2606	1	NA	Endoribonuclease
286	ASIM_0000143401	3.68981058857143	6.60881684571429	8.701344	7.80995196	0.0001	0.249938691428571	0.0001	0.0001	107.137402458558	6.74331841329338	4.15184868295038e-20	1.7856811521508e-18	1.78568e-18	6.74332	Upregulated	DEGs	17.7482	6.74332	1	NA	DNA-directed RNA polymerase
287	ASIM_0000143501	0.421457986394558	3.07976689795918	3.34209853514739	2.05873589115646	0.623093641723356	0.308313759637188	0.156625065759637	0.348008163265306	6.1990302518585	2.63204254448991	1.34181712519979e-05	8.41776319994737e-05	8.41776e-05	2.63204	Upregulated	DEGs	4.0748	2.63204	1	NA	Retrovirus-related Pol polyprotein from transposon 17.6
288	ASIM_0000144901	0.431915540201773	0.0001	0.201203639865485	0.126045041883216	1.50094066218282	1.45581983369	0.754682453072455	0.433375123815347	0.183183968179518	-2.44863484712922	0.00318045786549729	0.0111084773870646	0.0111085	-2.44863	Downregulated	DEGs	1.95435	-2.44863	1	NA	Peptidase_M13_N domain-containing protein
289	ASIM_0000145401	36.9384456576923	22.1081362076923	45.8864498346154	22.1345576884615	21.7909733653846	18.2749589576923	9.10976595384615	12.7876159153846	2.05069065534645	1.03610987911318	0.000274483789843381	0.0012780219560331	0.00127802	1.03611	Upregulated	DEGs	2.89346	1.03611	1	NA	CTNNA1
290	ASIM_0000145901	0.835507632917706	0.710156847880299	0.0001	0.468536045885287	11.6985340718204	13.6278370354115	6.2163120319202	7.47566097456359	0.0516244492798767	-4.27580170356571	4.26317155436101e-10	5.63164962331089e-09	5.63165e-09	-4.2758	Downregulated	DEGs	8.24936	-4.2758	1	NA	NtCtMGAM_N domain-containing protein
291	ASIM_0000146101	1.04461819814471	1.23656539591837	1.37106150278293	1.15765792430427	0.709761352875696	0.640343521335807	0.0521547228200371	0.614639247495362	2.38480131723142	1.25386907730632	0.00238828332132269	0.00863855109417992	0.00863855	1.25387	Upregulated	DEGs	2.06356	1.25387	1	NA	Mucin-5AC
292	ASIM_0000146401	0.428886103146853	0.484025386946387	0.372455198135198	0.156657117132867	4.3746669469697	3.4607466958042	2.96554983275058	2.75458002564103	0.106378899911857	-3.23271607197391	5.584143846318e-14	1.22944233683101e-12	1.22944e-12	-3.23272	Downregulated	DEGs	11.9103	-3.23272	1	NA	C-type lectin domain-containing protein
293	ASIM_0000146901	0.0001	2.88459014814815	3.52607718518518	2.78207040305011	0.0001	0.217213703703704	0.0001	0.0001	42.2632578079121	5.40133207470557	0.000272923725119181	0.00127235981153368	0.00127236	5.40133	Upregulated	DEGs	2.89539	5.40133	1	NA	Cadherin_C domain-containing protein
294	ASIM_0000147101	1.64011905611511	1.66804270071942	1.64109413093525	0.983079322302158	7.8419148618705	6.43398104316547	1.88341867625899	4.59690598273381	0.285809990878247	-1.80687174619831	0.00127495469804926	0.00499661203342297	0.00499661	-1.80687	Downregulated	DEGs	2.30132	-1.80687	1	NA	Probable splicing factor, arginine/serine-rich 3 (inferred by orthology to a C. elegans protein)
295	ASIM_0000147501	0.18857316747141	0.234040923506989	0.24112289047014	0.306025860228717	1.01678576874206	1.56783812401525	0.559271416772554	0.560860001778907	0.261761644208203	-1.93367437943986	0.000269210123610318	0.00125726566314374	0.00125727	-1.93367	Downregulated	DEGs	2.90057	-1.93367	1	NA	ANK_REP_REGION domain-containing protein
296	ASIM_0000148601	0.0001	0.0001	0.0001	0.0001	61.713368797075	77.7967129798903	0.0001	58.0263527276051	2.0249418721616e-06	-18.9136880746345	3.88056538113703e-12	6.84148485784063e-11	6.84148e-11	-18.9137	Downregulated	DEGs	10.1648	-18.9137	1	NA	SDR family NAD(P)-dependent oxidoreductase
297	ASIM_0000149001	0.0001	0.0001	0.118059150060024	0.0001	0.806470362945178	0.202038129251701	0.304593511804722	0.220750577831132	0.07716461898744	-3.69591668569789	0.00992276081306202	0.0294655649448891	0.0294656	-3.69592	Downregulated	DEGs	1.53069	-3.69592	1	NA	NA
298	ASIM_0000149201	2.40868980451128	1.62839590977444	0.0001	2.43260652380952	63.6653629824561	59.8019486892231	28.4852476992481	32.5322671278195	0.0350695087551777	-4.83363896795026	2.01264500318705e-15	5.18410260291662e-14	5.1841e-14	-4.83364	Downregulated	DEGs	13.2853	-4.83364	1	NA	P-type domain-containing protein
299	ASIM_0000149301	0.0001	0.858822146341463	0.0001	2.06803185365854	15.1965393658537	39.6782871219512	32.8474081463415	27.9267342439024	0.0253098149373607	-5.30415923111823	2.31742673517237e-07	2.02067374070145e-06	2.02067e-06	-5.30416	Downregulated	DEGs	5.6945	-5.30416	1	NA	Serine protease K12H4.7
300	ASIM_0000149401	3.17545911973576	1.925419164327	2.76338525846408	3.07902879438481	19.0541224558216	12.0166895821635	6.45466553757225	10.4267833922378	0.228212228496612	-2.13155199599193	5.03070552917832e-11	7.56405431354666e-10	7.56405e-10	-2.13155	Downregulated	DEGs	9.12125	-2.13155	1	NA	60S ribosomal protein L35
301	ASIM_0000149601	6.48030273458445	3.89931283780161	4.67952865683646	5.12482725067024	27.6829266977212	24.1007015502681	9.31710790348525	24.0642385878016	0.236998502514489	-2.07705015146739	2.12747774256789e-09	2.53189017831729e-08	2.53189e-08	-2.07705	Downregulated	DEGs	7.59656	-2.07705	1	NA	Ig-like domain-containing protein
302	ASIM_0000149701	0.0001	0.894341661129568	3.21793196013289	1.31793009966777	295.723892282392	356.959771704319	131.312616368771	169.12432833887	0.00569739408779443	-7.45548208402785	1.34567869295406e-34	1.71692149565235e-32	1.71692e-32	-7.45548	Downregulated	DEGs	31.7652	-7.45548	1	NA	OLFM1
303	ASIM_0000150801	16.4957317157758	18.6158690769231	23.3191873376793	11.9352577275098	11.6927698239896	11.7558991916558	5.92002906649283	5.37647801303781	2.0252033164298	1.01806675188896	6.91885829800073e-05	0.000373489099133758	0.000373489	1.01807	Upregulated	DEGs	3.42772	1.01807	1	NA	E3 ubiquitin-protein ligase
304	ASIM_0000151201	4.51093651677019	3.383985	3.64107552298137	5.78599363975155	2.57021038136646	2.31556510807453	1.92988021490683	1.61479246583851	2.05469392964909	1.03892350385149	0.000384387109998505	0.00172252367635385	0.00172252	1.03892	Upregulated	DEGs	2.76383	1.03892	1	NA	SANT domain-containing protein
305	ASIM_0000151401	0.327842145355932	0.278897274305085	0.402610106440678	0.330055893152542	0.577356171254237	1.14942626969492	0.529208837694915	0.566523591864407	0.474543263969745	-1.07538847156246	0.0160108578634055	0.0440239080175173	0.0440239	-1.07539	Downregulated	DEGs	1.35631	-1.07539	1	NA	Procollagen lysyl hydroxylase (inferred by orthology to a D. melanogaster protein)
306	ASIM_0000153301	0.0929923487976682	0.564863037405878	0.0001	0.0829524228807384	7.8564183264513	10.068123239009	9.26157812120476	5.65918885110517	0.0225574927461035	-5.47024946795027	7.43064755746131e-10	9.46435233661773e-09	9.46435e-09	-5.47025	Downregulated	DEGs	8.02391	-5.47025	1	NA	Mitochondrial pyruvate carrier
307	ASIM_0000153701	0.407275666936791	0.614771348460292	0.295478778768233	0.343729893841167	2.41613908833063	2.31701287520259	1.00366189627229	1.21937402593193	0.238816966317518	-2.06602276099547	9.03614528189171e-06	5.87397085565221e-05	5.87397e-05	-2.06602	Downregulated	DEGs	4.23107	-2.06602	1	NA	Myosin motor domain-containing protein
308	ASIM_0000154101	31.1687771812298	18.1857711682848	38.6372029255663	30.1785325809062	9.55282455987055	11.921761605178	7.4841342961165	5.68768292071197	3.41075183341542	1.77008978815985	7.44966586460366e-10	9.48204545767241e-09	9.48205e-09	1.77009	Upregulated	DEGs	8.0231	1.77009	1	NA	Cytochrome b5 heme-binding domain-containing protein
309	ASIM_0000154701	1.84359786978508	1.19575916245259	4.00244645385588	3.18213199115044	1.46779705752212	1.71482437737042	0.727112654867257	0.815157582174463	2.1638454777649	1.11359747863707	0.00311330890497359	0.0108903981253228	0.0108904	1.1136	Upregulated	DEGs	1.96296	1.1136	1	NA	tRNA pseudouridine synthase
310	ASIM_0000154901	0.5600625	0.5176880625	4.7386018125	1.273071	56.2497249375	30.7461915	8.244739875	30.10206525	0.0565603114933561	-4.14406612428295	6.09886940841085e-09	6.79882404093733e-08	6.79882e-08	-4.14407	Downregulated	DEGs	7.16757	-4.14407	1	NA	ZP domain-containing protein
311	ASIM_0000155501	3.54629687861272	4.76382049132948	2.4559060982659	2.48714621387283	14.0538355780347	26.707237716763	5.66831343930636	10.1400585260116	0.234281415013717	-2.09368558170638	5.33674081462882e-05	0.000294356351403953	0.000294356	-2.09369	Downregulated	DEGs	3.53113	-2.09369	1	NA	ATP synthase subunit O, mitochondrial
312	ASIM_0000156201	26.3438956914894	18.8147822234043	20.4372243510638	17.7245850957447	93.2820957659574	70.4701004148936	48.4395934787234	64.1049687659575	0.301561581237874	-1.72947545304505	4.59784461321417e-08	4.49194602624316e-07	4.49195e-07	-1.72948	Downregulated	DEGs	6.34757	-1.72948	1	NA	Cytochrome c oxidase subunit VIb (inferred by orthology to a D. melanogaster protein)
313	ASIM_0000156401	5.85983624496644	1.06964135234899	10.3540013758389	4.99584712751678	0.947599620805369	2.7386026409396	0.0001	0.0001	6.04365029065632	2.5954201829163	0.00604931819706431	0.0192993154556965	0.0192993	2.59542	Upregulated	DEGs	1.71446	2.59542	1	NA	AMP-binding domain-containing protein
314	ASIM_0000156501	2.95734863275644	2.40092368552132	4.29059240270156	3.68217448839173	1.55551770240608	1.14945730181511	0.446939663149008	0.534154383706205	3.61660050982445	1.85463424650754	5.2249068349405e-09	5.87056057140884e-08	5.87056e-08	1.85463	Upregulated	DEGs	7.23132	1.85463	1	NA	MAGUK p55 subfamily member 5 (inferred by orthology to a human protein)
315	ASIM_0000156701	9.66919758563536	12.1811866740331	9.68436598342542	18.0902740773481	102.205572198895	109.178087461326	97.2512565497238	64.390899058011	0.133033753400672	-2.91013576129872	3.8239710844038e-16	1.0634664847363e-14	1.06347e-14	-2.91014	Downregulated	DEGs	13.9733	-2.91014	1	NA	60S ribosomal protein L26 (inferred by orthology to a C. elegans protein)
316	ASIM_0000156901	0.0001	1.539937593361	0.56567422406639	1.66362423236515	9.58642217427386	5.57385052282158	6.152232	5.08383575103734	0.142797675200434	-2.80795560294407	0.00165510023198162	0.0063099203649285	0.00630992	-2.80796	Downregulated	DEGs	2.19998	-2.80796	1	NA	Cytochrome b-c1 complex subunit 7
317	ASIM_0000157101	7.61271230363036	6.91858823349835	5.47907151155116	7.84283072277228	23.5647869150165	33.0480276542904	22.9703606848185	23.9396008424092	0.269053862557541	-1.8940330765072	3.95578202377588e-09	4.54116900978964e-08	4.54117e-08	-1.89403	Downregulated	DEGs	7.34283	-1.89403	1	NA	Ethanolaminephosphotransferase 1 (inferred by orthology to a human protein)
318	ASIM_0000157401	0.0001	0.357344204848485	0.182468334545455	0.170383046060606	2.71615195393939	3.1517004969697	0.59646332	1.83947301212121	0.0855387346684579	-3.54727832346582	0.000146846674750436	0.000734590858218708	0.000734591	-3.54728	Downregulated	DEGs	3.13395	-3.54728	1	NA	Serine/threonine-protein phosphatase
319	ASIM_0000157801	0.104929145669291	0.0001	0.0001	0.382709175590551	1.30177394409449	0.781681214173228	0.794168029133858	0.766073716535433	0.133885538265472	-2.90092795946381	0.0109989572577512	0.0320792801647769	0.0320793	-2.90093	Downregulated	DEGs	1.49378	-2.90093	1	NA	NA
320	ASIM_0000159101	0.405790629901961	0.536252147058824	0.0001	0.211182519607843	3.42771031372549	1.2276326942402	1.56999925796569	0.218613988970588	0.178977828363016	-2.48214721629113	0.0112008035861123	0.0325652667067379	0.0325653	-2.48215	Downregulated	DEGs	1.48725	-2.48215	1	NA	40S ribosomal protein S18
321	ASIM_0000159401	0.0001	0.0001	0.0001	0.0001	2.68148334883721	1.36366725426357	1.1560867627907	1.04884988682171	6.399910654469e-05	-13.9315887098327	2.08948080965248e-07	1.83315266099207e-06	1.83315e-06	-13.9316	Downregulated	DEGs	5.7368	-13.9316	1	NA	Arginyl-tRNA synthetase
322	ASIM_0000160601	4.0456582063228	2.96685289267887	5.23966902454243	6.98047800748752	63.5256680079035	64.1970914076539	37.9960119284526	35.1966953922629	0.0957251248171796	-3.38495855355007	5.33178794934361e-25	3.33128670051218e-23	3.33129e-23	-3.38496	Downregulated	DEGs	22.4774	-3.38496	1	NA	Annexin
323	ASIM_0000161101	0.118285389908257	0.0001	0.0001	0.0001	0.503610533256881	0.391304157110092	0.310028274082569	0.230193268348624	0.0826300578287571	-3.59718951233882	0.00598114707736888	0.0191111496283449	0.0191111	-3.59719	Downregulated	DEGs	1.71871	-3.59719	1	NA	MARVEL domain-containing protein
324	ASIM_0000161201	0.0001	0.0001	0.0001	0.0168058791611185	3.27706858255659	1.49765813482024	1.66821217426764	1.60282282423435	0.00212607329985413	-8.87759294766462	1.05643528173094e-40	1.93442713864673e-38	1.93443e-38	-8.87759	Downregulated	DEGs	37.7134	-8.87759	1	NA	Ovule protein
325	ASIM_0000161401	4.32060487070376	4.92027931423895	5.89505523240589	5.48413365466448	19.6477317855974	36.2699123764321	14.7609099181669	22.5472501374795	0.22118418012106	-2.17667989230333	1.20460561746745e-09	1.4851984192962e-08	1.4852e-08	-2.17668	Downregulated	DEGs	7.82822	-2.17668	1	NA	F-spondin
326	ASIM_0000161501	5.10735391735537	7.66570611570248	9.65460287603306	5.00880838016529	0.0001	0.0001	0.0001	0.0001	68591.1782231405	16.0657354172867	1.42398399275809e-12	2.6520805601277e-11	2.65208e-11	16.0657	Upregulated	DEGs	10.5764	16.0657	1	NA	Chloride channel protein
327	ASIM_0000162201	0.116775974102413	0.0809492113007651	0.0001	0.0001	0.935235576221307	1.28186239552678	1.36540006798117	0.734498184520306	0.0458478940267278	-4.44700072306399	3.6855046895677e-07	3.11231615200297e-06	3.11232e-06	-4.447	Downregulated	DEGs	5.50692	-4.447	1	NA	Protein-L-isoaspartate O-methyltransferase
328	ASIM_0000164001	0.0001	2.37782139705882	1.59165308823529	2.67612551470588	21.8265507352941	21.5602696323529	10.0665652941176	20.3042631617647	0.0901018417208543	-3.47229959412007	9.05172081964557e-07	7.13565749524831e-06	7.13566e-06	-3.4723	Downregulated	DEGs	5.14657	-3.4723	1	NA	NA
329	ASIM_0000164301	12.896435206044	24.2400313021978	17.3205363873626	22.3801580906593	4.93176357417582	5.27450785714286	2.72597074175824	2.05356416208791	5.12732910513878	2.35820750220439	7.87838940149586e-11	1.1600552037521e-09	1.16006e-09	2.35821	Upregulated	DEGs	8.93552	2.35821	1	NA	SH3 domain-containing protein
330	ASIM_0000164601	0.0001	0.0001	0.0001	0.0001	8.21589070422535	2.18707515492958	9.39016270422535	12.3375950422535	1.24491438446741e-05	-16.2935939460804	3.74938377763921e-10	4.98856860314098e-09	4.98857e-09	-16.2936	Downregulated	DEGs	8.30202	-16.2936	1	NA	PI3K/PI4K domain-containing protein
331	ASIM_0000164901	0.297890773905273	1.55255149865952	0.0001	0.734242025022341	15.2551049329759	23.212116	12.2342244057194	12.3439415665773	0.0409987855490655	-4.60827501439254	1.62536123018379e-09	1.97499543962017e-08	1.975e-08	-4.60828	Downregulated	DEGs	7.70443	-4.60828	1	NA	P-type domain-containing protein
332	ASIM_0000165901	0.0001	0.0001	0.0001	0.0001	21.0444548651399	13.4456379491094	14.1066711653944	14.923086264631	6.29724406562268e-06	-17.2768479855937	6.46868834656918e-32	6.75886566561867e-30	6.75887e-30	-17.2768	Downregulated	DEGs	29.1701	-17.2768	1	NA	ABC transporter domain-containing protein
333	ASIM_0000166001	0.0001	0.0001	0.0001	0.0001	1.02041724857519	1.20477545988601	2.16738985357299	1.18167814818062	7.175839466335e-05	-13.7664928589445	2.40953847850245e-16	6.95195079897415e-15	6.95195e-15	-13.7665	Downregulated	DEGs	14.1579	-13.7665	1	NA	SH3 domain-containing protein
334	ASIM_0000166401	0.0001	0.0001	0.0001	0.0001	12.4129096557377	12.6571393237705	6.46681234016393	6.45839935655738	1.05276287852987e-05	-16.5354599502216	1.52868039371422e-14	3.57866015206972e-13	3.57866e-13	-16.5355	Downregulated	DEGs	12.4463	-16.5355	1	NA	MATH domain-containing protein
335	ASIM_0000166501	3.23694075832127	2.79964324746744	4.80906531186686	3.73289525976845	2.57137633863965	1.48273451881331	0.407627892185239	1.94003594138929	2.27726611463799	1.18730289043618	0.00146849661598376	0.00566862375621034	0.00566862	1.1873	Upregulated	DEGs	2.24652	1.1873	1	NA	Transmembrane protein
336	ASIM_0000166601	10.1885433577982	8.29144235779816	9.14138583027523	11.971880559633	75.3811682477064	109.75967175	59.3078103830275	73.1214119174312	0.124675644231006	-3.00374843709006	6.45805334290483e-23	3.50249966345108e-21	3.5025e-21	-3.00375	Downregulated	DEGs	20.4556	-3.00375	1	NA	methenyltetrahydrofolate cyclohydrolase
337	ASIM_0000167701	0.0001	0.0001	0.0001	0.0001	0.359166555984556	0.372259602316602	0.26397727027027	0.119225915057915	0.000358863690684439	-11.4442764188347	2.20543294214952e-05	0.000131529431899752	0.000131529	-11.4443	Downregulated	DEGs	3.88098	-11.4443	1	NA	MNNL domain-containing protein
338	ASIM_0000167801	6.35567848874598	3.9211729903537	3.51390273311897	4.5701952733119	45.0147510289389	44.9283204501608	24.3620653697749	26.9546756270096	0.129979993344994	-2.94363851565823	9.72835216921836e-22	4.86259851398715e-20	4.8626e-20	-2.94364	Downregulated	DEGs	19.3131	-2.94364	1	NA	Aminomethyltransferase, mitochondrial (inferred by orthology to a human protein)
339	ASIM_0000168101	0.0001	0.0001	0.464419392156863	0.0001	5.409516583878	9.41189356427015	3.14072052069717	5.24019369498911	0.0200290016150806	-5.64176568079937	8.93863472795867e-09	9.63351460716012e-08	9.63351e-08	-5.64177	Downregulated	DEGs	7.01622	-5.64177	1	NA	ASMase_C domain-containing protein
340	ASIM_0000169501	2.07933884158416	1.14234805445545	1.17858742574257	1.01766836138614	9.97563996039604	6.62653557425743	6.19870655445545	7.27960953465347	0.18011483159698	-2.47301110969871	2.59408174022463e-07	2.2499833843829e-06	2.24998e-06	-2.47301	Downregulated	DEGs	5.64782	-2.47301	1	NA	RNA-binding protein pno-1 (inferred by orthology to a C. elegans protein)
341	ASIM_0000169801	0.288622247156153	0.44162837745605	0.0001	0.0001	3.03132596587384	0.972902199586349	1.32525036918304	1.93036524198552	0.100615198768286	-3.31307984211562	0.00241887676393201	0.00873928148353395	0.00873928	-3.31308	Downregulated	DEGs	2.05852	-3.31308	1	NA	Actin-related protein 2/3 complex subunit 3
342	ASIM_0000170101	0.0001	0.0743291723785166	0.0001	0.0691158199488491	0.626531469053708	0.974545724808184	1.23581552225064	0.570756880818414	0.0421536863581096	-4.56819738878498	4.6157760458479e-06	3.2043604426393e-05	3.20436e-05	-4.5682	Downregulated	DEGs	4.49426	-4.5682	1	NA	Lysosomal acid phosphatase
343	ASIM_0000170701	6.05096859943978	1.18054249579832	6.02696947619048	5.22893939215686	1.46418025210084	0.0001	0.0001	1.7425241232493	5.76488033309909	2.52729066084559	0.0116015538639644	0.0335563242352451	0.0335563	2.52729	Upregulated	DEGs	1.47423	2.52729	1	NA	All-trans-retinol 13,14-reductase (inferred by orthology to a human protein)
344	ASIM_0000170801	8.10955493181818	2.789271	3.10787175	5.81340770454545	2.79653918181818	1.13159161363636	0.0001	0.0001	5.04542677752531	2.33497630774156	0.0102995059651177	0.0303600674719296	0.0303601	2.33498	Upregulated	DEGs	1.5177	2.33498	1	NA	Ras-associating domain-containing protein
345	ASIM_0000172201	0.0975452016509434	3.32087874764151	0.182378487028302	0.86207620754717	0.0001	0.0001	0.0584617181603774	0.0001	75.9487432223725	6.24695418651594	0.000225668559160609	0.00107703595693324	0.00107704	6.24695	Upregulated	DEGs	2.96777	6.24695	1	NA	Lipoprotein
346	ASIM_0000172701	35.8727071255411	32.3241252012987	34.838337547619	38.771771530303	122.544049915584	110.157911218615	76.5456406536796	76.1541564220779	0.367945756302205	-1.44243499948001	4.5830376589285e-07	3.80083849615353e-06	3.80084e-06	-1.44243	Downregulated	DEGs	5.42012	-1.44243	1	NA	Putative glutamyl-tRNA synthetase, cytoplasmic (inferred by orthology to a S. mansoni protein)
347	ASIM_0000173301	10.6134199708029	0.0001	3.61322750364963	0.0001	173.227312029197	174.426983956204	311.404141620438	244.883631328467	0.0157386717173426	-5.98954240163993	9.93150121094105e-08	9.12435088897883e-07	9.12435e-07	-5.98954	Downregulated	DEGs	6.0398	-5.98954	1	NA	Glycine rich protein
348	ASIM_0000173601	3.23670385347985	1.79023717582418	0.954914765567766	5.70461281318681	14.8843869450549	16.4908189010989	4.39875896703297	12.5484167252747	0.241843804795857	-2.04785251350123	0.000337727288782914	0.00153491279385051	0.00153491	-2.04785	Downregulated	DEGs	2.81392	-2.04785	1	NA	Peptidase_S9_N domain-containing protein
349	ASIM_0000173801	0.0001	0.0001	0.0001	0.0001	3.7697901971831	5.11962591549296	2.65874298591549	1.73821385915493	3.01060343008649e-05	-15.0195877919895	1.31615084630345e-05	8.27640045954982e-05	8.2764e-05	-15.0196	Downregulated	DEGs	4.08216	-15.0196	1	NA	NA
350	ASIM_0000176301	1.96428991437803	2.26395497253635	2.28370639903069	1.70633841033926	8.73694421970921	16.6753654862682	11.4507362907916	9.62571076575121	0.176780156506788	-2.49997175294047	7.37355237728988e-09	8.09296603356671e-08	8.09297e-08	-2.49997	Downregulated	DEGs	7.09189	-2.49997	1	NA	ShKT domain-containing protein
351	ASIM_0000177301	17.2826385238095	9.33818760544218	6.39584686394558	12.684467877551	137.402976795918	89.657628122449	86.8096958163265	70.3773650680272	0.118936677924316	-3.07173441008422	4.10905257541343e-17	1.28583448950416e-15	1.28583e-15	-3.07173	Downregulated	DEGs	14.8908	-3.07173	1	NA	RNA-directed RNA polymerase
352	ASIM_0000178901	31.91118213	14.266417905	19.02857502	34.624210635	102.07707993	112.892609715	49.595977275	86.48722044	0.284374204812124	-1.81413748885204	9.26854874300935e-07	7.29104808393087e-06	7.29105e-06	-1.81414	Downregulated	DEGs	5.13721	-1.81414	1	NA	Nucleolar protein 16
353	ASIM_0000179201	8.85432899363057	7.66397294267516	5.70880451592357	4.66576800636943	1.32569207961783	1.11975148089172	1.13475401273885	1.00052721019108	5.87087758597144	2.55357617527672	4.39621249262457e-12	7.67738940874399e-11	7.67739e-11	2.55358	Upregulated	DEGs	10.1148	2.55358	1	NA	Reverse transcriptase domain-containing protein
354	ASIM_0000179901	1.1988301628468	1.26863024969843	0.879773096501809	1.61440744270205	11.9711986441496	5.73125480096502	12.2613517020507	5.9979191495778	0.137970051458251	-2.85757295325824	4.19070573239992e-09	4.78413035895087e-08	4.78413e-08	-2.85757	Downregulated	DEGs	7.3202	-2.85757	1	NA	Adrenodoxin, mitochondrial (inferred by orthology to a human protein)
355	ASIM_0000180401	30.2285833910891	24.32417	39.8725192574257	38.8118972772277	14.191615470297	9.36643636138614	7.33145603960396	7.82382027227723	3.44163564113233	1.7830943703137	1.50824472473818e-08	1.57947213699365e-07	1.57947e-07	1.78309	Upregulated	DEGs	6.80149	1.78309	1	NA	Protein kinase domain-containing protein
356	ASIM_0000182101	1.13947696864111	4.48092112195122	2.01766828571429	0.0001	159.17580341115	183.796986777003	97.1847024703833	120.271822027875	0.0136291342657201	-6.19716226594561	4.27290190501368e-19	1.62934119239841e-17	1.62934e-17	-6.19716	Downregulated	DEGs	16.788	-6.19716	1	NA	Histidine acid phosphatase
357	ASIM_0000182201	0.273714998925886	0.577171024704619	0.0001	0.301435308270677	19.5690942470462	6.29389152309345	1.43874130182599	2.01753682491944	0.0393059435582766	-4.66910870696735	5.29545633836887e-07	4.33913024022126e-06	4.33913e-06	-4.66911	Downregulated	DEGs	5.3626	-4.66911	1	NA	DUF1758 domain-containing protein
358	ASIM_0000182501	0.69190663617245	1.25304949842271	1.57122932071504	0.786923201892744	0.941135164037855	0.5882828170347	0.206957708727655	0.257184362776025	2.15850465685352	1.11003220533688	0.00962267970612512	0.028731326846154	0.0287313	1.11003	Upregulated	DEGs	1.54164	1.11003	1	NA	Ig-like domain-containing protein
359	ASIM_0000182601	3.55529425531915	0.477707556160317	3.12488283770411	2.12747550222662	9.45444644087086	12.2586276130628	7.99850354576942	8.66173140326571	0.241974445067842	-2.04707340243146	1.10172192462086e-05	7.04051322527232e-05	7.04051e-05	-2.04707	Downregulated	DEGs	4.1524	-2.04707	1	NA	Serine/threonine-protein kinase ATR
360	ASIM_0000183601	3.68720808646446	3.2276042589407	2.62738564780444	2.80251029741965	10.1818381973744	12.3975632892712	4.84590606428248	10.5407453580806	0.325151216541134	-1.62081727330947	4.21195402401983e-06	2.95171950436615e-05	2.95172e-05	-1.62082	Downregulated	DEGs	4.52992	-1.62082	1	NA	Mediator of RNA polymerase II transcription subunit 25
361	ASIM_0000183701	183.400873537455	96.9022000820452	135.116867192628	137.400185453032	828.692801612366	1120.66198302616	282.713288343639	525.88736468371	0.200445634006699	-2.31871710102293	8.28068483589297e-11	1.21312033316626e-09	1.21312e-09	-2.31872	Downregulated	DEGs	8.9161	-2.31872	1	NA	AAA_5 domain-containing protein
362	ASIM_0000184501	0.574509222222222	1.36085413492063	0.0001	0.0001	9.86309185714286	15.9613431111111	5.48422907936508	5.19177750793651	0.0530284915648712	-4.23708847925253	0.000113010821884665	0.000581854716017535	0.000581855	-4.23709	Downregulated	DEGs	3.23519	-4.23709	1	NA	VWFA domain-containing protein
363	ASIM_0000185001	0.0001	0.0001	0.0001	0.0001	0.890432659536542	0.27559911942959	0.310453316696375	0.466427563874035	0.000205876470070155	-12.2459334279325	5.45226622298065e-06	3.72081961357211e-05	3.72082e-05	-12.2459	Downregulated	DEGs	4.42936	-12.2459	1	NA	PfkB domain-containing protein
364	ASIM_0000185401	1.23453587281796	0.253926583541147	0.591012400249377	1.02816250623441	2.16005055486284	3.92135328553616	2.37489622817955	1.64016491895262	0.307794596096825	-1.69996019217754	0.00976360903770808	0.0290770025029587	0.029077	-1.69996	Downregulated	DEGs	1.53645	-1.69996	1	NA	BcDNA.GH07066 (inferred by orthology to a D. melanogaster protein)
365	ASIM_0000185701	1.22880074368231	4.33612779783393	0.892534693140794	4.25978488086643	0.0001	0.0001	0.0001	0.0001	26793.1202888087	14.7095749847332	9.42955834571179e-06	6.11252197846456e-05	6.11252e-05	14.7096	Upregulated	DEGs	4.21378	14.7096	1	NA	EGF-like domain-containing protein
366	ASIM_0000186701	3.78459776851852	2.73616589814815	1.55357144444444	1.3366697037037	39.7479910462963	12.5889560092593	5.71470284259259	11.878818	0.134576602984005	-2.89350048503586	3.70777878837132e-06	2.62324640061742e-05	2.62325e-05	-2.8935	Downregulated	DEGs	4.58116	-2.8935	1	NA	Probable enoyl-CoA hydratase, mitochondrial (inferred by orthology to a C. elegans protein)
367	ASIM_0000186901	1.12182003953488	0.974377596899225	1.27372814806202	1.28792435813953	5.19955300813954	3.61165083992248	5.6896936620155	4.58849678914729	0.244001987157068	-2.03503519771406	7.00111132426354e-09	7.74393258558193e-08	7.74393e-08	-2.03504	Downregulated	DEGs	7.11104	-2.03504	1	NA	Ubiquitin-related modifier 1 homolog
368	ASIM_0000187201	0.0001	0.958457146993319	0.300591848552339	0.469595935412027	5.08303135412027	6.61288068374165	0.978417126948775	2.68509220935412	0.112552738078109	-3.15132694112807	0.00270473298304694	0.00963059911214287	0.0096306	-3.15133	Downregulated	DEGs	2.01635	-3.15133	1	NA	Hum-2 (inferred by orthology to a C. elegans protein)
369	ASIM_0000187501	29.9435328475248	15.2384052415842	15.2971589643564	18.7048517108911	61.7959521742574	66.3580507306931	70.1931636178218	43.6299399207921	0.327237356988664	-1.61159064102734	4.50750459456791e-06	3.14217074903652e-05	3.14217e-05	-1.61159	Downregulated	DEGs	4.50277	-1.61159	1	NA	Probable peroxiredoxin prdx-3 (inferred by orthology to a C. elegans protein)
370	ASIM_0000188001	0.0001	0.0001	0.101252702141467	0.0001	1.3009468825438	1.1236856119403	0.0001	0.236811711875406	0.038155557175724	-4.71196299572964	0.012357831577083	0.0354224639160839	0.0354225	-4.71196	Downregulated	DEGs	1.45072	-4.71196	1	NA	Ca2+/calmodulin-dependent protein kinase kinase (inferred by orthology to a C. elegans protein)
371	ASIM_0000188901	7.07856569117647	5.17586382352941	0.764855176470588	4.25317089705882	20.3728629852941	23.3232942941176	10.7200731617647	20.5166795588235	0.230505602788352	-2.11712627691503	0.000653620618354895	0.00276046122764454	0.00276046	-2.11713	Downregulated	DEGs	2.55902	-2.11713	1	NA	Peptidase A1 domain-containing protein
372	ASIM_0000189201	2.3556257513356	2.32440077659058	1.82191524040797	1.31513852258378	6.42137789460903	5.23956535891209	2.59279445798931	3.16333812676056	0.448817032405707	-1.15580066827002	0.00650807093524196	0.0205603457253784	0.0205603	-1.1558	Downregulated	DEGs	1.68697	-1.1558	1	NA	Piezo_RRas_bdg domain-containing protein
373	ASIM_0000189301	0.0001	0.0001	0.814394706766917	0.0001	4.32870947368421	1.96909389473684	2.39284944360902	3.3709157593985	0.0675446731444835	-3.88801419270439	0.00604349537697732	0.019290369951988	0.0192904	-3.88801	Downregulated	DEGs	1.71466	-3.88801	1	NA	MAP kinase-activated protein kinase 2 (inferred by orthology to a D. melanogaster protein)
374	ASIM_0000189401	51.7313040333333	26.8225575111111	48.3465522851852	63.9918416814815	24.6336290185185	15.7583945296296	13.1827483185185	10.6317780814815	2.97309629103685	1.57196618922999	8.56998096986222e-08	7.96808927911146e-07	7.96809e-07	1.57197	Upregulated	DEGs	6.09865	1.57197	1	NA	Secreted protein
375	ASIM_0000189801	19.3875516578947	11.8578557017544	10.2260035986842	15.7206245614035	43.3781551491228	41.098241120614	20.3445778114035	33.3446442982456	0.413938258957409	-1.27251249657948	0.000353232790552026	0.00159762465846641	0.00159762	-1.27251	Downregulated	DEGs	2.79653	-1.27251	1	NA	PIEZO domain-containing protein
376	ASIM_0000190101	10.3263329733959	9.1803552801252	13.2325305805947	9.3482764428795	32.1110546760563	26.6680097840376	9.37766918309859	18.0763598716745	0.488066629196588	-1.03484998183316	0.00944288914882587	0.0282858425523786	0.0282858	-1.03485	Downregulated	DEGs	1.54843	-1.03485	1	NA	Nonstructural protein P3
377	ASIM_0000190801	3.63580372093023	5.49423064914055	6.03443911627907	5.05234070778564	27.2672835743175	33.1022609256825	18.4274764868554	14.5733845146613	0.216522720293927	-2.20740967623766	1.62366577654593e-11	2.61796642296778e-10	2.61797e-10	-2.20741	Downregulated	DEGs	9.58204	-2.20741	1	NA	Tyrosine--tRNA ligase, cytoplasmic (inferred by orthology to a human protein)
378	ASIM_0000191401	10.6003963548387	4.5779361	5.5909149483871	7.21548919677419	13.2062748741935	26.9248338032258	23.9991554	12.5237025387097	0.365078779812441	-1.45372028026156	0.000282170000303544	0.00131018126678728	0.00131018	-1.45372	Downregulated	DEGs	2.88267	-1.45372	1	NA	Peptidase A1 domain-containing protein
379	ASIM_0000192001	114.607181783972	49.0536443670151	62.0868481277584	70.8297005807201	38.4077475029036	23.4804750940767	8.339317242741	14.2215940720093	3.51190546453039	1.81225401010994	1.66788437170127e-09	2.025335099819e-08	2.02534e-08	1.81225	Upregulated	DEGs	7.6935	1.81225	1	NA	ATP synthase F1 subunit epsilon
380	ASIM_0000192401	0.967649588567839	0.722515163944724	1.98221853015075	0.982127075376884	0.361605111809045	0.228347165829146	0.0001	0.0001	7.88696499938576	2.97947024032836	0.000284055894994411	0.00131728428335673	0.00131728	2.97947	Upregulated	DEGs	2.88032	2.97947	1	NA	TPX2 domain-containing protein
381	ASIM_0000192701	0.496775848543689	0.382870236461704	0.389975492125135	0.738527017475728	3.10390650960086	3.65426484228695	2.13121109298813	1.62090444940669	0.191065059860416	-2.38786411863838	1.46975923892623e-10	2.08769027378662e-09	2.08769e-09	-2.38786	Downregulated	DEGs	8.68033	-2.38786	1	NA	ATP synthase subunit O, mitochondrial
382	ASIM_0000192901	3.929025140625	4.41808674826389	4.45531545833333	1.13597921006944	8.15138583854167	19.539664046875	8.82155575173611	5.31573749305555	0.33322875146889	-1.58541521095439	0.00606320101860318	0.0193399171504048	0.0193399	-1.58542	Downregulated	DEGs	1.71355	-1.58542	1	NA	Intramembrane protease 2 (inferred by orthology to a C. elegans protein)
383	ASIM_0000193201	9.23120336842105	11.5333868866397	9.85033032388664	2.351120951417	2.98037405465587	3.1797791902834	1.24872371052632	2.1761055	3.43934291831347	1.78213296636956	0.000123233403381346	0.000628364643544146	0.000628365	1.78213	Upregulated	DEGs	3.20179	1.78213	1	NA	LIMR family protein (inferred by orthology to a C. elegans protein)
384	ASIM_0000194401	3.11824904347826	2.13629373913043	9.4884826763285	0.676666434782609	0.814635130434783	0.0001	0.0001	0.0001	18.9213733926197	4.24194490422066	0.00230392997637721	0.00839436241290371	0.00839436	4.24194	Upregulated	DEGs	2.07601	4.24194	1	NA	Acyl-CoA synthetase family member 4 (inferred by orthology to a human protein)
385	ASIM_0000195401	1.49291033753943	5.49203758675079	1.83885413564669	2.64181344794953	1.86542370662461	1.46530315457413	0.748171570977918	0.695318876971609	2.40156967424089	1.26397766459185	0.00449145083535135	0.0149155847996028	0.0149156	1.26398	Upregulated	DEGs	1.82636	1.26398	1	NA	MADF domain-containing protein
386	ASIM_0000196101	0.0001	0.749145772151899	0.645220113924051	0.0001	49.7065545963432	49.5679921265823	28.4515553966245	19.4432082770745	0.00947592865875069	-6.7215169476346	2.37205951344039e-19	9.3139848495895e-18	9.31398e-18	-6.72152	Downregulated	DEGs	17.0309	-6.72152	1	NA	DUF4440 domain-containing protein
387	ASIM_0000196401	0.461207811808118	0.0001	0.189892151291513	0.510169505535055	2.57866733579336	2.1736873099631	1.15699414391144	1.40835965313653	0.158706715047751	-2.65556492348089	0.00353143250583678	0.0121620694158185	0.0121621	-2.65556	Downregulated	DEGs	1.91499	-2.65556	1	NA	Fasciclin-1 (inferred by orthology to a D. melanogaster protein)
388	ASIM_0000196901	35.6259571666667	36.0067401410256	37.0236570128205	37.4744609102564	14.6007272948718	6.02573364102564	7.24930948717949	6.01850057692308	4.31137212630327	2.10814709083988	1.04771116629462e-10	1.51377893042599e-09	1.51378e-09	2.10815	Upregulated	DEGs	8.81994	2.10815	1	NA	Histone deacetylase
389	ASIM_0000197301	0.0001	0.0001	0.0001	0.0001	1.83092358104738	1.47754493266833	0.0001	1.23752714713217	8.79875897563926e-05	-13.4723404218176	0.00191705319167784	0.00715374933956618	0.00715375	-13.4723	Downregulated	DEGs	2.14547	-13.4723	1	NA	Lipoma HMGIC fusion partner-like protein
390	ASIM_0000197601	0.158892810810811	0.530017864864865	0.0001	0.0001	4.88120878378378	3.55123337837838	1.10194435135135	2.01847743243243	0.0596484714872362	-4.0673710209412	9.19775810279172e-05	0.000482836611845104	0.000482837	-4.06737	Downregulated	DEGs	3.3162	-4.06737	1	NA	SMB domain-containing protein
391	ASIM_0000198701	20.3999124387569	16.8028808117002	21.3303015697745	22.65518231688	2.76623141133455	3.28003375258988	2.18500867154174	0.979872360755637	8.81413402931473	3.13981883466363	7.53934174988271e-23	4.06508998024288e-21	4.06509e-21	3.13982	Upregulated	DEGs	20.3909	3.13982	1	NA	Troponin T, skeletal muscle (inferred by orthology to a D. melanogaster protein)
392	ASIM_0000199501	0.0001	0.0001	0.0001	1.51299119397993	5.73758375919732	5.53715753846154	0.550817799331104	4.32551641137124	0.0936960014332494	-3.41586870897151	0.0165310020332479	0.0451682598825583	0.0451683	-3.41587	Downregulated	DEGs	1.34517	-3.41587	1	NA	Neur_chan_memb domain-containing protein
393	ASIM_0000199801	6.28295776859504	2.78494657615112	3.79571882290437	7.59874831168831	27.5182187331759	23.9761292266824	9.54805475560803	18.736893768595	0.256487238934564	-1.96304104598993	4.96236015182296e-07	4.086103679778e-06	4.0861e-06	-1.96304	Downregulated	DEGs	5.38869	-1.96304	1	NA	NA
394	ASIM_0000199901	6.48050335714286	5.99126335714286	14.7148476428571	10.3185205714286	68.1538281428572	41.8910824285714	31.2395882142857	37.5613836428571	0.20970644903469	-2.25355686603605	2.33379202174884e-08	2.37802477411697e-07	2.37802e-07	-2.25356	Downregulated	DEGs	6.62378	-2.25356	1	NA	AMP-binding domain-containing protein
395	ASIM_0000200101	1.00391312449799	0.993641092369478	0.704222040160642	1.45635804016064	2.90650483534137	5.15460106024096	3.03325465060241	4.07043508433735	0.274196527173746	-1.86671779605667	0.000563481908995907	0.00242011946701586	0.00242012	-1.86672	Downregulated	DEGs	2.61616	-1.86672	1	NA	HEAT repeat-containing protein 5B
396	ASIM_0000200901	1.5868435	0.0001	0.309658557692308	1.81084884615385	2.38621554807692	5.08818533173077	7.56987813461538	12.5019632596154	0.134590078275044	-2.8933560337577	0.0034045543447473	0.0117865645922419	0.0117866	-2.89336	Downregulated	DEGs	1.92861	-2.89336	1	NA	Transporter
397	ASIM_0000201701	1.96253701789264	1.41225593439364	2.11787862823062	1.7579089860835	0.481769701789264	0.617425616302187	0.372090059642147	0.805166153081511	3.18503621467585	1.6713097763862	0.0155257596325952	0.0429734445171619	0.0429734	1.67131	Upregulated	DEGs	1.3668	1.67131	1	NA	Dual-specificity kinase
398	ASIM_0000201801	0.881772926829268	0.932097235772358	0.0001	0.24591	0.0001	0.0001	0.0001	0.0001	5149.70040650406	12.3302727879049	0.0006943992311609	0.00291338915178986	0.00291339	12.3303	Upregulated	DEGs	2.5356	12.3303	1	NA	Protein lin-7 homolog
399	ASIM_0000202001	4.47900703062583	6.60557705193076	6.51968050066578	5.85416797869507	64.7982863568575	76.8030825539281	56.7726793821571	59.1864397310253	0.0910793139968521	-3.45673276453939	2.34616528081698e-26	1.67528883024823e-24	1.67529e-24	-3.45673	Downregulated	DEGs	23.7759	-3.45673	1	NA	Aminomethyltransferase, mitochondrial (inferred by orthology to a human protein)
400	ASIM_0000204401	0.609789122923588	0.0001	0.0001	0.533866046511628	1.63966511627907	4.91150651162791	1.67088046511628	2.02218801993355	0.111658371613965	-3.16283667325518	0.00165187567086093	0.00630011796926582	0.00630012	-3.16284	Downregulated	DEGs	2.20065	-3.16284	1	NA	NA
401	ASIM_0000204801	0.0001	0.0001	0.0001	0.0001	4.4576956097561	8.99146756097561	0.30087	0.64598487804878	2.77854611354759e-05	-15.1353102905694	1.07817385847061e-05	6.89479506865681e-05	6.8948e-05	-15.1353	Downregulated	DEGs	4.16148	-15.1353	1	NA	Protein kinase domain-containing protein
402	ASIM_0000205601	0.642437609178386	0.301787356032568	0.251318500370096	0.387607065877128	2.743783176906	3.34980010214656	6.15150512065137	2.35843049888971	0.10840883916072	-3.2054457026472	4.61444803512421e-08	4.50578679839425e-07	4.50579e-07	-3.20545	Downregulated	DEGs	6.34623	-3.20545	1	NA	40S ribosomal protein S27 (inferred by orthology to a C. elegans protein)
403	ASIM_0000206901	0.819846259615385	0.372520211538462	0.356040259615385	0.352175451923077	2.16108960576923	2.11122692307692	0.452008038461538	1.24622541346154	0.318326148983589	-1.65142242248959	0.0112154014307435	0.0325923372187572	0.0325923	-1.65142	Downregulated	DEGs	1.48688	-1.65142	1	NA	Tr-type G domain-containing protein
404	ASIM_0000207801	0.761110721893491	0.0001	0.978928402366864	1.80408374556213	3.49262968047337	5.9748401183432	1.83890911242604	3.26521313609467	0.243228252500394	-2.03961727821578	0.015732351620501	0.0433741966114408	0.0433742	-2.03962	Downregulated	DEGs	1.36277	-2.03962	1	NA	Stromal interaction molecule 1 (inferred by orthology to a C. elegans protein)
405	ASIM_0000208001	1.0865535465587	0.912804449392713	1.06025165587045	0.999250821862348	0.677306340080972	0.117411906882591	0.0001	0.0001	5.10600994402668	2.35219634741679	0.0186258812723535	0.0499010645010728	0.0499011	2.3522	Upregulated	DEGs	1.30189	2.3522	1	NA	RuvB-like helicase
406	ASIM_0000208201	6.87676059388646	11.452847930131	4.74322634061135	9.61045268122271	3.66962892576419	3.95631909170306	1.74811409606987	3.41611011353712	2.55534381911352	1.35351741748721	0.000607558801576055	0.00258600517292234	0.00258601	1.35352	Upregulated	DEGs	2.58737	1.35352	1	NA	Lipase_3 domain-containing protein
407	ASIM_0000208401	0.583685273453094	0.227446922155689	0.306320153692615	0.454125684630738	1.33342064204923	1.30316031337325	1.45897338656021	0.571632734530938	0.336729170733413	-1.5703393881278	0.0179090741938093	0.0483025256147454	0.0483025	-1.57034	Downregulated	DEGs	1.31603	-1.57034	1	NA	ATP7 (inferred by orthology to a D. melanogaster protein)
408	ASIM_0000209001	2.81730849056604	3.13725141509434	2.69175028301887	2.74370150943396	0.430020566037736	0.0001	0.0001	0.0001	26.4686668429284	4.72621362679918	4.86179440500221e-07	4.00865027757962e-06	4.00865e-06	4.72621	Upregulated	DEGs	5.397	4.72621	1	NA	MAP7 domain-containing protein 2
409	ASIM_0000209101	9.9433877106383	8.70078110638298	27.5881804425532	6.22395685106383	145.548466723404	62.6124033702128	40.4138215148936	55.2984686808511	0.172625664144497	-2.53428112989786	3.27412236119281e-07	2.78654482042797e-06	2.78654e-06	-2.53428	Downregulated	DEGs	5.55493	-2.53428	1	NA	40S ribosomal protein S13
410	ASIM_0000209201	18.6037473835616	13.5690012739726	10.0171987260274	13.8811912465753	54.0499136712329	62.2825536438356	30.1846815890411	41.1623473287671	0.29876006572696	-1.74294077416307	1.74712843061756e-06	1.31507501814575e-05	1.31508e-05	-1.74294	Downregulated	DEGs	4.88105	-1.74294	1	NA	Small nuclear ribonucleoprotein Sm D2
411	ASIM_0000210801	0.0001	0.0001	0.0001	0.0001	7.73031321104972	9.05255639668508	6.35521714254144	4.45472773259669	1.4496527719138e-05	-16.0739330943535	1.06560265918502e-31	1.09484753216488e-29	1.09485e-29	-16.0739	Downregulated	DEGs	28.9606	-16.0739	1	NA	PPM-type phosphatase domain-containing protein
412	ASIM_0000211001	0.321333939071155	0.229618606731998	0.148879498082659	0.0001	1.45492298167874	0.726687418832552	0.591126143161483	0.848598055389859	0.193280136021396	-2.37123471981101	0.00559220948133141	0.0180335348121609	0.0180335	-2.37123	Downregulated	DEGs	1.74392	-2.37123	1	NA	Peptidase_M13 domain-containing protein
413	ASIM_0000211301	1.23840262381454	2.06991341412013	3.48514910958904	1.12967468914647	1.51481462592202	0.747347639620653	0.632942323498419	0.549260800842993	2.30031919956576	1.20183406798633	0.014873905535994	0.0415024153564686	0.0415024	1.20183	Upregulated	DEGs	1.38193	1.20183	1	NA	Soluble NSF attachment protein (inferred by orthology to a D. melanogaster protein)
414	ASIM_0000211901	1.8394059786142	1.10911789221557	1.98142266124893	1.77233548160821	0.428813389221557	0.573727478186484	0.407249255774166	0.451595289991446	3.60069546384784	1.84827558581657	0.000333789402522763	0.00152009387103078	0.00152009	1.84828	Upregulated	DEGs	2.81813	1.84828	1	NA	CRAL-TRIO domain-containing protein
415	ASIM_0000212001	5.4085494852071	2.6321115	6.14421043491124	7.80204686982249	3.02957074260355	1.90825571893491	0.60207473964497	0.986189396449704	3.36907953712978	1.75235448796344	0.000729626286553173	0.00304598386986781	0.00304598	1.75235	Upregulated	DEGs	2.51627	1.75235	1	NA	Exonuclease mut-7 homolog (inferred by orthology to a human protein)
416	ASIM_0000212101	8.2021308816568	3.76800262721893	5.14008790532544	5.39575612426036	14.6996175325444	29.7380724497041	11.2982358284024	20.7596078934911	0.294212961837835	-1.76506728756302	8.34138864179562e-06	5.46459941698081e-05	5.4646e-05	-1.76507	Downregulated	DEGs	4.26244	-1.76507	1	NA	Putative serine protease pcp-1 (inferred by orthology to a C. elegans protein)
417	ASIM_0000212201	11.2048226321839	7.17275487356322	15.2580361149425	9.14424347701149	7.1000975862069	6.80677667816092	2.53330837931034	3.45784235632184	2.14995493762326	1.10430642169904	0.000278540565279156	0.0012956059392034	0.00129561	1.10431	Upregulated	DEGs	2.88753	1.10431	1	NA	TACC_C domain-containing protein
418	ASIM_0000212801	179.631203513513	118.107787644788	139.399544756757	188.388875814672	1025.17113199228	1578.85822948263	437.816464262548	613.706445451737	0.171117074883527	-2.54694436883732	2.20130274001475e-13	4.50840452644881e-12	4.5084e-12	-2.54694	Downregulated	DEGs	11.346	-2.54694	1	NA	Chromosome partition protein Smc
419	ASIM_0000212901	0.622820681818182	0.0001	0.0001	0.0001	20.1583382727273	18.4597659090909	14.2154854545455	26.1418007272727	0.00789006143494915	-6.98574775102013	1.23876309006004e-19	5.03509551375171e-18	5.0351e-18	-6.98575	Downregulated	DEGs	17.298	-6.98575	1	NA	Putative peroxidasin (inferred by orthology to a S. mansoni protein)
420	ASIM_0000213801	59.3856775743707	38.7529775514874	46.3494429519451	59.7830192906179	215.526639153318	174.52341208238	91.5997915331808	139.714448855835	0.328746147987202	-1.6049541048545	8.54694005487637e-08	7.95106183978288e-07	7.95106e-07	-1.60495	Downregulated	DEGs	6.09957	-1.60495	1	NA	Alpha-1,4 glucan phosphorylase
421	ASIM_0000213901	0.0001	0.0001	0.0001	0.0001	0.785818981132075	4.12147972641509	0.133126134433962	0.0001	7.93568155181999e-05	-13.6212863409535	4.77561193838276e-05	0.000266184952346144	0.000266185	-13.6213	Downregulated	DEGs	3.57482	-13.6213	1	NA	VWFA domain-containing protein
422	ASIM_0000215001	11.1899936065574	3.3737498501171	10.2083484871194	3.57708485480094	30.5066741381733	31.7195571569087	23.5500125058548	26.3164715761124	0.252908288493467	-1.98331377606543	4.80255754240163e-06	3.31907695026815e-05	3.31908e-05	-1.98331	Downregulated	DEGs	4.47898	-1.98331	1	NA	Eukaryotic translation initiation factor 2A (inferred by orthology to a C. elegans protein)
423	ASIM_0000215101	21.9298200164609	8.14181412345679	27.2191931687243	11.7912083950617	6.78949927572017	7.84954403292181	3.70129889711934	4.08606335802469	3.08038822838631	1.62311218854068	8.91288714858467e-05	0.000469717552103367	0.000469718	1.62311	Upregulated	DEGs	3.32816	1.62311	1	NA	Secreted protein
424	ASIM_0000215301	0.655137049833887	0.786670564784053	0.335239827242525	0.931799282392027	3.11485633222591	3.53117580066445	0.501942166112957	2.3241842923588	0.285979874399775	-1.80601447279725	0.018432915802211	0.0494521357174704	0.0494521	-1.80601	Downregulated	DEGs	1.30581	-1.80601	1	NA	ABC transporter domain-containing protein
425	ASIM_0000215401	4.28658212237094	4.08773942638623	11.4460735755258	9.22707447418738	39.0941849139579	46.6838656405354	14.9890085277247	21.2571017782027	0.238046870338217	-2.07068243334121	1.02251957882569e-06	7.98247238953244e-06	7.98247e-06	-2.07068	Downregulated	DEGs	5.09786	-2.07068	1	NA	2-oxoisovalerate dehydrogenase subunit alpha
426	ASIM_0000216501	5.17485925408348	3.93064774410163	2.66625642649728	8.60413115245009	10.2163479537205	14.6552267867514	9.04051273593466	9.55178749455535	0.468800690015457	-1.0929534016606	0.00951193234782806	0.0284599476808623	0.0284599	-1.09295	Downregulated	DEGs	1.54577	-1.09295	1	NA	Peptidase_M1 domain-containing protein
427	ASIM_0000216901	0.0001	0.0001	0.0001	0.0001	0.700654560810811	0.798409876126126	0.871507601351351	1.49351946171171	0.000103517217436492	-13.2378416365164	3.42259477675651e-09	3.9660067544696e-08	3.96601e-08	-13.2378	Downregulated	DEGs	7.40165	-13.2378	1	NA	Acid phosphatase-related (inferred by orthology to a S. mansoni protein)
428	ASIM_0000221701	0.0001	0.0001	0.0001	0.0001	36.5262388741259	15.5324276608392	10.2535112517483	11.3991166783217	5.42657679400461e-06	-17.491526168659	1.41001025482596e-24	8.5497474271316e-23	8.54975e-23	-17.4915	Downregulated	DEGs	22.068	-17.4915	1	NA	UPAR/Ly6 domain-containing protein
429	ASIM_0000222501	0.387994353427896	0.0001	0.627981815602837	0.816725860520095	0.0001	0.0001	0.0287512340425532	0.0001	63.0886118939459	5.9793077031556	0.00540146037218277	0.0175038738607233	0.0175039	5.97931	Upregulated	DEGs	1.75687	5.97931	1	NA	Secreted protein
430	ASIM_0000223301	1.97683908242613	0.886088479004666	2.07372021772939	1.85702425194401	6.43396239813375	9.19913642612753	4.0889207807154	4.0613526251944	0.285647971421222	-1.80768981047901	0.000247114879437914	0.00116853556132058	0.00116854	-1.80769	Downregulated	DEGs	2.93236	-1.80769	1	NA	Legumain (inferred by orthology to a human protein)
431	ASIM_0000223701	2.25293637905237	0.0001	0.0001	1.10407382543641	0.0001	0.0001	0.0001	0.0001	8393.02551122195	13.0349752506568	0.00257359503135128	0.00922225663821172	0.00922226	13.035	Upregulated	DEGs	2.03516	13.035	1	NA	malate synthase
432	ASIM_0000223801	2.95055657534247	1.78175239726027	3.36791623287671	5.46365691780822	2.56422506849315	0.449233698630137	0.0001	0.0001	4.50080223788415	2.17018217510074	0.0127562979479079	0.036367346115093	0.0363673	2.17018	Upregulated	DEGs	1.43929	2.17018	1	NA	DNL-type zinc finger protein (inferred by orthology to a human protein)
433	ASIM_0000224601	135.283494206009	92.8900064549356	84.8391561888412	141.908228690987	62.570240111588	56.5031058025751	53.7544716180257	51.5019744849785	2.02791114568483	1.01999444105517	0.00013686500690756	0.000690259459435074	0.000690259	1.01999	Upregulated	DEGs	3.16099	1.01999	1	NA	Microtubule-associated protein futsch (inferred by orthology to a D. melanogaster protein)
434	ASIM_0000224801	1.77873489208633	0.0001	0.816199741007194	0.0001	3.86894188489209	4.21518497302158	2.27770657553957	3.87195202877698	0.182322168616338	-2.45543810504959	0.017728074928025	0.0478911799180388	0.0478912	-2.45544	Downregulated	DEGs	1.31974	-2.45544	1	NA	TLC domain-containing protein
435	ASIM_0000227901	18.5840431111111	10.8414125185185	34.3953425185185	18.7082842962963	267.650334098765	210.185321753086	143.244262148148	141.240969432099	0.108260292752106	-3.20742390045262	2.99154980132431e-19	1.16540071089817e-17	1.1654e-17	-3.20742	Downregulated	DEGs	16.9335	-3.20742	1	NA	Annexin
436	ASIM_0000228501	6.77772580833333	6.90522925	6.34446130416667	8.08314735416667	2.47754204166667	4.02201391666667	2.58863633333333	1.01909394375	2.7812177336153	1.47571669359176	0.000356069911035835	0.00160809693154987	0.0016081	1.47572	Upregulated	DEGs	2.79369	1.47572	1	NA	CHDCT2 domain-containing protein
437	ASIM_0000229201	249.982247029787	24.5807610255319	45.1913272340426	134.232464834043	558.521966055319	368.06771573617	253.034836991489	313.287104144681	0.304094892926829	-1.71740650742693	0.00225498177222971	0.00823856833180883	0.00823857	-1.71741	Downregulated	DEGs	2.08415	-1.71741	1	NA	Kazal-like domain-containing protein
438	ASIM_0000229501	31.242664127223	16.822807255814	21.8979592804378	20.597626745554	113.047338010944	72.9941791025992	79.1315570793434	45.3660733638851	0.291625252795133	-1.77781244207822	2.17202524368232e-07	1.90106175374638e-06	1.90106e-06	-1.77781	Downregulated	DEGs	5.721	-1.77781	1	NA	NA
439	ASIM_0000229801	21.208563	10.335228	15.405621	22.176162	6.53085	3.419667	0.0001	0.0001	6.94679328132837	2.79634716708203	0.000398185886206816	0.00177832643793983	0.00177833	2.79635	Upregulated	DEGs	2.74999	2.79635	1	NA	ANK_REP_REGION domain-containing protein
440	ASIM_0000230801	8.16656581746656	5.96203011880409	11.5824202966168	11.6167153312352	4.39623437136113	3.4670651140834	1.19791111014949	2.16692163021243	3.3244827201384	1.73312987891538	5.31917815005125e-09	5.96560829030005e-08	5.96561e-08	1.73313	Upregulated	DEGs	7.22435	1.73313	1	NA	NA
441	ASIM_0000231101	26.1855516045198	35.7562351836158	47.4225801242938	28.3086068813559	111.958398881356	111.757380076271	46.5344522937853	86.3199446553672	0.386103446379593	-1.37294066297859	0.000119175782279997	0.00061053654223996	0.000610537	-1.37294	Downregulated	DEGs	3.21429	-1.37294	1	NA	Peroxidasin (inferred by orthology to a D. melanogaster protein)
442	ASIM_0000232101	0.0001	0.0001	0.0001	0.0001	4.31345360795455	6.96929316477273	2.35049292613636	2.11568135795455	2.53985653084995e-05	-15.2648934688083	3.13984408385236e-12	5.59964093411432e-11	5.59964e-11	-15.2649	Downregulated	DEGs	10.2518	-15.2649	1	NA	Peptidase_M13_N domain-containing protein
443	ASIM_0000233001	6.00742789	4.637502625	9.37624955	7.4867683	1.77217698	2.82114423	2.75729322	2.4822833175	2.79754240015298	1.48415999716302	0.00162612924718703	0.00620971181034006	0.00620971	1.48416	Upregulated	DEGs	2.20693	1.48416	1	NA	Transthyretin-like family protein
444	ASIM_0000233701	25.7299530729483	13.6079593768997	28.6073692522796	37.0648084650456	3.36446351671733	5.33016880851064	7.77074780243161	5.52049763525836	4.77625188766793	2.25587892276413	9.26598998873687e-07	7.29104808393087e-06	7.29105e-06	2.25588	Upregulated	DEGs	5.13721	2.25588	1	NA	UPF0046 protein (inferred by orthology to a C. elegans protein)
445	ASIM_0000234601	2.0358007635054	1.1966503577431	1.7184510972389	2.23588939015606	8.13689804081633	2.74662184393758	6.50691647539016	6.52483877791116	0.30051051335	-1.73451263043148	0.000413766637510192	0.00183991348740406	0.00183991	-1.73451	Downregulated	DEGs	2.7352	-1.73451	1	NA	DIOX_N domain-containing protein
446	ASIM_0000235701	0.0001	0.421784273775216	1.28880195389049	0.916102729106628	18.6178794034582	12.65164329683	5.42474208933718	14.1474069682997	0.0516660618336744	-4.27463926903803	7.28751877296314e-10	9.2948532542883e-09	9.29485e-09	-4.27464	Downregulated	DEGs	8.03176	-4.27464	1	NA	NA
447	ASIM_0000236601	3.04188576	2.08610463	6.58579113	2.27615616	0.41055858	1.16458194	0.40977468	1.41457971	4.11529890480113	2.04099722112401	0.0110597540463964	0.0322362634096225	0.0322363	2.041	Upregulated	DEGs	1.49166	2.041	1	NA	NA
448	ASIM_0000236701	52.1706704784314	25.2623132862745	54.404739454902	37.3813219019608	12.8708338901961	16.1205900705882	5.88141530980392	8.65520149411765	3.88758699331989	1.95887495908298	2.59456684362176e-10	3.54386404770612e-09	3.54386e-09	1.95887	Upregulated	DEGs	8.45052	1.95887	1	NA	RNA-dependent RNA polymerase
449	ASIM_0000236801	8.34219685549133	8.54368938728324	10.0713317456647	9.64907273988439	32.6577732254335	28.9581566242775	16.9121495491329	24.8409777109827	0.354131998025585	-1.4976408888112	2.6969934068304e-06	1.96680583856157e-05	1.96681e-05	-1.49764	Downregulated	DEGs	4.70624	-1.49764	1	NA	E3 ubiquitin-protein ligase HUWE1 (inferred by orthology to a human protein)
450	ASIM_0000238301	1.21084109090909	0.669794346320346	0.884752987012987	0.367105038961039	3.98470241558442	7.63330106493506	4.00128240692641	2.56612922943723	0.172253063406581	-2.53739845435441	2.01777235293308e-05	0.000121394540973144	0.000121395	-2.5374	Downregulated	DEGs	3.9158	-2.5374	1	NA	Zinc finger, CCHC-type
451	ASIM_0000238601	1.21665458762887	0.589531579381443	3.81976664948454	1.97571669278351	11.2503822907216	9.97559463298969	9.8764447628866	8.75469497319588	0.190723016272439	-2.39044913766341	8.07688242986689e-06	5.31390479039339e-05	5.3139e-05	-2.39045	Downregulated	DEGs	4.27459	-2.39045	1	NA	Peptidase_S9_N domain-containing protein
452	ASIM_0000239001	0.141337761506276	0.406066631799163	0.293475	0.0001	8.20448546025105	12.3645850502092	5.25901406694561	11.3301588786611	0.0226323775045973	-5.46546804379447	8.64737115062243e-17	2.61314513169299e-15	2.61315e-15	-5.46547	Downregulated	DEGs	14.5828	-5.46547	1	NA	ERAP1_C domain-containing protein
453	ASIM_0000239901	0.0001	0.0001	0.0001	0.0001	0.972425172413793	0.524123793103448	0.246958620689655	0.0001	0.000229409417098359	-12.0897877653437	0.00166523191565368	0.00634200968865303	0.00634201	-12.0898	Downregulated	DEGs	2.19777	-12.0898	1	NA	D-2-hydroxyglutarate dehydrogenase, mitochondrial (inferred by orthology to a human protein)
454	ASIM_0000240001	231.639883756757	126.108715027027	141.797985783784	298.113552081081	1310.45409578378	1130.33016083784	812.653164918919	727.530746972973	0.200368378465707	-2.31927325017831	6.21965804396649e-12	1.05917454756092e-10	1.05917e-10	-2.31927	Downregulated	DEGs	9.97503	-2.31927	1	NA	Paramyosin
455	ASIM_0000240401	5.34486732786885	6.76953611624441	7.18481581967213	4.38816039344262	3.0127494366617	3.92373277645305	2.37920189418778	2.00198080327869	2.092956439723	1.06554228538742	0.00173377862971849	0.00655179852431828	0.0065518	1.06554	Upregulated	DEGs	2.18364	1.06554	1	NA	Fmp27_GFWDK domain-containing protein
456	ASIM_0000241801	0.703811674285714	1.54498394571429	1.75338020571429	0.831950318571429	0.232889014285714	0.689637767142857	0.0001	0.0001	5.23895723152362	2.3892796845455	0.0172198502684904	0.0467710252409255	0.046771	2.38928	Upregulated	DEGs	1.33002	2.38928	1	NA	SANT domain-containing protein
457	ASIM_0000242401	36.7795938090909	36.8201468	39.9597863727273	44.6781740727273	11.20462735	15.8540400272727	4.99114003636364	12.1050446272727	3.58369904417163	1.84144948624821	7.44514122792513e-09	8.14736342421582e-08	8.14736e-08	1.84145	Upregulated	DEGs	7.08898	1.84145	1	NA	HMG box transcription factor BBX (inferred by orthology to a human protein)
458	ASIM_0000243801	1.97561143157895	5.67674224210526	5.3062245368421	0.246606105263158	28.2281956947368	28.7819126105263	6.73125373684211	18.1740452	0.161205135399753	-2.63303039135804	0.000422264607110783	0.00187185082548102	0.00187185	-2.63303	Downregulated	DEGs	2.72773	-2.63303	1	NA	Myosin tail domain-containing protein
459	ASIM_0000244301	0.0001	0.0001	3.64043880841121	0.0001	20.7404132429907	41.1904113691589	47.1426807102804	37.869810771028	0.0247764846010121	-5.33488468383228	2.98253404214435e-07	2.56195933931341e-06	2.56196e-06	-5.33488	Downregulated	DEGs	5.59143	-5.33488	1	NA	Carboxypeptidase
460	ASIM_0000245301	0.669141231428571	0.0001	0.458359097142857	0.2439396	4.76506499142857	3.70847229428571	2.45570083714286	1.68332788285714	0.108743924745372	-3.20099329148509	8.91482971711267e-05	0.000469717552103367	0.000469718	-3.20099	Downregulated	DEGs	3.32816	-3.20099	1	NA	RNA-binding protein pno-1 (inferred by orthology to a C. elegans protein)
461	ASIM_0000245701	0.0001	0.0001	0.0001	0.0001	0.33674735734072	4.62380374238227	0.22939488365651	2.40592478393352	5.26601902867151e-05	-14.2129277398891	0.000262169327793716	0.00122910842570071	0.00122911	-14.2129	Downregulated	DEGs	2.91041	-14.2129	1	NA	DMP1
462	ASIM_0000245801	16.891344878453	17.577720878453	22.6975320220994	25.2242059392265	8.03525887292818	8.22217598342541	4.88366150828729	4.27791722651934	3.24130609642871	1.69657526963675	9.70869095912996e-10	1.20992271292554e-08	1.20992e-08	1.69658	Upregulated	DEGs	7.91724	1.69658	1	NA	Embryonal Fyn-associated substrate (inferred by orthology to a human protein)
463	ASIM_0000246001	0.857331923019985	1.33359417394523	1.79257459067358	1.23389381495189	4.80082009548483	3.84054459881569	3.76231496965211	3.22594403552924	0.333814466868044	-1.58288161524222	0.000268120602053477	0.00125281010974659	0.00125281	-1.58288	Downregulated	DEGs	2.90211	-1.58288	1	NA	Protein kish-B
464	ASIM_0000246501	29.60256084	24.89280018	40.90442982	25.22511234	122.83538178	100.0928388	52.29107334	80.7893223	0.338825797141545	-1.56138437372572	2.74668852517745e-06	1.99596296992659e-05	1.99596e-05	-1.56138	Downregulated	DEGs	4.69985	-1.56138	1	NA	Protein disulfide-isomerase A3 (inferred by orthology to a human protein)
465	ASIM_0000246601	0.383372132183908	0.0001	0.0001	0.526254885057471	1.54877345977011	1.32703813793103	2.47070402298851	1.44604399425287	0.133944649560367	-2.90029114123146	0.0128578398532274	0.0366116844104062	0.0366117	-2.90029	Downregulated	DEGs	1.43638	-2.90029	1	NA	NA
466	ASIM_0000246901	3.55432870588235	2.0881305	1.81074891176471	1.00445669377163	18.317695266436	15.6346766782007	10.9883072647059	13.9280103217993	0.14367000316772	-2.79916922167027	2.82820566108422e-10	3.84029629193037e-09	3.8403e-09	-2.79917	Downregulated	DEGs	8.41564	-2.79917	1	NA	V-type proton ATPase subunit
467	ASIM_0000247801	38.6648605968504	14.400547784252	20.1137762771654	28.5737979370079	135.242660987402	142.522800352756	64.4142452992126	106.927966182677	0.226567009990929	-2.14199028663005	7.90683352764826e-10	1.0001982165549e-08	1.0002e-08	-2.14199	Downregulated	DEGs	7.99991	-2.14199	1	NA	Basement membrane proteoglycan
468	ASIM_0000249301	8.07326710334646	2.44789228641732	5.2615082746063	4.25091620964567	13.4697324507874	18.1075616102362	5.25558867224409	12.8452659478346	0.403267521151338	-1.31019087798752	0.00300841520102056	0.0105574251855169	0.0105574	-1.31019	Downregulated	DEGs	1.97644	-1.31019	1	NA	B30.2/SPRY domain-containing protein
469	ASIM_0000249501	13.6052652466368	11.9895367713004	12.554969955157	19.3577723183856	7.7257170896861	7.67078099551569	6.03489417040359	2.56834735426009	2.39617367631107	1.26073247944224	0.00166029816169067	0.00632712841588856	0.00632713	1.26073	Upregulated	DEGs	2.19879	1.26073	1	NA	Pecanex-like protein
470	ASIM_0000250001	2.35376261306533	2.06326376884422	1.06751681155779	2.33156332663317	1.11206834170854	0.558318432160804	0.327032688442211	0.191582286432161	3.57062598263625	1.83617702183895	0.000175700587111152	0.000861226254448354	0.000861226	1.83618	Upregulated	DEGs	3.06488	1.83618	1	NA	MOB kinase activator-like 4 (inferred by orthology to a D. melanogaster protein)
471	ASIM_0000250301	7.11752567705382	4.15355214730878	10.2347727705382	8.64689788101983	3.05458678186969	7.02893125212465	2.29914593767705	2.50471248725212	2.02539034054231	1.01819997619269	0.0136028522770929	0.0383843683266029	0.0383844	1.0182	Upregulated	DEGs	1.41585	1.0182	1	NA	MFS domain-containing protein
472	ASIM_0000250501	4.02979751445087	9.09154453179191	5.28656539884393	1.3379850867052	24.440239699422	26.7553355722543	19.563623283237	15.9019230867052	0.227851799719946	-2.13383232894861	5.55619127184403e-05	0.000305458386984196	0.000305458	-2.13383	Downregulated	DEGs	3.51505	-2.13383	1	NA	Growth-regulating factor
473	ASIM_0000250601	28.8743959470199	40.5441336688742	61.1506958410596	50.7197783311258	26.9663201721854	21.5919664503311	9.07711087417218	13.6681941854305	2.54249469783079	1.34624476546087	4.0602450338532e-07	3.40544996172704e-06	3.40545e-06	1.34624	Upregulated	DEGs	5.46783	1.34624	1	NA	HEPN_Cthe2314 domain-containing protein
474	ASIM_0000250901	4.36777979487179	5.46835995726496	5.79080238461539	6.18729472649573	84.6059437487179	105.208917683761	60.2253815948718	68.5549732188034	0.0684700703302264	-3.86838269545455	1.84471876784125e-34	2.33672800633261e-32	2.33673e-32	-3.86838	Downregulated	DEGs	31.6314	-3.86838	1	NA	Similar to
475	ASIM_0000251601	3.21529329611651	0.0001	10.7197433883495	2.63332481067961	0.0001	0.806632427184466	0.0001	0.0001	20.5326504884133	4.35984796683829	0.00749794662029093	0.023180712938091	0.0231807	4.35985	Upregulated	DEGs	1.63487	4.35985	1	NA	MFS domain-containing protein
476	ASIM_0000252001	8.64189724823695	8.42272397038082	9.89274288575458	8.70071299153738	50.1555077179126	38.5558672313117	36.6345270818054	26.7961637277856	0.234373556833631	-2.09311828782774	1.73482492208209e-11	2.77782269341872e-10	2.77782e-10	-2.09312	Downregulated	DEGs	9.5563	-2.09312	1	NA	60S ribosomal protein L31
477	ASIM_0000252601	0.349263241706161	0.245184682464455	1.58051044549763	0.0001	13.0601350521327	25.5298159620853	18.3710981232228	23.9368612322275	0.0268864592389244	-5.21697641503214	1.00082662476681e-12	1.89450231304375e-11	1.8945e-11	-5.21698	Downregulated	DEGs	10.7225	-5.21698	1	NA	Aa_trans domain-containing protein
478	ASIM_0000253001	3.39343376282051	3.56013033333333	0.0001	0.0001	114.835963961538	112.039290012821	76.1114989166667	75.5210452051282	0.0183715213560471	-5.76638508798831	2.21086638029828e-09	2.62437502164546e-08	2.62438e-08	-5.76639	Downregulated	DEGs	7.58097	-5.76639	1	NA	DUF1985 domain-containing protein
479	ASIM_0000254301	0.0001	0.0001	0.0001	0.0001	3.62533548788927	1.36948470588235	1.55520735294118	0.0001	6.10675131357925e-05	-13.99923537921	0.00189252938140542	0.00708224167942369	0.00708224	-13.9992	Downregulated	DEGs	2.14983	-13.9992	1	NA	Transmembrane protein
480	ASIM_0000254401	0.520440438162544	0.0001	0.0001	0.0001	6.78698681272085	2.19431641696113	0.402517621908127	2.36269816961131	0.0443314685161327	-4.49552503602744	0.000470610842743653	0.00205858080029165	0.00205858	-4.49553	Downregulated	DEGs	2.68643	-4.49553	1	NA	BZIP domain-containing protein
481	ASIM_0000255301	2.80761898283262	5.99135301716738	7.85709248497854	9.22206598283262	1.15536038197425	1.09223160085837	0.0001	1.93127179828326	6.19247541334304	2.63051623539437	0.000176758639881092	0.000865724122341346	0.000865724	2.63052	Upregulated	DEGs	3.06262	2.63052	1	NA	C2H2-type domain-containing protein
482	ASIM_0000255601	2.48073608374384	0.0001	1.14887499507389	0.682688807881774	4.48591466502463	10.967721773399	10.3625671773399	12.2084996896552	0.113410480867183	-3.14037412130567	0.000278861220844646	0.00129677128948979	0.00129677	-3.14037	Downregulated	DEGs	2.88714	-3.14037	1	NA	ECF transporter S component
483	ASIM_0000255801	45.9846497560976	16.5882907317073	29.5156551219512	47.5042075609756	143.459015121951	117.753095121951	61.8599385365854	89.2846324390244	0.338524412307076	-1.56266821900609	1.53584152860099e-05	9.50311619141727e-05	9.50312e-05	-1.56267	Downregulated	DEGs	4.02213	-1.56267	1	NA	DUF148 domain-containing protein
484	ASIM_0000256401	14.8729099170507	6.43231470046083	10.0930654562212	6.65711264516129	3.30404143778802	3.3853615483871	1.816832	2.12620942857143	3.57917720840501	1.83962797470095	2.41871182413944e-07	2.10205152611066e-06	2.10205e-06	1.83963	Upregulated	DEGs	5.67736	1.83963	1	NA	Formin-like protein CG32138 (inferred by orthology to a D. melanogaster protein)
485	ASIM_0000257001	1.04452525301205	0.0001	0.345307228915663	0.840835951807229	2.76762621686747	4.03512462650602	0.985799277108434	2.49692356626506	0.216885337678645	-2.20499557056926	0.0142946285569178	0.0400856498152596	0.0400856	-2.205	Downregulated	DEGs	1.39701	-2.205	1	NA	Nuclear pore complex protein Nup155 (inferred by orthology to a human protein)
486	ASIM_0000257601	0.0001	0.0001	0.0001	0.0001	3.20436694594595	0.960737527027027	0.0001	2.20063036486486	6.28354348156259e-05	-13.9580621061552	0.000652393481382038	0.00275590795904052	0.00275591	-13.9581	Downregulated	DEGs	2.55974	-13.9581	1	NA	Glutenin, low molecular weight subunit
487	ASIM_0000258101	0.0001	0.0001	0.0001	0.0001	2.9234857406639	3.85147789419087	1.33748592323651	2.99878039419087	3.59996149587241e-05	-14.7616589984405	1.43254145021575e-09	1.75337005825877e-08	1.75337e-08	-14.7617	Downregulated	DEGs	7.75613	-14.7617	1	NA	NA
488	ASIM_0000259701	0.924547411764706	0.0001	0.580704882352941	0.0001	16.6624822941176	23.2361521764706	15.2150518235294	20.0337797647059	0.0200333074829059	-5.64145556117211	1.19640731957131e-15	3.15012976866288e-14	3.15013e-14	-5.64146	Downregulated	DEGs	13.5017	-5.64146	1	NA	Peptidase_M1 domain-containing protein
489	ASIM_0000260401	0.274795265927978	0.20343809833795	0.0001	0.0001	7.98024758310249	4.16416836426593	2.77588534626039	3.51546604847645	0.0259513670024051	-5.26804565444215	1.64406796008911e-10	2.31395683819544e-09	2.31396e-09	-5.26805	Downregulated	DEGs	8.63564	-5.26805	1	NA	UDP-glucuronosyltransferase
490	ASIM_0000260901	3.88749455653128	4.29472183095499	1.22726189132821	2.71760589242591	7.33645233589462	11.2134026893524	6.83037968386389	9.72519997255763	0.345447486442119	-1.5334616803887	0.00132097769399222	0.00515513008497406	0.00515513	-1.53346	Downregulated	DEGs	2.28776	-1.53346	1	NA	Putative aspartyl aminopeptidase (inferred by orthology to a C. elegans protein)
491	ASIM_0000261001	3.35867420940819	3.26952104704097	4.17429635508346	5.28446971775417	10.9332594628225	11.3566306889226	4.38071984522003	9.77740886494689	0.4413672356304	-1.17994855803824	0.00657304058342924	0.0207478772059977	0.0207479	-1.17995	Downregulated	DEGs	1.68303	-1.17995	1	NA	Acyl carrier protein
492	ASIM_0000262001	15.110960490991	13.2690896306306	13.0446109369369	14.3139661576577	80.8232054504504	80.0082782207207	40.7085277882883	54.0806184684685	0.21805214716798	-2.19725489812368	1.13739816274682e-13	2.41504496232373e-12	2.41504e-12	-2.19725	Downregulated	DEGs	11.6171	-2.19725	1	NA	OxoGdeHyase_C domain-containing protein
493	ASIM_0000262201	3.78715311627907	0.0001	4.12691497674419	0.0001	38.3331638511628	41.4974007069767	23.5161891348837	24.2654228093023	0.0620181264040978	-4.01116624764144	8.50523287924213e-06	5.56405294901677e-05	5.56405e-05	-4.01117	Downregulated	DEGs	4.25461	-4.01117	1	NA	Phosphatidylinositol 4-kinase type 2
494	ASIM_0000262401	3.88913744075829	2.78201125592417	4.50979265402844	3.99243838862559	0.801090639810426	0.939492298578199	0.0001	0.556869668246445	6.60414899555183	2.72337266911836	0.00189714480958302	0.00709173800472388	0.00709174	2.72337	Upregulated	DEGs	2.14925	2.72337	1	NA	Heparan sulfate 2-O-sulfotransferase hst-2 (inferred by orthology to a C. elegans protein)
495	ASIM_0000262801	7.86449135650768	6.88651630719483	8.39991339046079	7.73571694098626	25.8314807049313	20.4644226628941	10.3927672239289	16.2543269975748	0.423435271594432	-1.23978664596005	0.00010059562618374	0.000522588626584856	0.000522589	-1.23979	Downregulated	DEGs	3.28184	-1.23979	1	NA	Piezo_RRas_bdg domain-containing protein
496	ASIM_0000263101	47.8938963140097	40.9381165748792	40.0214934927536	60.4699434057971	147.586619458937	107.943558908213	48.9928182512077	86.8837658743961	0.483699996856709	-1.04781556647884	0.00430731834030046	0.0143997732077941	0.0143998	-1.04782	Downregulated	DEGs	1.84164	-1.04782	1	NA	Neutral alpha-glucosidase AB (inferred by orthology to a human protein)
497	ASIM_0000263201	10.8674522616034	10.7596847594937	10.4363421772152	13.9201984050633	128.805079780591	208.539333687764	79.310400978903	129.972334388186	0.0841225645329564	-3.57136335750601	3.15975414330098e-25	2.05040326758626e-23	2.0504e-23	-3.57136	Downregulated	DEGs	22.6882	-3.57136	1	NA	Papilin (inferred by orthology to a C. elegans protein)
498	ASIM_0000264501	229.378828278481	104.703186759494	143.619065088608	219.050716936709	542.561299924051	430.451432303797	278.667952987342	470.060873797468	0.404678503237645	-1.30515188066172	0.000125348118388006	0.000638091962969387	0.000638092	-1.30515	Downregulated	DEGs	3.19512	-1.30515	1	NA	DUF148 domain-containing protein
499	ASIM_0000264601	1.68149040575916	0.903112643979057	1.52212511780105	1.35722531413613	0.0001	0.615352905759162	0.28434747382199	0.325406020942408	4.45961878695746	2.15692039228201	0.00389572557235757	0.0132294433961037	0.0132294	2.15692	Upregulated	DEGs	1.87846	2.15692	1	NA	NA
500	ASIM_0000264701	2.27099731026253	4.18305890692124	0.980488047732697	1.47303681622912	12.1688491909308	11.6909457589499	17.6482553842482	7.63521795465394	0.181257400887575	-2.46388819214147	2.87547768886453e-05	0.000167704460352761	0.000167704	-2.46389	Downregulated	DEGs	3.77546	-2.46389	1	NA	Dilute domain-containing protein
501	ASIM_0000265001	0.0001	0.605413235023041	1.733446	1.21038363133641	0.0001	0.0001	0.0001	0.0001	8873.35716589863	13.1152643249554	0.000527715585709817	0.00227655051134065	0.00227655	13.1153	Upregulated	DEGs	2.64272	13.1153	1	NA	Intraflagellar transport protein 88 homolog (inferred by orthology to a human protein)
502	ASIM_0000265101	0.748676614678899	0.666575724770642	0.292342899082569	0.0001	12.4940896376147	22.1782565779817	10.7044909541284	22.1444220825688	0.0252912232005522	-5.30521937568004	1.18666909796325e-12	2.23941411201351e-11	2.23941e-11	-5.30522	Downregulated	DEGs	10.6499	-5.30522	1	NA	Transmembrane protein
503	ASIM_0000266401	0.0001	1.93606138123753	0.307051528942116	0.936794626746507	9.24453456287425	6.56379376846307	5.57177149700599	5.11475536526946	0.120023586227894	-3.05861015246735	0.000334033864434978	0.00152045835315296	0.00152046	-3.05861	Downregulated	DEGs	2.81803	-3.05861	1	NA	ZP domain-containing protein
504	ASIM_0000267401	1.38732026572188	0.0001	0.0001	0.933346235606732	5.93758650132861	3.75600372010629	3.65448372010629	2.95243541186891	0.142379998747897	-2.8121816012089	0.00472353598831707	0.015577224423669	0.0155772	-2.81218	Downregulated	DEGs	1.80751	-2.81218	1	NA	40S ribosomal protein S3 (inferred by orthology to a C. elegans protein)
505	ASIM_0000271101	0.0001	0.0001	1.39724907407407	0.0001	16.2029436851852	21.7460031296296	14.0321192222222	14.0856009814815	0.0211536185665661	-5.56295171595656	1.58565970534695e-10	2.23685664307296e-09	2.23686e-09	-5.56295	Downregulated	DEGs	8.65036	-5.56295	1	NA	Tyrosinase_Cu-bd domain-containing protein
506	ASIM_0000271401	2.18068451851852	0.0001	0.0001	0.778175185185185	0.0001	0.0001	0.0001	0.0001	7397.64925925926	12.8528511850263	0.00523780976532198	0.0170422332512077	0.0170422	12.8529	Upregulated	DEGs	1.76847	12.8529	1	NA	LNS2 domain-containing protein
507	ASIM_0000271701	8.98504711926605	7.43464337614679	6.64492194495413	10.4072144036697	3.56694093577982	4.16717537614679	0.629141614678899	1.39398159633028	3.43046071231073	1.77840234395827	5.9180033479772e-05	0.00032371355787486	0.000323714	1.7784	Upregulated	DEGs	3.48984	1.7784	1	NA	E3 ubiquitin-protein ligase RBBP6
508	ASIM_0000272501	0.0001	1.53866395354839	2.09164848	1.29389448774194	24.3020186012903	12.7622082425806	3.46939136516129	3.83762147612903	0.110979701181014	-3.17163227131668	0.000228333617495994	0.00108807058025533	0.00108807	-3.17163	Downregulated	DEGs	2.96334	-3.17163	1	NA	NPA domain-containing protein
509	ASIM_0000273101	4.3800433015873	9.09682885079365	9.48636048253968	5.55496172698413	20.3693433904762	23.4196627047619	13.5574525079365	16.0409535746032	0.388597901406043	-1.36364998510993	0.00281473216837906	0.00995899305949921	0.00995899	-1.36365	Downregulated	DEGs	2.00178	-1.36365	1	NA	DUF3453 domain-containing protein
510	ASIM_0000274001	6.91965453483146	3.19806120224719	12.3578327505618	8.27733923595506	4.04314186741573	1.5673326	0.705986292134831	0.0001	4.86861266664736	2.28351072834685	0.000567535974010968	0.00243357530798953	0.00243358	2.28351	Upregulated	DEGs	2.61376	2.28351	1	NA	Peroxin-14
511	ASIM_0000275801	1.57831072687225	0.0001	0.0001	0.0001	30.9669204581498	29.8867394273128	9.03106351982379	21.0990084405286	0.0173504723849691	-5.84888124753748	1.62785096184287e-07	1.45016742236618e-06	1.45017e-06	-5.84888	Downregulated	DEGs	5.83858	-5.84888	1	NA	Myosin motor domain-containing protein
512	ASIM_0000275901	4.35987461852861	6.70636536784741	3.46547550408719	7.75062079700272	2.22987282016349	2.9774754359673	0.0001	1.15523554495913	3.50203420192734	1.80819317363726	0.0027172025782209	0.00966305591727874	0.00966306	1.80819	Upregulated	DEGs	2.01489	1.80819	1	NA	Myeloid leukemia factor
513	ASIM_0000276201	5.36648128301887	2.08426914465409	5.49230323060797	3.37229846121593	17.5522187085954	18.3144780964361	14.7816990104822	18.3481224192872	0.23646631071983	-2.08029343698663	3.34296371755532e-07	2.83730018322478e-06	2.8373e-06	-2.08029	Downregulated	DEGs	5.54709	-2.08029	1	NA	Lectin_legB domain-containing protein
514	ASIM_0000277001	6.41956940459224	6.31226236579572	7.20705499129058	8.85462242596991	48.6349201203484	44.8239942707838	23.5160529738717	30.820912858274	0.194819430312601	-2.35979052312573	3.44945133159351e-16	9.69516001922345e-15	9.69516e-15	-2.35979	Downregulated	DEGs	14.0134	-2.35979	1	NA	Leucine--tRNA ligase (inferred by orthology to a C. elegans protein)
515	ASIM_0000277401	0.0001	1.85058589456343	0.0001	0.0001	13.7851783887974	19.8108732899506	12.3714812487644	14.1549486523888	0.0307852544659796	-5.02161669608644	2.55327812127893e-05	0.000150575017777209	0.000150575	-5.02162	Downregulated	DEGs	3.82225	-5.02162	1	NA	SusD_RagB domain-containing protein
516	ASIM_0000278101	13.1700166313466	13.0826573642384	11.5815700794702	12.5223376423841	84.124349977925	75.1969785916115	53.3604215143488	50.2416479337748	0.191525676668978	-2.38439027652415	1.27531246324419e-15	3.34547924755151e-14	3.34548e-14	-2.38439	Downregulated	DEGs	13.4755	-2.38439	1	NA	leucine--tRNA ligase
517	ASIM_0000278301	33.5318014162679	44.0470426794258	39.5346815311005	26.3945545263158	25.0906534736842	16.3586807655502	4.51217466028708	5.87913864114833	2.76825400455358	1.46897632530745	1.46433581026157e-05	9.10912427681715e-05	9.10912e-05	1.46898	Upregulated	DEGs	4.04052	1.46898	1	NA	ATP-binding cassette sub-family C member 11 (inferred by orthology to a human protein)
518	ASIM_0000278901	3.355645	2.202356	4.50639528	1.72638372	1.2755838	1.0141678	1.06853216	0.35464508	3.17560085530753	1.66702958998209	0.0109446117557467	0.0319510102305888	0.031951	1.66703	Upregulated	DEGs	1.49552	1.66703	1	NA	Nuclear migration and anchoring protein unc-84 (inferred by orthology to a C. elegans protein)
519	ASIM_0000279501	36.2822408661568	31.8528845391969	25.9459000783939	34.2896977686424	476.969850493308	587.885703774378	434.260144273423	304.477946913958	0.0711749698031347	-3.81248621388835	8.5279142150558e-32	8.81090756945486e-30	8.81091e-30	-3.81249	Downregulated	DEGs	29.055	-3.81249	1	NA	Malate dehydrogenase, cytoplasmic
520	ASIM_0000280501	0.0001	0.0001	0.0001	0.672821015625	4.397123203125	10.3762448984375	11.1125307265625	11.0597640625	0.0182192160854639	-5.77839530384793	5.60986324319717e-10	7.26023868577246e-09	7.26024e-09	-5.7784	Downregulated	DEGs	8.13905	-5.7784	1	NA	Carboxypeptidase
521	ASIM_0000282101	36.5805563785714	17.2804901785714	16.1651992071429	24.9651128	804.143091742857	1009.19792327857	732.701323728571	578.5025523	0.0304016622825233	-5.03970598119833	1.55420089475555e-40	2.81797954388326e-38	2.81798e-38	-5.03971	Downregulated	DEGs	37.5501	-5.03971	1	NA	Glutathione S-transferase
522	ASIM_0000282401	2.92894555143339	3.07716935862844	2.06892175042159	1.30051116076447	7.59355602136031	7.42093294491287	4.064755564362	4.97222564137156	0.389811839118259	-1.35915018700623	0.00104847043148256	0.00420069587518166	0.0042007	-1.35915	Downregulated	DEGs	2.37668	-1.35915	1	NA	Piezo non-specific cation channel R-Ras-binding domain-containing protein
523	ASIM_0000282801	0.870815741007194	0.898762230215827	0.485174244604317	1.44701538129496	16.9749302589928	6.19609376978417	0.716323251798561	0.894031510791367	0.149376982947046	-2.74297023020314	0.00180778541104322	0.00680227535947779	0.00680228	-2.74297	Downregulated	DEGs	2.16735	-2.74297	1	NA	Retrotransposon gag domain-containing protein
524	ASIM_0000283301	1.96335375	3.95487	5.0862703125	11.242318125	15.5389884375	61.974391875	23.77207125	17.947205625	0.18658321228651	-2.42210890848621	1.29633790562291e-05	8.17125876843564e-05	8.17126e-05	-2.42211	Downregulated	DEGs	4.08771	-2.42211	1	NA	PFL domain-containing protein
525	ASIM_0000283501	9.34885005633803	7.14034227464789	17.2936218169014	11.2662057253521	3.09717764788732	6.2716821971831	2.77141385915493	2.54180499295775	3.06829985061192	1.61743947757764	9.15854479000643e-06	5.94517821503612e-05	5.94518e-05	1.61744	Upregulated	DEGs	4.22584	1.61744	1	NA	NA
526	ASIM_0000283901	0.0001	0.0001	0.0001	0.0001	3.05601933432836	0.0001	0.0001	1.69588005074627	8.41733237432529e-05	-13.536277388427	0.000728474216857085	0.00304323518557825	0.00304324	-13.5363	Downregulated	DEGs	2.51666	-13.5363	1	NA	T-complex protein 1 subunit beta (inferred by orthology to a C. elegans protein)
527	ASIM_0000284501	0.0001	0.0001	0.0001	1.29743953398058	21.6732233009709	21.2809710291262	21.7619794951456	23.4566362718447	0.0147181374003123	-6.08626108178723	2.09220370857084e-13	4.30402840782081e-12	4.30403e-12	-6.08626	Downregulated	DEGs	11.3661	-6.08626	1	NA	Peroxidasin (inferred by orthology to a D. melanogaster protein)
528	ASIM_0000284701	0.0001	0.0001	0.0001	0.0001	6.76094333333333	5.01356	4.77376333333333	1.90155666666667	2.16804244015345e-05	-15.4932474762323	5.24624579019475e-07	4.30071230690876e-06	4.30071e-06	-15.4932	Downregulated	DEGs	5.36646	-15.4932	1	NA	Lipocalin
529	ASIM_0000285001	1.74347213348946	2.12634432084309	2.77274782903981	4.95992908899297	24.6171518454333	20.4027211522248	22.1202589765808	16.524147295082	0.13867917674897	-2.85017691758142	7.90606985512196e-11	1.16320489976631e-09	1.1632e-09	-2.85018	Downregulated	DEGs	8.93434	-2.85018	1	NA	DUF695 domain-containing protein
530	ASIM_0000285301	0.790455246728972	0.0001	0.0001	0.0001	274.227135039252	367.523050878505	229.423844069159	255.506445151402	0.000701845167443675	-10.4765595837755	1.57630038637163e-55	8.57414686634025e-53	8.57415e-53	-10.4766	Downregulated	DEGs	52.0668	-10.4766	1	NA	VWFA domain-containing protein
531	ASIM_0000285601	1.64217549542962	1.13476995246801	0.704079619744059	0.924298288848263	3.48830002925046	2.71833422303473	4.35677227787934	1.86033051553931	0.354589230300341	-1.49577937598929	0.00550730712727757	0.0177969837518559	0.017797	-1.49578	Downregulated	DEGs	1.74965	-1.49578	1	NA	Cytochrome c oxidase assembly factor 3
532	ASIM_0000287001	0.0001	0.0001	0.699959985576923	3.68594853846154	8.28340448076923	10.5434682163462	5.85772983653846	3.77819416826923	0.15409970320106	-2.6980640116899	0.0158456819108296	0.0436216197170115	0.0436216	-2.69806	Downregulated	DEGs	1.3603	-2.69806	1	NA	HMG box domain-containing protein
533	ASIM_0000287501	3.58984448529412	0.178080235294118	0.472730948529412	2.16782992647059	8.69714610294118	6.69368359558824	5.97804819117647	6.45422751470588	0.230329630802897	-2.11822807601626	0.0039992877674318	0.013522463116406	0.0135225	-2.11823	Downregulated	DEGs	1.86894	-2.11823	1	NA	Cytochrome c (inferred by orthology to a human protein)
534	ASIM_0000287601	0.0001	0.0001	0.0001	0.0001	8.79121747016706	11.463258221957	3.33709383651551	6.1912251372315	1.34305730703765e-05	-16.1841196098687	2.30871815008725e-29	1.98592713803319e-27	1.98593e-27	-16.1841	Downregulated	DEGs	26.702	-16.1841	1	NA	Paramyosin (inferred by orthology to a C. elegans protein)
535	ASIM_0000289101	4.41995608049536	5.12796425386997	7.3276429752322	11.6703929133127	6.04662760990712	1.73320121362229	1.75443953869969	1.47075157894737	2.59390318013895	1.37512463065352	0.0036123749556608	0.0123946683543582	0.0123947	1.37512	Upregulated	DEGs	1.90677	1.37512	1	NA	C2H2-type domain-containing protein
536	ASIM_0000289201	0.975706132231405	1.49957200550964	1.72080633057851	1.79160531680441	9.40096576997245	8.83537357575758	3.94242275068871	3.02914511157025	0.237532205102148	-2.07380496463829	5.00303102021243e-05	0.000277356282037796	0.000277356	-2.0738	Downregulated	DEGs	3.55696	-2.0738	1	NA	Phosphomannomutase
537	ASIM_0000294201	274.16411971831	163.606069014085	151.737138028169	254.507532394366	896.296454929578	569.034974647887	365.693298591549	531.765876056338	0.357211027352821	-1.4851514767416	8.12331519042163e-06	5.33685936524538e-05	5.33686e-05	-1.48515	Downregulated	DEGs	4.27271	-1.48515	1	NA	Propionyl-CoA carboxylase beta chain, mitochondrial (inferred by orthology to a human protein)
538	ASIM_0000294601	22.4173041118721	15.8305026894977	10.9266000159817	20.3500043972603	9.31680535159817	11.4370185319635	5.44480705251142	6.95694135616438	2.0969148293329	1.06826826448914	0.000213843660039836	0.00102642736796697	0.00102643	1.06827	Upregulated	DEGs	2.98867	1.06827	1	NA	Tudor domain-containing protein 3
539	ASIM_0000295701	12.0033788656716	15.3796639701493	19.5502771442786	10.8790432736318	77.4727481343284	96.1832274129353	57.0954276119403	46.6654791691542	0.208395259756769	-2.26260563302516	3.65829459571573e-10	4.88494586665463e-09	4.88495e-09	-2.26261	Downregulated	DEGs	8.31114	-2.26261	1	NA	Thioredoxin glutathione reductase (inferred by orthology to a S. mansoni protein)
540	ASIM_0000296501	5.01396840344168	0.0001	0.0001	0.900467885277247	0.0001	0.0001	0.0001	0.0001	14786.5907217973	13.8520018345736	0.0021185378039691	0.00780793904874542	0.00780794	13.852	Upregulated	DEGs	2.10746	13.852	1	NA	CRAL-TRIO domain-containing protein
541	ASIM_0000296701	15.2002888277512	19.4382954258373	24.1290478421053	30.8550099186603	229.949728148325	237.913517669856	133.043713535885	189.825925392345	0.113341235382029	-3.14125526234216	1.12974923662365e-21	5.63169336445221e-20	5.63169e-20	-3.14126	Downregulated	DEGs	19.2494	-3.14126	1	NA	UTP--glucose-1-phosphate uridylyltransferase
542	ASIM_0000297701	0.0001	0.0001	0.168321176470588	0.0001	4.78441630882353	2.15377186029412	0.0001	2.60177506617647	0.0176750585726479	-5.82214119384452	0.00277700692590805	0.00984571746641272	0.00984572	-5.82214	Downregulated	DEGs	2.00675	-5.82214	1	NA	NA
543	ASIM_0000297901	0.0001	0.868186953316953	0.532519926289926	1.06408066339066	28.9770776707617	15.6150312604423	20.0913567813268	19.434994968059	0.0293025754757577	-5.09282871752273	2.90585967676206e-17	9.20222069555438e-16	9.20222e-16	-5.09283	Downregulated	DEGs	15.0361	-5.09283	1	NA	Hydroxyacyl-coenzyme A dehydrogenase, mitochondrial (inferred by orthology to a human protein)
544	ASIM_0000298001	5.88604382857143	3.53949971428571	9.02329034285714	4.68193897142857	31.1028596	31.1386190857143	21.7891085714286	17.7995437714286	0.227150575409284	-2.13827913490732	1.6790505896959e-08	1.74451469695707e-07	1.74451e-07	-2.13828	Downregulated	DEGs	6.75833	-2.13828	1	NA	Hsc70-interacting protein (inferred by orthology to a human protein)
545	ASIM_0000298201	24.3413633136364	23.6550496727273	43.7749392272727	22.7204398636364	267.631046754545	259.263243654545	160.7129488	203.799115718182	0.128439506230146	-2.96083907096369	4.1976389385042e-20	1.80118641597904e-18	1.80119e-18	-2.96084	Downregulated	DEGs	17.7444	-2.96084	1	NA	UTP--glucose-1-phosphate uridylyltransferase
546	ASIM_0000298301	0.0001	0.315387555895865	2.04785145022971	2.42199799387443	5.24619949464012	11.5730387963247	5.95225594027565	6.67728031852986	0.162496982409658	-2.62151516753423	0.00118711638510058	0.00469716098118315	0.00469716	-2.62152	Downregulated	DEGs	2.32816	-2.62152	1	NA	Matrix metalloproteinase (inferred by orthology to a C. elegans protein)
547	ASIM_0000299201	19.9528320261438	6.27936441176471	5.71068098039216	15.6955134640523	61.8607705882353	90.3556012745098	73.6592692156863	73.3299043464052	0.159216269921442	-2.650940325993	8.9960233063499e-10	1.12794884764498e-08	1.12795e-08	-2.65094	Downregulated	DEGs	7.94771	-2.65094	1	NA	Putative alcohol dehydrogenase (inferred by orthology to a S. mansoni protein)
548	ASIM_0000300501	3.21394007470289	1.53884703565365	3.21192187436333	2.14954386417657	1.18123570797963	0.668753724957555	1.02638571137521	0.398979667232598	3.08798692991845	1.62666664632952	0.00549347693294511	0.0177584971854373	0.0177585	1.62667	Upregulated	DEGs	1.75059	1.62667	1	NA	Glutaredoxin-3 (inferred by orthology to a human protein)
549	ASIM_0000301001	0.0001	0.0001	0.0001	0.0001	3.89550329411765	1.51733596862745	1.8006950745098	0.0001	5.545055117837e-05	-14.1384386735927	0.00197074775414378	0.00732308799781697	0.00732309	-14.1384	Downregulated	DEGs	2.13531	-14.1384	1	NA	Polycomb protein mes-6 (inferred by orthology to a C. elegans protein)
550	ASIM_0000301301	10.2352377403846	8.07247586538462	9.54411759615385	6.2979175	4.82933764423077	6.75777485576923	1.58883557692308	2.85255509615385	2.13056380456563	1.09123525693837	0.000531767406474209	0.0022928170234412	0.00229282	1.09124	Upregulated	DEGs	2.63963	1.09124	1	NA	ANK_REP_REGION domain-containing protein
551	ASIM_0000301701	0.0001	2.9251459	5.55019968	2.4269033	23.87927901	9.8103234	8.36038324	14.96540516	0.191217647114467	-2.38671242183182	0.00254710294981682	0.00913794800269879	0.00913795	-2.38671	Downregulated	DEGs	2.03915	-2.38671	1	NA	Cytochrome c oxidase assembly factor 7 homolog (inferred by orthology to a C. elegans protein)
552	ASIM_0000302401	14.6846060952381	15.664732984127	10.0316951428571	13.270675	43.0141651587302	29.1434761269841	25.202848	29.3837245079365	0.423306970916805	-1.24022384808244	0.000559396560829219	0.00240424819799572	0.00240425	-1.24022	Downregulated	DEGs	2.61902	-1.24022	1	NA	Phosphopantothenate--cysteine ligase (inferred by orthology to a human protein)
553	ASIM_0000303201	10.7264014173228	17.2727837795276	14.5303434645669	10.4835803149606	96.9957012598425	76.641668503937	32.1319804724409	49.1074541732283	0.207995031557343	-2.26537902821904	5.1119956214535e-10	6.6766417389238e-09	6.67664e-09	-2.26538	Downregulated	DEGs	8.17544	-2.26538	1	NA	2-oxoisovalerate dehydrogenase subunit alpha
554	ASIM_0000304701	87.0866664881209	50.5584514946004	43.566602887689	43.6074195205184	353.459177920086	409.037105935205	236.763718678186	202.305866280778	0.187105131916561	-2.41807896554952	9.29257310516466e-13	1.76807455768431e-11	1.76807e-11	-2.41808	Downregulated	DEGs	10.7525	-2.41808	1	NA	Putative alcohol dehydrogenase (inferred by orthology to a S. mansoni protein)
555	ASIM_0000304901	0.0001	0.990922436018957	0.0001	0.0001	65.5490362748815	107.550905374408	41.1611719905213	49.2050072417062	0.00376223869961906	-8.05419289942885	1.05388794436239e-34	1.37257772134071e-32	1.37258e-32	-8.05419	Downregulated	DEGs	31.8625	-8.05419	1	NA	NtCtMGAM_N domain-containing protein
556	ASIM_0000305201	0.0001	0.122387458333333	0.0001	0.0001	15.1448059479167	16.0773460208333	8.81730094791667	10.784252265625	0.00241398099357936	-8.69436996754875	1.37732775319775e-46	4.0432221377205e-44	4.04322e-44	-8.69437	Downregulated	DEGs	43.3933	-8.69437	1	NA	WW domain-containing protein
557	ASIM_0000306501	25.341735255814	10.6142740116279	19.8722061860465	17.2100524883721	10.918757244186	11.8780278255814	7.1492561744186	5.15825255813953	2.08060781262667	1.05700504767701	0.00142767111057664	0.00553181427173775	0.00553181	1.05701	Upregulated	DEGs	2.25713	1.05701	1	NA	ABC transporter domain-containing protein
558	ASIM_0000306701	5.48742397959184	8.49316513605442	18.5638453741497	16.9225645238095	6.04088408163265	4.5231669047619	0.0001	2.14639367346939	3.8918079702601	1.96044052636049	0.00191228890934843	0.0071387725742959	0.00713877	1.96044	Upregulated	DEGs	2.14638	1.96044	1	NA	FACT complex subunit
559	ASIM_0000307101	0.195460897274633	0.12547252672956	0.12103376572327	0.245918394304682	0.0001	0.0999833983228512	0.0001	0.0001	6.85941636937326	2.77808583050442	0.0181488267450019	0.0488139036972171	0.0488139	2.77809	Upregulated	DEGs	1.31146	2.77809	1	NA	Rad60-SLD domain-containing protein
560	ASIM_0000307701	3.65019206451613	1.72269832258065	2.72043187096774	5.41251387096774	26.2556734193548	25.4881257096774	9.70707480645161	9.83307632258065	0.189465315546319	-2.3999943291783	6.85936519041415e-07	5.50117518783692e-06	5.50118e-06	-2.39999	Downregulated	DEGs	5.25954	-2.39999	1	NA	Amidinotransferase
561	ASIM_0000308101	6.27351289805825	3.38878154854369	2.93970634830097	4.1611214065534	16.1834632135922	20.1696559563107	11.0612575194175	10.5842590558252	0.28902614666862	-1.79072808325877	1.46769129425186e-06	1.12255925541332e-05	1.12256e-05	-1.79073	Downregulated	DEGs	4.94979	-1.79073	1	NA	Collagen_trimer domain-containing protein
562	ASIM_0000308501	2.53324497435897	6.69669103846154	10.0277808205128	8.53259578205128	34.258649551282	19.2726253205128	13.9558736025641	17.7260796923077	0.326126743620488	-1.61649534252641	0.00168189806858743	0.00639231871772624	0.00639232	-1.6165	Downregulated	DEGs	2.19434	-1.6165	1	NA	Mannosyltransferase
563	ASIM_0000309201	7.33137015254237	3.39540683050847	10.2694922542373	7.19984086440678	1.56427920338983	1.85311640677966	2.07758066101695	2.2657640338983	3.63317273781487	1.86122995977061	0.000465728787201994	0.00203958991013821	0.00203959	1.86123	Upregulated	DEGs	2.69046	1.86123	1	NA	ES2 similar protein 2 (inferred by orthology to a C. elegans protein)
564	ASIM_0000309401	4.37579356158664	2.68792516283925	7.6790260960334	5.55449254697286	3.57230004175365	1.96768851983299	1.26756096450939	2.7383359039666	2.12628126705885	1.0883324509382	0.0122914007421539	0.0352703126959494	0.0352703	1.08833	Upregulated	DEGs	1.45259	1.08833	1	NA	Protein pellino (inferred by orthology to a D. melanogaster protein)
565	ASIM_0000310001	7.00822790541872	4.93476648472906	4.70971131428571	10.763083879803	22.0994201793103	18.1310087881773	16.2912179172414	10.6830523862069	0.407944531880273	-1.29355509225286	0.000679615070486606	0.00285914493029556	0.00285914	-1.29356	Downregulated	DEGs	2.54376	-1.29356	1	NA	Thioredoxin domain-containing protein
566	ASIM_0000310201	18.6134947758621	8.75991555172414	14.7738887758621	19.4424170172414	59.6490975689655	47.1889308275862	18.6145779137931	39.7077239482759	0.37290865200044	-1.4231058248519	0.00103722327065638	0.00416014035296446	0.00416014	-1.42311	Downregulated	DEGs	2.38089	-1.42311	1	NA	Putative laminin gamma-1 chain (inferred by orthology to a S. mansoni protein)
567	ASIM_0000311501	178.363518113208	85.1011359622642	91.8302705660377	120.917155293801	805.594343773585	679.660956145553	277.354788501348	560.986997822102	0.204946065199874	-2.28668380323681	3.64463811067758e-11	5.58441899079297e-10	5.58442e-10	-2.28668	Downregulated	DEGs	9.25302	-2.28668	1	NA	Myosin_tail_1 domain-containing protein
568	ASIM_0000311801	13.1090488274336	7.29899960176991	7.71789079646018	4.70421119469027	4.46202637168142	5.86143710176991	2.07993272123894	1.50810789823009	2.35992817175401	1.23874294948911	0.0082072907720513	0.0250719582983675	0.025072	1.23874	Upregulated	DEGs	1.60081	1.23874	1	NA	NA
569	ASIM_0000311901	0.0001	0.0001	0.0001	0.0001	1.76273196694215	4.12757330578512	0.972882743801653	3.06300689256198	4.02974154410025e-05	-14.5989531629794	5.53009951077354e-05	0.000304114363224044	0.000304114	-14.599	Downregulated	DEGs	3.51696	-14.599	1	NA	NA
570	ASIM_0000313301	3.29700633085502	3.23439507806691	4.49657795539033	6.68911755018587	3.18947580297398	1.75205220817844	1.25458594795539	0.487916568773234	2.65066068154461	1.40635199861529	0.000312598229822484	0.00143489492736089	0.00143489	1.40635	Upregulated	DEGs	2.84318	1.40635	1	NA	Isochorismatase domain-containing protein
571	ASIM_0000313401	0.666140545691906	0.0001	0.0001	0.18092130156658	2.16875211227154	2.15106800522193	3.03723714360313	3.43068881592689	0.0785392834804524	-3.67044175352129	0.000190660929010645	0.000926453815323927	0.000926454	-3.67044	Downregulated	DEGs	3.03318	-3.67044	1	NA	Acid phosphatase-related (inferred by orthology to a S. mansoni protein)
572	ASIM_0000313801	0.0001	0.0001	0.261357105527638	1.5801911959799	10.0498759798995	11.6210693869347	5.94537254271357	7.31432506532663	0.0527258631578098	-4.24534538167518	4.5727572830514e-06	3.18166189588986e-05	3.18166e-05	-4.24535	Downregulated	DEGs	4.49735	-4.24535	1	NA	PPM-type phosphatase domain-containing protein
573	ASIM_0000314101	3.58951852592593	3.11152936296296	1.86661465925926	0.0001	14.8717395851852	20.5281179925926	14.8796070740741	11.9389061333333	0.137704707468621	-2.86035021569371	0.000139444764588203	0.000701548279731836	0.000701548	-2.86035	Downregulated	DEGs	3.15394	-2.86035	1	NA	G protein-coupled receptor
574	ASIM_0000314701	0.611122101265823	0.0001	0.0001	0.0001	2.88928982278481	5.9651704556962	1.83997458227848	2.57985874864376	0.0460606130357629	-4.44032257721606	0.000104253366631539	0.000540376054507758	0.000540376	-4.44032	Downregulated	DEGs	3.2673	-4.44032	1	NA	Carboxypeptidase Q
575	ASIM_0000314801	0.0001	0.0001	0.0001	0.0001	7.47744172807018	3.57683866666667	1.95883078947368	4.17228747368421	2.32755729420478e-05	-15.3908237934206	5.85774140249318e-10	7.56515848447687e-09	7.56516e-09	-15.3908	Downregulated	DEGs	8.12118	-15.3908	1	NA	SEA domain-containing protein
576	ASIM_0000315001	39.4505461901408	34.7026093309859	32.5385932394366	41.9231718802817	159.762309295775	152.215400028169	219.301073429577	84.1350914577465	0.24148776436234	-2.04997800206221	5.41935796374029e-08	5.24466803670397e-07	5.24467e-07	-2.04998	Downregulated	DEGs	6.28028	-2.04998	1	NA	Peptidyl-prolyl cis-trans isomerase
577	ASIM_0000315301	2.2649299947644	5.35892797382199	4.83340342931937	1.52285544502618	13.6646942041885	23.5620299371728	12.9224847643979	13.8088543979058	0.218582554267725	-2.19374983512097	8.80980091554897e-06	5.74298407233566e-05	5.74298e-05	-2.19375	Downregulated	DEGs	4.24086	-2.19375	1	NA	Spondin-1
578	ASIM_0000316501	0.0001	0.144516583191851	0.0001	0.0001	13.0024162393888	7.53625250764007	6.78474920033956	5.83543650764007	0.00436735784670562	-7.83902353909085	3.80690122182143e-31	3.68611681656364e-29	3.68612e-29	-7.83902	Downregulated	DEGs	28.4334	-7.83902	1	NA	EGF-like domain-containing protein
579	ASIM_0000317001	824.129532258065	466.575103849462	418.091747075269	645.787981784946	2076.87520273118	1890.96309621505	1543.34609836559	1517.19102987097	0.335011182792143	-1.57771884084084	8.7703712353541e-07	6.94346085730474e-06	6.94346e-06	-1.57772	Downregulated	DEGs	5.15842	-1.57772	1	NA	PCCA carboxylase
580	ASIM_0000317201	16.8813350603448	16.6591595818966	10.6127157413793	9.954578	6.60581673706897	7.97409056034483	1.89277675862069	2.38325417672414	2.86953572480518	1.52081733561042	1.42203712542671e-05	8.86687612867214e-05	8.86688e-05	1.52082	Upregulated	DEGs	4.05223	1.52082	1	NA	K1109
581	ASIM_0000318001	0.831597828947368	1.56272652631579	0.448197098684211	2.19980194736842	8.21998703289474	3.93698224342105	2.87496619736842	6.89686979605263	0.229940634671717	-2.12066665597717	0.0022220678652836	0.00813760853476333	0.00813761	-2.12067	Downregulated	DEGs	2.0895	-2.12067	1	NA	Solute carrier organic anion transporter family member 5A1
582	ASIM_0000318501	1.71316781749049	1.54068193409379	1.90408188593156	1.41970445880862	0.0001	0.0001	0.0001	0.14892173130545	44.0796125254729	5.46203963708056	6.21958342776019e-07	5.03171373197712e-06	5.03171e-06	5.46204	Upregulated	DEGs	5.29828	5.46204	1	NA	Protein kinase domain-containing protein
583	ASIM_0000319801	2.62366807747489	3.84121317073171	8.44677705882353	5.56481139167862	20.6047463414634	12.0620236441894	7.84582071736012	6.47465509325681	0.435787826072886	-1.19830220019947	0.0156409845400528	0.043219383400036	0.0432194	-1.1983	Downregulated	DEGs	1.36432	-1.1983	1	NA	Calponin-homology (CH) domain-containing protein
584	ASIM_0000320001	0.362407896955504	0.0001	0.0001	0.0001	3.31083454566745	3.53256307025761	0.510066456674473	3.73388692974239	0.0327136659495033	-4.9339627504146	0.000356638568785058	0.00161027189724386	0.00161027	-4.93396	Downregulated	DEGs	2.7931	-4.93396	1	NA	Acyl_transf_3 domain-containing protein
585	ASIM_0000321801	1.03139138570085	0.973629206020696	0.818160462841016	2.48452678645343	0.0001	0.417747682972719	0.340610457196613	0.540136063029163	4.08727208849606	2.03113828633826	0.0172500223990602	0.0468392180661019	0.0468392	2.03114	Upregulated	DEGs	1.32939	2.03114	1	NA	Nuclear receptor domain-containing protein
586	ASIM_0000322301	0.0001	0.0001	0.0001	0.0001	2.8314087244898	1.96846836734694	0.452822219387755	2.02061479591837	5.4995562422799e-05	-14.1503252617796	2.45324354494594e-05	0.000144952990799458	0.000144953	-14.1503	Downregulated	DEGs	3.83877	-14.1503	1	NA	HOOK domain-containing protein
587	ASIM_0000323101	26.983382557047	42.2957359328859	22.6840768791946	26.632612147651	25.2303551879195	13.6811628724832	7.70494288590604	10.0139492416107	2.09420710751055	1.06640412526933	0.000180034102088979	0.000879205356227511	0.000879205	1.0664	Upregulated	DEGs	3.05591	1.0664	1	NA	Serine/threonine-protein kinase
588	ASIM_0000323201	3.34126066799205	7.8555024194831	9.22734896819085	7.41637374552684	37.5530293737575	36.575115083499	16.1737677415507	18.7772737833002	0.255231880862767	-1.97011954834755	1.25102723415223e-06	9.64824756814485e-06	9.64825e-06	-1.97012	Downregulated	DEGs	5.01555	-1.97012	1	NA	Adenylosuccinate synthetase
589	ASIM_0000324501	11.7283222901235	14.5431412839506	16.0276477438272	9.58124928395062	0.0001	2.18162451851852	0.0001	0.0001	23.7773397574163	4.57151540822699	1.12222471097361e-06	8.72034613644791e-06	8.72035e-06	4.57152	Upregulated	DEGs	5.05947	4.57152	1	NA	SMAP domain-containing protein
590	ASIM_0000324701	3.87414451781473	4.2417127695962	5.83980701662708	9.54153003800475	47.9930966840855	39.3052167410926	15.3906996294537	31.7579400855107	0.174769258754047	-2.51647665228786	4.55643316252866e-10	5.99762810731709e-09	5.99763e-09	-2.51648	Downregulated	DEGs	8.22202	-2.51648	1	NA	V-type proton ATPase subunit G
591	ASIM_0000324901	4.71025774468085	13.6427603882979	9.48377708510638	8.17983370212766	35.7194196914894	32.389044606383	18.0229413882979	27.0666235319149	0.318173639320379	-1.65211378152239	0.000114933904276783	0.000591262204643903	0.000591262	-1.65211	Downregulated	DEGs	3.22822	-1.65211	1	NA	Pentatricopeptide repeat-containing protein
592	ASIM_0000325501	0.0001	0.0001	0.0001	0.0001	0.618498517909003	0.66098868731849	0.271083830590513	0.634073757986447	0.000183096126717891	-12.4151111073874	4.79094577056964e-05	0.000266878768316009	0.000266879	-12.4151	Downregulated	DEGs	3.57369	-12.4151	1	NA	PAZ domain-containing protein
593	ASIM_0000326601	0.494860158415842	2.21425164356436	1.16589457425743	1.45913322772277	6.93155786138614	12.4570896237624	8.5875057029703	4.32080043564356	0.165159217990016	-2.59807060224027	0.000156933987035744	0.000778805026446559	0.000778805	-2.59807	Downregulated	DEGs	3.10857	-2.59807	1	NA	BTB domain-containing protein
594	ASIM_0000327101	4.97557821238938	5.11763224778761	6.47128871681416	4.00923868141593	1.15201332743363	0.803500088495575	1.60262142477876	0.420352672566372	5.1712460551308	2.37051195190534	0.000241727328894755	0.00114556849091266	0.00114557	2.37051	Upregulated	DEGs	2.94098	2.37051	1	NA	Uncharacterized RING finger protein (inferred by orthology to a C. elegans protein)
595	ASIM_0000327201	5.94518999336283	5.27105465707965	2.15507007079646	3.09343580973451	18.3072489292035	15.4237854358407	9.27806155088495	13.2687598672566	0.292561795431671	-1.77318670934777	0.000147027300022128	0.000735221808004127	0.000735222	-1.77319	Downregulated	DEGs	3.13358	-1.77319	1	NA	Collagen
596	ASIM_0000327301	1.24973957608696	1.089454125	0.0001	1.03293732065217	265.782861472826	321.618447524456	262.547220244565	193.120942480978	0.00323298793911517	-8.27291615926155	6.09670374030855e-51	2.34900914527638e-48	2.34901e-48	-8.27292	Downregulated	DEGs	47.6291	-8.27292	1	NA	C-type lectin domain-containing protein
597	ASIM_0000327401	2.22117847826087	1.29087	0.0001	0.762978913043478	15.7851157826087	25.1014928173913	25.0848606521739	16.1640665043478	0.0520496682943338	-4.26396722032582	1.5669895474831e-09	1.91034309104498e-08	1.91034e-08	-4.26397	Downregulated	DEGs	7.71889	-4.26397	1	NA	Krueppel-like factor 15
598	ASIM_0000327501	2.27254433928571	1.10453807142857	2.06271447321429	0.0001	63.9693137321429	104.794891455357	64.1632980446428	74.7560773571429	0.0176801663368253	-5.82172434195804	8.0253457865785e-24	4.66731902443342e-22	4.66732e-22	-5.82172	Downregulated	DEGs	21.3309	-5.82172	1	NA	Glyoxylate reductase/hydroxypyruvate reductase (inferred by orthology to a human protein)
599	ASIM_0000329301	3.82038105080214	5.26424835561497	3.24706747860963	2.64821048663102	57.6357587807487	32.8513097887701	20.9992913903743	26.1173379224599	0.108862680307219	-3.19941863269087	4.79609344770049e-15	1.19863448948342e-13	1.19863e-13	-3.19942	Downregulated	DEGs	12.9213	-3.19942	1	NA	tRNA-synt_1 domain-containing protein
600	ASIM_0000330101	3.99674031150794	6.68012174404762	3.74226301587302	3.0747763968254	13.144103406746	23.1176826646825	11.8515978313492	11.6013185674603	0.292958027831973	-1.77123411070463	9.82782929177945e-05	0.000511988380062448	0.000511988	-1.77123	Downregulated	DEGs	3.29074	-1.77123	1	NA	PAB-dependent poly(A)-specific ribonuclease subunit PAN2 (inferred by orthology to a human protein)
601	ASIM_0000330201	25.644262087156	19.9013791376147	23.4252395917431	21.8617933211009	183.758680981651	164.177686362385	104.850025389908	75.2835822110092	0.172008783773558	-2.5394458556403	9.73323867214536e-16	2.60125023125226e-14	2.60125e-14	-2.53945	Downregulated	DEGs	13.5848	-2.53945	1	NA	Fatty acid-binding protein homolog 9 (inferred by orthology to a C. elegans protein)
602	ASIM_0000330301	0.0001	0.0001	0.0001	0.0001	28.7943236440678	27.0376772288136	17.7281516059322	16.5597973728814	4.43852887910231e-06	-17.7814869852058	1.39597051915724e-29	1.22355823608029e-27	1.22356e-27	-17.7815	Downregulated	DEGs	26.9124	-17.7815	1	NA	GTP cyclohydrolase 1
603	ASIM_0000330601	0.0001	1.41641903414634	2.19627166829268	1.89529463414634	8.95268673658537	8.19077020243902	5.12194732682927	5.95983757073171	0.195147498415614	-2.35736312581544	0.00151510385694073	0.00583028105082435	0.00583028	-2.35736	Downregulated	DEGs	2.23431	-2.35736	1	NA	Fungal_trans domain-containing protein
604	ASIM_0000330701	0.0001	0.450032246737841	0.952571236061684	0.519813836298932	7.01126236773428	4.46863820640569	1.91342356346382	3.77495996204033	0.111980749383004	-3.15867735507544	3.60570966794778e-05	0.000206836211535441	0.000206836	-3.15868	Downregulated	DEGs	3.68437	-3.15868	1	NA	Probable tRNA pseudouridine synthase 2 (inferred by orthology to a human protein)
605	ASIM_0000332001	0.0001	0.0001	0.0001	0.0001	4.232856125	1.02448230163043	0.0001	1.82970343206522	5.64402417752109e-05	-14.1129163063608	0.00100997297510098	0.0040693769502217	0.00406938	-14.1129	Downregulated	DEGs	2.39047	-14.1129	1	NA	Coiled-coil domain-containing protein 39
606	ASIM_0000332301	179.162680375894	117.398005161389	133.217333154239	145.037633975485	797.269224824311	780.256367209397	472.269774998979	582.360882251277	0.218382040512746	-2.19507387932821	7.45863594630441e-15	1.81978909222894e-13	1.81979e-13	-2.19507	Downregulated	DEGs	12.74	-2.19507	1	NA	Propionyl-CoA carboxylase beta chain, mitochondrial (inferred by orthology to a human protein)
607	ASIM_0000333701	0.0001	0.458650618949537	0.893416711637487	0.0001	2.73493212358393	3.02335663439753	0.935838982492276	2.3815571215242	0.148998929684006	-2.74662612759002	0.0123508368124776	0.0354133916294514	0.0354134	-2.74663	Downregulated	DEGs	1.45083	-2.74663	1	NA	Serine/threonine-protein kinase mTOR (inferred by orthology to a human protein)
608	ASIM_0000334101	9.98688096745562	6.02470728772189	6.21207449112426	6.53282328772189	21.9716574963018	15.2923869652367	18.1976462551775	17.1637143772189	0.395956291009042	-1.33658691262502	7.54517330683463e-05	0.000404699637867168	0.0004047	-1.33659	Downregulated	DEGs	3.39287	-1.33659	1	NA	Phosphatidylethanolamine-binding protein 4 (inferred by orthology to a human protein)
609	ASIM_0000334601	23.5669003568905	8.01476719434629	19.7382057844523	19.3930362791519	7.05130379858657	6.52661250530035	6.03870438869258	4.3441269434629	2.95119796297478	1.56130069834461	7.56520563092639e-05	0.000405538878082182	0.000405539	1.5613	Upregulated	DEGs	3.39197	1.5613	1	NA	HMG box transcription factor BBX (inferred by orthology to a human protein)
610	ASIM_0000334701	2.49358043478261	0.0001	1.21824130434783	1.73628782608696	9.25770921281464	5.9862634187643	3.80785043478261	2.84514680320366	0.248811118509594	-2.00687713891946	0.0154066415509753	0.0426843904495194	0.0426844	-2.00688	Downregulated	DEGs	1.36973	-2.00688	1	NA	Zinc transporter 5 (inferred by orthology to a human protein)
611	ASIM_0000335801	29.7554246306452	19.5106080435484	30.9065841967742	28.7709483677419	7.16330977096774	8.07437146290323	2.97501334516129	4.60415161935484	4.77469867182656	2.25540968846172	3.26618402445085e-16	9.22210799209069e-15	9.22211e-15	2.25541	Upregulated	DEGs	14.0352	2.25541	1	NA	NA
612	ASIM_0000336001	6.80424083044983	1.08826271626298	0.965331280276816	0.0001	54.7631701868512	34.0270264359862	21.2714995640138	55.1108352249135	0.053628377256672	-4.22085959032281	3.31858417274082e-07	2.82049152990205e-06	2.82049e-06	-4.22086	Downregulated	DEGs	5.54968	-4.22086	1	NA	Superoxide dismutase [Cu-Zn]
613	ASIM_0000336101	1.54580019095477	4.38919541708543	0.811680371859296	4.75881324623116	7.10381683417085	10.5007143919598	9.11990777889447	6.88090930653266	0.342370777397168	-1.54636852721186	0.00993815478996296	0.0294853883970694	0.0294854	-1.54637	Downregulated	DEGs	1.53039	-1.54637	1	NA	TIP120 domain-containing protein
614	ASIM_0000336701	10.2434387447257	7.38112323839662	11.1403657637131	9.08347583122363	6.30563893670886	3.15570304219409	4.68969608649789	1.51898283544304	2.41533842344912	1.27222534542765	0.00141395806550673	0.00548442543277714	0.00548443	1.27223	Upregulated	DEGs	2.26087	1.27223	1	NA	LETM1 domain-containing protein
615	ASIM_0000336801	9.513087025	6.857941675	16.7567937333333	9.424668825	37.0788613	53.7851591333333	26.51766195	35.8609919416667	0.277680427111884	-1.84850260553685	2.36538231806473e-06	1.74284384821869e-05	1.74284e-05	-1.8485	Downregulated	DEGs	4.75874	-1.8485	1	NA	ERAP1_C domain-containing protein
616	ASIM_0000336901	0.597703713488372	0.40115007627907	0.290289265116279	0.0001	28.3543591702326	27.6760874232558	16.4911615813953	13.8423323386047	0.0149280249050513	-6.06583289156165	7.06290664948152e-30	6.37177539392738e-28	6.37178e-28	-6.06583	Downregulated	DEGs	27.1957	-6.06583	1	NA	Lysosomal acid phosphatase
617	ASIM_0000338101	3.02550787443946	1.99239655605381	0.0001	2.51248060089686	0.0001	0.0001	0.0001	0.0001	18826.2125784753	14.200455170057	0.00133588261547393	0.00520890008234765	0.0052089	14.2005	Upregulated	DEGs	2.28325	14.2005	1	NA	Lipase (inferred by orthology to a zebrafish protein)
618	ASIM_0000338201	0.0001	0.0001	0.698768134751773	0.0001	18.4838166879433	16.5337150283688	3.89788503546099	14.9319842056738	0.01298239325059	-6.26729982704708	2.59771366328406e-12	4.67335763509488e-11	4.67336e-11	-6.2673	Downregulated	DEGs	10.3304	-6.2673	1	NA	Myosin motor domain-containing protein
619	ASIM_0000338301	1.28866817412334	2.09842829020556	2.61414894195889	1.3513863808948	4.49961282224909	7.72680713180169	6.71443012454655	5.04734263603386	0.30651045181482	-1.7059918251334	0.000402046773135214	0.00179340400925293	0.0017934	-1.70599	Downregulated	DEGs	2.74632	-1.70599	1	NA	Carboxypeptidase
620	ASIM_0000338801	12.5458700662252	17.6775529139073	16.2759152847682	15.8362055099338	47.484575192053	58.1983511125828	81.253382602649	28.7710596887417	0.288981986014467	-1.79094853121882	1.25160446641192e-05	7.92168822786519e-05	7.92169e-05	-1.79095	Downregulated	DEGs	4.10118	-1.79095	1	NA	Heat shock cognate 71 kDa protein
621	ASIM_0000339101	18.4907783445255	15.4306164715328	34.051215820438	26.2027851839416	127.039542983942	118.085932929927	98.8356101985401	89.556602319708	0.217235416993105	-2.20266876267107	9.12271004761189e-12	1.52132912191645e-10	1.52133e-10	-2.20267	Downregulated	DEGs	9.81778	-2.20267	1	NA	SEA domain-containing protein
622	ASIM_0000339201	649.164285357143	344.896777173469	533.889893479592	500.293206581633	134.594314428571	185.297532357143	84.2850171836735	102.93546522449	3.99959544627124	1.99985408070629	1.3635765815063e-14	3.22068777757056e-13	3.22069e-13	1.99985	Upregulated	DEGs	12.4921	1.99985	1	NA	SAM domain-containing protein
623	ASIM_0000341001	0.836146029850746	6.07662220895522	14.8885499701493	5.18548035820896	2.99114089552239	0.446849194029851	1.25816405970149	1.00745886567164	4.73152692802692	2.24230583599649	0.00717202423425673	0.0223406247018467	0.0223406	2.24231	Upregulated	DEGs	1.6509	2.24231	1	NA	RRM domain-containing protein
624	ASIM_0000342001	4.83773205633803	5.88029218309859	2.25865592957746	7.62563446478873	1.15953485915493	4.60049797183099	1.10446897183099	1.84499826760563	2.36549910640316	1.24214461585361	0.00747881304315408	0.0231292923779417	0.0231293	1.24214	Upregulated	DEGs	1.63584	1.24214	1	NA	Myosin_tail_1 domain-containing protein
625	ASIM_0000342101	5.50218218181818	5.14731981818182	3.15701781818182	5.34691868521031	1.40544327272727	1.94432236363636	0.750262909090909	0.840114545454546	3.87710196869369	1.95497867880696	6.29854674521826e-09	7.00452937498897e-08	7.00453e-08	1.95498	Upregulated	DEGs	7.15462	1.95498	1	NA	CG4626
626	ASIM_0000342301	10.6882932894737	2.77057655263158	8.97931578947368	10.0453465460526	19.1578658421053	20.1098992105263	11.8256390131579	19.0975305263158	0.46278814160832	-1.11157619730033	0.0122219537468962	0.0351037137125483	0.0351037	-1.11158	Downregulated	DEGs	1.45465	-1.11158	1	NA	Muscle LIM protein Mlp84B (inferred by orthology to a human protein)
627	ASIM_0000342401	0.977687707019329	0.605664207527976	0.617030598168871	0.712465753814852	0.0001	0.0001	0.0001	0.0001	7282.12066632757	12.830142931414	3.94423764192314e-06	2.78096572435099e-05	2.78097e-05	12.8301	Upregulated	DEGs	4.5558	12.8301	1	NA	RE01471p (inferred by orthology to a D. melanogaster protein)
628	ASIM_0000342501	103.612878888889	16.6721914444444	26.715673	53.6420081111111	235.064083777778	175.341989888889	169.301773333333	160.890668222222	0.270919732244184	-1.88406261986314	5.66629860001306e-05	0.000310680481199649	0.00031068	-1.88406	Downregulated	DEGs	3.50769	-1.88406	1	NA	E1 domain-containing protein
629	ASIM_0000343301	11.1397238951049	8.45414852447552	6.3431082027972	4.71355934965035	2.97561686713287	2.79986787412587	0.800702447552447	1.29273025174825	3.89514062176371	1.96167541318015	6.75200524724877e-06	4.51288706334003e-05	4.51289e-05	1.96168	Upregulated	DEGs	4.34555	1.96168	1	NA	Inner membrane protein
630	ASIM_0000343601	1.90636072944694	2.79013522272048	3.35472624215247	3.96995567713005	14.6283035171898	16.5215896606876	12.6018398086697	10.4757975814649	0.221680348441702	-2.17344721129606	1.90898608569364e-08	1.96788655630293e-07	1.96789e-07	-2.17345	Downregulated	DEGs	6.706	-2.17345	1	NA	Patched family protein
631	ASIM_0000345101	0.130212692541857	0.0001	0.0001	0.0001	3.52718099086758	6.91032036377473	2.47087901369863	0.0001	0.0101106163403982	-6.62798524355922	3.09825618132495e-05	0.000179564869374565	0.000179565	-6.62799	Downregulated	DEGs	3.74578	-6.62799	1	NA	Piwi domain-containing protein
632	ASIM_0000346501	0.928650591715976	0.0001	0.0001	1.20271786982249	3.63888396449704	4.55099029585799	2.38022556213018	2.91090461538462	0.158116442388419	-2.66094069481405	0.0104417727254467	0.0307011358957729	0.0307011	-2.66094	Downregulated	DEGs	1.51285	-2.66094	1	NA	Trifunctional enzyme subunit alpha, mitochondrial (inferred by orthology to a human protein)
633	ASIM_0000347401	6.24515765346535	7.89966392079208	10.4957757623762	7.33750672277228	2.8446684950495	2.26546520792079	1.86779263366337	2.29825996039604	3.44733309955682	1.78548070626562	1.90564801359653e-08	1.96668830153204e-07	1.96669e-07	1.78548	Upregulated	DEGs	6.70626	1.78548	1	NA	Chromosome transmission fidelity protein 18 homolog (inferred by orthology to a human protein)
634	ASIM_0000347901	0.674149269230769	2.439318	5.36724542307692	5.48040473076923	18.1580764615385	9.87790811538462	4.68951565384615	14.238735	0.297271260874916	-1.7501480995105	0.0128394535404793	0.0365705919879291	0.0365706	-1.75015	Downregulated	DEGs	1.43687	-1.75015	1	NA	Major capsid protein
635	ASIM_0000348001	22.0252987771536	13.280534659176	12.6926006479401	16.024920840824	62.7588201910112	82.0825624138577	25.775668329588	47.6762599925094	0.293290502824953	-1.76959773960967	6.06203022399752e-07	4.91500162045638e-06	4.915e-06	-1.7696	Downregulated	DEGs	5.30848	-1.7696	1	NA	Immunoglobulin I-set domain protein
636	ASIM_0000349201	8.91055361904762	3.96752164285714	2.42707470238095	9.94907940079365	37.0825003809524	43.3889044722222	28.856820015873	20.4037842380952	0.194664597726398	-2.36093755971758	6.50109868668151e-08	6.19429773887109e-07	6.1943e-07	-2.36094	Downregulated	DEGs	6.20801	-2.36094	1	NA	Monocarboxylate transporter
637	ASIM_0000351501	10.4729673497758	17.349080838565	6.90449372869955	21.4154752556054	42.3002448004484	80.3764086278027	54.3715048744395	57.5096169035874	0.239352616314989	-2.06279051893609	1.61736965988519e-06	1.22538445267991e-05	1.22538e-05	-2.06279	Downregulated	DEGs	4.91173	-2.06279	1	NA	Endoplasmin (inferred by orthology to a human protein)
638	ASIM_0000352301	8.48782340425532	7.07327932624113	9.73534375886525	12.1332881914894	3.90176975177305	0.317631843971631	2.09511180851064	3.57416014184397	3.78511177524065	1.92033590396381	0.00144910416846559	0.00560781177895014	0.00560781	1.92034	Upregulated	DEGs	2.25121	1.92034	1	NA	Paraplegin (inferred by orthology to a human protein)
639	ASIM_0000352701	0.492332787878788	0.0001	0.0001	0.541590484848485	2.5833188989899	1.65646840909091	0.715822590909091	2.1997675959596	0.144523929514158	-2.79061970850618	0.0177443848405936	0.0479282391181449	0.0479282	-2.79062	Downregulated	DEGs	1.31941	-2.79062	1	NA	Upf2 domain-containing protein
640	ASIM_0000353001	0.818509157068063	0.980197026178011	0.470825387434555	0.0001	1.53402706806283	5.95716865445026	2.97827335602094	4.85594436649215	0.148095943957534	-2.75539596616123	0.00190159844924821	0.007101809717366	0.00710181	-2.7554	Downregulated	DEGs	2.14863	-2.7554	1	NA	Probable V-type proton ATPase subunit H 2 (inferred by orthology to a C. elegans protein)
641	ASIM_0000353101	93.0593990603448	59.4428825344828	125.764744431034	89.1261362586207	51.1720223793103	46.475704387931	18.59394175	29.0690020517241	2.52832886150722	1.33818412807532	9.3168588990444e-08	8.59810321751134e-07	8.5981e-07	1.33818	Upregulated	DEGs	6.0656	1.33818	1	NA	AMP-binding domain-containing protein
642	ASIM_0000353501	11.9597695135135	13.0132276756757	13.201143027027	11.2972656216216	7.6523192972973	9.22305308108108	3.77332589189189	3.31173875675676	2.0647121662278	1.04594067496236	0.000286077866012737	0.00132528916086428	0.00132529	1.04594	Upregulated	DEGs	2.87769	1.04594	1	NA	RRM domain-containing protein
643	ASIM_0000353801	1.07050018390805	0.0001	2.11351029885058	5.27519685057471	6.99574047126437	13.2102395747126	8.34796091954023	6.33857836781609	0.242438995376641	-2.04430632548335	0.0141533902961461	0.0397438202455095	0.0397438	-2.04431	Downregulated	DEGs	1.40073	-2.04431	1	NA	Transmembrane protein
644	ASIM_0000354101	5.55326382758621	4.22546131034483	3.4533895862069	4.81539955172414	24.7785910344828	21.3422994482759	19.3396010344828	15.8148085517241	0.222054108204436	-2.17101683215545	2.65871803526423e-06	1.94118955168483e-05	1.94119e-05	-2.17102	Downregulated	DEGs	4.71193	-2.17102	1	NA	Acyl-coenzyme A thioesterase 13 (inferred by orthology to a human protein)
645	ASIM_0000354601	3.92556426042726	3.27824302746694	3.3805344069176	3.09356123092574	5.50617932858596	10.8773678779247	5.56688718819939	5.81551165208545	0.492614330615114	-1.02146949708169	0.0156139014974452	0.0431634520618462	0.0431635	-1.02147	Downregulated	DEGs	1.36488	-1.02147	1	NA	Transmembrane protein 258
646	ASIM_0000355301	0.556935361809045	2.48053287437186	1.28216548241206	0.0001	8.85695962311558	6.25418655778894	3.25819853266332	5.09420344221105	0.184104027656578	-2.44140690591486	0.00556796325254746	0.0179616103946647	0.0179616	-2.44141	Downregulated	DEGs	1.74565	-2.44141	1	NA	NA
647	ASIM_0000356601	0.0001	0.0001	0.0001	0.0001	2.71425290897098	5.11975220976253	1.69264236807388	2.24740919525066	3.39729976508047e-05	-14.8452519525651	2.63343463536029e-13	5.35783719981884e-12	5.35784e-12	-14.8453	Downregulated	DEGs	11.271	-14.8453	1	NA	BZIP domain-containing protein
648	ASIM_0000356701	0.356456858333333	0.0001	1.17511286666667	0.0001	5.28901200416667	11.3931176458333	5.68788330833333	4.58765774166667	0.0568212937255	-4.13742451012839	9.21893501996692e-05	0.00048367371421069	0.000483674	-4.13742	Downregulated	DEGs	3.31545	-4.13742	1	NA	EndoU domain-containing protein
649	ASIM_0000356801	17.5705441117825	9.01952730110775	14.5818686354481	13.38756787714	6.85445603726083	5.45101169687815	4.05252820342397	6.13542787311178	2.42557595431897	1.27832735669357	4.05932464050055e-06	2.85449239168886e-05	2.85449e-05	1.27833	Upregulated	DEGs	4.54447	1.27833	1	NA	UCR_TM domain-containing protein
650	ASIM_0000356901	0.0001	0.0001	0.0001	0.0001	4.30779347115385	0.0001	12.0511043173077	0.0001	2.44512261722727e-05	-15.3197336596355	0.00120903326613547	0.00477366806659039	0.00477367	-15.3197	Downregulated	DEGs	2.32115	-15.3197	1	NA	Col_cuticle_N domain-containing protein
651	ASIM_0000357001	0.120306408134642	0.83237062973352	2.85345738429172	0.372080095371669	0.218880946704067	0.0001	0.0001	0.0001	19.062854597361	4.25269226896677	0.00515286039729537	0.0168101958348175	0.0168102	4.25269	Upregulated	DEGs	1.77443	4.25269	1	NA	SH2 domain-containing protein
652	ASIM_0000357301	2.32155607894737	0.0001	1.64965571052632	0.667634328947368	12.6809637947368	9.41895228947369	4.82660520789474	5.52191180526316	0.142963640324355	-2.80627981916821	0.000339200292641206	0.00154056242929923	0.00154056	-2.80628	Downregulated	DEGs	2.81232	-2.80628	1	NA	CCR4-NOT transcription complex subunit 11
653	ASIM_0000357601	5.00809464882943	5.80969565217391	3.89313612040134	7.57571036789298	16.2628505016722	27.7079949832776	7.13239063545151	12.4405003344482	0.350729088855725	-1.51157100473706	0.000738158543925418	0.0030788236606578	0.00307882	-1.51157	Downregulated	DEGs	2.51162	-1.51157	1	NA	IKB-1 (inferred by orthology to a C. elegans protein)
654	ASIM_0000357701	0.0001	0.0001	0.0001	0.0001	3.03894278571429	4.5450185	2.148539	1.50407392857143	3.5598038367553e-05	-14.7778427308681	8.31015780931674e-08	7.75028030890085e-07	7.75028e-07	-14.7778	Downregulated	DEGs	6.11068	-14.7778	1	NA	Peptidase_M1 domain-containing protein
655	ASIM_0000359001	1.51551405223881	1.41422776119403	2.11971257462687	1.02191108955224	12.6128095298507	17.5668534029851	10.1625872014925	10.5620805447761	0.119270117033563	-3.06769547186984	9.48867199335968e-11	1.37850353374072e-09	1.3785e-09	-3.0677	Downregulated	DEGs	8.86059	-3.0677	1	NA	AAA family ATPase
656	ASIM_0000359201	0.0001	0.487362225419664	0.0001	0.0001	2.23133823021583	4.1987346618705	3.48911056834532	2.81551656594724	0.0382939703651842	-4.70673894146424	0.000136178496123624	0.000686984480990265	0.000686984	-4.70674	Downregulated	DEGs	3.16305	-4.70674	1	NA	Family C2 unassigned peptidase (inferred by orthology to a S. mansoni protein)
657	ASIM_0000360901	16.6520502184874	9.80705280112045	9.80615252941177	22.7129188151261	3.59649701960784	2.74551983193277	1.13798307002801	2.69490201680672	5.7964366360825	2.53516627484384	1.79203942735164e-09	2.16190327263152e-08	2.1619e-08	2.53517	Upregulated	DEGs	7.66516	2.53517	1	NA	AT-hook motif nuclear-localized protein
658	ASIM_0000361301	2.30030448018648	1.53401641025641	4.29533383682984	2.0370369044289	0.617158652680653	0.492029939393939	0.0001	0.0001	9.16422947228039	3.19601358417468	0.000317954690311791	0.00145574477969599	0.00145574	3.19601	Upregulated	DEGs	2.83691	3.19601	1	NA	UV-stimulated scaffold protein A homolog (inferred by orthology to a C. elegans protein)
659	ASIM_0000362501	2.83281612371134	2.92789963917526	2.68156508247423	1.17869450515464	11.5827935463918	11.235164814433	10.031410628866	10.277745185567	0.223084144035658	-2.1643401188851	1.73591160333287e-07	1.5375454593888e-06	1.53755e-06	-2.16434	Downregulated	DEGs	5.81317	-2.16434	1	NA	STI1 domain-containing protein
660	ASIM_0000362701	3.14733695907928	2.78968556777494	2.50990116240409	3.8969378797954	10.6966734386189	12.7758749040921	4.0390520601023	6.32777070076726	0.364778102148228	-1.45490896864781	0.000901607539791585	0.00367843146721941	0.00367843	-1.45491	Downregulated	DEGs	2.43434	-1.45491	1	NA	Serine/threonine-protein kinase DDB_G0282963
661	ASIM_0000362801	0.0001	1.89326158169935	3.49451491503268	2.67962986928105	18.693447372549	10.8573727320261	7.51766411764706	8.02012589542484	0.178925594400959	-2.48256832251011	0.00127929021796149	0.00501147919741153	0.00501148	-2.48257	Downregulated	DEGs	2.30003	-2.48257	1	NA	BZIP domain-containing protein
662	ASIM_0000363601	146.288818914186	75.4356043292469	102.661426619965	109.010933274956	240.970253716287	333.223836791594	105.40710290718	223.574496819615	0.479858778114082	-1.05931821007811	0.00414952649683425	0.0139453648977744	0.0139454	-1.05932	Downregulated	DEGs	1.85557	-1.05932	1	NA	Probable methylmalonyl-CoA mutase, mitochondrial (inferred by orthology to a C. elegans protein)
663	ASIM_0000363701	23.3537544585062	7.54113528838174	6.7653980560166	17.3756084958506	109.566280634855	146.90155339834	182.787461103734	100.516659112033	0.101961385480526	-3.29390521252776	9.74793575637322e-13	1.84900845003453e-11	1.84901e-11	-3.29391	Downregulated	DEGs	10.7331	-3.29391	1	NA	NA
664	ASIM_0000364101	0.0001	0.0001	0.0001	0.0001	1.67483124754902	3.73890801715686	1.08766193627451	1.44505210539216	5.03369219673418e-05	-14.2780234740329	6.1895464969437e-06	4.17162802166461e-05	4.17163e-05	-14.278	Downregulated	DEGs	4.37969	-14.278	1	NA	Aa_trans domain-containing protein
665	ASIM_0000364601	22.3648080505051	19.9432736080808	27.1943450383838	19.7134982969697	7.60401253333333	3.49323331919192	2.98507464040404	2.69822303434343	5.31662903820371	2.41051180751265	1.03323717811701e-14	2.47842910143918e-13	2.47843e-13	2.41051	Upregulated	DEGs	12.6058	2.41051	1	NA	AT-hook motif nuclear-localized protein
666	ASIM_0000364801	5.3799246893617	2.87935904680851	4.90371487659574	6.44013781276596	47.9512992255319	65.5038922723404	24.2295649787234	39.7268224340426	0.11049524808866	-3.17794376786193	8.9747921468873e-19	3.31297017893281e-17	3.31297e-17	-3.17794	Downregulated	DEGs	16.4798	-3.17794	1	NA	CHK domain-containing protein
667	ASIM_0000364901	5.73837533268671	3.04855576333657	1.21550770514064	4.53327850630456	18.3773234374394	16.1553123617847	5.2827967613967	9.678546471387	0.293686577473761	-1.7676507640375	0.000361731601234192	0.00162928987657699	0.00162929	-1.76765	Downregulated	DEGs	2.788	-1.76765	1	NA	Secreted protein
668	ASIM_0000365701	1.23719709202454	1.65141107668712	0.931652180981595	3.33648926175869	0.748363722903886	0.0001	0.476868501022495	0.153373406952965	5.19091925873062	2.37599004775	0.00320241509282536	0.0111682943101475	0.0111683	2.37599	Upregulated	DEGs	1.95201	2.37599	1	NA	Bact_transglu_N domain-containing protein
669	ASIM_0000366501	12.127301080292	15.3608330948905	10.4881180656934	10.0856541605839	5.68852953284672	4.85533483941606	4.57820626277372	3.99735100729927	2.51377407227828	1.32985499206129	0.000116236420555281	0.000597132322708157	0.000597132	1.32985	Upregulated	DEGs	3.22393	1.32985	1	NA	Ectopic P granules protein 4 (inferred by orthology to a C. elegans protein)
670	ASIM_0000366801	0.0001	0.0001	0.0001	0.0001	39.7009912679426	69.5281197703349	31.2815634832536	36.3774727607655	2.26131601322975e-06	-18.7544059501398	3.1796876335044e-39	5.39496725633306e-37	5.39497e-37	-18.7544	Downregulated	DEGs	36.268	-18.7544	1	NA	Asparaginase
671	ASIM_0000366901	41.505997773399	20.3509664926108	29.7191902315271	35.0548744137931	14.5044943152709	23.9336784236453	6.37793342364532	13.7981893300493	2.16041202657283	1.11130648461375	0.000506144760813203	0.00219475760996	0.00219476	1.11131	Upregulated	DEGs	2.65861	1.11131	1	NA	Zf-HC2 domain-containing protein
672	ASIM_0000367001	3.19592270286885	2.09566385040984	2.29549529508197	3.32518954918033	0.358275153688525	0.529583557377049	0.787602399590164	0.701841780737705	4.59018976380617	2.19855379757002	6.54517835255413e-05	0.000354975156751132	0.000354975	2.19855	Upregulated	DEGs	3.4498	2.19855	1	NA	tRNA (adenine(58)-N(1))-methyltransferase non-catalytic subunit TRM6
673	ASIM_0000367101	0.0001	0.0001	0.0001	0.0001	8.94080471538462	7.77258543461538	4.62359959615385	5.80446865384615	1.47376015726554e-05	-16.0501387180351	1.22854471502106e-11	2.01246288393265e-10	2.01246e-10	-16.0501	Downregulated	DEGs	9.69627	-16.0501	1	NA	5-methylcytosine rRNA methyltransferase NSUN4 (inferred by orthology to a human protein)
674	ASIM_0000368101	0.0391395867768595	0.0001	0.0001	0.0001	0.560451570247934	2.27489268595041	0.850675165289256	2.13823512396694	0.00677161110817857	-7.20628516264124	3.67685637063668e-16	1.02409309817101e-14	1.02409e-14	-7.20629	Downregulated	DEGs	13.9897	-7.20629	1	NA	Serine carboxypeptidase
675	ASIM_0000368601	2.52603085959885	1.90437526934097	1.29243521776504	2.63500438108883	8.5136075286533	5.81281746275072	4.27135246848138	5.28293384097421	0.349983114928944	-1.51464277453232	0.00126655076465114	0.004967887559164	0.00496789	-1.51464	Downregulated	DEGs	2.30383	-1.51464	1	NA	V-type proton ATPase subunit d 1 (inferred by orthology to a human protein)
676	ASIM_0000368901	7.04953021782178	4.5404554039604	3.78824867524752	12.2904324475248	18.4029005584158	20.0976865009901	9.87503560990099	14.8027558158416	0.437945186438405	-1.19117778259993	0.00916986807482353	0.0275931565531706	0.0275932	-1.19118	Downregulated	DEGs	1.5592	-1.19118	1	NA	Peptidase_M1 domain-containing protein
677	ASIM_0000370201	0.0001	0.0001	0.0001	0.0001	8.0075034375	3.8961400625	2.1515379375	0.0001	2.84590530455538e-05	-15.1007528164098	0.000834958532850127	0.00343760532202365	0.00343761	-15.1008	Downregulated	DEGs	2.46374	-15.1008	1	NA	5-methylcytosine rRNA methyltransferase NSUN4 (inferred by orthology to a human protein)
678	ASIM_0000370801	8.42669295443038	9.4273230835443	18.2763449316456	12.504058921519	7.00777821265823	5.31036899240506	2.7940761164557	2.59809267341772	2.74610683993688	1.45738775601984	3.1126941946411e-05	0.000180288651536776	0.000180289	1.45739	Upregulated	DEGs	3.74403	1.45739	1	NA	Acyl-CoA synthetase family member 2, mitochondrial (inferred by orthology to a human protein)
679	ASIM_0000370901	2.77288119078947	3.36437880701754	5.65668402412281	2.42699005701754	12.1386096907895	12.6549137346491	3.9961124122807	10.7136746864035	0.359993476249625	-1.47395733240906	0.00503558759080356	0.016485777465803	0.0164858	-1.47396	Downregulated	DEGs	1.78289	-1.47396	1	NA	NA
680	ASIM_0000371401	0.0001	0.0001	0.61431	1.376253	7.03574718987342	4.62667089873418	3.66808611392405	1.657872	0.11718383065377	-3.09315457841166	0.00993900244767657	0.0294853883970694	0.0294854	-3.09315	Downregulated	DEGs	1.53039	-3.09315	1	NA	SH3 domain-containing protein
681	ASIM_0000372901	0.0001	0.0001	0.0001	0.0001	26.9083786573705	10.4697232151394	0.0001	13.2801674223108	7.89602992690284e-06	-16.9504411115318	4.22017264718119e-08	4.14486845124635e-07	4.14487e-07	-16.9504	Downregulated	DEGs	6.38249	-16.9504	1	NA	Vegetative cell wall protein gp1-like
682	ASIM_0000373201	2.3900134556962	1.27677036075949	5.53054192405063	1.99702802848101	7.91331516455696	10.9885337658228	7.4799321835443	8.0194887056962	0.325405248924933	-1.61969057240521	0.00488600008144338	0.0160528842611856	0.0160529	-1.61969	Downregulated	DEGs	1.79445	-1.61969	1	NA	Cytochrome b5 heme-binding domain-containing protein
683	ASIM_0000373901	17.0518636075472	30.5440709433962	27.2884517433962	26.5470542490566	13.1774028679245	14.2797230490566	7.64032338113208	10.9380572377358	2.20333060665704	1.13968598564201	0.000127789786895372	0.000649092095260368	0.000649092	1.13969	Upregulated	DEGs	3.18769	1.13969	1	NA	Hepatocyte growth factor-regulated tyrosine kinase substrate
684	ASIM_0000374201	9.794094	13.0353065087719	13.3646450263158	9.28778255263158	4.76503140350877	4.76504442105263	2.07012805263158	6.59175337719298	2.50010636303325	1.32198947334993	0.000981666161491937	0.00396915915842411	0.00396916	1.32199	Upregulated	DEGs	2.4013	1.32199	1	NA	Ras-associating domain-containing protein
685	ASIM_0000374301	23.6076837283019	31.1141270943396	32.4355119471698	19.2152552377358	10.8026438188679	15.7806769660377	7.5237417509434	8.95751980377359	2.47007104744811	1.30455253910831	2.297836610693e-05	0.000136424366864065	0.000136424	1.30455	Upregulated	DEGs	3.86511	1.30455	1	NA	Hrs_helical domain-containing protein
686	ASIM_0000376701	13.1489098989899	4.47266424242424	8.07511919191919	9.85884060606061	119.284864646465	189.521842424242	147.921239979798	148.769136161616	0.0587212307461074	-4.08997398363893	4.08177875436581e-25	2.61205592675576e-23	2.61206e-23	-4.08997	Downregulated	DEGs	22.583	-4.08997	1	NA	Carboxypeptidase
687	ASIM_0000376801	0.0001	0.0001	0.0001	0.0001	9.37849529523809	28.5304782095238	78.3801281285714	20.386837347619	2.92663070751426e-06	-18.3823278563927	4.17726623392511e-17	1.30497232652384e-15	1.30497e-15	-18.3823	Downregulated	DEGs	14.8844	-18.3823	1	NA	ATG16 domain-containing protein
688	ASIM_0000377201	11.6758585074627	28.7556069402985	32.4298148507463	39.6957035820896	8.09261708955224	4.7101723880597	5.72362947761194	5.62808932835821	4.65987477613454	2.22029118615057	4.4960722471658e-07	3.7387751861099e-06	3.73878e-06	2.22029	Upregulated	DEGs	5.42727	2.22029	1	NA	Glycoprotein
689	ASIM_0000377901	0.0001	0.0001	0.0001	0.0001	5.486188544	0.0001	1.522050048	0.0001	5.70740536211008e-05	-14.0968054419748	0.00577635167827164	0.0185497218159326	0.0185497	-14.0968	Downregulated	DEGs	1.73166	-14.0968	1	NA	Fxna peptidase (inferred by orthology to a S. mansoni protein)
690	ASIM_0000378201	12.823408277027	9.35581925675676	8.62340168918919	13.1613157094595	49.7637577702703	41.0268831081081	24.3700084459459	23.1826363175676	0.317788786990611	-1.65385987403489	3.98799080198086e-06	2.80860250920922e-05	2.8086e-05	-1.65386	Downregulated	DEGs	4.55151	-1.65386	1	NA	Mediator of RNA polymerase II transcription subunit 7
691	ASIM_0000379801	3.96538065527066	5.65674658119658	5.33750647008547	6.42235964672365	57.600989974359	57.7676810883191	41.1011052991453	30.930571968661	0.114097938150941	-3.1316553737804	2.74062866943301e-19	1.07156842732546e-17	1.07157e-17	-3.13166	Downregulated	DEGs	16.97	-3.13166	1	NA	Papilin (inferred by orthology to a C. elegans protein)
692	ASIM_0000379901	0.0001	0.0001	0.0001	0.455722923076923	2.38584734615385	3.73472673076923	2.66438973076923	2.64907796153846	0.0398829156199245	-4.64808530870835	5.69589111374295e-06	3.86568111036925e-05	3.86568e-05	-4.64809	Downregulated	DEGs	4.41277	-4.64809	1	NA	Sucrase-isomaltase, intestinal
693	ASIM_0000380201	3.06469683291771	2.59660755112219	3.01966146134663	5.1593273117207	18.1031003341646	21.8134753316708	10.070968638404	16.0203149625935	0.209676443242291	-2.25376330844829	7.29764864520498e-08	6.89640848464083e-07	6.89641e-07	-2.25376	Downregulated	DEGs	6.16138	-2.25376	1	NA	Phospholipase B-like
694	ASIM_0000380901	2.98878810958904	0.405175709589041	1.64267777534247	3.54046193424658	105.664170356164	125.920517753425	50.7191181260274	83.7769405424658	0.0234295400789448	-5.41552755534909	1.26070787892287e-31	1.28815091230937e-29	1.28815e-29	-5.41553	Downregulated	DEGs	28.89	-5.41553	1	NA	TPP_enzyme_N domain-containing protein
695	ASIM_0000381701	4.434012864	3.285662976	1.385960496	1.371341328	11.514356784	16.428841488	14.470864368	13.887175152	0.186087874350228	-2.42594404370701	5.28107821510788e-06	3.61332817277858e-05	3.61333e-05	-2.42594	Downregulated	DEGs	4.44209	-2.42594	1	NA	PAB-dependent poly(A)-specific ribonuclease subunit PAN2 (inferred by orthology to a human protein)
696	ASIM_0000381801	36.2705684022222	19.4808577555556	31.8556141666667	21.3906256244444	0.0001	0.781509935555556	0.0001	0.0001	139.417089745009	7.12326360735976	7.40045305508579e-33	8.34536456102174e-31	8.34536e-31	7.12326	Upregulated	DEGs	30.0786	7.12326	1	NA	Dirigent protein
697	ASIM_0000382301	0.745619555555555	0.956510962962963	2.08888755555556	0.587664444444444	6.45824659259259	5.89744459259259	4.77331607407407	4.67765837037037	0.200795600431871	-2.31620043568163	2.30582079105789e-06	1.70302914176616e-05	1.70303e-05	-2.3162	Downregulated	DEGs	4.76878	-2.3162	1	NA	40S ribosomal protein S15
698	ASIM_0000382401	2.18309129113924	0.0001	1.19616886075949	1.01078303797468	13.1018201518987	12.6992652405063	7.73866501265823	8.48845569620253	0.104457068172158	-3.25901797805045	2.3614476100115e-06	1.74063818651067e-05	1.74064e-05	-3.25902	Downregulated	DEGs	4.75929	-3.25902	1	NA	Rhomboid-related protein 1 (inferred by orthology to a C. elegans protein)
699	ASIM_0000382601	0.0001	0.0001	0.0001	0.0001	10.5949030021413	15.5367984282655	6.46884919914347	5.77799658244111	1.04224893608015e-05	-16.549940574982	1.21350511833186e-23	6.92671717852758e-22	6.92672e-22	-16.5499	Downregulated	DEGs	21.1595	-16.5499	1	NA	NA
700	ASIM_0000382901	0.0001	0.0001	0.0001	0.0001	36.7088725894737	37.2552161684211	7.49587452631579	11.7487720421053	4.29144327084402e-06	-17.8301056419924	8.37885824938315e-25	5.18256202221043e-23	5.18256e-23	-17.8301	Downregulated	DEGs	22.2855	-17.8301	1	NA	ShKT domain-containing protein
701	ASIM_0000383001	6.59881562480857	2.69890105819296	0.0001	4.27983753445636	1.25316210413476	0.0001	0.0001	0.0001	10.8321218269541	3.43724396473954	0.00972852502199101	0.0289958649084128	0.0289959	3.43724	Upregulated	DEGs	1.53766	3.43724	1	NA	NUP50 domain-containing protein
702	ASIM_0000383101	10.2229318934911	6.28335584023669	8.19390694970414	8.14177634023669	5.96552637869822	2.18194955325444	0.313121201183432	1.29807175739645	3.36541503683259	1.75078443489715	0.00046514341638676	0.00203750884477895	0.00203751	1.75078	Upregulated	DEGs	2.6909	1.75078	1	NA	Nucleolar protein 14 (inferred by orthology to a human protein)
703	ASIM_0000383901	1.34892518372093	0.0001	0.0001	1.1073053372093	0.0001	0.0001	0.0001	0.0001	6141.07630232557	12.5842758132132	0.0121651052276009	0.0349730228632445	0.034973	12.5843	Upregulated	DEGs	1.45627	12.5843	1	NA	Chloride channel protein
704	ASIM_0000384801	0.0001	0.0001	0.0001	0.0001	6.60668491304348	6.49918956521739	7.02448234782609	6.71857747826087	1.48981704624018e-05	-16.0345052999158	1.18579187942965e-14	2.82239832923706e-13	2.8224e-13	-16.0345	Downregulated	DEGs	12.5494	-16.0345	1	NA	EGF-like domain protein
705	ASIM_0000385401	0.0001	3.74905527669903	1.86156937864078	1.9702309368932	15.7554517427184	9.5231545631068	12.3952414805825	13.0157334757282	0.14955648485295	-2.7412376270088	0.000659079808677443	0.00278034260531036	0.00278034	-2.74124	Downregulated	DEGs	2.5559	-2.74124	1	NA	BRO1 domain-containing protein
706	ASIM_0000385801	0.0001	0.0001	0.0001	0.0001	3.15142884912281	2.70364143157895	1.87413564210526	1.35282183157895	4.40430277045595e-05	-14.4707268251483	2.01879411309432e-12	3.69279749782089e-11	3.6928e-11	-14.4707	Downregulated	DEGs	10.4326	-14.4707	1	NA	Fmp27_GFWDK domain-containing protein
707	ASIM_0000386201	4.17559662131519	3.23108839002268	3.21045766439909	1.80134798185941	1.92189421768707	0.90567433106576	1.16327691609977	0.236204172335601	2.93786251014006	1.55476688038007	0.0106838239284601	0.0312884623488427	0.0312885	1.55477	Upregulated	DEGs	1.50462	1.55477	1	NA	NA
708	ASIM_0000386301	0.761952621004566	0.523019933028919	1.427444	1.25507769863014	3.78384750076103	5.75678310502283	5.21871804261796	4.60266129680365	0.204911280589755	-2.2869286864146	3.09678115176785e-05	0.000179535644579293	0.000179536	-2.28693	Downregulated	DEGs	3.74585	-2.28693	1	NA	Glutamate receptor ionotropic, delta-2
709	ASIM_0000387101	3.73003564772727	4.74226610795455	6.13396017045455	4.55578707670455	1.77400832954545	2.12854018181818	0.615580494318182	0.391074573863636	3.90329076648623	1.96469093696159	7.21264339765406e-06	4.78445577461313e-05	4.78446e-05	1.96469	Upregulated	DEGs	4.32017	1.96469	1	NA	BZIP domain-containing protein
710	ASIM_0000387301	4.1913292887538	8.29505668085106	6.40575279027356	10.8949498358663	113.374218784195	67.231917993921	50.9335559270517	87.8427448267477	0.0932646416813953	-3.42252595692205	3.02584921224856e-18	1.06387937892253e-16	1.06388e-16	-3.42253	Downregulated	DEGs	15.9731	-3.42253	1	NA	Secreted protein
711	ASIM_0000387401	0.0001	0.0001	0.0001	0.0001	1.68900165517241	4.81567024137931	28.5538956650246	4.49300698522168	1.01133773960557e-05	-16.5933756039172	1.20678501797549e-11	1.98032671893866e-10	1.98033e-10	-16.5934	Downregulated	DEGs	9.70326	-16.5934	1	NA	Lipoprotein
712	ASIM_0000388401	0.0001	0.0001	0.0001	0.0001	0.783925328571428	2.82796264285714	1.56763812857143	2.81695512857143	5.00220019989292e-05	-14.2870776756919	8.15046173274293e-08	7.62827121889411e-07	7.62827e-07	-14.2871	Downregulated	DEGs	6.11757	-14.2871	1	NA	Aa_trans domain-containing protein
713	ASIM_0000392401	1.80601624100719	1.79423357913669	3.36954026978417	4.84445374100719	7.14678874100719	8.07449735611511	5.97069393884892	8.24600125899281	0.401326562190469	-1.31715144942912	0.00687479979129943	0.0215605472851097	0.0215605	-1.31715	Downregulated	DEGs	1.66634	-1.31715	1	NA	Syndecan
714	ASIM_0000393401	14.4026508209607	18.3610783755459	15.2753263624454	15.5466085240175	3.82005131004367	2.82136118777293	2.90433383842795	2.55639666812227	5.25408302149676	2.39343899715129	1.56565072093382e-08	1.63311587326284e-07	1.63312e-07	2.39344	Upregulated	DEGs	6.78698	2.39344	1	NA	Glyco_transf_7C domain-containing protein
715	ASIM_0000393801	3.16177917888563	3.12246923753666	1.07270586510264	3.68962530791789	33.0156730205279	39.9748856304985	26.0491236070381	27.9006914956012	0.087021798209601	-3.52247936088445	6.94138854815897e-16	1.88231729926176e-14	1.88232e-14	-3.52248	Downregulated	DEGs	13.7253	-3.52248	1	NA	Dystrobrevin-1 (inferred by orthology to a C. elegans protein)
716	ASIM_0000394501	0.0001	0.0001	0.0001	0.0001	6.68024434004474	6.48128600447427	6.28142413422819	4.72873318568233	1.65482859762676e-05	-15.8829586798574	9.79081222898284e-17	2.92995600910694e-15	2.92996e-15	-15.883	Downregulated	DEGs	14.5331	-15.883	1	NA	Aminotran_1_2 domain-containing protein
717	ASIM_0000395501	14.6572037260274	11.6249495753425	8.93093561643836	11.3635013013699	44.3179269726027	38.5536339041096	24.5762444794521	36.5923449452055	0.32335838390704	-1.62879407839578	1.68892691503377e-05	0.000103427199889518	0.000103427	-1.62879	Downregulated	DEGs	3.98537	-1.62879	1	NA	Cytochrome c oxidase subunit VIb (inferred by orthology to a D. melanogaster protein)
718	ASIM_0000395601	0.0001	1.21355013567073	1.15324401676829	0.797503006097561	5.26143812652439	5.50534580945122	1.71014600304878	4.33624047256098	0.188209426364709	-2.40958920843061	0.00365143697746441	0.0125147656525624	0.0125148	-2.40959	Downregulated	DEGs	1.90258	-2.40959	1	NA	DUF2795 domain-containing protein
719	ASIM_0000395701	7.76438053846154	6.18094502564103	8.55918248717949	5.77335469230769	0.0001	2.00648674358974	0.0001	0.0001	14.0911149796646	3.81671386636392	0.000171548386219245	0.00084221286295161	0.000842213	3.81671	Upregulated	DEGs	3.07458	3.81671	1	NA	MAGUK p55 subfamily member 5 (inferred by orthology to a human protein)
720	ASIM_0000396101	3.67184516863636	7.73742897	7.285459335	6.95974329409091	0.8040048	0.528120040909091	0.446804552727273	0.219696242727273	12.8360590902876	3.68213043102426	1.25647214424662e-21	6.2131539667639e-20	6.21315e-20	3.68213	Upregulated	DEGs	19.2067	3.68213	1	NA	Early embryogenesis protein zyg-11 (inferred by orthology to a C. elegans protein)
721	ASIM_0000396601	2.06714775202156	2.94324316981132	1.76223619407008	3.96226567115903	21.6683409784367	14.1585065175202	9.5600751671159	13.0435336576819	0.183720844624808	-2.44441277365969	1.60016895676968e-07	1.42963887374389e-06	1.42964e-06	-2.44441	Downregulated	DEGs	5.84477	-2.44441	1	NA	Cytochrome c (inferred by orthology to a human protein)
722	ASIM_0000397701	10.5182167157585	2.87260091310751	7.1406211634757	3.54222715758468	11.3180244035346	13.0377331369661	36.1067884683358	6.13870550810015	0.361459663318856	-1.46809343464528	0.00815680377704885	0.0249300824744243	0.0249301	-1.46809	Downregulated	DEGs	1.60328	-1.46809	1	NA	Serine protease K12H4.7
723	ASIM_0000398301	0.0001	0.0001	0.0001	1.05292626217228	8.18343758801498	5.58483451685393	6.6852657752809	2.87978668164794	0.0451382853473295	-4.46950457336921	9.37012367179854e-05	0.000490492689460068	0.000490493	-4.4695	Downregulated	DEGs	3.30937	-4.4695	1	NA	Xylulose kinase (inferred by orthology to a human protein)
724	ASIM_0000398501	3.62854737459283	4.19332187296417	9.36073179695983	4.49512157654723	0.0001	0.0001	0.0001	0.0001	54194.3065526601	15.7258536750458	1.3544256892128e-26	9.74659482346366e-25	9.74659e-25	15.7259	Upregulated	DEGs	24.0111	15.7259	1	NA	Transcriptional regulator
725	ASIM_0000400201	0.706455431438127	0.430056624940277	0.532603450549451	1.31446626851409	5.86857989297659	4.53022682752031	3.02280604586718	3.12459197515528	0.180318195142071	-2.47138311455194	7.43204421700861e-09	8.1378464031591e-08	8.13785e-08	-2.47138	Downregulated	DEGs	7.08949	-2.47138	1	NA	Cystinosin homolog (inferred by orthology to a C. elegans protein)
726	ASIM_0000400901	5.57796817182131	2.51775451546392	1.77753594501718	2.70379750515464	12.3727982955326	15.6345061993127	6.62793923024055	10.4176997044674	0.279161696884979	-1.84082708852943	2.22700245585027e-05	0.000132687446580203	0.000132687	-1.84083	Downregulated	DEGs	3.87717	-1.84083	1	NA	DIOX_N domain-containing protein
727	ASIM_0000401301	2.15195573684211	3.35482563157895	3.11007126315789	0.0001	14.1426637105263	17.0700019736842	9.09813560526316	16.2615204473684	0.152317464919727	-2.71484672227759	0.000286380811766281	0.00132573885677237	0.00132574	-2.71485	Downregulated	DEGs	2.87754	-2.71485	1	NA	Kinesin-like protein
728	ASIM_0000402101	3.19135351977401	6.88974363276836	6.64405264124294	7.34035603954802	69.4777292316384	56.9623590084746	28.2957004350283	44.1903449548023	0.120977095337819	-3.0471941678049	3.60636363403368e-16	1.01014728246594e-14	1.01015e-14	-3.04719	Downregulated	DEGs	13.9956	-3.04719	1	NA	ABC transmembrane type-1 domain-containing protein
729	ASIM_0000402201	0.0001	0.0001	2.0719646367713	1.17633834080717	21.3798059865471	46.9950814573991	18.8024256995516	35.1493591076233	0.026555966232039	-5.23482016729895	3.06403179296862e-11	4.74989136455672e-10	4.74989e-10	-5.23482	Downregulated	DEGs	9.32332	-5.23482	1	NA	Peptidase_M1 domain-containing protein
730	ASIM_0000403701	38.2246770777027	20.848200990991	25.3163327083333	37.8319766441441	156.743503507883	122.780775996622	96.750713170045	96.5115707939189	0.258512396216443	-1.9516946324083	1.9200579060316e-10	2.67391196642683e-09	2.67391e-09	-1.95169	Downregulated	DEGs	8.57285	-1.95169	1	NA	Pyr_redox_2 domain-containing protein
731	ASIM_0000406101	1.77507541322314	2.44507360881543	0.0001	3.00378669421488	58.5071051101928	59.84399369146	43.5309872451791	37.4239580991736	0.0362459440064012	-4.78603662607444	1.19167471004099e-14	2.8327547670306e-13	2.83275e-13	-4.78604	Downregulated	DEGs	12.5478	-4.78604	1	NA	Peptidase A1 domain-containing protein
732	ASIM_0000406801	74.0731966221294	69.7824575949896	55.6961729498956	63.1174598830898	235.36094693737	233.707284181628	195.593607181628	177.221831185804	0.312001879321806	-1.68037337579957	2.60176073546385e-08	2.63077982731922e-07	2.63078e-07	-1.68037	Downregulated	DEGs	6.57992	-1.68037	1	NA	Methylmalonyl-CoA epimerase, mitochondrial (inferred by orthology to a human protein)
733	ASIM_0000408201	139.135415761062	75.3975878230089	64.9024969380531	78.9904670707965	52.3208546814159	34.5883940442478	21.4760058584071	26.3679088938053	2.65987052431439	1.41135602073556	2.84071348935681e-07	2.44923800802634e-06	2.44924e-06	1.41136	Upregulated	DEGs	5.61097	1.41136	1	NA	Microtubule-associated protein futsch (inferred by orthology to a D. melanogaster protein)
734	ASIM_0000408301	4.70102033203125	10.6818853007812	10.0759668984375	4.721356640625	21.0302196445313	22.7887348710938	12.7369561640625	21.5746351757812	0.386279512595553	-1.37228293261807	0.00705414434889567	0.0220217197549729	0.0220217	-1.37228	Downregulated	DEGs	1.65715	-1.37228	1	NA	Ryanodine receptor 44F (inferred by orthology to a D. melanogaster protein)
735	ASIM_0000409901	23.532618252381	11.4822152857143	21.4241024238095	11.2895675619048	39.6635718571429	54.2676882047619	24.914219747619	34.4086153190476	0.44193601134762	-1.1780906003712	0.00454880025826219	0.0150735552725857	0.0150736	-1.17809	Downregulated	DEGs	1.82178	-1.17809	1	NA	Ovule protein
736	ASIM_0000410201	17.2485270137931	26.3818798413793	19.7608306896552	24.5221977655172	9.76134722758621	3.73346333333333	2.91191629885057	2.22796129655172	4.71773042687168	2.23809298472268	2.4759605248456e-10	3.39439688261635e-09	3.3944e-09	2.23809	Upregulated	DEGs	8.46924	2.23809	1	NA	Cation_ATPase_C domain-containing protein
737	ASIM_0000411701	54.4168022564103	43.5369085641026	43.221633051282	53.2049737948718	15.9362471794872	18.4756788717949	12.516483974359	8.76234230769231	3.49035180029919	1.80337245619656	3.55248388144018e-10	4.75051604507265e-09	4.75052e-09	1.80337	Upregulated	DEGs	8.32326	1.80337	1	NA	tRNA wybutosine-synthesizing protein 2 homolog
738	ASIM_0000412201	10.1112424285714	10.4954189113301	6.5752466453202	10.8498838522167	105.1829198867	96.0321932807882	43.0503054827586	50.2553600246305	0.129131099029932	-2.95309160382267	5.80054093287215e-16	1.5798999118194e-14	1.5799e-14	-2.95309	Downregulated	DEGs	13.8014	-2.95309	1	NA	Ammonium_transp domain-containing protein
739	ASIM_0000412801	0.0001	0.0001	0.0001	0.0001	1.05628133788396	1.71280600682594	0.0001	0.946622034129693	0.000107648148550859	-13.1813888728586	0.000344290744831672	0.00156061593993062	0.00156062	-13.1814	Downregulated	DEGs	2.8067	-13.1814	1	NA	PPM-type phosphatase domain-containing protein
740	ASIM_0000412901	2.20323731750742	1.19490630712166	0.721600856083086	2.10133315281899	1.27532823738872	0.810038737388724	0.269560940652819	0.427792985163205	2.2356096266084	1.1606682924189	0.00981900199562956	0.0292184429456433	0.0292184	1.16067	Upregulated	DEGs	1.53434	1.16067	1	NA	Proteasome-associated protein ECM29 homolog (inferred by orthology to a human protein)
741	ASIM_0000413001	0.0001	0.0001	0.0001	0.0001	22.0020756171735	28.9435813202147	15.8313070554562	19.6309733184258	4.62920435838049e-06	-17.7208043168446	2.97134381857314e-50	1.07749083491552e-47	1.07749e-47	-17.7208	Downregulated	DEGs	46.9676	-17.7208	1	NA	C-type lectin domain-containing protein
742	ASIM_0000413201	3.74862448538012	2.16115028070175	4.84181587719298	7.41122114035088	0.330274900584795	0.59250898245614	0.0001	1.85062802923977	6.54866910908277	2.71120173644831	0.00376068538545261	0.0128392312199669	0.0128392	2.7112	Upregulated	DEGs	1.89146	2.7112	1	NA	NA
743	ASIM_0000413601	4.51175117948718	2.98276943589744	8.28448358974359	2.87240194871795	23.618508	23.7530991794872	11.3468827692308	14.1440491282051	0.255980732899732	-1.96589286902175	5.99536237633951e-06	4.05248465141061e-05	4.05248e-05	-1.96589	Downregulated	DEGs	4.39228	-1.96589	1	NA	LD02044p (inferred by orthology to a D. melanogaster protein)
744	ASIM_0000414301	15.6695704347826	14.9616539130435	7.13029565217391	11.2977652173913	49.0320330434783	33.6639165217391	21.4281182608696	31.6303286956522	0.361382662177981	-1.46840080227051	0.00234171957019084	0.0085000513701883	0.00850005	-1.4684	Downregulated	DEGs	2.07058	-1.4684	1	NA	NPL domain-containing protein
745	ASIM_0000414501	49.8809750404494	38.0991553662921	40.0644493483146	43.6399202808989	184.932361258427	172.544573013483	121.220945559551	115.737546919101	0.288819428166413	-1.79176030288181	2.90103915959626e-10	3.93053613315555e-09	3.93054e-09	-1.79176	Downregulated	DEGs	8.40555	-1.79176	1	NA	Adenosylhomocysteinase (inferred by orthology to a C. elegans protein)
746	ASIM_0000415401	0.0001	1.12429975675676	0.0001	0.0001	1.90710294594595	5.66024941891892	5.69741714864865	2.77401487837838	0.0701175182157371	-3.83408125644414	0.00945648782527577	0.0283128194658653	0.0283128	-3.83408	Downregulated	DEGs	1.54802	-3.83408	1	NA	COesterase domain-containing protein
747	ASIM_0000415901	10.6171699330357	4.85841162276786	6.12069345758929	9.48358899776786	21.4102019508929	20.2196654040179	6.64621631026786	18.0561171026786	0.468548663415087	-1.0937292010655	0.00979366771663487	0.029149760738563	0.0291498	-1.09373	Downregulated	DEGs	1.53537	-1.09373	1	NA	RyR domain-containing protein
748	ASIM_0000416001	0.0001	0.0001	0.0001	0.0001	9.47332609722222	12.6126076666667	8.15815030555556	14.1854279722222	9.00302482784132e-06	-16.7611587711092	1.3604571584854e-18	4.93339111549588e-17	4.93339e-17	-16.7612	Downregulated	DEGs	16.3069	-16.7612	1	NA	ABC transmembrane type-1 domain-containing protein
749	ASIM_0000416201	38.8024612722772	32.5723963663366	39.870465980198	29.4797248366337	202.56149740099	218.743216455446	216.813799188119	195.571072826733	0.168797896531686	-2.56663116881747	1.74491895427279e-15	4.52602119780097e-14	4.52602e-14	-2.56663	Downregulated	DEGs	13.3443	-2.56663	1	NA	Serine protease K12H4.7
750	ASIM_0000416901	28.7866725069444	10.5211154166667	53.8594038680556	32.603498875	12.4197020694444	15.9993351388889	8.688102125	7.30321541666667	2.83201274510573	1.50182775809727	0.000477272663408458	0.00208569958343006	0.0020857	1.50183	Upregulated	DEGs	2.68075	1.50183	1	NA	Cation transporting ATPase (inferred by orthology to a C. elegans protein)
751	ASIM_0000417101	0.0001	3.24480587704918	7.22029705737705	7.79478068852459	0.615045073770492	0.0001	0.39570368852459	0.0001	18.0622246190762	4.17490368700051	0.00141736589318712	0.00549418671737635	0.00549419	4.1749	Upregulated	DEGs	2.2601	4.1749	1	NA	Exonuclease mut-7 homolog (inferred by orthology to a human protein)
752	ASIM_0000417901	19.3581632125984	16.4489319566929	18.1649096929134	19.6723045866142	98.148707988189	87.1242726614173	47.1062092913386	55.9496202401575	0.255417796794438	-1.96906904340755	9.46826935766267e-12	1.57469580486163e-10	1.5747e-10	-1.96907	Downregulated	DEGs	9.8028	-1.96907	1	NA	Putative syntaxin-5 (inferred by orthology to a C. elegans protein)
753	ASIM_0000419901	3.38599791251885	3.77802485972851	2.28379294570136	3.22650468024133	7.3234020678733	9.24111592911011	7.32511042986425	4.01624616138763	0.454181084993959	-1.13866047064274	0.0182862183555212	0.0491334188968487	0.0491334	-1.13866	Downregulated	DEGs	1.30862	-1.13866	1	NA	Preprotein translocase subunit YajC
754	ASIM_0000420201	4.76044188593156	5.976795	6.17190736882129	5.49902273764259	0.405114353612167	0.937983365019011	0.491868821292776	0.223382509505703	10.8864757406449	3.44446508343322	6.55069026892105e-07	5.27420399797239e-06	5.2742e-06	3.44447	Upregulated	DEGs	5.27784	3.44447	1	NA	Hemocyanin_C domain-containing protein
755	ASIM_0000420701	0.0001	0.0001	1.08465375175644	0.0001	5.38157277751756	4.71270070257611	2.48119042622951	1.43572327868852	0.0774348195788189	-3.69087375082365	0.00395090165459526	0.0133824130403086	0.0133824	-3.69087	Downregulated	DEGs	1.87347	-3.69087	1	NA	nicotinate phosphoribosyltransferase
756	ASIM_0000420901	12.5724539240506	9.64809706329114	8.8625822278481	16.4158326075949	62.3752933670886	76.0294803037975	36.3204663797468	38.0106015189873	0.223276742989451	-2.16309511027955	1.84381083424762e-09	2.21737227687576e-08	2.21737e-08	-2.1631	Downregulated	DEGs	7.65416	-2.1631	1	NA	Leucine--tRNA ligase (inferred by orthology to a C. elegans protein)
757	ASIM_0000421501	2.42282316610169	5.21116209152542	2.77681357627119	9.02486428474576	23.0293509762712	19.8319825322034	14.180629759322	18.4886412711864	0.257321694130131	-1.95835500278031	0.000128131109327287	0.000650604842336084	0.000650605	-1.95836	Downregulated	DEGs	3.18668	-1.95836	1	NA	NADH-ubiquinone oxidoreductase B17 subunit
758	ASIM_0000423701	18.0382645827815	23.7100783708609	33.1448910596026	24.1061234900662	15.3320623509934	7.93352330463576	8.95262835099338	6.99960917880795	2.52434606161644	1.33590970237852	5.90260167859844e-06	3.99424498514451e-05	3.99424e-05	1.33591	Upregulated	DEGs	4.39857	1.33591	1	NA	Coatomer subunit epsilon
759	ASIM_0000426001	4.04564794029851	3.41907474626866	5.67443126865672	5.04368453731343	15.3881331044776	24.4028337313433	6.18828550746269	7.54817299253731	0.33969200607841	-1.55770082699917	0.00546095911991068	0.0176688204974857	0.0176688	-1.5577	Downregulated	DEGs	1.75279	-1.5577	1	NA	E3 ubiquitin-protein ligase listerin
760	ASIM_0000427201	0.276005141176471	0.0001	0.298401464705882	1.13838430588235	3.97954027058824	1.99348392941176	2.56051173529412	1.55309944705882	0.169817867587589	-2.55793983314685	0.00882763522077172	0.0266892734629642	0.0266893	-2.55794	Downregulated	DEGs	1.57366	-2.55794	1	NA	MOSC_N domain-containing protein
761	ASIM_0000427801	5.20244604129264	0.0001	0.0001	0.0001	9.93502156373429	13.3025135224417	12.3346377091562	10.6601224847397	0.112534885187395	-3.15155579668733	0.0138207690812061	0.0388924685617506	0.0388925	-3.15156	Downregulated	DEGs	1.41013	-3.15156	1	NA	Glycoside hydrolase family 15
762	ASIM_0000428101	0.318947809667674	0.0001	0.668910702416918	0.0001	3.06580914652568	3.21792652567976	0.833860309667674	2.99029740181269	0.0977511806445568	-3.35474206229324	0.00134666981616155	0.00524543209353236	0.00524543	-3.35474	Downregulated	DEGs	2.28022	-3.35474	1	NA	MOSC_N domain-containing protein
763	ASIM_0000429401	11.17452663	7.16440683	7.940934735	8.71544544	5.08142397	3.327280995	3.85324683	5.09321229	2.01642078770355	1.01179673258143	0.00833444371731414	0.0253932787657344	0.0253933	1.0118	Upregulated	DEGs	1.59528	1.0118	1	NA	Integrin beta-like protein 1 (inferred by orthology to a human protein)
764	ASIM_0000430101	33.1174338194444	40.683274625	33.764493375	29.3359675	13.7631993194444	8.74145226388889	11.9696716388889	9.74064580555556	3.09626292474472	1.63052798573282	5.37235046019686e-07	4.39824034576719e-06	4.39824e-06	1.63053	Upregulated	DEGs	5.35672	1.63053	1	NA	MEMO1 family protein tag-253 (inferred by orthology to a C. elegans protein)
765	ASIM_0000430701	9.8400665	13.3819562801418	20.539299	7.79390883333333	71.0578269609929	79.9628461489362	39.0973586489362	50.5516967198582	0.214215684454195	-2.22286397961767	5.02121295429592e-09	5.65199710144545e-08	5.652e-08	-2.22286	Downregulated	DEGs	7.2478	-2.22286	1	NA	OxoGdeHyase_C domain-containing protein
766	ASIM_0000431201	9.98663263157895	7.97822	12.9620578947368	12.4553652631579	22.0426694736842	22.3027936842105	35.6680821052632	21.9633789473684	0.425412671791445	-1.23306508730952	0.00284643400214022	0.0100519286682416	0.0100519	-1.23307	Downregulated	DEGs	1.99775	-1.23307	1	NA	Transposase
767	ASIM_0000431601	4.72601258449304	3.3690431610338	6.33287998011928	4.67889858846918	0.710312027833002	0.980143419483101	0.597265347912525	0.788599264413519	6.21093837561814	2.63481125356289	2.73734986491033e-07	2.36342429512846e-06	2.36342e-06	2.63481	Upregulated	DEGs	5.62646	2.63481	1	NA	Pecanex-like protein
768	ASIM_0000431901	0.0001	0.0001	0.0001	0.0001	5.32389640305344	3.16180403816794	0.399133419847328	2.60304495114504	3.48193088157168e-05	-14.8097529095304	5.49902192806144e-10	7.1267632472017e-09	7.12676e-09	-14.8098	Downregulated	DEGs	8.14711	-14.8098	1	NA	Shootin-1
769	ASIM_0000432001	20.0896422352941	10.5515855294118	15.3437857058824	17.7114368235294	126.746574882353	144.742048176471	84.7205554705882	109.912494705882	0.136651981556679	-2.87142171470962	4.7098688853506e-20	2.00239804978561e-18	2.0024e-18	-2.87142	Downregulated	DEGs	17.6984	-2.87142	1	NA	Ig-like domain-containing protein
770	ASIM_0000432501	0.384708151770658	0.965209325463744	0.0001	0.0001	1.7082302074199	4.92803514333895	3.60195213490725	2.30044170657673	0.107676383617609	-3.2152262328777	0.00399080922566262	0.0134978101352239	0.0134978	-3.21523	Downregulated	DEGs	1.86974	-3.21523	1	NA	Tyrosinase_Cu-bd domain-containing protein
771	ASIM_0000433601	0.923031885245902	0.0001	0.0001	1.49945459016393	33.2643474590164	38.3322164754098	19.266497704918	28.2184849180328	0.0203447683159079	-5.61919833852968	5.76147423647894e-16	1.57157381311861e-14	1.57157e-14	-5.6192	Downregulated	DEGs	13.8037	-5.6192	1	NA	Type II toxin-antitoxin system RelE/ParE family toxin
772	ASIM_0000435101	17.9177749519071	9.50603863349917	19.2340909651741	16.1999564046435	85.899227946932	58.5754733466003	37.10073226534	52.5184768490879	0.268515574991593	-1.89692232209028	2.70278964818571e-09	3.16563595652606e-08	3.16564e-08	-1.89692	Downregulated	DEGs	7.49954	-1.89692	1	NA	UDP-glucuronosyltransferase
773	ASIM_0000435301	3.81241755670103	2.91891886597938	8.75080286597938	20.0376827285223	5.88017727147766	3.97480912714777	2.66327505154639	2.40620622680412	2.37997245770975	1.25094487800571	0.017651328399038	0.0477396413296006	0.0477396	1.25094	Upregulated	DEGs	1.32112	1.25094	1	NA	C2H2-type domain-containing protein
774	ASIM_0000435401	3.41144941037736	3.80444863679245	4.60254729716981	4.65299397169811	0.959798254716981	0.92293808490566	0.690155334905661	0.554242599056604	5.26726321129636	2.3970535544499	0.00168678886624978	0.00640564133314649	0.00640564	2.39705	Upregulated	DEGs	2.19344	2.39705	1	NA	Spartin (inferred by orthology to a human protein)
775	ASIM_0000436401	6.82522927891157	9.55986230839002	5.71039883219955	6.25679766439909	56.2768371927438	26.6546282698413	18.3587918548753	22.568328478458	0.228908540346297	-2.12715680549572	1.3497608651469e-07	1.21768182634277e-06	1.21768e-06	-2.12716	Downregulated	DEGs	5.91447	-2.12716	1	NA	Cytochrome c oxidase assembly protein COX19
776	ASIM_0000436501	10.9676142	4.7908746	3.8775096	9.8608122	17.4821076	22.48578	15.9920298	18.5564862	0.395843185861965	-1.33699907818123	0.00278785775908967	0.00987902690105467	0.00987903	-1.337	Downregulated	DEGs	2.00529	-1.337	1	NA	Metaxin-1 homolog (inferred by orthology to a C. elegans protein)
777	ASIM_0000437801	9.68287089537223	5.20073495975855	8.23686217303823	9.02522897384306	28.6960304124749	26.7518794466801	18.8264858752515	21.4288476156942	0.33588931656597	-1.57394218553825	2.35997096505083e-06	1.74024334241029e-05	1.74024e-05	-1.57394	Downregulated	DEGs	4.75939	-1.57394	1	NA	Calponin-homology (CH) domain-containing protein
778	ASIM_0000438201	0.0001	9.63748446	9.20616414	11.63255457	68.52237288	76.592164875	73.40989239	47.502622185	0.114560917406982	-3.12581314398467	1.80819553071334e-05	0.000109894078688835	0.000109894	-3.12581	Downregulated	DEGs	3.95903	-3.12581	1	NA	Innexin
779	ASIM_0000439401	0.0001	0.0001	0.0001	0.0001	4.69309574074074	2.26901285185185	0.0001	4.10472951851852	3.61436917767168e-05	-14.7558966014401	0.000707111261262587	0.00296269045441556	0.00296269	-14.7559	Downregulated	DEGs	2.52831	-14.7559	1	NA	NA
780	ASIM_0000439601	5.88485963529412	8.21008987058823	5.72115025882353	3.70277554117647	2.67501807058823	1.44607734117647	3.19071891764706	1.39296889411765	2.70183354391983	1.43393879503416	0.00445000690870773	0.0148018754981368	0.0148019	1.43394	Upregulated	DEGs	1.82968	1.43394	1	NA	NA
781	ASIM_0000441001	3.68988175321888	3.13177822317597	3.24690106223176	3.40835484120172	11.588323416309	9.83679913090129	4.66023467167382	10.9128746051502	0.364258377100973	-1.45696594356378	0.00170191135124687	0.00645379301413977	0.00645379	-1.45697	Downregulated	DEGs	2.19018	-1.45697	1	NA	E3 ubiquitin-protein ligase
782	ASIM_0000441301	20.3900340143198	10.3469323627685	13.1738729785203	14.2413219832936	219.937902217184	181.532854821002	113.694133202864	162.57106553222	0.0858035653022907	-3.54281859406542	2.72085426973787e-29	2.29769309883709e-27	2.29769e-27	-3.54282	Downregulated	DEGs	26.6387	-3.54282	1	NA	Hairy/enhancer-of-split related with YRPW motif protein 1
783	ASIM_0000441601	0.0001	0.0001	13.9607873684211	14.2102661052632	0.0001	0.0001	0.0001	0.0001	70428.1336842107	16.1038642319741	0.00133642520329252	0.0052099173081138	0.00520992	16.1039	Upregulated	DEGs	2.28317	16.1039	1	NA	Core-binding (CB) domain-containing protein
784	ASIM_0000441701	4.84774388888889	1.84444706734007	2.5416822996633	5.31076281144781	23.0489433434343	25.2160697171717	8.73770181144781	14.7131383164983	0.202809217497559	-2.30180487185666	2.98406900208776e-06	2.15239360860417e-05	2.15239e-05	-2.3018	Downregulated	DEGs	4.66708	-2.3018	1	NA	Trifunctional enzyme subunit alpha, mitochondrial (inferred by orthology to a human protein)
785	ASIM_0000442001	2.21605011965812	3.26582632478632	3.99843302564103	0.73748841025641	18.7480558974359	9.60924435897436	17.2456762905983	14.7524438290598	0.169293790295484	-2.56239903880804	7.14711080070612e-06	4.74268629882523e-05	4.74269e-05	-2.5624	Downregulated	DEGs	4.32398	-2.5624	1	NA	Uncharacterized serine carboxypeptidase (inferred by orthology to a C. elegans protein)
786	ASIM_0000442301	1.10574529503916	0.556830652741514	1.2981978537859	2.67828548825065	8.70585789033943	5.38761300261097	8.40827404699739	4.20255361879896	0.211166725739374	-2.24354557265653	3.22826210404952e-05	0.000186398624265663	0.000186399	-2.24355	Downregulated	DEGs	3.72956	-2.24355	1	NA	Thioredoxin domain-containing protein 17
787	ASIM_0000443901	2.52978247727273	2.51554704545455	2.70643547727273	0.823979	14.0463925643939	11.0310068125	6.53734956818182	7.55916218181818	0.218914674417397	-2.19155942954335	1.16422679765984e-05	7.40507319375915e-05	7.40507e-05	-2.19156	Downregulated	DEGs	4.13047	-2.19156	1	NA	FAD_binding_3 domain-containing protein
788	ASIM_0000445701	0.0001	0.0001	0.0001	0.0001	14.4963148621908	12.6717860918728	5.44606597879859	6.79252808480565	1.01505594371886e-05	-16.5880812322465	4.20709565798052e-58	2.99253950379584e-55	2.99254e-55	-16.5881	Downregulated	DEGs	54.524	-16.5881	1	NA	Peptidase M12A domain-containing protein
789	ASIM_0000445801	1.68891734643735	1.74498118918919	1.36464329238329	0.816079262899263	0.245248216216216	0.263853287469287	0.111223223587224	0.212803027027027	6.73920783689195	2.75257901915887	2.13967721669262e-13	4.39679893839037e-12	4.3968e-12	2.75258	Upregulated	DEGs	11.3569	2.75258	1	NA	GATA-type domain-containing protein
790	ASIM_0000446001	1.16679626923077	0.475801173076923	0.875171692307692	2.41843180769231	9.23437825	1.23532976923077	4.02119976923077	4.32514634615385	0.26233985653914	-1.93049108612863	0.00632144100179355	0.0200460785128892	0.0200461	-1.93049	Downregulated	DEGs	1.69797	-1.93049	1	NA	Probable V-type proton ATPase subunit H 2 (inferred by orthology to a C. elegans protein)
791	ASIM_0000446501	8.75842046263345	4.3596449252669	6.46640252669039	4.15628547330961	25.4638817935943	28.0490004341637	15.6549522918149	23.983462975089	0.254862294207559	-1.97221014633518	1.6576539143961e-08	1.72422111883248e-07	1.72422e-07	-1.97221	Downregulated	DEGs	6.76341	-1.97221	1	NA	Ig-like domain-containing protein
792	ASIM_0000448301	0.134487507614213	0.0001	0.0001	0.0001	1.41207644923858	0.0001	0.68112711928934	0.767058923857868	0.0471225265933999	-4.40743929479044	0.0157005940079443	0.0433367827316469	0.0433368	-4.40744	Downregulated	DEGs	1.36314	-4.40744	1	NA	Ig-like domain-containing protein
793	ASIM_0000448401	0.0001	0.0001	0.0001	0.0001	0.671248970873786	0.795972258899676	0.61751874433657	0.88479572815534	0.000134701192410265	-12.857949757578	3.42495389002938e-10	4.58661095164398e-09	4.58661e-09	-12.8579	Downregulated	DEGs	8.33851	-12.8579	1	NA	NA
794	ASIM_0000449801	0.597406534591195	1.2335391802935	1.06002933333333	0.988515893081761	4.18040006289308	4.4761031278826	3.67005851362683	3.04681024947589	0.252351335343907	-1.98649437405671	8.6355406366554e-06	5.63534539641161e-05	5.63535e-05	-1.98649	Downregulated	DEGs	4.24908	-1.98649	1	NA	SSD domain-containing protein
795	ASIM_0000450701	1.44500839092496	1.27712989528796	2.09342089354276	2.64606640488656	17.8799774380454	21.9678788272251	14.37527391274	17.4560679057592	0.104097503656807	-3.26399262284107	1.20361261351114e-21	5.98376657910619e-20	5.98377e-20	-3.26399	Downregulated	DEGs	19.223	-3.26399	1	NA	ERAP1_C domain-containing protein
796	ASIM_0000450801	0.0001	0.0001	0.162458032258065	0.0755729032258065	1.03379557419355	1.87320228387097	0.295030225806452	0.114545580645161	0.0718304369454215	-3.79926089829491	0.0103677938986109	0.0305175840141509	0.0305176	-3.79926	Downregulated	DEGs	1.51545	-3.79926	1	NA	Aa_trans domain-containing protein
797	ASIM_0000451501	0.0001	1.74064520132013	7.64087269636964	4.68323675247525	24.0737294290429	14.3555764785479	13.5169875577558	11.3750992937294	0.222118529573073	-2.17059834446932	0.00682630804727125	0.0214302734724553	0.0214303	-2.1706	Downregulated	DEGs	1.66897	-2.1706	1	NA	DUF356 domain-containing protein
798	ASIM_0000452001	0.0001	0.0001	0.0001	0.0001	1.37747633442266	1.43899861111111	0.114075850762527	0.493598199346405	0.00011681734659006	-13.0634578589165	4.2122092674252e-05	0.000237864421959577	0.000237864	-13.0635	Downregulated	DEGs	3.62367	-13.0635	1	NA	NA
799	ASIM_0000452201	1.23808876521739	0.468167234782609	0.880637217391304	0.905255756521739	3.31059812173913	3.79866212173913	1.70108786086957	4.27293300869565	0.266916910501259	-1.90553738467364	0.0164628339997119	0.0450307944956418	0.0450308	-1.90554	Downregulated	DEGs	1.34649	-1.90554	1	NA	SCRIB
800	ASIM_0000452301	19.9134718490566	8.65596226415094	11.0053381132075	21.4914031698113	30.2235750943396	44.0430569056604	16.1754377358491	34.6205598490566	0.488284754597841	-1.03420536055206	0.0185736652379648	0.0497755926548212	0.0497756	-1.03421	Downregulated	DEGs	1.30298	-1.03421	1	NA	Ryanodine receptor 44F (inferred by orthology to a D. melanogaster protein)
801	ASIM_0000453001	0.846757096618357	0.0001	0.0790336183574879	0.116099260869565	103.750301057971	98.2592837536232	105.006405777778	93.6401128985507	0.00260070910382829	-8.58687924560199	1.73243135759081e-44	4.10763917016467e-42	4.10764e-42	-8.58688	Downregulated	DEGs	41.3864	-8.58688	1	NA	Col_cuticle_N domain-containing protein
802	ASIM_0000453101	0.0001	0.0001	0.0001	0.0001	6.98140357894737	6.87342063157895	1.16539789473684	4.09052484210526	2.0930631392986e-05	-15.5440246418785	3.23995302899551e-07	2.76127609761488e-06	2.76128e-06	-15.544	Downregulated	DEGs	5.55889	-15.544	1	NA	Pecanex-like protein
803	ASIM_0000453401	0.149693070866142	0.0001	0.0001	0.0001	6.63844591426072	9.64153184776903	2.65372459142607	4.48562252143482	0.006404671000015	-7.28665982164202	1.5360241235008e-22	8.02464128249259e-21	8.02464e-21	-7.28666	Downregulated	DEGs	20.0956	-7.28666	1	NA	Gal_mutarotas_2 domain-containing protein
804	ASIM_0000453801	0.0001	0.0001	0.0001	0.0001	1.72006788	1.258349384	0.694181192	1.805737816	7.30148680438651e-05	-13.7414502040186	9.23380732662767e-05	0.000484316598691583	0.000484317	-13.7415	Downregulated	DEGs	3.31487	-13.7415	1	NA	BPTI/Kunitz inhibitor domain-containing protein
805	ASIM_0000453901	0.808978666666667	1.66716	1.9762696882494	2.52578693045564	4.84593115107914	9.40720812470024	3.18989055635492	5.23679438369305	0.307682952873237	-1.7004835812989	0.00650549493350706	0.0205603457253784	0.0205603	-1.70048	Downregulated	DEGs	1.68697	-1.70048	1	NA	NA
806	ASIM_0000454001	2.74048570422535	4.95839222535211	12.6229431408451	10.2622666244131	3.48581402347418	1.89983030046948	1.23435531924883	0.872453971830986	4.08198559060947	2.0292710896727	1.58079110441305e-05	9.76131909349416e-05	9.76132e-05	2.02927	Upregulated	DEGs	4.01049	2.02927	1	NA	Vwaint domain-containing protein
807	ASIM_0000455801	17.7460128643853	12.7948235006337	11.9538686869455	23.8918294321926	5.8695953130545	2.78696467680608	1.89818050190114	2.12889353865653	5.23403106120431	2.38792248604289	2.51484145358639e-13	5.1221891897166e-12	5.12219e-12	2.38792	Upregulated	DEGs	11.2905	2.38792	1	NA	Cation_ATPase_N domain-containing protein
808	ASIM_0000456901	4.069466	2.024080105919	9.344986	12.9797072274143	19.6442145233645	26.2051698317757	9.30449858566978	19.5443294766355	0.380440688118747	-1.39425654425141	0.0123554176509904	0.035421034574084	0.035421	-1.39426	Downregulated	DEGs	1.45074	-1.39426	1	NA	HEAT repeat protein
809	ASIM_0000457301	3.64717859489633	2.77612030143541	2.33781161881978	2.85326300637959	22.4141508118022	17.651132953748	10.0813030797448	7.7129606969697	0.200733915401726	-2.3166437041552	9.18692841603508e-09	9.88286521944877e-08	9.88287e-08	-2.31664	Downregulated	DEGs	7.00512	-2.31664	1	NA	DUF3523 domain-containing protein
810	ASIM_0000457901	0.413412647058824	0.544939441176471	0.0001	0.0001	67.6444907769608	73.9805086985294	47.1118235588235	47.7484953995098	0.00405332599327315	-7.94667807425008	4.86403890403443e-53	2.19403745100519e-50	2.19404e-50	-7.94668	Downregulated	DEGs	49.6588	-7.94668	1	NA	Copine domain-containing protein
811	ASIM_0000458401	0.0001	0.0001	0.0001	0.0001	6.39930895882353	3.96213571764706	3.29338688823529	4.19443034705882	2.24098902227635e-05	-15.4455048927667	2.13662062907731e-14	4.92701520126631e-13	4.92702e-13	-15.4455	Downregulated	DEGs	12.3074	-15.4455	1	NA	UPF0033 domain-containing protein
812	ASIM_0000459001	320.446537109705	139.911187544304	172.956513953587	269.908420611814	3689.96474764979	3271.21024016456	2756.46813435443	2467.95506610127	0.074122143637467	-3.75395158457761	5.27388747530956e-28	4.08097384804917e-26	4.08097e-26	-3.75395	Downregulated	DEGs	25.3892	-3.75395	1	NA	Pepsin-I3 domain-containing protein
813	ASIM_0000459101	138.106281207207	116.844337927928	110.103971099099	170.225899081081	488.90724163964	484.046324666667	271.645057135135	361.826584756757	0.333212207193696	-1.58548684023669	8.57816900330427e-08	7.96808927911146e-07	7.96809e-07	-1.58549	Downregulated	DEGs	6.09865	-1.58549	1	NA	Intermediate filament protein ifb-1 (inferred by orthology to a C. elegans protein)
814	ASIM_0000460101	0.0001	0.664757630498534	0.719111049853372	0.0001	4.21728175953079	4.90589709872923	2.02156616226784	3.88765431867058	0.0920723730870303	-3.44108785853353	0.000382564445364563	0.00171533260138945	0.00171533	-3.44109	Downregulated	DEGs	2.76565	-3.44109	1	NA	BPTI/Kunitz inhibitor domain-containing protein
815	ASIM_0000460601	0.0001	0.0001	0.0001	0.0001	1.48396779513889	1.90505066319444	0.18084121875	0.401474180555556	0.000100721826554722	-13.277336028378	0.000217601337046716	0.00104202981029051	0.00104203	-13.2773	Downregulated	DEGs	2.98212	-13.2773	1	NA	Cadherin domain-containing protein
816	ASIM_0000460701	97.3207139451219	85.8847531829268	105.142013460366	127.624594615854	288.54991252439	299.990397740854	161.66913642378	197.418667134146	0.438961306800033	-1.18783431901724	6.9914466358277e-05	0.000376967387997077	0.000376967	-1.18783	Downregulated	DEGs	3.4237	-1.18783	1	NA	IF rod domain-containing protein
817	ASIM_0000461001	0.0001	2.46518040625	5.82925346875	2.224646625	61.8431325625	55.387289875	23.89905071875	41.83308896875	0.0574936226177971	-4.12045425333407	5.65236709085986e-09	6.32012557305697e-08	6.32013e-08	-4.12045	Downregulated	DEGs	7.19927	-4.12045	1	NA	Probable histidine ammonia-lyase (inferred by orthology to a C. elegans protein)
818	ASIM_0000461101	5.12603028806584	5.01307736625514	7.84651604938272	5.77746930041152	0.584334650205761	1.32072082304527	0.0001	0.362653004115226	10.4784390927548	3.38935191855086	7.46020200855733e-08	7.04282674559771e-07	7.04283e-07	3.38935	Upregulated	DEGs	6.15225	3.38935	1	NA	CBS domain-containing protein
819	ASIM_0000461801	11.591312	5.666193	4.916941	11.321638	0.319924	2.821102	0.83047	1.372187	6.26835162190572	2.64808610976445	2.64774512995284e-06	1.93394148630916e-05	1.93394e-05	2.64809	Upregulated	DEGs	4.71356	2.64809	1	NA	Dynein light chain
820	ASIM_0000462401	0.0001	0.0001	1.48673409366391	1.76510251239669	0.0001	0.0001	0.0001	0.0001	8130.0915151515	12.9890558765334	0.00927856596062733	0.0278567855317925	0.0278568	12.9891	Upregulated	DEGs	1.55507	12.9891	1	NA	NA
821	ASIM_0000464101	0.35089767402734	0.0001	1.58870481598318	0.0001	3.50635516298633	1.46414467297581	3.65866166982124	3.01961832176656	0.166524092542533	-2.58619717478528	0.0133428520390263	0.0377687422261385	0.0377687	-2.5862	Downregulated	DEGs	1.42287	-2.5862	1	NA	Peptidase_S9 domain-containing protein
822	ASIM_0000464501	0.0001	0.910634433962264	0.0001	0.0001	4.7486108490566	12.4697759433962	146.544121698113	3.88625518867925	0.00543358873618128	-7.52387891135937	6.3722948734494e-07	5.14176358593251e-06	5.14176e-06	-7.52388	Downregulated	DEGs	5.28889	-7.52388	1	NA	ABF-2 (inferred by orthology to a C. elegans protein)
823	ASIM_0000465101	90.0611068865248	74.9196992517731	86.4776914574468	122.454928624113	2.17727110283688	2.58124009929078	3.10423121985816	1.41375574113475	40.3076052670801	5.33298016803083	1.76011657014135e-42	3.61684398313268e-40	3.61684e-40	5.33298	Upregulated	DEGs	39.4417	5.33298	1	NA	Tetratricopeptide repeat protein
824	ASIM_0000465701	4.16165513058419	4.11163326804124	5.0137081443299	7.35791154639175	28.8902294467354	17.6743531512028	10.6862752817869	12.037473532646	0.297956490920216	-1.74682641828191	0.000148497257186698	0.000741644146478744	0.000741644	-1.74683	Downregulated	DEGs	3.1298	-1.74683	1	NA	CCDC66 domain-containing protein
825	ASIM_0000466201	4.27401075524476	5.3184926013986	2.01568544055944	6.4574206993007	26.3230485734266	24.3550845314685	14.1910310769231	11.6685701118881	0.236035331633655	-2.08292526514149	5.50240637449951e-06	3.75088475820103e-05	3.75088e-05	-2.08293	Downregulated	DEGs	4.42587	-2.08293	1	NA	Amidinotransferase
826	ASIM_0000466401	5.104294	11.780342	6.271014	3.705778	3.436918	2.643642	0.0001	0.0001	4.41744584558509	2.14321244857775	0.00823339319992613	0.0251350897721086	0.0251351	2.14321	Upregulated	DEGs	1.59972	2.14321	1	NA	Nucleoporin
827	ASIM_0000467801	9.82596168309859	4.21542945305164	4.95365456338028	5.6268580258216	27.7631827323944	37.1165022323944	28.2624524882629	23.6182066126761	0.210875566720596	-2.24553614917763	4.59815633066651e-09	5.22027643826558e-08	5.22028e-08	-2.24554	Downregulated	DEGs	7.28231	-2.24554	1	NA	Innexin
828	ASIM_0000468301	18.8033616484018	16.3933910639269	12.9569657077626	30.5151170182648	4.13226828767123	5.87467923744292	2.57855420091324	3.90980383561644	4.76916509029593	2.25373672419355	7.78956994837084e-12	1.31561923858603e-10	1.31562e-10	2.25374	Upregulated	DEGs	9.88087	2.25374	1	NA	Metastasis suppressor protein 1
829	ASIM_0000469801	3.03894680869565	3.45443822608696	7.16906715652174	6.52367684347826	2.02938636521739	0.408724747826087	2.08659427826087	1.30917404347826	3.46015533238987	1.79083680440489	0.0063813231772533	0.0202221026113986	0.0202221	1.79084	Upregulated	DEGs	1.69417	1.79084	1	NA	Pex14_N domain-containing protein
830	ASIM_0000471101	0.0001	0.631701536170213	0.435631685106383	0.531386234042553	5.09535966382979	2.73526778297872	3.14991224680851	1.39627230638298	0.12917861686185	-2.95256081665504	0.000488842551618064	0.00212921670975612	0.00212922	-2.95256	Downregulated	DEGs	2.67178	-2.95256	1	NA	Regulatory protein zeste
831	ASIM_0000471201	5.50074882442748	0.0001	3.85420892366412	3.78579898473282	64.3115561374046	88.4513893282443	58.9009543206107	72.3916218091603	0.0462615782260376	-4.43404170503627	1.36931451932304e-10	1.95100945457321e-09	1.95101e-09	-4.43404	Downregulated	DEGs	8.70974	-4.43404	1	NA	Procollagen lysyl hydroxylase (inferred by orthology to a D. melanogaster protein)
832	ASIM_0000471301	1.64497519083969	2.7771506870229	2.83508759541985	0.0001	19.9875427099237	30.888508778626	13.6356284351145	25.9912190076336	0.080188740460033	-3.64045651198305	2.18637618857e-07	1.91271718218607e-06	1.91272e-06	-3.64046	Downregulated	DEGs	5.71835	-3.64046	1	NA	UDP-glucuronosyltransferase
833	ASIM_0000472601	5.78263716007036	9.07344525241865	9.40508451451187	10.1223201301671	1.19811464379947	0.706527990325418	0.898496915567282	0.598796144239226	10.1070361554757	3.3372880900824	1.37811133334902e-18	4.98763033247686e-17	4.98763e-17	3.33729	Upregulated	DEGs	16.3021	3.33729	1	NA	FBA_1 domain-containing protein
834	ASIM_0000473801	2.14051807344633	0.0001	0.0001	1.16886445762712	17.7609273333333	20.5641489435028	21.7613747853107	15.9556899548023	0.0435230056231028	-4.5220779997348	7.50619975321952e-08	7.08263562428785e-07	7.08264e-07	-4.52208	Downregulated	DEGs	6.14981	-4.52208	1	NA	Peroxisomal membrane protein 4 (inferred by orthology to a human protein)
835	ASIM_0000473901	0.354457024390244	0.0001	0.0001	0.0001	2.35907985365854	1.62145419512195	0.955337658536585	2.04703131707317	0.0508036590442586	-4.29892378146035	0.00022513373701391	0.00107503829907959	0.00107504	-4.29892	Downregulated	DEGs	2.96858	-4.29892	1	NA	DM5 domain-containing protein
836	ASIM_0000474101	0.387684946745562	0.0001	0.0001	0.350467301775148	1.51132990532544	5.24725183431953	1.43340576331361	2.96267964497041	0.0661922259740215	-3.91719440185572	0.000369615396535014	0.0016623704142798	0.00166237	-3.91719	Downregulated	DEGs	2.77927	-3.91719	1	NA	DUF4440 domain-containing protein
837	ASIM_0000474501	1.4517295890411	4.96694810958904	3.6225475890411	4.41160680821918	0.424322136986301	0.0001	0.234003205479452	0.268263369863014	15.5962103601872	3.96312361379891	0.000300167288046789	0.00138367243896743	0.00138367	3.96312	Upregulated	DEGs	2.85897	3.96312	1	NA	NA
838	ASIM_0000474701	1.221026215	2.133891855	2.849707035	2.713981615	0.95863971	1.125516375	0.0001	0.19661796	3.91017063811606	1.96723156747948	0.00578990043341397	0.0185879133725827	0.0185879	1.96723	Upregulated	DEGs	1.73077	1.96723	1	NA	F-box domain-containing protein
839	ASIM_0000475401	12.6502683838384	11.7226507474747	9.54192101010101	18.711658040404	133.879671858586	76.3692261212121	40.7195276767677	77.7954178585859	0.160073862195837	-2.64319033955626	7.28278993119514e-14	1.5771418850998e-12	1.57714e-12	-2.64319	Downregulated	DEGs	11.8021	-2.64319	1	NA	40S ribosomal protein SA (inferred by orthology to a C. elegans protein)
840	ASIM_0000475901	0.770717175675676	0.0001	0.351419189189189	0.0001	5.3433165	7.07406985135135	2.09763898648649	3.9132747972973	0.0609028698596586	-4.03734597749294	0.000104893941875628	0.000543087503092905	0.000543088	-4.03735	Downregulated	DEGs	3.26513	-4.03735	1	NA	Protein rogdi homolog (inferred by orthology to a C. elegans protein)
841	ASIM_0000479301	330.182167978836	130.981273185185	151.084398306878	255.628339111111	1049.29343640212	1095.25718	625.13259026455	867.356272465609	0.238621599672343	-2.06720345533379	1.99922858125453e-09	2.39183035678364e-08	2.39183e-08	-2.0672	Downregulated	DEGs	7.62127	-2.0672	1	NA	Dihydrolipoyl dehydrogenase, mitochondrial (inferred by orthology to a C. elegans protein)
842	ASIM_0000481001	16.17309575	11.8715692521368	12.1414553098291	14.2060098589744	7.76057498290598	8.31931118803419	2.85338387606838	7.1037872051282	2.0890275596132	1.06283152536578	0.000332612265470413	0.0015162265806285	0.00151623	1.06283	Upregulated	DEGs	2.81924	1.06283	1	NA	Serine/threonine-protein kinase
843	ASIM_0000481701	5.70427598795181	2.52433690963855	3.5104428373494	4.11563578915663	8.71388221084337	10.5546617349398	7.96916531927711	8.68889363253012	0.441307840022909	-1.1801427172501	0.00775075122375985	0.0238546169299741	0.0238546	-1.18014	Downregulated	DEGs	1.62243	-1.18014	1	NA	NA
844	ASIM_0000481901	8.42224613013699	12.1130503150685	8.70013526712329	18.5696536643836	41.3312100616438	51.4565283287671	35.9474322739726	29.5870407328767	0.301948064992349	-1.72762766726177	4.60331826201145e-06	3.19797280935279e-05	3.19797e-05	-1.72763	Downregulated	DEGs	4.49513	-1.72763	1	NA	proline--tRNA ligase
845	ASIM_0000482701	103.8620984	37.19379	78.6159208666667	93.6059995333333	450.577266133333	402.671901933333	126.486777333333	209.323360733333	0.26346693321693	-1.92430618910642	6.43462485455197e-07	5.1875306041885e-06	5.18753e-06	-1.92431	Downregulated	DEGs	5.28504	-1.92431	1	NA	DUF3523 domain-containing protein
846	ASIM_0000482901	0.0001	0.0001	0.0001	0.0001	0.614396305084746	2.42865170338983	3.21155294067797	0.613227822033898	5.8242570297934e-05	-14.0675664500427	9.6173921130968e-05	0.00050201538170932	0.000502015	-14.0676	Downregulated	DEGs	3.29928	-14.0676	1	NA	Transmembrane protein
847	ASIM_0000483401	4.39512357723577	4.33326036585366	3.10732845528455	6.45714857723577	24.6682319105691	19.632262601626	5.98538699186992	15.870543699187	0.276509211605807	-1.85460055179935	0.000129623616423824	0.000656963322044997	0.000656963	-1.8546	Downregulated	DEGs	3.18246	-1.8546	1	NA	Myosin_tail_1 domain-containing protein
848	ASIM_0000485301	1.03910994285714	0.0001	0.837186857142857	2.44293108571429	16.7599813714286	13.4948700571429	5.30891154285714	15.1477674285714	0.0851744731749268	-3.5534350708493	6.83885970026048e-06	4.56269376971924e-05	4.56269e-05	-3.55344	Downregulated	DEGs	4.34078	-3.55344	1	NA	Carbonyl reductase [NADPH] 1-like
849	ASIM_0000485501	8.9812627368421	4.64033374269006	3.31962216374269	1.1413750994152	23.7606425847953	18.1094957894737	31.0347937894737	2.28028749707602	0.24050729417651	-2.05584744574568	0.00347586177829587	0.0119974967763725	0.0119975	-2.05585	Downregulated	DEGs	1.92091	-2.05585	1	NA	Transaldolase (inferred by orthology to a human protein)
850	ASIM_0000486201	2.20279184713376	4.72548487898089	1.19329025477707	1.85054306369427	9.02291089808917	7.38949586624204	6.61969276433121	5.74131182165605	0.346573783802511	-1.52876556736151	0.0114948558478288	0.0332893617365714	0.0332894	-1.52877	Downregulated	DEGs	1.47769	-1.52877	1	NA	Peptidase M12A domain-containing protein
851	ASIM_0000488901	0.0001	1.3208952055336	0.0001	0.553639249011858	0.0001	0.0001	0.0001	0.0001	4686.83613636364	12.194398640096	0.00702648372623891	0.0219483932197753	0.0219484	12.1944	Upregulated	DEGs	1.6586	12.1944	1	NA	Protein kinase domain-containing protein
852	ASIM_0000489201	3.75392294193548	3.96923056774194	4.01832194193548	7.71482934193548	2.69356236129032	1.91048641290323	0.490345096774194	1.68906298709677	2.86819909091303	1.52014516961304	0.00103261071570337	0.00414343731313042	0.00414344	1.52015	Upregulated	DEGs	2.38264	1.52015	1	NA	C2H2-type domain-containing protein
853	ASIM_0000489701	1.16707087058824	4.72694701176471	4.65661305294118	5.17368061176471	59.7453224	37.0299031176471	30.5084317176471	41.1710228235294	0.0933444623893381	-3.42129175190182	1.37041200856819e-14	3.23270404164033e-13	3.2327e-13	-3.42129	Downregulated	DEGs	12.4904	-3.42129	1	NA	ABC transmembrane type-1 domain-containing protein
854	ASIM_0000490001	1.91410198979592	2.07884263265306	2.25741121938775	3.0155736122449	11.0335169030612	9.67595686734694	4.77453301020408	7.63118746428571	0.279809002041691	-1.83748571711668	3.08791326018075e-05	0.000179190046544659	0.00017919	-1.83749	Downregulated	DEGs	3.74669	-1.83749	1	NA	FERM domain-containing protein
855	ASIM_0000490401	0.0001	0.0001	0.0001	0.0358660869565217	8.51386796135266	5.80794428985507	7.86513856038647	4.75642463768116	0.0013422997806867	-9.54107737481442	1.12624034747575e-08	1.19705109116187e-07	1.19705e-07	-9.54108	Downregulated	DEGs	6.92189	-9.54108	1	NA	Collagen triple helix repeat protein
856	ASIM_0000490801	4.78013852430556	7.46224385416667	13.8571666666667	4.30331265625	2.8671004375	4.7716309375	0.82006921875	1.96035286458333	2.91797810858352	1.54496905983001	0.00271419036193897	0.00965497914093083	0.00965498	1.54497	Upregulated	DEGs	2.01525	1.54497	1	NA	RPAP1_N domain-containing protein
857	ASIM_0000490901	6.91369226086957	5.9524655326087	4.39920661956522	9.46322240217391	57.1677611956522	52.8567393586957	32.5215990108696	36.4083923695652	0.149359686511575	-2.74313729025473	3.02965910635118e-14	6.84133278545283e-13	6.84133e-13	-2.74314	Downregulated	DEGs	12.1649	-2.74314	1	NA	Aldedh domain-containing protein
858	ASIM_0000492901	0.0001	0.0001	0.0001	0.0001	12.9276933023256	13.448863255814	7.13342274418605	5.11303172093023	1.03565203593047e-05	-16.5591011146184	6.38001561982403e-15	1.57743327370355e-13	1.57743e-13	-16.5591	Downregulated	DEGs	12.802	-16.5591	1	NA	GDNF domain-containing protein
859	ASIM_0000495401	18.7952911034483	5.17355388505747	14.6444335172414	21.418258045977	0.0001	0.0001	0.0001	0.0001	150078.84137931	17.1953610697243	4.771240639224e-21	2.22826576721739e-19	2.22827e-19	17.1954	Upregulated	DEGs	18.652	17.1954	1	NA	Myosin_tail_1 domain-containing protein
860	ASIM_0000496401	58.7443178269231	47.2936138846154	100.060033086538	71.7641477211538	11.2609089230769	5.13701285576923	1.942459375	3.83278597115385	12.5314579984356	3.64748237265511	5.53355452459877e-23	3.01880700229881e-21	3.01881e-21	3.64748	Upregulated	DEGs	20.5202	3.64748	1	NA	Ovule protein
861	ASIM_0000497101	27.6076761149425	31.6477077241379	23.6970951724138	19.1147655172414	57.3779646206897	46.7445156551724	91.6732883448276	40.0410081149425	0.432787650601037	-1.20826876178278	0.00428249729713441	0.0143323389455671	0.0143323	-1.20827	Downregulated	DEGs	1.84368	-1.20827	1	NA	Secreted protein
862	ASIM_0000497701	20.340576	19.401612	19.039191	18.068721	145.691127	100.508847	129.807186	102.777432	0.160510804407841	-2.63925768264269	2.75051063276969e-14	6.2568196362168e-13	6.25682e-13	-2.63926	Downregulated	DEGs	12.2036	-2.63926	1	NA	Aldedh domain-containing protein
863	ASIM_0000498501	0.115202180028129	0.0001	0.257702254571027	0.0001	3.08747076511955	3.12368618987342	1.51361434317862	0.866163696202532	0.0434300148753876	-4.5251637428396	1.9223063917724e-05	0.000116066387232905	0.000116066	-4.52516	Downregulated	DEGs	3.93529	-4.52516	1	NA	Antibiotic biosynthesis monooxygenase
864	ASIM_0000498601	29.8346774539007	20.4190895886525	23.8269496879433	25.3594454751773	152.761377517731	180.421986957447	96.9502150425532	118.403861319149	0.181282360697133	-2.46368954141488	9.53006012741376e-18	3.19291543471721e-16	3.19292e-16	-2.46369	Downregulated	DEGs	15.4958	-2.46369	1	NA	Chaperonin homolog Hsp-60, mitochondrial (inferred by orthology to a C. elegans protein)
865	ASIM_0000499001	11.0544892926829	18.5179907804878	9.78755021951219	16.5506349756098	106.486562707317	44.9501854634146	26.7546281219512	32.3457628292683	0.265562007261375	-1.91287933320352	3.41218286968039e-05	0.000196256741975382	0.000196257	-1.91288	Downregulated	DEGs	3.70718	-1.91288	1	NA	NA
866	ASIM_0000499301	0.0001	0.0001	0.0001	0.0001	17.7809694007092	11.825229106383	4.63993125531915	1.48788	1.11938179526878e-05	-16.4469382842394	9.02492353811128e-12	1.50638028803096e-10	1.50638e-10	-16.4469	Downregulated	DEGs	9.82207	-16.4469	1	NA	Putative aminopeptidase (inferred by orthology to a C. elegans protein)
867	ASIM_0000500401	0.767535213114754	0.812153704918033	1.02375081967213	2.11322754098361	7.03691121311475	7.56595567213115	9.59056839344262	9.21293272131147	0.141190663968275	-2.82428339928091	1.24949629902782e-07	1.13109077602645e-06	1.13109e-06	-2.82428	Downregulated	DEGs	5.9465	-2.82428	1	NA	Triacylglycerol lipase
868	ASIM_0000500501	0.0001	0.0001	0.0001	1.90097428888889	10.4349801111111	13.0002573555556	9.74593962222222	9.83232164444444	0.0442018051281073	-4.49975090169215	1.29446051508842e-05	8.16220687556945e-05	8.16221e-05	-4.49975	Downregulated	DEGs	4.08819	-4.49975	1	NA	Phosphatidylinositol 4-kinase type 2
869	ASIM_0000500601	0.0001	0.0001	0.0001	0.0001	7.13617583870968	8.44048368172043	6.31538863225806	1.53942181290323	1.70710587337197e-05	-15.8380879384777	2.17823002988819e-13	4.47105284936206e-12	4.47105e-12	-15.8381	Downregulated	DEGs	11.3496	-15.8381	1	NA	ABC transmembrane type-1 domain-containing protein
870	ASIM_0000501101	29.7157674545455	23.925185785124	22.7162250909091	36.155871	6.83796804958678	6.97890090082645	5.0997052231405	6.86923798347108	4.3633703932	2.12544294489293	1.4892641589738e-11	2.41388706012808e-10	2.41389e-10	2.12544	Upregulated	DEGs	9.61728	2.12544	1	NA	N-acetyltransferase domain-containing protein
871	ASIM_0000501201	2.31006649180328	2.25365544262295	1.45156459016393	2.00278816393443	11.1353926229508	18.8714278360656	13.4762394754098	15.5338749836066	0.135860574590339	-2.87980123403626	1.59289176989635e-09	1.93936408113648e-08	1.93936e-08	-2.8798	Downregulated	DEGs	7.71234	-2.8798	1	NA	LisH domain-containing protein
872	ASIM_0000502101	6.69309969636964	4.33694911551155	4.21610384158416	4.13928250165017	16.7151879009901	27.0652691947195	12.9366712805281	13.5959387722772	0.275701742809337	-1.85881970771902	6.61102215499807e-07	5.3171561712526e-06	5.31716e-06	-1.85882	Downregulated	DEGs	5.27432	-1.85882	1	NA	Dolichyl-diphosphooligosaccharide--protein glycosyltransferase subunit 2
873	ASIM_0000502601	11.1152618918919	14.692413972973	0.0001	15.6421941891892	26.6922280540541	71.9858622972973	48.3101189189189	40.4803462702703	0.22110358686308	-2.1772056653569	0.00729154076240493	0.0226562088138301	0.0226562	-2.17721	Downregulated	DEGs	1.64481	-2.17721	1	NA	Glycerate kinase (inferred by orthology to a human protein)
874	ASIM_0000502701	0.0001	0.533999632432432	0.0001	0.0001	4.07696315675676	0.301891740540541	1.26831958918919	2.41381684324324	0.0662821246887938	-3.91523634055186	0.00959694014873215	0.0286683590874903	0.0286684	-3.91524	Downregulated	DEGs	1.5426	-3.91524	1	NA	GNAT family N-acetyltransferase
875	ASIM_0000503301	0.0001	0.941072336996337	0.0001	1.48394205128205	7.68739857875458	6.25814145787546	4.33720726007326	3.51112988278388	0.111279620799233	-3.16773868606997	0.00137382622970424	0.00533996265072514	0.00533996	-3.16774	Downregulated	DEGs	2.27246	-3.16774	1	NA	Oxidored_FMN domain-containing protein
876	ASIM_0000504701	5.59898543859649	3.0934701754386	9.87961479532164	12.2579668421053	44.8306798245614	38.7427559649123	8.40972497076024	14.6490709649123	0.289124936735162	-1.790235049709	0.00403670887534387	0.0136132191722483	0.0136132	-1.79024	Downregulated	DEGs	1.86604	-1.79024	1	NA	Deltameth_res domain-containing protein
877	ASIM_0000506001	9.34801350819672	11.2586599508197	7.51601436065574	16.4915637213115	27.7514805573771	28.7509649016393	21.1539059672131	24.0629883278689	0.438601466042116	-1.18901746060464	0.00906933402153136	0.0273306604846343	0.0273307	-1.18902	Downregulated	DEGs	1.56335	-1.18902	1	NA	Clathrin heavy chain
878	ASIM_0000508201	3.30602613333333	7.02291117777778	7.65745837777778	8.22166431111111	4.15357111111111	3.38790422222222	1.33686757777778	2.28209151111111	2.3483010614547	1.23161737949757	0.0122497595684098	0.0351671924026964	0.0351672	1.23162	Upregulated	DEGs	1.45386	1.23162	1	NA	Protein roadkill
879	ASIM_0000508301	39.6688588571429	22.2661287792208	32.7896574545455	50.4450821471861	125.090686199134	98.4616192727273	54.8862229090909	73.6108654025974	0.412356134683049	-1.27803722396872	0.00022719398421745	0.00108347744819946	0.00108348	-1.27804	Downregulated	DEGs	2.96518	-1.27804	1	NA	DnaJ homolog subfamily A member 3, mitochondrial (inferred by orthology to a human protein)
880	ASIM_0000508801	0.588466815053764	3.36895629032258	4.28888870967742	2.50455209892473	14.0725097849462	7.46589675268817	15.5984029569892	4.40321112903226	0.258807380270201	-1.9500493364155	0.00199720387044512	0.00740948613440562	0.00740949	-1.95005	Downregulated	DEGs	2.13021	-1.95005	1	NA	NAD-dependent protein deacetylase sirtuin-4 (inferred by orthology to a human protein)
881	ASIM_0000509301	6.39292622727273	2.30006046969697	3.57598731818182	7.92793816666667	2.56640971212121	1.71497624242424	0.0001	1.76661912121212	3.33937852084826	1.73957963314336	0.0101746383302667	0.0300686739021976	0.0300687	1.73958	Upregulated	DEGs	1.52189	1.73958	1	NA	ATP-binding cassette sub-family C member 11 (inferred by orthology to a human protein)
882	ASIM_0000510901	0.751706707964602	0.0986826548672566	1.9982714159292	3.64861198230089	11.7971973185841	13.2550414778761	5.14580599115044	9.25082968141593	0.164701093466261	-2.60207796160138	0.000435227041398539	0.00192102360468367	0.00192102	-2.60208	Downregulated	DEGs	2.71647	-2.60208	1	NA	MSP domain-containing protein
883	ASIM_0000512201	7.85608373333333	9.53366660555556	5.79620254444444	5.82024156666667	56.7506644666667	37.2359381666667	53.2155066222222	31.4549221277778	0.1623568589795	-2.62275976042237	1.18713329975554e-11	1.95327786883265e-10	1.95328e-10	-2.62276	Downregulated	DEGs	9.70924	-2.62276	1	NA	40S ribosomal protein S26
884	ASIM_0000512301	43.6398339270833	5.55380271875	13.1427516458333	26.4656319010417	95.6219693541667	71.9707300677083	47.246387703125	46.37462821875	0.339959255492566	-1.55656624682208	0.00207454690887116	0.00765954692207292	0.00765955	-1.55657	Downregulated	DEGs	2.1158	-1.55657	1	NA	ADAM_CR_2 domain-containing protein
885	ASIM_0000512401	97.7035376470588	54.069834	46.9402999411765	77.4256532941177	256.270775235294	227.610430411765	174.853308	184.527584588235	0.327465595169323	-1.61058475552268	7.80547778608504e-07	6.2194961730227e-06	6.2195e-06	-1.61058	Downregulated	DEGs	5.20624	-1.61058	1	NA	60S ribosomal protein L5 (inferred by orthology to a C. elegans protein)
886	ASIM_0000513201	14.337195	8.853308	9.66535853333333	5.0421008	47.0512073333333	30.7525212666667	11.2080572666667	22.4149678666667	0.340115466560488	-1.55590348160032	0.000564195529150332	0.00242262180545768	0.00242262	-1.5559	Downregulated	DEGs	2.61571	-1.5559	1	NA	Protein disulfide-isomerase A3 (inferred by orthology to a human protein)
887	ASIM_0000514501	5.92791545454546	1.5707728030303	3.82223583333333	6.57308200757576	1.35234772727273	0.949725757575758	0.0001	0.296715681818182	6.88525171753887	2.78350939873304	0.000152115655801003	0.000757261625406126	0.000757262	2.78351	Upregulated	DEGs	3.12075	2.78351	1	NA	Pecanex-like protein
888	ASIM_0000515401	0.0001	0.0001	0.0001	0.0001	23.3088378293963	26.4253283700787	6.76121423884514	11.8717074514436	5.85076843765771e-06	-17.3829424491765	9.99204799103839e-29	8.10495331343263e-27	8.10495e-27	-17.3829	Downregulated	DEGs	26.0912	-17.3829	1	NA	ShKT domain-containing protein
889	ASIM_0000516001	3.1711352421875	1.879853609375	12.3551311953125	7.8794066640625	1.3054244765625	0.0001	0.0001	0.0001	19.365131897891	4.27538942263034	2.36466715203375e-05	0.000140032514600423	0.000140033	4.27539	Upregulated	DEGs	3.85377	4.27539	1	NA	NA
890	ASIM_0000516401	3.29998024844721	4.78881171428571	6.04570881987578	3.51998373913043	12.5172631428571	14.0416745714286	11.5565218881988	4.04242946583851	0.418770600518623	-1.25576793240563	0.0159868036377147	0.0439839253906421	0.0439839	-1.25577	Downregulated	DEGs	1.35671	-1.25577	1	NA	RutC family protein (inferred by orthology to a C. elegans protein)
891	ASIM_0000516801	27.5668691954887	12.1900367593985	8.11023615789474	21.0769180225564	3.39811342105263	4.81919187218045	1.88468384210526	2.54907284210526	5.44966582712686	2.44616776671011	4.69452784387252e-09	5.32315131481167e-08	5.32315e-08	2.44617	Upregulated	DEGs	7.27383	2.44617	1	NA	Cation_ATPase_C domain-containing protein
892	ASIM_0000517001	35.9247811764706	22.1529866218487	21.9753523361345	28.7320380504202	92.4217472268908	73.2807057478991	39.303034487395	63.0635173109244	0.405810281113807	-1.30112267896969	8.92517245759128e-05	0.000470128565738232	0.000470129	-1.30112	Downregulated	DEGs	3.32778	-1.30112	1	NA	Glycine dehydrogenase (decarboxylating), mitochondrial (inferred by orthology to a human protein)
893	ASIM_0000517401	0.0001	0.0001	0.0001	0.0001	2.71941471264368	1.17302436781609	2.1128675862069	0.839716321839081	5.84366189378305e-05	-14.0627677662258	0.000195769193572875	0.000949280405332133	0.00094928	-14.0628	Downregulated	DEGs	3.02261	-14.0628	1	NA	Ethylmalonyl-CoA decarboxylase (inferred by orthology to a human protein)
894	ASIM_0000517701	1.39321993670886	0.0001	0.0001	0.580574367088608	5.61440189873418	5.45380063291139	2.29235759493671	9.89887658227848	0.0848685343719209	-3.55862642657201	0.00117847575574313	0.0046669658729579	0.00466697	-3.55863	Downregulated	DEGs	2.33097	-3.55863	1	NA	Peptidase_M1_N domain-containing protein
895	ASIM_0000518101	0.979957451891892	0.465636742702703	2.19880057189189	0.90696207027027	33.5276310302703	41.2447100108108	9.75914331135135	20.1066911902703	0.0434961409939659	-4.52296877998189	1.18095307785048e-20	5.2754942564654e-19	5.27549e-19	-4.52297	Downregulated	DEGs	18.2777	-4.52297	1	NA	Methyltransf_11 domain-containing protein
896	ASIM_0000519001	1.4561632	0.0001	0.0001	0.0001	66.746953	54.8153561	51.18475346	41.2357453	0.0068064496141807	-7.19888182999094	1.75710225823159e-27	1.32636119035653e-25	1.32636e-25	-7.19888	Downregulated	DEGs	24.8773	-7.19888	1	NA	Collagen triple helix repeat protein
897	ASIM_0000521301	31.886705814433	21.8424924123711	18.6929195876289	22.0422715051546	55.1603886185567	64.0017717525773	48.6407967835052	44.4457260618557	0.445064666070194	-1.16791312590748	0.000710717312393308	0.00297577676599543	0.00297578	-1.16791	Downregulated	DEGs	2.5264	-1.16791	1	NA	DNK domain-containing protein
898	ASIM_0000521901	0.0001	0.0001	0.0001	0.0001	2.8273909047619	2.34942392380952	0.0001	4.5396666952381	4.11667415149906e-05	-14.5681612153868	0.000356793681814211	0.00161057904600245	0.00161058	-14.5682	Downregulated	DEGs	2.79302	-14.5682	1	NA	N6-L-threonylcarbamoyladenine synthase
899	ASIM_0000522501	19.1760738970588	8.77065661764706	15.5044775735294	20.4749045955882	68.8617931985294	67.0259084558823	59.3654310661765	37.4631137867647	0.274695530042436	-1.86409466040399	1.02992739122944e-07	9.43715410378533e-07	9.43715e-07	-1.86409	Downregulated	DEGs	6.02516	-1.86409	1	NA	Ribosomal protein L37
900	ASIM_0000522601	9.60558198449612	9.55061824806202	6.49630144186047	8.09952604651163	25.5748982790698	33.0046418992248	25.3623253488372	21.5007890310078	0.320098425654865	-1.64341251361619	8.17747768100522e-06	5.36862876224745e-05	5.36863e-05	-1.64341	Downregulated	DEGs	4.27014	-1.64341	1	NA	Ethanolaminephosphotransferase 1 (inferred by orthology to a human protein)
901	ASIM_0000523401	14.89734756	15.28964332	14.59361084	7.59978756	80.2496236	70.4763858	48.55904768	56.21093084	0.205014527650435	-2.2862019499048	3.27223496694066e-11	5.05147858752925e-10	5.05148e-10	-2.2862	Downregulated	DEGs	9.29658	-2.2862	1	NA	Heat shock protein 90
902	ASIM_0000523601	5.66008175342466	2.43573731506849	4.02393797260274	6.78465320547945	24.5055387945206	15.3300984657534	17.6638334794521	9.61754794520548	0.281663438230452	-1.82795579034012	0.000520151880799879	0.00224864162774964	0.00224864	-1.82796	Downregulated	DEGs	2.64808	-1.82796	1	NA	NA
903	ASIM_0000524601	2.64707967256637	0.89652314159292	1.80865479646018	2.1985390619469	7.42073190265487	7.25965223893805	4.10130879646018	5.37485862831858	0.312577590051298	-1.67771374547106	0.000455992911403834	0.00200311945451366	0.00200312	-1.67771	Downregulated	DEGs	2.69829	-1.67771	1	NA	Adaptin_N domain-containing protein
904	ASIM_0000524901	3.27413464968153	7.42782449044586	3.34541044585987	0.0001	0.0001	0.64300576433121	0.0001	0.0001	21.8363807148397	4.44866185052924	0.00816889366413842	0.024962908034464	0.0249629	4.44866	Upregulated	DEGs	1.6027	4.44866	1	NA	CNH domain-containing protein
905	ASIM_0000525601	5.28904768965517	5.36529726206897	8.42544264137931	5.66973445057471	22.025415537931	16.3278274436782	9.44686718850575	22.1723409701149	0.353703802573363	-1.49938636574323	0.000316980047407863	0.00145248488522325	0.00145248	-1.49939	Downregulated	DEGs	2.83789	-1.49939	1	NA	Bestrophin
906	ASIM_0000526601	3.91447515730337	7.79448434831461	0.0001	4.13395042696629	1.21513894382022	0.0001	0.0001	0.599496280898876	8.7297236227253	3.12593597980714	0.0156747386390473	0.0432863396133405	0.0432863	3.12594	Upregulated	DEGs	1.36365	3.12594	1	NA	ARID domain-containing protein
907	ASIM_0000527501	0.0001	0.720632184466019	0.0001	0.0001	611.543951941748	813.965907524272	635.650997912621	487.219298446602	0.00028289820999354	-11.7874293312763	2.69113677153364e-83	8.2949805754572e-80	8.29498e-80	-11.7874	Downregulated	DEGs	79.0812	-11.7874	1	NA	VWFA domain-containing protein
908	ASIM_0000527801	3.73189653819444	4.90949019444444	1.41166051388889	2.61223495833333	13.2207923576389	19.4727461909722	7.02217361111111	14.2390037361111	0.23473911398798	-2.09086984035108	0.000292442204226254	0.00135041850810495	0.00135042	-2.09087	Downregulated	DEGs	2.86953	-2.09087	1	NA	HOOK domain-containing protein
909	ASIM_0000528901	4.05852916853933	2.79366483707865	3.45280279213483	2.86218114606742	0.0001	0.717696691011236	0.842844825842697	0.856739157303371	5.44687813739154	2.44542959022819	0.00192458313208825	0.00717895127971764	0.00717895	2.44543	Upregulated	DEGs	2.14394	2.44543	1	NA	EB1 C-terminal domain-containing protein
910	ASIM_0000529201	55.0555119047619	44.8577261904762	73.9572162698413	64.6865257936508	237.208986111111	270.580079365079	212.875380952381	135.52314484127	0.278627000193869	-1.84359302661663	5.44926587902223e-09	6.10410194831237e-08	6.1041e-08	-1.84359	Downregulated	DEGs	7.21438	-1.84359	1	NA	CPN-1 (inferred by orthology to a C. elegans protein)
911	ASIM_0000529601	0.0001	0.0001	0.0001	0.0001	0.0001	5.73589953333333	2.4371795	9.88017534166667	2.21565472926136e-05	-15.4619073941291	0.00100734258679523	0.00406054790762664	0.00406055	-15.4619	Downregulated	DEGs	2.39142	-15.4619	1	NA	NA
912	ASIM_0000530201	7.35042295652174	6.69171071739131	18.1362742391304	5.95374280434783	1.56299932608696	0.456221260869565	0.407679934782609	0.0001	15.7116368026434	3.97376158004202	3.36308681992843e-09	3.90438968284723e-08	3.90439e-08	3.97376	Upregulated	DEGs	7.40845	3.97376	1	NA	CBS domain-containing protein
913	ASIM_0000530901	0.0001	0.0001	0.15045825	0.0001	1.57261998095238	0.419540292857143	0.330680492857143	1.20108329047619	0.0427813561119227	-4.54687397503855	0.0156574627773199	0.0432580096509941	0.043258	-4.54687	Downregulated	DEGs	1.36393	-4.54687	1	NA	E3 ubiquitin-protein ligase listerin
914	ASIM_0000531001	0.0001	1.30589694949495	0.773233151515151	1.148216	9.683902	5.237012	2.77201421212121	10.214612	0.115647816915384	-3.11219006242019	0.000343429131469203	0.0015578558639665	0.00155786	-3.11219	Downregulated	DEGs	2.80747	-3.11219	1	NA	T-complex protein 1 subunit alpha (inferred by orthology to a C. elegans protein)
915	ASIM_0000533301	0.0001	0.939220571428571	1.22089588571429	0.0001	25.388881752381	37.4567788380952	30.2752495619048	30.5316443809524	0.0174708599049646	-5.83890557121111	1.98508657010926e-16	5.77235707981143e-15	5.77236e-15	-5.83891	Downregulated	DEGs	14.2386	-5.83891	1	NA	branched-chain-amino-acid transaminase
916	ASIM_0000533501	15.9139826506024	10.857273253012	12.9275209638554	19.7045648192771	170.618042168675	155.095065662651	84.6996980722892	112.250299518072	0.113655127118299	-3.13726532757013	1.44620159399386e-23	8.17922088052676e-22	8.17922e-22	-3.13727	Downregulated	DEGs	21.0873	-3.13727	1	NA	PGM_PMM_III domain-containing protein
917	ASIM_0000533901	10.9849576238651	13.711161919585	15.0163052140078	9.07472046692607	1.71439823605707	2.37827810116731	0.497545722438392	1.46616406744488	8.05548790986404	3.00997197363992	2.52846533793909e-15	6.43210976063901e-14	6.43211e-14	3.00997	Upregulated	DEGs	13.1916	3.00997	1	NA	POU-specific domain-containing protein
918	ASIM_0000534101	0.0001	0.0001	0.3381844	0.0001	28.2451558666667	32.145778325	28.1175740416667	26.1621972083333	0.00295179486945938	-8.40419181770024	1.22614249448647e-19	4.99477517467684e-18	4.99478e-18	-8.40419	Downregulated	DEGs	17.3015	-8.40419	1	NA	ERAP1_C domain-containing protein
919	ASIM_0000534801	13.0032281552511	3.1482012739726	4.66365549771689	5.59134920547945	20.5430599269406	13.7510764840183	28.4932500547945	49.7410810593607	0.234664478359902	-2.09132862018645	0.000232013242083651	0.00110304701776222	0.00110305	-2.09133	Downregulated	DEGs	2.95741	-2.09133	1	NA	Microneme protein
920	ASIM_0000536301	0.0001	0.0001	0.0001	0.0001	9.52615963178294	5.51357808139535	4.14964952713178	0.0001	2.08447466568959e-05	-15.5499566364263	2.01267312387136e-05	0.000121127161577862	0.000121127	-15.55	Downregulated	DEGs	3.91676	-15.55	1	NA	Gamma-interferon-inducible lysosomal thiol reductase (inferred by orthology to a human protein)
921	ASIM_0000536601	0.0001	0.0001	0.0001	0.608866571428571	4.42030919047619	4.03661702380952	2.86619283333333	0.785380571428571	0.0503090052932987	-4.31303952475103	0.00662452362586737	0.0208747554842036	0.0208748	-4.31304	Downregulated	DEGs	1.68038	-4.31304	1	NA	Dehydrogenase/reductase SDR family member 4 (inferred by orthology to a human protein)
922	ASIM_0000536901	4.12420658823529	3.87762729411765	3.46159822222222	0.918729411764706	8.96123032679739	14.0288881568627	8.03140977777778	13.9896061176471	0.275091078844114	-1.86201874082411	0.00942258288650241	0.0282295881909891	0.0282296	-1.86202	Downregulated	DEGs	1.5493	-1.86202	1	NA	Ovule protein
923	ASIM_0000537101	6.92005028828829	1.15844085135135	13.7870472027027	4.07776054054054	74.6693177477478	88.4416674144144	42.1769422702703	65.1724606036036	0.0959227303904711	-3.38198346487654	2.88299660475367e-10	3.90895448741308e-09	3.90895e-09	-3.38198	Downregulated	DEGs	8.40794	-3.38198	1	NA	Peptidase_M1_N domain-containing protein
924	ASIM_0000537201	0.0001	0.0001	0.0001	0.0001	4.88942262068965	11.5129424827586	9.76614593103448	5.98657034482759	1.24397135022452e-05	-16.2946872151459	8.6769366908179e-10	1.09089916492173e-08	1.0909e-08	-16.2947	Downregulated	DEGs	7.96222	-16.2947	1	NA	ATP-dependent Clp protease proteolytic subunit
925	ASIM_0000538101	10.0828500740741	6.0312797037037	12.144781037037	10.5201488888889	3.83485555555556	3.13497214814815	0.868606074074074	0.442188740740741	4.68310922481727	2.22746668660939	3.3787110160552e-06	2.4060793812447e-05	2.40608e-05	2.22747	Upregulated	DEGs	4.61869	2.22747	1	NA	CREST protein
926	ASIM_0000538601	11.16023125	13.2271602272727	15.4207454545455	10.2074	56.1075196022727	55.8683542613636	19.4946002840909	80.5860701704545	0.235859435947292	-2.08400077546123	1.5418472843573e-06	1.17490414820371e-05	1.1749e-05	-2.084	Downregulated	DEGs	4.93	-2.084	1	NA	Methylmalonyl Co-A mutase-associated GTPase MeaB
927	ASIM_0000539701	5.97954060176991	0.0001	0.0001	0.0001	5396.96183792625	4136.68628664602	3140.21546530974	3942.55175842773	0.000359875489172711	-11.4402145347283	2.00007937368921e-13	4.12368650356837e-12	4.12369e-12	-11.4402	Downregulated	DEGs	11.3847	-11.4402	1	NA	Glutamate dehydrogenase, mitochondrial (inferred by orthology to a D. melanogaster protein)
928	ASIM_0000539801	7.30851528767123	2.21257194520548	1.00270964383562	5.58457005479452	110.964917835616	93.9686098356164	54.7855172054795	78.5956455342466	0.0476135603568963	-4.3924836777217	9.12783610198808e-20	3.78498208229075e-18	3.78498e-18	-4.39248	Downregulated	DEGs	17.4219	-4.39248	1	NA	Peptidase_M1 domain-containing protein
929	ASIM_0000540501	7.34037534246575	8.92904794520548	14.0850411575342	10.5550381849315	31.970056869863	24.3547248287671	17.7486150205479	14.401588869863	0.462384959520176	-1.11283362433804	0.00402464263414417	0.0135824344663982	0.0135824	-1.11283	Downregulated	DEGs	1.86702	-1.11283	1	NA	39S ribosomal protein L13, mitochondrial (inferred by orthology to a human protein)
930	ASIM_0000541301	1.25138875	9.8130814921875	4.94176625	2.17313875	1.58549375	2.36605875	1.13581625	0.0001	3.57336352035332	1.83728268759624	0.0155485941499639	0.0430214991336673	0.0430215	1.83728	Upregulated	DEGs	1.36631	1.83728	1	NA	Acetyl-coenzyme A transporter 1 (inferred by orthology to a human protein)
931	ASIM_0000541601	0.0001	6.15418103144654	3.9667588427673	1.32609026415094	0.0001	0.0001	0.0001	0.0001	28617.8253459119	14.804626426112	0.00129656501172652	0.00507055896106372	0.00507056	14.8046	Upregulated	DEGs	2.29494	14.8046	1	NA	F-box domain-containing protein
932	ASIM_0000542501	1.34348184693878	2.04550636734694	0.0001	2.65824982653061	9.52863037755102	8.58059496938776	5.68901970408163	5.69300836734694	0.205055307586554	-2.28591500847802	0.00574004525388876	0.0184491478841534	0.0184491	-2.28592	Downregulated	DEGs	1.73402	-2.28592	1	NA	DDE_Tnp_IS1595 domain-containing protein
933	ASIM_0000543601	40.824711060241	29.0828989036145	23.2006984457831	85.4638436626506	265.853977048193	236.967636072289	107.662276554217	168.428346963855	0.229258372988116	-2.1249536699096	2.72648359264427e-07	2.35624240945622e-06	2.35624e-06	-2.12495	Downregulated	DEGs	5.62778	-2.12495	1	NA	KASH_CCD domain-containing protein
934	ASIM_0000544101	0.0001	0.0001	0.539012548463357	0.0001	2.87673364066194	5.48563567375886	0.0001	1.91291695035461	0.0524858661821941	-4.25192721526471	0.0160040841062592	0.0440183717223614	0.0440184	-4.25193	Downregulated	DEGs	1.35637	-4.25193	1	NA	Aldehyde dehydrogenase,putative (inferred by orthology to a S. mansoni protein)
935	ASIM_0000544601	3.19464134693878	1.24099413605442	2.33714336054422	2.67676867346939	15.3074808095238	10.6949439931973	5.73112280272109	5.43932440816327	0.254205473108137	-1.97593300262094	0.000101926338996672	0.00052905577137369	0.000529056	-1.97593	Downregulated	DEGs	3.2765	-1.97593	1	NA	60S ribosomal protein L36
936	ASIM_0000545601	1.20555941899441	1.62556296089385	0.0001	0.691270536312849	3.87492694972067	11.7102111061453	6.66843927374302	5.34526482681564	0.127631909202434	-2.96993903308078	0.000254404139435087	0.00119657938827887	0.00119658	-2.96994	Downregulated	DEGs	2.92206	-2.96994	1	NA	Transthyretin-like family protein
937	ASIM_0000547201	7.53941838138138	1.47159654954955	6.1010662972973	1.99466242342342	18.1448468408408	26.411184948949	6.50393495495496	24.1310364534535	0.227510512215929	-2.13599488772367	0.000311882741531867	0.00143232168410488	0.00143232	-2.13599	Downregulated	DEGs	2.84396	-2.13599	1	NA	Na_H_antiporter domain-containing protein
938	ASIM_0000547701	15.761021884058	10.822388973913	13.7939991768116	13.7725152463768	8.33367452463768	7.30842928695652	3.63279589855072	1.53260374782609	2.60242298604139	1.37985547022972	0.000139086348704955	0.00069993549195903	0.000699935	1.37986	Upregulated	DEGs	3.15494	1.37986	1	NA	ABC transporter domain-containing protein
939	ASIM_0000548801	2.45111804347826	5.2754027173913	2.37676617391304	4.11740641304348	53.6702312826087	23.0819310652174	8.960897	16.2937258478261	0.139409288514978	-2.84260140708085	6.61266313068075e-07	5.3171561712526e-06	5.31716e-06	-2.8426	Downregulated	DEGs	5.27432	-2.8426	1	NA	TORC_C domain-containing protein
940	ASIM_0000549901	22.1154224516129	12.2246916129032	12.9567561290323	8.69488335483871	4.019456	7.45938425806452	3.937136	5.65634322580645	2.65712341687131	1.40986523903394	0.00241105857516365	0.00871752048662297	0.00871752	1.40987	Upregulated	DEGs	2.05961	1.40987	1	NA	NA
941	ASIM_0000550201	1.91834989705882	6.46982876960784	4.82343588235294	14.1588373235294	30.8636253284314	26.8451774215686	14.2200717205882	23.7621772941177	0.286029376496457	-1.80576476903997	0.001971375073211	0.00732394748974772	0.00732395	-1.80576	Downregulated	DEGs	2.13525	-1.80576	1	NA	Peptidase A1 domain-containing protein
942	ASIM_0000550801	1.90269793421053	0.0001	0.0001	0.0001	7.61564273684211	5.26334281578947	3.68257903508772	5.85341680263158	0.0848984837894947	-3.55811740100124	0.00488916740639171	0.0160604373026302	0.0160604	-3.55812	Downregulated	DEGs	1.79424	-3.55812	1	NA	Integrase_H2C2 domain-containing protein
943	ASIM_0000550901	0.0001	1.83529666666667	2.00959373333333	2.05899026666667	6.84488189333333	8.58029397333333	7.66306576	4.12961768	0.216915687605916	-2.20479370064695	0.00982468164553639	0.0292306406616071	0.0292306	-2.20479	Downregulated	DEGs	1.53416	-2.20479	1	NA	Uncharacterized oxidoreductase dhs-5 (inferred by orthology to a C. elegans protein)
944	ASIM_0000551301	12.9987722166667	5.12953662333333	11.8872517833333	21.16404649	5.28453489666667	6.73257007666667	2.69106832	2.59860209	2.95720063268516	1.56423212711083	0.000250574560332541	0.00118180337331251	0.0011818	1.56423	Upregulated	DEGs	2.92745	1.56423	1	NA	ADH_N domain-containing protein
945	ASIM_0000551401	20.8558712195122	36.6896370731707	36.1980643902439	19.4479024390244	281.098489756098	151.121853658537	49.4140448780488	70.8534204878049	0.204875968886625	-2.28717732284329	2.71416325834293e-06	1.976210051173e-05	1.97621e-05	-2.28718	Downregulated	DEGs	4.70417	-2.28718	1	NA	TORC_C domain-containing protein
946	ASIM_0000551601	0.0001	0.0001	0.0001	0.0001	6.15845960401002	6.14865548370927	3.20023971428571	3.44401538847118	2.1106653291012e-05	-15.5319426339436	2.93767879488905e-12	5.25938350751967e-11	5.25938e-11	-15.5319	Downregulated	DEGs	10.2791	-15.5319	1	NA	Sucrase-isomaltase, intestinal
947	ASIM_0000553001	2.76789469633508	3.39898945549738	2.5552512565445	1.60059709424084	1.01911951832461	0.496381764397906	1.53336806282723	0.340312910994764	3.04578854757209	1.60681578688159	0.0179825871725329	0.0484442778104622	0.0484443	1.60682	Upregulated	DEGs	1.31476	1.60682	1	NA	MEL-46 (inferred by orthology to a C. elegans protein)
948	ASIM_0000553201	3.72096	1.20932237288136	2.47308940677966	4.09661822033898	7.77782991525424	9.84838093220339	7.89858466101695	7.25750889830508	0.350798707049456	-1.51128466448435	0.0045755902870115	0.0151433369305638	0.0151433	-1.51128	Downregulated	DEGs	1.81978	-1.51128	1	NA	Secreted protein
949	ASIM_0000553401	13.0988094018265	16.6897212374429	7.53108637442922	22.919105369863	254.56972313242	258.244787465753	142.886771324201	126.428409333333	0.0770188410656659	-3.69864477530506	3.9312841920952e-21	1.85946725955521e-19	1.85947e-19	-3.69864	Downregulated	DEGs	18.7306	-3.69864	1	NA	Guanine deaminase
950	ASIM_0000553601	8.80047758133333	3.71055106933333	2.741155424	6.659092808	0.749821989333333	0.727343205333333	2.185533528	0.456664554666667	5.31909312374385	2.41118029508661	0.00132088950164312	0.00515513008497406	0.00515513	2.41118	Upregulated	DEGs	2.28776	2.41118	1	NA	ADH_N domain-containing protein
951	ASIM_0000554101	31.1388259322034	4.96427791525424	11.414856559322	15.0106781694915	4.82012608474576	8.49924371186441	6.69903238983051	2.28812730508475	2.80315405406415	1.48705103332048	0.00916970985009239	0.0275931565531706	0.0275932	1.48705	Upregulated	DEGs	1.5592	1.48705	1	NA	E3 ubiquitin-protein ligase
952	ASIM_0000554301	0.557078400932401	0.0001	0.0001	0.642626946386946	11.5868841328671	16.5407395897436	6.60297606293706	5.76225238927739	0.0296325223557688	-5.07667475432005	1.50238248988711e-10	2.13075627055001e-09	2.13076e-09	-5.07667	Downregulated	DEGs	8.67147	-5.07667	1	NA	TIR domain-containing protein
953	ASIM_0000554701	178.537860223958	53.5206990989583	131.096094072917	153.879091588542	563.6451625	554.304013744792	470.356124255208	291.396865130208	0.275061525404494	-1.86217374000249	5.90990866836435e-07	4.80852841675013e-06	4.80853e-06	-1.86217	Downregulated	DEGs	5.31799	-1.86217	1	NA	Methylmalonyl-CoA epimerase, mitochondrial (inferred by orthology to a human protein)
954	ASIM_0000554901	12.3278950934579	8.91204619003115	8.59398024922118	12.2909909688474	0.0001	0.0001	0.601567190031153	0.0001	69.9903786072426	6.12908470709285	9.00887471957245e-12	1.50505988314158e-10	1.50506e-10	6.12908	Upregulated	DEGs	9.82245	6.12908	1	NA	MFS domain-containing protein
955	ASIM_0000555501	26.6379644230769	39.8131499230769	23.8779049615385	26.9398568461538	422.812104961538	337.920424730769	346.926600961538	281.540218230769	0.0844147215070329	-3.56636157007063	4.11489885580962e-24	2.43133991818987e-22	2.43134e-22	-3.56636	Downregulated	DEGs	21.6142	-3.56636	1	NA	40S ribosomal protein S4
956	ASIM_0000556201	2.72210497297297	0.647502324324324	0.0001	0.0001	59.8563437837838	32.2194342162162	18.1519452972973	50.9504638378378	0.0209073408579287	-5.57984660824104	2.13693512000854e-11	3.3778186418323e-10	3.37782e-10	-5.57985	Downregulated	DEGs	9.47136	-5.57985	1	NA	Collagen triple helix repeat protein
957	ASIM_0000556901	4.66186929113924	1.82066632278481	3.08082981012658	1.80541805063291	1.31909730379747	0.0001	0.567996930379747	1.04166332911392	3.88164437123003	1.95666794716928	0.0129819930182197	0.036897030717528	0.036897	1.95667	Upregulated	DEGs	1.43301	1.95667	1	NA	Reverse transcriptase domain-containing protein
958	ASIM_0000557701	31.7537153333333	12.1083526666667	20.6307893333333	22.7666293333333	15.6144393333333	12.3613066666667	5.46158	9.31976933333333	2.04081886260967	1.02914813846486	0.00121564760055572	0.00479678740992311	0.00479679	1.02915	Upregulated	DEGs	2.31905	1.02915	1	NA	Trm112 family protein
959	ASIM_0000558101	7.42570206467662	2.15325551741294	9.9193220199005	2.24081692537313	33.0251005223881	27.2857645074627	15.4693264278607	19.9066504427861	0.227190030474296	-2.13802856682674	0.000112781855688568	0.000581161225718687	0.000581161	-2.13803	Downregulated	DEGs	3.2357	-2.13803	1	NA	DUF721 domain-containing protein
960	ASIM_0000559901	89.0656906285714	51.3974191714286	75.6763577142857	100.953238285714	47.7183642	33.8796175714286	21.8372945142857	27.1209409714286	2.4287828834337	1.2802335286755	4.89277859878826e-07	4.03239961702273e-06	4.0324e-06	1.28023	Upregulated	DEGs	5.39444	1.28023	1	NA	Zf-AD domain-containing protein
961	ASIM_0000560601	24.0184332222222	29.3589289259259	28.2060879074074	38.8291123703704	15.5050788703704	8.92591027777778	5.0109647037037	8.82970524074074	3.14625927594635	1.65363756481242	2.03281964737523e-06	1.51406950153348e-05	1.51407e-05	1.65364	Upregulated	DEGs	4.81985	1.65364	1	NA	SHSP domain-containing protein
962	ASIM_0000562901	0.0001	0.0001	0.0001	0.0001	22.90230540625	17.19240546875	6.71335578125	7.86889890625	7.31569493451075e-06	-17.0605736535657	7.83746026226731e-15	1.90467792497203e-13	1.90468e-13	-17.0606	Downregulated	DEGs	12.7202	-17.0606	1	NA	Cmyb_C domain-containing protein
963	ASIM_0000563601	16.7121536722222	5.4303847	10.2663150722222	18.7283453888889	51.4701273388889	59.4944419222222	38.1461621444444	32.0276718	0.28231008956893	-1.82464740424732	2.87305246409691e-05	0.00016761587467195	0.000167616	-1.82465	Downregulated	DEGs	3.77568	-1.82465	1	NA	FERM domain-containing protein
964	ASIM_0000564201	7.7551225952381	6.41772890476191	9.87399445238095	8.44753396428571	3.92598478571429	2.89890557142857	1.75213545238095	2.08828698809524	3.0467348246852	1.60726393922371	0.000265939472089577	0.00124482019661469	0.00124482	1.60726	Upregulated	DEGs	2.90489	1.60726	1	NA	Flavin-containing monooxygenase
965	ASIM_0000565201	0.0001	2.62973374285714	4.00540991428571	0.0001	0.0001	0.0001	0.0001	0.0001	16588.3591428571	14.0178835670163	0.00206974241733699	0.00764791533790814	0.00764792	14.0179	Upregulated	DEGs	2.11646	14.0179	1	NA	AcidPPc domain-containing protein
966	ASIM_0000565401	11.7266470438596	6.57056859649123	12.6073549824561	12.8064592368421	2.23462379824561	2.45697830701754	4.97851278070175	1.7641268245614	3.82281842261642	1.93463667623532	0.000318006321508154	0.00145574477969599	0.00145574	1.93464	Upregulated	DEGs	2.83691	1.93464	1	NA	Magnesium transporter NIPA1 (inferred by orthology to a human protein)
967	ASIM_0000565901	0.0001	0.0001	2.50518481111111	0.0001	20.7789566222222	9.08604338333333	3.62097441666667	17.9793294638889	0.0486829887695905	-4.36043844837252	0.000272196454458865	0.00126928926595115	0.00126929	-4.36044	Downregulated	DEGs	2.89644	-4.36044	1	NA	Proteoglycan 4-like
968	ASIM_0000566701	13.1170154761905	5.25405479365079	7.99977326984127	6.21175058730159	36.5492761587302	30.5467952539683	20.5363837301587	29.3517547777778	0.27852129914874	-1.84414043697625	2.66366530204017e-05	0.000156585588353245	0.000156586	-1.84414	Downregulated	DEGs	3.80525	-1.84414	1	NA	Translational activator GCN1 (inferred by orthology to a human protein)
969	ASIM_0000567601	0.0001	0.0001	0.0001	0.328382621908127	5.30121751236749	9.07496600706714	3.81587706713781	5.66105366077739	0.0137794427385785	-6.18133864531349	1.99994444091671e-08	2.05483180501742e-07	2.05483e-07	-6.18134	Downregulated	DEGs	6.68722	-6.18134	1	NA	SAM-dependent methyltransferase
970	ASIM_0000568501	6.79826147368421	0.0001	3.1936078245614	1.11725305263158	51.5322190701754	60.0840283333333	32.1404518421053	24.0301304561403	0.0662103358804987	-3.91679974072436	7.7167546449323e-08	7.25171038635051e-07	7.25171e-07	-3.9168	Downregulated	DEGs	6.13956	-3.9168	1	NA	Glyco_hydro_31
971	ASIM_0000568801	0.0001	0.0001	1.04020304	0.0001	48.7023666266667	52.1125737333333	32.8854137233333	29.15892923	0.00638896978318468	-7.29020096828098	6.8493679910012e-31	6.52949544461733e-29	6.5295e-29	-7.2902	Downregulated	DEGs	28.1851	-7.2902	1	NA	Putative serine protease pcp-1 (inferred by orthology to a C. elegans protein)
972	ASIM_0000569801	6.9369972	4.47208097777778	1.92291073333333	8.33715135555556	195.521985244444	184.9968232	49.8458289777778	147.285379155556	0.0375125762049537	-4.73648184518416	9.91368587340596e-23	5.29895105614941e-21	5.29895e-21	-4.73648	Downregulated	DEGs	20.2758	-4.73648	1	NA	IPT/TIG domain-containing protein
973	ASIM_0000569901	8.93629781443299	3.72004830927835	5.72247603092784	4.89336903092784	3.34476454639175	2.93425765979381	1.1995578556701	0.0001	3.11180462235104	1.63775148217056	0.01293793709416	0.0367944346639082	0.0367944	1.63775	Upregulated	DEGs	1.43422	1.63775	1	NA	Putative helicase (inferred by orthology to a S. mansoni protein)
974	ASIM_0000571301	7.43016037435897	5.69084572307692	0.0001	3.17656307692308	46.6122414205128	45.3704421333333	38.2893047333333	23.7306912564103	0.105827179258566	-3.24021789705877	8.98368908315368e-06	5.8460360979537e-05	5.84604e-05	-3.24022	Downregulated	DEGs	4.23314	-3.24022	1	NA	Thioredoxin reductase 1 (inferred by orthology to a C. elegans protein)
975	ASIM_0000571401	1.27987711442786	1.5334592039801	1.06509502487562	1.94532487562189	0.296921890547264	0.0001	0.210617910447761	0.0001	11.4699619913439	3.51978870550959	0.0011747688246204	0.00465328221086519	0.00465328	3.51979	Upregulated	DEGs	2.33224	3.51979	1	NA	Ovule protein
976	ASIM_0000571701	0.0001	0.0001	0.0001	0.0001	3.27854138888889	5.42318777777778	0.0001	0.0001	4.59668186604216e-05	-14.4090476529994	0.0107468225747799	0.0314331388103715	0.0314331	-14.409	Downregulated	DEGs	1.50261	-14.409	1	NA	NA
977	ASIM_0000572001	6.81853708571428	6.2426622	2.86212811428571	11.6305327142857	2.60291102857143	0.821600285714286	0.997346714285714	1.57142351428571	4.5974579897927	2.20083639177813	0.000158418034827213	0.000785254123852716	0.000785254	2.20084	Upregulated	DEGs	3.10499	2.20084	1	NA	Pecanex-like protein
978	ASIM_0000572501	5.14712900555556	7.03046082222222	8.89727751111111	11.5708248611111	3.03079695	2.49422589444444	0.0001	0.0001	5.90848425830009	2.56278807397291	0.00235223696488281	0.00852818475368413	0.00852818	2.56279	Upregulated	DEGs	2.06914	2.56279	1	NA	NA
979	ASIM_0000572801	21.4819937425743	12.3898031881188	14.7867407920792	20.131222	12.8253973861386	9.52878908910891	1.40065821782178	6.5529078019802	2.26970837689164	1.18250694498784	0.00125264549241441	0.00491960622992401	0.00491961	1.18251	Upregulated	DEGs	2.30807	1.18251	1	NA	COP9 signalosome complex subunit 2
980	ASIM_0000573001	0.0001	0.0001	0.0001	0.0001	0.0001	5.3172241744186	0.0001	3.39469105813953	4.5913074990693e-05	-14.4107354158289	0.00617306832291036	0.0196361757075859	0.0196362	-14.4107	Downregulated	DEGs	1.70694	-14.4107	1	NA	SGL domain-containing protein
981	ASIM_0000573501	0.0001	0.0001	0.0001	0.0001	2.850873	7.8404398872549	3.00176585294118	3.66412526470588	2.30451863034526e-05	-15.4051750435824	1.82434801415403e-06	1.3692975719872e-05	1.3693e-05	-15.4052	Downregulated	DEGs	4.8635	-15.4052	1	NA	Probable cytochrome P450 6t3 (inferred by orthology to a D. melanogaster protein)
982	ASIM_0000574301	9.25214972924188	7.6651676534296	35.6745067689531	18.9635409205776	11.6367970397112	4.66492337545126	1.10869640794224	6.84414070397112	2.95018224893707	1.56080408041219	0.00200927009783668	0.00745275595455107	0.00745276	1.5608	Upregulated	DEGs	2.12768	1.5608	1	NA	Fibrous sheath-interacting protein 1
983	ASIM_0000574501	6.54647046825397	3.68594041269841	9.2079528015873	18.611683547619	5.32948336904762	6.39653197222222	0.403771678571429	2.07009881349206	2.67974318081022	1.42209474339747	0.00903075861449078	0.0272322522028164	0.0272323	1.42209	Upregulated	DEGs	1.56492	1.42209	1	NA	NA
984	ASIM_0000574901	0.0001	2.38623921854305	0.0001	6.68564525827815	17.9856563664459	22.1028456953642	10.1568597527594	13.4353861147903	0.142461964907899	-2.81135130096591	0.00922811179418477	0.027745846126102	0.0277458	-2.81135	Downregulated	DEGs	1.5568	-2.81135	1	NA	6-phosphogluconolactonase
985	ASIM_0000575401	58.3634048177083	43.3673127604167	36.5438913541667	48.953737375	243.556908645833	182.276473505208	73.6080572395833	130.745002682292	0.297099927588776	-1.75097984133748	3.96424403577393e-07	3.33097361188565e-06	3.33097e-06	-1.75098	Downregulated	DEGs	5.47743	-1.75098	1	NA	Alpha-1,4 glucan phosphorylase
986	ASIM_0000575801	3.02575693913044	5.27332132173913	5.55135986086957	2.43457808695652	11.5450067478261	14.2417924173913	11.9381754434783	8.32243659130435	0.353657584309444	-1.49957489415738	0.00348039376591185	0.0120108979859626	0.0120109	-1.49957	Downregulated	DEGs	1.92042	-1.49957	1	NA	ER lumen protein-retaining receptor
987	ASIM_0000576101	79.6319935185185	34.1149562962963	67.5494449259259	79.6624582962963	11.5292921851852	8.42511703703704	3.18629759259259	1.82869724074074	10.4511446270971	3.38558905225612	1.95276749164122e-16	5.6873199984902e-15	5.68732e-15	3.38559	Upregulated	DEGs	14.2451	3.38559	1	NA	Coat protein
988	ASIM_0000576301	20.2096011405229	8.84252782679739	9.55358933333333	13.1291051470588	6.54355733333333	4.97141466666667	7.90458987908497	4.694216	2.14544662836032	1.1012780120359	0.0106169893738577	0.03111721151498	0.0311172	1.10128	Upregulated	DEGs	1.507	1.10128	1	NA	Cytochrome b-c1 complex subunit Rieske, mitochondrial
989	ASIM_0000576401	15.7750876756757	6.57862335135135	8.77560064864865	11.8074487567568	35.9408694054054	52.1894157837838	8.59797956756757	29.1338451891892	0.341141273182792	-1.55155878404637	0.01055980237785	0.0309890487426148	0.030989	-1.55156	Downregulated	DEGs	1.50879	-1.55156	1	NA	Ryanodine receptor 44F (inferred by orthology to a D. melanogaster protein)
990	ASIM_0000576901	41.9198768571429	39.4564714285714	95.2211398571429	52.7527335714286	10.4926052857143	14.8062693333333	16.4107808571429	5.4144430952381	4.86694130321977	2.28301537538395	1.12903330903322e-07	1.02909522017055e-06	1.0291e-06	2.28302	Upregulated	DEGs	5.98754	2.28302	1	NA	WD_REPEATS_REGION domain-containing protein
991	ASIM_0000577401	42.8069633494624	28.9582976075269	33.3319295430108	39.3351152473118	164.528498166667	98.5449957634409	60.4479340913979	92.1916636666667	0.347432661215421	-1.52519471056091	5.41070682080705e-06	3.69655012722592e-05	3.69655e-05	-1.52519	Downregulated	DEGs	4.4322	-1.52519	1	NA	Phosphoglycerate mutase family protein
992	ASIM_0000578801	0.0001	0.395866256	0.0001	0.0001	12.3774011253333	19.0827148533333	11.6911670906667	7.62886374133333	0.00780159729504333	-7.00201475380003	3.34437493477382e-18	1.17141799325203e-16	1.17142e-16	-7.00201	Downregulated	DEGs	15.9313	-7.00201	1	NA	C-type cytochrome biogenesis protein CcsB
993	ASIM_0000579001	4.95499578	1.46591408	7.0616606	2.3900572	39.89614366	39.0950819	32.53543096	21.17307908	0.119613106900569	-3.06355260982961	2.18915705001646e-11	3.45151496018793e-10	3.45151e-10	-3.06355	Downregulated	DEGs	9.46199	-3.06355	1	NA	Ribosomal_S27 domain-containing protein
994	ASIM_0000579301	4.72127039622641	2.65875798742138	2.28745156918239	6.05768662893082	13.1833746257862	18.959209172956	9.51152891194969	13.8637720534591	0.283245059651751	-1.81987730204749	0.00021252624979072	0.00102089882172197	0.0010209	-1.81988	Downregulated	DEGs	2.99102	-1.81988	1	NA	Peptidase_M1 domain-containing protein
995	ASIM_0000579501	25.6696552881356	23.055389559322	24.872130338983	57.288330779661	14.1446970169492	21.7645349491525	11.241280779661	14.0395014915254	2.13900107064107	1.09693720461992	0.00185014678857282	0.00693626894544208	0.00693627	1.09694	Upregulated	DEGs	2.15887	1.09694	1	NA	NA
996	ASIM_0000579601	2.15157196410256	1.61772448205128	0.93929931025641	0.665010156410257	39.5954976358974	69.7758538538462	39.4585804615385	41.8364040897436	0.0281832966657746	-5.14901581286143	2.57824369385334e-29	2.1872494896387e-27	2.18725e-27	-5.14902	Downregulated	DEGs	26.6601	-5.14902	1	NA	G_PROTEIN_RECEP_F1_2 domain-containing protein
997	ASIM_0000579801	12.1027494035088	8.61708905263158	4.49642987719298	12.8513259824561	47.81135	31.4136827368421	19.544868877193	26.1753999649123	0.304674076053482	-1.71466134491281	0.000359988550231612	0.00162183392155504	0.00162183	-1.71466	Downregulated	DEGs	2.78999	-1.71466	1	NA	Collagen triple helix repeat protein
998	ASIM_0000579901	6.00633182291667	4.2234315625	8.00329229166667	6.72994232638889	0.0001	0.0001	0.54542359375	1.14148861111111	14.7962879597136	3.88716337791583	8.64905118285394e-05	0.000457407928440666	0.000457408	3.88716	Upregulated	DEGs	3.3397	3.88716	1	NA	Synapse differentiation-inducing gene protein 1-like
999	ASIM_0000580301	0.0001	1.0226246728972	0.0001	0.664558915887851	5.25825570093458	7.23330998130841	4.98028885981308	3.76945798130841	0.0794387628791303	-3.65401303420503	0.000326462259160828	0.00148966981093671	0.00148967	-3.65401	Downregulated	DEGs	2.82691	-3.65401	1	NA	Secreted protein
1000	ASIM_0000581001	18.1885410296296	4.52628880740741	6.89399031851852	4.32622545925926	1.6140497037037	1.83276739259259	1.55142888888889	0.562753940740741	6.10232801058067	2.60935972932983	0.00166358942267727	0.00633705927559083	0.00633706	2.60936	Upregulated	DEGs	2.19811	2.60936	1	NA	Protein FRG1 homolog (inferred by orthology to a C. elegans protein)
1001	ASIM_0000582701	0.0001	0.0001	0.0001	0.0001	18.1509352546125	7.66671960885609	3.47098112546125	4.92848955350554	1.16900526756383e-05	-16.3843590437365	2.83737898109513e-20	1.23469380885584e-18	1.23469e-18	-16.3844	Downregulated	DEGs	17.9084	-16.3844	1	NA	SRCR domain-containing protein
1002	ASIM_0000584001	186.066973236364	92.2600703272727	205.370215163636	176.049123454545	42.0014778181818	63.9984714424242	18.1107481090909	40.9379964121212	3.99728326874221	1.99901981342111	1.09128188950984e-10	1.57059667428754e-09	1.5706e-09	1.99902	Upregulated	DEGs	8.80394	1.99902	1	NA	Protein kinase domain-containing protein
1003	ASIM_0000585001	178.013299607143	82.8434629761905	198.203670761905	164.850628380952	42.4888536190476	63.8542315238095	18.6449931547619	42.1390000119048	3.73315364593816	1.9003948870689	1.15820557249245e-09	1.43180841294621e-08	1.43181e-08	1.90039	Upregulated	DEGs	7.84412	1.90039	1	NA	Protein kinase domain-containing protein
1004	ASIM_0000585701	23.5216727272727	16.5181939393939	32.1206575757576	32.8441636363636	12.6111272727273	9.9172	5.00575757575758	5.28617575757576	3.19938616999883	1.67779513809848	1.0058037311537e-06	7.86525759152498e-06	7.86526e-06	1.6778	Upregulated	DEGs	5.10429	1.6778	1	NA	Integrase core domain containing protein
1005	ASIM_0000585901	1.49111506756757	2.85842790540541	4.78129202702703	2.84707648648649	8.89783891891892	21.018492972973	10.7408595945946	17.3050216891892	0.206650347359633	-2.27473630613935	0.000104073223022109	0.000539593548239667	0.000539594	-2.27474	Downregulated	DEGs	3.26793	-2.27474	1	NA	TSP1_spondin domain-containing protein
1006	ASIM_0000586601	0.0001	0.0001	0.0001	0.0001	3.025186	3.243094	0.0001	1.7224	5.00576914894416e-05	-14.2860487146437	0.00172175091084359	0.00651175504301944	0.00651176	-14.286	Downregulated	DEGs	2.1863	-14.286	1	NA	PI-PLC Y-box domain-containing protein
1007	ASIM_0000587101	0.0001	0.0001	0.0001	0.0001	10.5995475481481	5.13525707407407	2.54152385925926	6.04161892592593	1.64487566856962e-05	-15.8916619355322	4.0789410776676e-06	2.86610700191431e-05	2.86611e-05	-15.8917	Downregulated	DEGs	4.54271	-15.8917	1	NA	Transposase
1008	ASIM_0000587501	16.9746107279693	13.3922140804598	12.9267592911877	6.57308256704981	7.29576494252874	4.84822088122605	5.48207337164751	5.04075890804598	2.19998530182233	1.13749388508681	0.00560991087116803	0.0180780086515737	0.018078	1.13749	Upregulated	DEGs	1.74285	1.13749	1	NA	SCP domain-containing protein
1009	ASIM_0000588301	41.6052598043478	30.7812365	44.039833326087	30.8787646086957	1716.52188780435	1093.97357923913	660.957249369565	2958.99629017391	0.0229074352488046	-5.44804024841544	1.90579225973386e-28	1.53242269789209e-26	1.53242e-26	-5.44804	Downregulated	DEGs	25.8146	-5.44804	1	NA	MSP domain-containing protein
1010	ASIM_0000589901	21.4496097820513	20.9084372820513	21.7650056282051	34.5417812948718	208.428002269231	216.349905025641	89.675448551282	113.052511141026	0.157233325101636	-2.66902107027098	2.03865701075427e-15	5.24380010526975e-14	5.2438e-14	-2.66902	Downregulated	DEGs	13.2804	-2.66902	1	NA	Small hydrophilic protein
1011	ASIM_0000590001	142.684963792208	133.042373298701	110.349144311688	179.737472727273	81.482462025974	66.8387873766234	36.982533974026	68.9878703376623	2.22505908418686	1.153843645891	3.26080628270469e-06	2.33109205227447e-05	2.33109e-05	1.15384	Upregulated	DEGs	4.63244	1.15384	1	NA	Microtubule-associated protein
1012	ASIM_0000590501	1.13450918721461	0.0001	0.0001	1.57751152511416	15.6493380319635	26.0456358949772	9.26939864383562	11.5572288858448	0.0433805380722784	-4.52680824212661	1.10107153835841e-07	1.00459876814999e-06	1.0046e-06	-4.52681	Downregulated	DEGs	5.99801	-4.52681	1	NA	branched-chain-amino-acid transaminase
1013	ASIM_0000592701	22.2598463082707	12.6433176917293	11.9546783383459	10.0121566992481	6.70236634586466	3.51089001503759	1.61963136842105	0.0001	4.80605577716138	2.26485339190664	0.000658645481367138	0.00277914431494498	0.00277914	2.26485	Upregulated	DEGs	2.55609	2.26485	1	NA	NA
1014	ASIM_0000593701	1.462386	9.571866	6.5764005	3.999786	0.0001	1.54683	0.0001	0.0001	13.9680818677164	3.80406201470921	0.00101894854653514	0.00409646578103372	0.00409647	3.80406	Upregulated	DEGs	2.38759	3.80406	1	NA	Transmembrane protein 128
1015	ASIM_0000594701	0.0001	0.0634401222222222	0.0001	0.0592248111111111	0.368563586752137	0.212414583333333	0.266453438888889	0.306557689316239	0.106469733744787	-3.23148472248373	0.0131643510832911	0.0373292715324113	0.0373293	-3.23148	Downregulated	DEGs	1.42795	-3.23148	1	NA	Transposase
1016	ASIM_0000596201	2.87901317647059	1.16109176470588	1.14189670588235	2.10180352941176	7.07518729411765	5.42522964705882	2.87408117647059	6.72966988235294	0.329521797720257	-1.6015541928626	0.0126750328228106	0.0361659727055388	0.036166	-1.60155	Downregulated	DEGs	1.4417	-1.60155	1	NA	NA
1017	ASIM_0000596401	0.0001	0.0001	0.770757704347826	0.0001	3.97294873043478	2.72716299130435	3.27758942608696	3.594192	0.0568128334013101	-4.13763933410925	0.000736228347723882	0.00307146561308493	0.00307147	-4.13764	Downregulated	DEGs	2.51265	-4.13764	1	NA	HCO3_cotransp domain-containing protein
1018	ASIM_0000596501	1.40054506666667	0.0001	0.0001	0.0001	6.97060995555556	3.60167982222222	4.13425475555556	3.8205888	0.0756104596141876	-3.72527036551719	0.00190139151674678	0.007101809717366	0.00710181	-3.72527	Downregulated	DEGs	2.14863	-3.72527	1	NA	SAM-dependent methyltransferase
1019	ASIM_0000599201	0.0001	0.0001	0.0001	0.0001	3.83941955128205	0.0001	0.0001	2.38247121794872	6.42870724384259e-05	-13.9251118209283	0.0128392677051787	0.0365705919879291	0.0365706	-13.9251	Downregulated	DEGs	1.43687	-13.9251	1	NA	EGF-like domain protein
1020	ASIM_0000599601	12.3056720181818	13.3813979090909	17.9155355272727	8.26116028181818	7.12025866363636	5.27714237272727	1.96816791818182	4.71463032727273	2.7181983254119	1.44265072198092	9.57117854366728e-05	0.000499744144513221	0.000499744	1.44265	Upregulated	DEGs	3.30125	1.44265	1	NA	Transmembrane protein
1021	ASIM_0000600801	1.16726887179487	1.46740825641026	0.51653282051282	1.10411794871795	28.522785948718	32.1094896923077	10.5698398974359	14.5149732820513	0.0496438686379834	-4.33224064386004	1.21195908685265e-18	4.42090164738717e-17	4.4209e-17	-4.33224	Downregulated	DEGs	16.3545	-4.33224	1	NA	Putative syntaxin-5 (inferred by orthology to a C. elegans protein)
1022	ASIM_0000601001	0.0001	0.0001	0.0001	0.0001	6.25224781003584	13.989184702509	4.71976931899642	9.56836638351254	1.15842745993451e-05	-16.3974727681446	6.03955893137179e-14	1.32184145416319e-12	1.32184e-12	-16.3975	Downregulated	DEGs	11.8788	-16.3975	1	NA	Protein kinase domain-containing protein
1023	ASIM_0000602901	2.92979487179487	2.48548326923077	0.690213461538462	2.46558288461538	11.8782940384615	10.919847982906	10.0561413461538	11.7058015384615	0.192348701876659	-2.37820400168344	7.47704814175899e-07	5.97066184515072e-06	5.97066e-06	-2.3782	Downregulated	DEGs	5.22398	-2.3782	1	NA	Peptidase A1 domain-containing protein
1024	ASIM_0000603501	0.647412226628895	1.05677449291785	1.15639235127479	1.96671247592068	14.3424910708215	10.239910266289	9.999868101983	6.34480106515581	0.117948621469035	-3.08376953778865	7.68868354881894e-13	1.478113446485e-11	1.47811e-11	-3.08377	Downregulated	DEGs	10.8303	-3.08377	1	NA	60S ribosomal protein L39 (inferred by orthology to a C. elegans protein)
1025	ASIM_0000604101	0.0001	0.0001	0.0001	0.0001	4.60661527918782	3.86912239593909	2.59318382402707	2.59164383417936	2.92813650269623e-05	-15.0596576642668	2.83919258145956e-13	5.74486078791172e-12	5.74486e-12	-15.0597	Downregulated	DEGs	11.2407	-15.0597	1	NA	Salivary glue protein Sgs-3-like
1026	ASIM_0000604301	2.77648134874759	0.0001	4.95839010597303	2.45376843159923	0.0001	0.0001	0.0001	0.392642495183044	25.9293408354157	4.69651362597003	0.00548481474400698	0.0177366959041205	0.0177367	4.69651	Upregulated	DEGs	1.75113	4.69651	1	NA	FACT complex subunit
1027	ASIM_0000606201	85.8196499	12.76783725	23.74402155	20.93872915	1437.85022585	1895.43940435	655.15316805	682.18621785	0.0306747201193109	-5.0268060091897	7.15392277954706e-19	2.66206534979765e-17	2.66207e-17	-5.02681	Downregulated	DEGs	16.5748	-5.02681	1	NA	Globin-like protein (inferred by orthology to a C. elegans protein)
1028	ASIM_0000606701	9.51327986538462	8.90619028205128	13.8407315897436	21.6667393076923	38.4836124551282	46.0138410320513	51.5953794679487	35.0306048653846	0.315134745606469	-1.66595926547441	0.000171630752376775	0.000842393613178362	0.000842394	-1.66596	Downregulated	DEGs	3.07448	-1.66596	1	NA	CG326
1029	ASIM_0000606801	22.3446166887417	16.6842397350993	16.9544614569536	20.9065279470199	62.8780847682119	61.7701931125828	32.520122384106	39.0930389403973	0.391772556744498	-1.35191175301255	5.68605439392917e-06	3.86042180474765e-05	3.86042e-05	-1.35191	Downregulated	DEGs	4.41337	-1.35191	1	NA	Ligase_CoA domain-containing protein
1030	ASIM_0000607501	2.97138533333333	2.67037133333333	2.865124	5.16349733333333	13.1028786666667	9.13487866666667	5.66716266666667	5.14541333333333	0.413622999263749	-1.27361168679439	0.0156942709308573	0.043327339393234	0.0433273	-1.27361	Downregulated	DEGs	1.36324	-1.27361	1	NA	Fibronectin type-III domain-containing protein
1031	ASIM_0000608501	0.0940672956810631	0.13487449833887	0.172487366555925	0.289953590254707	6.58749306533776	8.74224905869324	3.25272735105205	4.31592327353267	0.0301935056499702	-5.04961791751386	3.01084567426545e-17	9.51838972647269e-16	9.51839e-16	-5.04962	Downregulated	DEGs	15.0214	-5.04962	1	NA	Probable histidine ammonia-lyase (inferred by orthology to a C. elegans protein)
1032	ASIM_0000609901	3.26827526666667	8.39822209333333	7.83937077333333	5.53353816	78.6769905066667	79.81437704	47.9688414666667	68.7386626933333	0.0909865877648754	-3.45820229491609	1.97252711045605e-18	6.98848972811767e-17	6.98849e-17	-3.4582	Downregulated	DEGs	16.1556	-3.4582	1	NA	Peptidase_M1 domain-containing protein
1033	ASIM_0000611301	4.4078515	3.92240569444444	3.29968939484127	3.99200480357143	30.724406031746	32.7157559007937	38.3708840615079	23.1414572777778	0.125023116654755	-2.99973322240184	1.69912551681113e-15	4.41343080167206e-14	4.41343e-14	-2.99973	Downregulated	DEGs	13.3552	-2.99973	1	NA	60S ribosomal protein L19 (inferred by orthology to a C. elegans protein)
1034	ASIM_0000612501	1.51454756923077	1.78951635113122	1.08571331945701	1.60922187511312	5.92336602533937	4.96650431493213	3.76348699004525	4.67947173755656	0.310301151159562	-1.68825904588051	8.30439571210533e-07	6.59148044204618e-06	6.59148e-06	-1.68826	Downregulated	DEGs	5.18102	-1.68826	1	NA	Glycine dehydrogenase (decarboxylating), mitochondrial (inferred by orthology to a human protein)
1035	ASIM_0000613201	0.0001	0.348121866666667	0.463200533333333	0.660599733333333	1.64048453333333	3.84129973333333	0.741954933333333	1.27103946666667	0.196406351515117	-2.34808650967877	0.0068004542833763	0.0213563595715336	0.0213564	-2.34809	Downregulated	DEGs	1.67047	-2.34809	1	NA	Glycogen [starch] synthase
1036	ASIM_0000615301	0.0001	0.0001	0.316763487179487	0.0001	1.47756543589744	1.50633973333333	0.824122153846154	0.62820975042735	0.0714712676365224	-3.80649281318874	0.00273067896894516	0.00970803092112106	0.00970803	-3.80649	Downregulated	DEGs	2.01287	-3.80649	1	NA	DUF523 domain-containing protein
1037	ASIM_0000615701	0.0001	0.0001	0.0001	0.0001	0.256421798449612	0.684537584496124	0.521476731782946	0.575848663565891	0.000196243431859742	-12.3150680108035	1.0091365537616e-11	1.67531161806705e-10	1.67531e-10	-12.3151	Downregulated	DEGs	9.7759	-12.3151	1	NA	ShKT domain-containing protein
1038	ASIM_0000617801	0.374678214209968	0.542850786850477	0.506095590668081	0.334252954400848	0.237297490986214	0.223515552492047	0.0550662311770944	0.0871918366914104	2.91487606196841	1.54343454257335	0.00454268100361143	0.0150586740420845	0.0150587	1.54343	Upregulated	DEGs	1.82221	1.54343	1	NA	NA
1039	ASIM_0000619001	23.9119756894977	7.819184	21.0930634520548	10.7465094794521	0.0001	3.98946312328767	0.0001	3.06886235616438	9.00623406489985	3.17092397267	0.000418039288565804	0.00185623495864009	0.00185623	3.17092	Upregulated	DEGs	2.73137	3.17092	1	NA	WWE domain-containing protein
1040	ASIM_0000619101	0.321099383886256	0.0001	0.0001	0.154507464454976	2.35486759478673	0.263834537914692	1.29680036729858	0.58480731042654	0.105727576185724	-3.24157638100835	0.005553057859699	0.0179260345710025	0.017926	-3.24158	Downregulated	DEGs	1.74652	-3.24158	1	NA	LisH domain-containing protein
1041	ASIM_0000619601	5.27169676923077	5.84172507692308	5.23241061538462	2.386818	2.42528246153846	3.22387046153846	0.737944307692308	0.914221538461539	2.56565300784862	1.35932606609921	0.0130577098651568	0.0370837356029193	0.0370837	1.35933	Upregulated	DEGs	1.43082	1.35933	1	NA	NA
1042	ASIM_0000620501	0.510743860465116	0.0001	1.55876441860465	0.0001	4.28853087209302	7.23191808139535	5.17638540697674	5.1953968501292	0.0945407646740078	-3.40291965608157	0.000399074593185976	0.00178143507757216	0.00178144	-3.40292	Downregulated	DEGs	2.74923	-3.40292	1	NA	PBPe domain-containing protein
1043	ASIM_0000621001	0.0001	0.262565598148148	0.0001	0.0001	1.01378879814815	1.82155205277778	1.1790440037037	1.42457091111111	0.0483301592198825	-4.37093244215669	0.000403198229992671	0.00179767311125469	0.00179767	-4.37093	Downregulated	DEGs	2.74529	-4.37093	1	NA	Inner membrane protein
1044	ASIM_0000622501	0.0001	0.0001	0.0001	0.0001	3.94716268309859	0.690246788732394	2.77293946478873	0.0001	5.39778363525787e-05	-14.1772733254565	0.000477878617528656	0.00208785427653555	0.00208785	-14.1773	Downregulated	DEGs	2.6803	-14.1773	1	NA	Glycine-rich cell wall structural protein-like
1045	ASIM_0000622701	0.742487363013699	1.3557068869863	1.15399739383562	1.4775041369863	0.515314071917808	0.177262739726027	0.281905719178082	0.167902969178082	4.14019241387598	2.04969781798886	0.00327476929102939	0.0113969859368268	0.011397	2.0497	Upregulated	DEGs	1.94321	2.0497	1	NA	CDK5RAP1-like protein (inferred by orthology to a C. elegans protein)
1046	ASIM_0000623701	6.70701306617647	6.43122688480392	4.77226541176471	5.40320125490196	39.562065499183	42.6942424787582	50.6040388308824	22.0748229787582	0.150473947584725	-2.73241436832661	4.30685868547069e-13	8.50064509382017e-12	8.50065e-12	-2.73241	Downregulated	DEGs	11.0705	-2.73241	1	NA	ADH_N domain-containing protein
1047	ASIM_0000623901	1.62753143491124	1.99135355029586	2.35907396449704	2.40641235207101	0.487844304733728	1.43363572485207	0.611962647928994	0.88839275147929	2.45025556481537	1.29293223202909	0.00609058246870137	0.0194138628362915	0.0194139	1.29293	Upregulated	DEGs	1.71189	1.29293	1	NA	NtCtMGAM_N domain-containing protein
1048	ASIM_0000625601	1.71121493333333	1.20481619166667	1.20054758055556	1.46697594166667	36.8651969916667	56.1777349194444	20.2923524527778	33.0011807166667	0.0381555933044343	-4.7119616296721	2.77744953457838e-39	4.75612515671228e-37	4.75613e-37	-4.71196	Downregulated	DEGs	36.3227	-4.71196	1	NA	phosphoglycerate mutase (2,3-diphosphoglycerate-independent)
1049	ASIM_0000627501	8.46673374129353	4.1857332305141	2.42429800165837	6.32037864510779	43.5776218623549	38.1248348971808	20.4378616185738	28.0357301691542	0.164370818267732	-2.60497390339434	6.69786713112925e-11	9.90962837784835e-10	9.90963e-10	-2.60497	Downregulated	DEGs	9.00394	-2.60497	1	NA	Mobilization protein
1050	ASIM_0000627601	11.8708299889625	7.99066929580574	13.3287857262693	12.0994982781457	0.238735362030905	0.228524543046358	0.115586821192053	0.245584470198675	54.6693358268928	5.77265994335209	4.2455334180183e-25	2.70747913906312e-23	2.70748e-23	5.77266	Upregulated	DEGs	22.5674	5.77266	1	NA	MFS domain-containing protein
1051	ASIM_0000628101	0.259330064516129	1.09038623655914	0.0001	0.931356903225806	0.0001	0.0001	0.0001	0.0001	5702.93301075269	12.4774883709165	0.00044675319983754	0.00196673498638312	0.00196673	12.4775	Upregulated	DEGs	2.70625	12.4775	1	NA	AGC-kinase C-terminal domain-containing protein
1052	ASIM_0000628501	73.0981379120879	56.7450387582418	26.8799444835165	73.70243	143.416050923077	196.597573065934	147.982911615385	117.793137175824	0.380372200959333	-1.39451628245232	0.000310144202005053	0.00142504518556061	0.00142505	-1.39452	Downregulated	DEGs	2.84617	-1.39452	1	NA	Estradiol 17-beta-dehydrogenase 2
1053	ASIM_0000629001	3.16053373787879	1.02477571969697	0.0001	1.62912513484848	9.89408812727273	12.9824631363636	6.17345388636364	8.97156251666667	0.15292727126351	-2.70908239186208	0.000314197809148384	0.00144080691356068	0.00144081	-2.70908	Downregulated	DEGs	2.84139	-2.70908	1	NA	SMI1/KNR4 family protein
1054	ASIM_0000629601	9.56654900921659	11.2003472442396	9.56054184331797	9.72051649078341	211.718012370968	154.056641103687	107.270101292627	110.906720836406	0.0685809630777216	-3.86604802569224	8.11262039844679e-38	1.25029001374062e-35	1.25029e-35	-3.86605	Downregulated	DEGs	34.903	-3.86605	1	NA	Elongation of very long chain fatty acids protein
1055	ASIM_0000631001	13.8596685544218	2.84201872959184	4.27002029761905	9.88468558163265	159.39955085034	113.279598353742	71.8257653129252	119.451129503401	0.0665071477372715	-3.91034678974792	9.24873983798286e-18	3.10428665269791e-16	3.10429e-16	-3.91035	Downregulated	DEGs	15.508	-3.91035	1	NA	DUF3707 domain-containing protein
1056	ASIM_0000631701	5.62458990990991	2.03276486486486	3.33271554054054	0.903691756756757	0.0001	0.0001	0.0001	0.0001	29734.4051801802	14.8598455952606	3.50223950067791e-07	2.96703698238833e-06	2.96704e-06	14.8598	Upregulated	DEGs	5.52768	14.8598	1	NA	Peptidase A1 domain-containing protein
1057	ASIM_0000632101	1.4589199030303	2.90817397575758	2.25088744848485	1.4751006969697	6.74555527878788	6.58213884848485	3.70058353939394	4.14013813333333	0.382318738478409	-1.38715218258464	0.00899406412532291	0.0271436393494977	0.0271436	-1.38715	Downregulated	DEGs	1.56633	-1.38715	1	NA	Cullin-associated NEDD8-dissociated protein 1 (inferred by orthology to a C. elegans protein)
1058	ASIM_0000632701	0.0001	0.0001	0.0001	0.0001	7.39747997250859	4.92126649942726	0.678016986254296	1.05042479381443	2.84754495222856e-05	-15.0999218574919	1.29506968581946e-11	2.11955918314558e-10	2.11956e-10	-15.0999	Downregulated	DEGs	9.67375	-15.0999	1	NA	OstA-like_N domain-containing protein
1059	ASIM_0000633501	3.47155893577982	1.94857728440367	2.35302418348624	3.70077104587156	8.91918858715596	9.84876957798165	5.66511335779817	4.48647853211009	0.396753456665185	-1.3336853024709	0.00325842289163352	0.0113465021573847	0.0113465	-1.33369	Downregulated	DEGs	1.94514	-1.33369	1	NA	NA
1060	ASIM_0000633701	10.9701965625	3.92577928125	2.42939034375	4.99203009375	1.34558503125	2.12802046875	0.81620053125	2.24391365625	3.41572601039903	1.7721922550252	0.0133633286015595	0.037806547216956	0.0378065	1.77219	Upregulated	DEGs	1.42243	1.77219	1	NA	NA
1061	ASIM_0000634001	5.78359585074627	12.3760286865672	7.27890868656716	6.06251579104478	67.4471307761194	29.8755360895522	18.4309111343284	20.053831880597	0.231953831109962	-2.10809041995334	5.77428256226976e-05	0.000316226182133897	0.000316226	-2.10809	Downregulated	DEGs	3.5	-2.10809	1	NA	Extensin-like
1062	ASIM_0000634501	1.33227625688073	0.842374614678899	1.65241020183486	1.18874099082569	0.0001	0.0001	0.0001	0.0001	12539.5051605504	13.6141927965486	0.000128157966942271	0.000650604842336084	0.000650605	13.6142	Upregulated	DEGs	3.18668	13.6142	1	NA	NA
1063	ASIM_0000635401	5.75690491029103	3.83474350615062	4.07936728052805	4.96590593519352	1.52905170417042	1.2911143780378	0.329396152415242	0.523562412241224	5.07386038425659	2.34308382178422	9.49124765683896e-14	2.04105969959976e-12	2.04106e-12	2.34308	Upregulated	DEGs	11.6901	2.34308	1	NA	isocitrate dehydrogenase (NADP(+))
1064	ASIM_0000636801	1.3749216080402	4.95043147738693	6.06367995979899	7.28668736683417	3.8370544321608	2.1798344321608	0.677391698492462	0.0001	2.9391398094926	1.55539398697981	0.0158038980074652	0.043542227488623	0.0435422	1.55539	Upregulated	DEGs	1.36109	1.55539	1	NA	CUB domain-containing protein
1065	ASIM_0000637501	0.0001	0.0001	0.0001	0.0001	2.16015302403101	3.9708621744186	1.03192778217054	0.407621372093023	5.28362195160056e-05	-14.2081132304226	6.35129841707624e-12	1.08059717502675e-10	1.0806e-10	-14.2081	Downregulated	DEGs	9.96634	-14.2081	1	NA	FAS1 domain-containing protein
1066	ASIM_0000638101	2.184014	1.08244110481586	1.31099273087819	1.40773241359773	8.03663576203966	3.94066656090652	2.56825870254958	3.66775616430595	0.328615605104769	-1.60552710311823	0.000833684737563309	0.00343465483103048	0.00343465	-1.60553	Downregulated	DEGs	2.46412	-1.60553	1	NA	Ubiquitin-protein ligase,putative (inferred by orthology to a S. mansoni protein)
1067	ASIM_0000638601	51.6210427848101	57.9776382489452	47.3658663164557	65.5668565822785	122.29154171308	126.671925772152	159.151953611814	103.565057299578	0.434903056356191	-1.20123424726169	0.000632031358719549	0.0026802999193211	0.0026803	-1.20123	Downregulated	DEGs	2.57182	-1.20123	1	NA	PPIase cyclophilin-type domain-containing protein
1068	ASIM_0000640201	53.4809133051643	60.7203669295775	48.2804101971831	69.9738051079812	18.9441229295775	26.7136785539906	17.063038084507	14.8473689483568	2.9967882459302	1.58341714613398	2.37243151597392e-08	2.41340750585378e-07	2.41341e-07	1.58342	Upregulated	DEGs	6.61737	1.58342	1	NA	Transposase
1069	ASIM_0000641501	0.723996732899023	0.854158456026059	1.15249359283388	0.661007755700326	0.232673159609121	0.321658915309446	0.0568519739413681	0.0001	5.54841328476482	2.47207525371665	0.00556793971794674	0.0179616103946647	0.0179616	2.47208	Upregulated	DEGs	1.74565	2.47208	1	NA	Alpha-aminoadipic semialdehyde synthase, mitochondrial (inferred by orthology to a human protein)
1070	ASIM_0000642001	8.72974765714286	5.39761234285714	3.70193142857143	8.36936365714286	11.2639227428571	23.5947634285714	15.3359725714286	19.6923936	0.374871370410459	-1.41553244622598	0.0061776641189982	0.0196474153425198	0.0196474	-1.41553	Downregulated	DEGs	1.70669	-1.41553	1	NA	ER lumen protein-retaining receptor
1071	ASIM_0000644001	0.0001	0.0001	0.0001	0.0001	3.43545112354312	1.37939741258741	3.13961651282051	4.72512104428905	3.15467710900479e-05	-14.9521481259886	3.11977907611133e-09	3.63103802602913e-08	3.63104e-08	-14.9521	Downregulated	DEGs	7.43997	-14.9521	1	NA	RWD domain-containing protein
1072	ASIM_0000646001	10.8978346705202	4.98740782080925	13.9774922716763	8.83280123699422	27.1827069710983	37.1249597514451	14.3750629190751	34.3520070115607	0.342333137102166	-1.54652714604211	0.000111210078289137	0.000574181794494499	0.000574182	-1.54653	Downregulated	DEGs	3.24095	-1.54653	1	NA	Alpha-1,4 glucan phosphorylase
1073	ASIM_0000646101	0.0001	0.0001	1.36565942857143	0.675690476190476	6.74394137142857	9.00522914285714	1.30150213333333	4.93450746666667	0.0928602765203334	-3.42879461279089	0.00335115425538373	0.0116169159885786	0.0116169	-3.42879	Downregulated	DEGs	1.93491	-3.42879	1	NA	Peptidase_M1 domain-containing protein
1074	ASIM_0000646401	13.5052824076923	13.6642007615385	11.0162361692308	14.192365	60.7930915307692	30.2526111461538	36.0654701846154	26.7424355846154	0.340441052162862	-1.55452307965914	1.65032213432537e-05	0.000101398862299712	0.000101399	-1.55452	Downregulated	DEGs	3.99397	-1.55452	1	NA	Alpha-1,4 glucan phosphorylase
1075	ASIM_0000646701	0.901707782608696	0.469729173913043	0.741947608695652	0.0001	0.0001	0.136391869565217	0.0001	0.0001	15.4616698998987	3.95062423731962	0.016063356645624	0.0441288945044816	0.0441289	3.95062	Upregulated	DEGs	1.35528	3.95062	1	NA	Zizimin ortholog (inferred by orthology to a D. melanogaster protein)
1076	ASIM_0000647401	0.718889066666667	1.49527044848485	0.442852606060606	0.956902933333333	7.8179271030303	6.22397340606061	4.89377343030303	4.18306797575758	0.156319710986391	-2.67742838981032	0.00014499202835166	0.000727280328813562	0.00072728	-2.67743	Downregulated	DEGs	3.1383	-2.67743	1	NA	Ku_N domain-containing protein
1077	ASIM_0000647801	2.27600875621891	3.83841408955224	1.3584728358209	1.16965779104478	14.5802930149254	22.900336079602	10.2294417512438	8.71786587064677	0.153160898227956	-2.7068800687273	4.6371455968646e-05	0.000259471522397123	0.000259472	-2.70688	Downregulated	DEGs	3.58591	-2.70688	1	NA	Acyl-CoA_dh_N domain-containing protein
1078	ASIM_0000648001	0.924992	1.858795	1.562933	0.0001	0.0001	0.0001	0.0001	0.0001	10867.05	13.4076727350035	0.00156155204618696	0.00598929721984859	0.0059893	13.4077	Upregulated	DEGs	2.22262	13.4077	1	NA	Fanconi-associated nuclease
1079	ASIM_0000648101	24.3699486524064	9.65384735294118	19.5258439037433	17.0912048770053	107.549760882353	102.628331721925	47.8925596951872	71.5631902887701	0.214300947473824	-2.2222898663719	1.37047881278103e-11	2.23309560912531e-10	2.2331e-10	-2.22229	Downregulated	DEGs	9.65109	-2.22229	1	NA	NA
1080	ASIM_0000649201	1.83928235062893	2.13193742924528	4.85565204402516	2.42883352987421	1.99832067610063	0.231456092767296	0.0001	0.497902012578616	4.12632631001135	2.04485791410384	0.00595963201919169	0.0190555730572149	0.0190556	2.04486	Upregulated	DEGs	1.71998	2.04486	1	NA	CDK5RAP1-like protein (inferred by orthology to a C. elegans protein)
1081	ASIM_0000650701	3.62802280612245	2.57325482993197	2.00264284013605	2.69079804421769	13.332907329932	8.33752860544218	2.1051731292517	6.34824056122449	0.361664218077194	-1.46727722555328	0.00544269307352191	0.0176128023975003	0.0176128	-1.46728	Downregulated	DEGs	1.75417	-1.46728	1	NA	Glyco_hydro38C2 domain-containing protein
1082	ASIM_0000651701	22.4860355871314	7.18108565147453	13.2809246541555	7.95037867560322	28.9874893672922	52.166575383378	49.3555616300268	26.9953690938338	0.323154350851019	-1.62970467913742	0.000127608367304354	0.000648348666188659	0.000648349	-1.6297	Downregulated	DEGs	3.18819	-1.6297	1	NA	Transmembrane protein 144 (inferred by orthology to a human protein)
1083	ASIM_0000652801	14.0810739501425	10.5532499031339	10.394049025641	7.32342242307692	96.521556051282	121.614942693732	90.3410228219373	79.9480978490028	0.109034505411037	-3.19714332770477	8.34828204493551e-22	4.19546543856079e-20	4.19547e-20	-3.19714	Downregulated	DEGs	19.3772	-3.19714	1	NA	Galectin
1084	ASIM_0000652901	2.84098090551181	4.7167464015748	0.0001	2.582572	0.0001	0.0001	0.0001	0.0001	25350.9982677165	14.6297549381204	2.92983767826808e-05	0.000170552149895782	0.000170552	14.6298	Upregulated	DEGs	3.76814	14.6298	1	NA	Collagen triple helix repeat protein
1085	ASIM_0000653001	20.2477024459459	18.8111181081081	16.4313586621622	20.2193671418919	34.722542472973	56.7926535	49.8101642027027	24.9529958918919	0.455318107230645	-1.13505326084892	0.00280919161222473	0.00994350226058176	0.0099435	-1.13505	Downregulated	DEGs	2.00246	-1.13505	1	NA	Flagellar protein FlgN
1086	ASIM_0000653101	31.0068700591716	13.1131366331361	29.317752408284	23.2655667218935	1.74280921301775	0.70595650295858	0.0001	0.376396715976331	34.2280861164636	5.0971087203499	7.31094921751593e-22	3.6841606220365e-20	3.68416e-20	5.09711	Upregulated	DEGs	19.4337	5.09711	1	NA	Myosin motor domain-containing protein
1087	ASIM_0000654401	0.0001	0.0001	0.0001	0.0001	0.771398992857143	1.26021553571429	1.15481782857143	0.471613571428571	0.000109347998305809	-13.1587855684978	5.57574021819096e-06	3.79388298731507e-05	3.79388e-05	-13.1588	Downregulated	DEGs	4.42092	-13.1588	1	NA	NA
1088	ASIM_0000655401	11.6307855762712	4.24518040677966	13.4378728855932	6.77409971186441	2.45249450847458	1.41342990254237	0.507724970338983	0.0001	8.25103027949915	3.0445742752761	1.18819530715925e-06	9.19049937708208e-06	9.1905e-06	3.04457	Upregulated	DEGs	5.03666	3.04457	1	NA	Cryptochrome_C domain-containing protein
1089	ASIM_0000655501	2.60975885454545	3.30258254545455	3.65103287272727	3.58013616363636	22.9160751454545	29.0785862	20.1273073454545	12.5782412545455	0.155176834211247	-2.68801489601625	2.77648590743848e-10	3.78117307600643e-09	3.78117e-09	-2.68801	Downregulated	DEGs	8.42237	-2.68801	1	NA	Enoyl-CoA hydratase
1090	ASIM_0000656601	2.83269534504391	1.25660474529486	2.72771396235885	1.44883005771644	1.33381237641154	0.575288627352572	0.425401294855709	0.647739176913425	2.77168840223982	1.47076507644646	0.00498992249893328	0.0163594445480007	0.0163594	1.47077	Upregulated	DEGs	1.78623	1.47077	1	NA	CCDC92 domain-containing protein
1091	ASIM_0000657301	0.0001	0.0001	0.0001	0.0001	7.70399418292683	15.2300749146341	10.2733319756098	11.6590070731707	8.91535597624205e-06	-16.7752761657637	3.60948012396185e-16	1.01014728246594e-14	1.01015e-14	-16.7753	Downregulated	DEGs	13.9956	-16.7753	1	NA	ABC transmembrane type-1 domain-containing protein
1092	ASIM_0000658101	8.11928344791667	3.44662507291667	2.64781744791667	5.72199672916667	2.57364559375	3.424969625	0.707890677083333	2.43199446875	2.18150920857633	1.12532656362473	0.00974633925395306	0.0290396001550842	0.0290396	1.12533	Upregulated	DEGs	1.53701	1.12533	1	NA	NA
1093	ASIM_0000658501	17.6586818507463	14.274429358209	7.60964420895522	10.911055358209	83.1919751641791	83.6690377014925	55.6788613134328	84.5892685671642	0.164275556285459	-2.60581026736425	4.25420516668142e-12	7.44345036448498e-11	7.44345e-11	-2.60581	Downregulated	DEGs	10.1282	-2.60581	1	NA	Ig-like domain-containing protein
1094	ASIM_0000658801	1.24853940655106	1.19831301541426	0.366797965317919	0.739800044315992	104.080951322736	98.4249588689788	32.3525706763006	54.0456671464355	0.0122997556664416	-6.34522653293494	4.48626550622972e-44	9.99626437014608e-42	9.99626e-42	-6.34523	Downregulated	DEGs	41.0002	-6.34523	1	NA	NA
1095	ASIM_0000660901	4.26062231111111	5.58526367777778	5.19694656666667	3.66262795555556	14.8617330444444	10.5656133888889	6.81087978888889	12.3086005222222	0.419905566302631	-1.25186318210387	0.0183860226746369	0.0493513938091051	0.0493514	-1.25186	Downregulated	DEGs	1.3067	-1.25186	1	NA	NADH dehydrogenase [ubiquinone] 1 beta subcomplex subunit 6
1096	ASIM_0000663601	1.36025903225806	0.0001	1.51971929032258	3.50722470967742	26.3827248870968	48.5259672096774	18.9240045967742	21.3057882096774	0.0554749616310012	-4.1720194251854	7.59825641503694e-10	9.64435119604121e-09	9.64435e-09	-4.17202	Downregulated	DEGs	8.01573	-4.17202	1	NA	Papilin (inferred by orthology to a C. elegans protein)
1097	ASIM_0000664201	0.0001	0.0001	0.0001	0.0001	12.8638408091603	15.7520381068702	7.08038366793893	11.2265054923664	8.52464627298339e-06	-16.8399285980378	2.23240741145556e-62	1.87664284852087e-59	1.87664e-59	-16.8399	Downregulated	DEGs	58.7266	-16.8399	1	NA	Transmembrane protein
1098	ASIM_0000664701	6.79418764285714	3.04135413095238	8.71032782142857	4.0911875	1.08123563095238	0.0001	0.0001	0.0001	20.9304774132169	4.38753331397383	4.57748781762716e-06	3.18375553588555e-05	3.18376e-05	4.38753	Upregulated	DEGs	4.49706	4.38753	1	NA	Ovule protein
1099	ASIM_0000665501	3.5278152371134	1.11906853608247	2.02863774226804	3.22057464948454	0.737087030927835	0.688858082474227	0.433244793814433	0.597792649484536	4.02774376153319	2.00997190436651	0.00114393715782807	0.00454380880517016	0.00454381	2.00997	Upregulated	DEGs	2.34258	2.00997	1	NA	H(+)/Cl(-) exchange transporter 5 (inferred by orthology to a human protein)
1100	ASIM_0000665701	10.3875816064257	5.05132448192771	13.2099467630522	14.2770141204819	5.65187853815261	3.18667214457831	1.87764293975904	0.894407726907631	3.69712693426639	1.88640457673936	9.80069218812619e-05	0.000510862461463376	0.000510862	1.8864	Upregulated	DEGs	3.2917	1.8864	1	NA	CREST protein
1101	ASIM_0000666001	8.94409931034483	5.73480064655172	13.5377338362069	3.44189150862069	0.0001	0.28366400862069	0.0001	0.327941206896552	51.7460860070617	5.69337783843168	1.52066891082999e-11	2.46047688861678e-10	2.46048e-10	5.69338	Upregulated	DEGs	9.60898	5.69338	1	NA	PINc domain-containing protein
1102	ASIM_0000667601	6.58162148571429	2.51067222857143	3.38885828571429	5.73906034285714	17.5763334857143	14.8866822857143	8.99969897142857	14.2380500571429	0.327108836086522	-1.61215736387991	0.000639005089790073	0.00270305583956487	0.00270306	-1.61216	Downregulated	DEGs	2.56814	-1.61216	1	NA	NADH dehydrogenase [ubiquinone] 1 beta subcomplex subunit 6
1103	ASIM_0000667901	10.0221686153846	8.68504369230769	11.1993698461538	7.36613415384615	4.864928	7.074432	1.66432	2.54216369230769	2.30850223859469	1.20695713139438	0.00290552303759369	0.010239089759386	0.0102391	1.20696	Upregulated	DEGs	1.98974	1.20696	1	NA	Proteasomal ubiquitin receptor ADRM1 homolog (inferred by orthology to a C. elegans protein)
1104	ASIM_0000668701	16.1019393838863	5.49796065402844	10.1878251374408	15.0635178199052	89.8861621706161	57.7172647677725	35.6862152417062	45.3302878009479	0.20493070310688	-2.28679194703565	3.71602211834971e-10	4.95487476977358e-09	4.95487e-09	-2.28679	Downregulated	DEGs	8.30497	-2.28679	1	NA	Tropomyosin
1105	ASIM_0000671701	7.83432252631579	5.41510284210526	13.2724208421053	7.55232347368421	69.2311810526316	82.3538443684211	34.7442665789474	63.5615589473684	0.136356211341996	-2.87454767502881	3.58217620983591e-14	8.01073359428117e-13	8.01073e-13	-2.87455	Downregulated	DEGs	12.0963	-2.87455	1	NA	Histidine ammonia-lyase (inferred by orthology to a human protein)
1106	ASIM_0000673201	1.22427570483461	0.0001	2.62259669720102	1.59567817811705	8.84462223918575	11.2679361526718	3.43950040203562	3.24002318066158	0.203143995502915	-2.29942537263286	0.00689827729443529	0.0216158489127899	0.0216158	-2.29943	Downregulated	DEGs	1.66523	-2.29943	1	NA	Endonuclease
1107	ASIM_0000674301	3.23591592307692	0.80863822051282	2.32158006666667	2.30045873333333	7.86439182564103	9.96999521538462	7.48672052307692	9.11535426666667	0.251669088020131	-1.99040007067611	2.67793063565908e-05	0.000157374163253508	0.000157374	-1.9904	Downregulated	DEGs	3.80307	-1.9904	1	NA	SERPIN domain-containing protein
1108	ASIM_0000676401	13.5250116315789	10.9092094008097	6.8041458582996	12.5440705263158	123.854599748988	188.315876587045	225.598900323887	165.551071348178	0.0622510514815857	-4.0057579838477	1.94279780132985e-21	9.45529014152481e-20	9.45529e-20	-4.00576	Downregulated	DEGs	19.0243	-4.00576	1	NA	Lysosomal protective protein (inferred by orthology to a human protein)
1109	ASIM_0000677201	0.0001	1.18615149145299	2.6624925982906	0.300354217948718	9.33408580341881	8.87937127777778	6.59864832051282	8.71970108974359	0.123736199800326	-3.01466046335035	0.000778043261149319	0.0032233718798601	0.00322337	-3.01466	Downregulated	DEGs	2.49169	-3.01466	1	NA	NA
1110	ASIM_0000678401	1.16534826724138	1.79524217068966	0.287962794827586	0.886642996551724	9.34929246724138	8.5679326137931	21.1875811241379	4.6127718	0.0945888683225109	-3.40218577958067	3.71397749913095e-07	3.13349908161167e-06	3.1335e-06	-3.40219	Downregulated	DEGs	5.50397	-3.40219	1	NA	Collagen triple helix repeat protein
1111	ASIM_0000679301	1.08763062992126	2.54564338582677	2.47015133858268	1.86872763779528	15.0630448818898	11.2253826377953	3.31731850393701	6.47799614173228	0.220934762131751	-2.17830766302324	0.00167555130086992	0.00637135549992477	0.00637136	-2.17831	Downregulated	DEGs	2.19577	-2.17831	1	NA	DUF4604 domain-containing protein
1112	ASIM_0000682401	11.1695158217822	10.4283430693069	12.5129721980198	8.3896418019802	68.3955117029703	97.3614351683168	36.489499960396	45.3173683960396	0.171674817872696	-2.54224966180587	1.10638756298367e-14	2.63679530796649e-13	2.6368e-13	-2.54225	Downregulated	DEGs	12.5789	-2.54225	1	NA	BZIP domain-containing protein
1113	ASIM_0000682701	0.0001	0.0001	0.0001	0.0001	3.09335588330632	5.68138649918963	2.83239048622366	3.28064841166937	2.68676703711991e-05	-15.1837692401577	4.01269738628808e-14	8.89818051103258e-13	8.89818e-13	-15.1838	Downregulated	DEGs	12.0507	-15.1838	1	NA	Aa_trans domain-containing protein
1114	ASIM_0000683101	0.0001	0.0001	0.0001	0.0001	1.63435824590164	0.7781265	0.0001	0.942620237704918	0.000119217753298052	-13.034113288985	0.00158263213356463	0.00605987550272138	0.00605988	-13.0341	Downregulated	DEGs	2.21754	-13.0341	1	NA	CUB domain-containing protein
1115	ASIM_0000684601	7.7050600229885	4.71641416091954	5.00988148275862	3.31862811494253	66.5566026091954	140.01119916092	99.0842512068965	90.020468908046	0.0524423169007349	-4.25312476456285	1.26767706318784e-23	7.21366757126027e-22	7.21367e-22	-4.25312	Downregulated	DEGs	21.1418	-4.25312	1	NA	Lysosomal protective protein (inferred by orthology to a human protein)
1116	ASIM_0000688301	10.3948242739726	13.836326347032	10.1682992511416	17.5921865981735	123.545364561644	120.186610497717	64.4198691689498	79.2221295936073	0.134215615874651	-2.89737555722218	3.15148837887503e-19	1.21932272131621e-17	1.21932e-17	-2.89738	Downregulated	DEGs	16.9139	-2.89738	1	NA	Nucleotide-binding alpha-beta plait domain-containing protein
1117	ASIM_0000688401	36.6265237285714	20.0472105428571	24.9899903571429	21.1649920142857	53.7589703	61.2948192285714	51.398728	39.7756626142857	0.498616224861346	-1.00399826631755	0.00624894491608974	0.0198434044090254	0.0198434	-1.004	Downregulated	DEGs	1.70238	-1.004	1	NA	Cytochrome c 2.1 (inferred by orthology to a C. elegans protein)
1118	ASIM_0000688501	8.85063131900827	10.0418121520661	12.0432784363636	13.8479579404959	4.12363580330578	4.77833752066116	3.62032920991736	1.68812559173554	3.15146591306379	1.65602305831524	1.70206238606665e-06	1.28324263220206e-05	1.28324e-05	1.65602	Upregulated	DEGs	4.89169	1.65602	1	NA	Helicase ATP-binding domain-containing protein
1119	ASIM_0000688801	41.2044351428571	22.2297364285714	32.3541634761905	13.0340031428571	96.2780845714286	54.0183147142857	50.1058221428571	62.839575	0.413393084483087	-1.27441384029286	0.00195491760903544	0.00727157004454977	0.00727157	-1.27441	Downregulated	DEGs	2.13837	-1.27441	1	NA	14-3-3 protein zeta (inferred by orthology to a D. melanogaster protein)
1120	ASIM_0000689401	9.5712321375	12.7258351	7.32766393333333	16.1827915791667	7.1313845625	5.01547085416667	1.51016726666667	5.60588402916667	2.37801716187904	1.24975912688695	0.00366823744527864	0.0125700172897875	0.01257	1.24976	Upregulated	DEGs	1.90066	1.24976	1	NA	Pre-mRNA-processing-splicing factor 8 (inferred by orthology to a human protein)
1121	ASIM_0000690101	46.2846825	29.57268075	38.65877175	44.67797175	115.42389675	65.7335985	68.0280645	70.4050485	0.498118851557335	-1.00543808332751	0.0020460496332865	0.00757095676630663	0.00757096	-1.00544	Downregulated	DEGs	2.12085	-1.00544	1	NA	LTD domain-containing protein
1122	ASIM_0000690601	4.71933729130435	4.59303834347826	10.2810050130435	5.10443789130435	1.92958553043478	0.4437089	0.4359361	0.0001	8.79135376616156	3.13608534072078	9.13589709149725e-05	0.000479725385605196	0.000479725	3.13609	Upregulated	DEGs	3.31901	3.13609	1	NA	Astacin domain-containing protein
1123	ASIM_0000691401	14.2503575427509	12.9200924312268	11.8172715018587	11.9891896394052	4.32857385130112	6.02913449070632	0.0001	2.83456301115242	3.86412038825996	1.95014004263124	0.000836394148393603	0.0034419833957257	0.00344198	1.95014	Upregulated	DEGs	2.46319	1.95014	1	NA	WH2 domain-containing protein
1124	ASIM_0000692301	11.161817862069	3.09621089655172	3.90265657471264	8.25769572413793	41.5178774482759	51.0757976321839	13.0044522988506	27.1606707126437	0.198995331662862	-2.32919350867039	4.2049729998222e-06	2.94794430093676e-05	2.94794e-05	-2.32919	Downregulated	DEGs	4.53048	-2.32919	1	NA	Myosin N-terminal SH3-like domain-containing protein
1125	ASIM_0000692501	44.1058492553191	32.9913427659574	59.5537343617021	48.7749724468085	178.49557	244.014056702128	138.269558829787	140.377115531915	0.264457295111588	-1.91889332190498	2.64762395232429e-10	3.61366475086977e-09	3.61366e-09	-1.91889	Downregulated	DEGs	8.44205	-1.91889	1	NA	Heat shock protein 70
1126	ASIM_0000693401	5.61469742063492	6.10451626984127	1.22961686507937	2.98541130952381	74.0630266547619	62.3665462261905	57.0306361706349	54.1145906825397	0.0643613238592591	-3.95766218836307	9.60396564818033e-17	2.8833724139196e-15	2.88337e-15	-3.95766	Downregulated	DEGs	14.5401	-3.95766	1	NA	Putative serine protease pcp-1 (inferred by orthology to a C. elegans protein)
1127	ASIM_0000696301	731.423940413793	512.264805701149	498.255926804598	633.852364873563	1873.65896698851	1729.41251402299	1681.23502657471	1687.50554482759	0.340771813688028	-1.55312208424788	4.63227038965172e-07	3.83650732584948e-06	3.83651e-06	-1.55312	Downregulated	DEGs	5.41606	-1.55312	1	NA	Glutamate dehydrogenase, mitochondrial (inferred by orthology to a D. melanogaster protein)
1128	ASIM_0000697601	153.044452485981	113.790999925234	100.788499738318	147.545893682243	653.512029308411	676.402306990654	492.08290811215	557.790868934579	0.216477190949361	-2.20771307103363	1.01104214649567e-13	2.16414507607535e-12	2.16415e-12	-2.20771	Downregulated	DEGs	11.6647	-2.20771	1	NA	Pyr_redox_2 domain-containing protein
1129	ASIM_0000697801	1.814369375	1.620906625	1.13842625	3.48368475	11.57731575	10.988219125	7.21459375	6.750778125	0.220563564302986	-2.18073360831394	0.000868045143509959	0.00355483323385146	0.00355483	-2.18073	Downregulated	DEGs	2.44918	-2.18073	1	NA	PIH1 domain-containing protein
1130	ASIM_0000698101	0.0001	0.0001	0.0001	0.145427398998331	4.15791962604341	7.03920412687813	1.09483871118531	4.21047602003339	0.00883065851985348	-6.82326325812439	5.3719981811546e-10	6.97680718836188e-09	6.97681e-09	-6.82326	Downregulated	DEGs	8.15634	-6.82326	1	NA	Ovule protein
1131	ASIM_0000700001	53.1797186017544	41.445476422807	49.4510942192982	72.8089338350877	0.905796147368421	0.566425	1.47107780350877	1.1412409245614	53.099058815201	5.73061438426564	1.2354886965769e-37	1.87287934053223e-35	1.87288e-35	5.73061	Upregulated	DEGs	34.7275	5.73061	1	NA	F-box protein
1132	ASIM_0000700101	26.2204363294118	35.5812400941176	33.9746561254902	32.6045674666667	245.96970585098	210.549917176471	187.403416784314	149.569790619608	0.161792136100201	-2.62778660754564	1.85455801100038e-17	6.02780243505116e-16	6.0278e-16	-2.62779	Downregulated	DEGs	15.2198	-2.62779	1	NA	40S ribosomal protein S15
1133	ASIM_0000700301	2.22469339583333	5.00931391666667	9.51917122916667	2.48505927083333	14.2249392708333	17.918953875	19.6094773333333	14.5398833958333	0.290199027623156	-1.78488540954749	0.00538867705273906	0.0174796890327628	0.0174797	-1.78489	Downregulated	DEGs	1.75747	-1.78489	1	NA	Translational activator GCN1 (inferred by orthology to a human protein)
1134	ASIM_0000700601	23.6390039560878	12.476929257485	18.113271241517	22.8002469540918	5.96995303393214	2.91566141716567	2.01653744510978	1.96578453493014	5.98615417642151	2.58162943665331	3.51478781191966e-14	7.86955033821333e-13	7.86955e-13	2.58163	Upregulated	DEGs	12.1041	2.58163	1	NA	Ovule protein
1135	ASIM_0000700701	6.11692545430287	4.60257683255504	6.25967617745163	9.06532743962642	15.8091354836558	18.1121619706471	12.08505909006	8.63822955970647	0.476616399918096	-1.0690995007376	0.00237767165753102	0.00860185047620865	0.00860185	-1.0691	Downregulated	DEGs	2.06541	-1.0691	1	NA	IF rod domain-containing protein
1136	ASIM_0000701301	21.9208016125	23.0232408	24.4965115	28.5400352291667	17.8343031833333	10.6932489708333	9.5901781875	8.49302737916667	2.10210247446531	1.07183300031788	0.000216180283178187	0.00103629812262763	0.0010363	1.07183	Upregulated	DEGs	2.98452	1.07183	1	NA	BCL9L protein
1137	ASIM_0000701401	0.0001	0.487570971428571	2.25713054117647	0.229590171428571	11.8505317563025	6.17193989243698	10.5409391798319	5.10939023697479	0.0883321728490533	-3.5009171895468	4.26400351395765e-05	0.000240422198131503	0.000240422	-3.50092	Downregulated	DEGs	3.61903	-3.50092	1	NA	Glucuronosyltransferase
1138	ASIM_0000701601	75.1650385274725	88.266346	120.704649472527	103.247777318681	0.572208813186813	1.23105481318681	2.28404367032967	1.73552759340659	66.5283867101666	6.05589814418742	5.36397306908994e-38	8.33624520502096e-36	8.33625e-36	6.0559	Upregulated	DEGs	35.079	6.0559	1	NA	F-box protein
1139	ASIM_0000701901	1.20268274666667	0.0001	0.0001	1.38958116444444	2.92665501333333	3.01835802666667	5.13786789333333	6.51294134222222	0.147334058648263	-2.76283712369084	0.0148679742237349	0.0415000661782883	0.0415001	-2.76284	Downregulated	DEGs	1.38195	-2.76284	1	NA	TraB domain containing
1140	ASIM_0000702001	4.04039973333333	4.1303834	5.50522304444445	7.75971252222222	64.7793854888889	76.3359126444444	35.6333343666667	57.4025936	0.0915464721540486	-3.44935189855194	2.97853460890129e-21	1.4270730325653e-19	1.42707e-19	-3.44935	Downregulated	DEGs	18.8456	-3.44935	1	NA	Probable urocanate hydratase (inferred by orthology to a C. elegans protein)
1141	ASIM_0000704501	0.0001	0.851212972332016	0.28773056916996	0.0001	9.41499456916996	24.4103472964427	19.8876356996047	15.7408138102767	0.0164014594299586	-5.93003199574326	1.59005097383988e-12	2.9524500713047e-11	2.95245e-11	-5.93003	Downregulated	DEGs	10.5298	-5.93003	1	NA	MFS domain-containing protein
1142	ASIM_0000705201	0.343572654618474	0.267653136546185	0.5968420562249	0.846781301204819	12.5174598313253	16.2001017429719	8.65264265863454	12.5078799236948	0.0411974353734551	-4.60130166035558	7.28230531652809e-19	2.70439667718615e-17	2.7044e-17	-4.6013	Downregulated	DEGs	16.5679	-4.6013	1	NA	Aa_trans domain-containing protein
1143	ASIM_0000705601	7.49524875051975	2.67223845322245	4.45119298960499	2.46342987110187	13.950820981289	11.724227995842	11.0649138461538	9.57290696673597	0.368841536745577	-1.43892696221517	0.00196890844408265	0.00731772362637953	0.00731772	-1.43893	Downregulated	DEGs	2.13562	-1.43893	1	NA	Envelope glycoprotein
1144	ASIM_0000706101	3.72179634756098	4.94131823170732	5.82344917073171	7.32263992073171	3.29066284146341	1.47958243902439	1.36011625609756	1.87160609146341	2.72548011745078	1.44651039578033	0.000635707907902375	0.00269462919561027	0.00269463	1.44651	Upregulated	DEGs	2.5695	1.44651	1	NA	Aldedh domain-containing protein
1145	ASIM_0000708301	4.58727795454545	2.92242972727273	7.356591	6.50183972727273	30.5840979090909	32.0765479090909	25.3982603636364	19.3891407272727	0.198869491105501	-2.33010612795066	2.62530269187578e-08	2.65126257827538e-07	2.65126e-07	-2.33011	Downregulated	DEGs	6.57655	-2.33011	1	NA	Putative syntaxin-5 (inferred by orthology to a C. elegans protein)
1146	ASIM_0000708801	18.8652415135135	6.86274	11.0573569189189	12.7631624864865	1.0176032972973	0.0001	0.0001	0.0001	48.6770217273864	5.60516899526082	2.84986806784691e-13	5.76015956795199e-12	5.76016e-12	5.60517	Upregulated	DEGs	11.2396	5.60517	1	NA	Myosin motor domain-containing protein
1147	ASIM_0000708901	13.0591408201893	5.54700174132492	15.5444681640379	1.62068752050473	5.96017362776025	4.03228300315457	1.59786919873817	3.2662872681388	2.40776938933502	1.26769722067116	0.0167811024132415	0.0457546425224435	0.0457546	1.2677	Upregulated	DEGs	1.33956	1.2677	1	NA	Cardiac phospholamban
1148	ASIM_0000709101	1.10142280139373	2.21469150522648	0.0001	0.0001	18.2004097421603	10.3887352891986	2.37303305226481	6.3167621184669	0.088959457770053	-3.4907081952704	0.00233582109601113	0.00848363616449917	0.00848364	-3.49071	Downregulated	DEGs	2.07142	-3.49071	1	NA	ORF3
1149	ASIM_0000709301	3.31293937850467	2.29724223364486	3.11285663551402	0.592090037383178	16.5365535	14.6933415981308	7.97887334579439	7.51652437850467	0.19935944158653	-2.32655616245149	0.000394111897147308	0.0017614077877821	0.00176141	-2.32656	Downregulated	DEGs	2.75414	-2.32656	1	NA	JAB_MPN domain-containing protein
1150	ASIM_0000711001	1.62521672170072	2.11624312424075	2.60473504362231	1.88851590778575	0.0001	0.227434289342904	0.132464788514633	0.176007215350635	15.3630860340503	3.94139613899498	2.36443303144228e-10	3.25355836930755e-09	3.25356e-09	3.9414	Upregulated	DEGs	8.48764	3.9414	1	NA	Rap1a domain-containing protein
1151	ASIM_0000711101	1.77900467283951	1.2271875	0.0001	3.3974325	29.9519253271605	48.1872312098765	24.0072496481481	31.3579177592593	0.047966421488373	-4.38183137778491	6.27815173146818e-11	9.34096042813938e-10	9.34096e-10	-4.38183	Downregulated	DEGs	9.02961	-4.38183	1	NA	Alpha/beta-hydrolase
1152	ASIM_0000712201	6.55390217391304	2.50875942028985	6.28097724637681	8.42610086956522	0.12093768115942	0.241184492753623	0.0001	0.0001	65.6038780443221	6.03570919433354	3.01675600447662e-13	6.07754744518415e-12	6.07755e-12	6.03571	Upregulated	DEGs	11.2163	6.03571	1	NA	Myosin_tail_1 domain-containing protein
1153	ASIM_0000712501	14.0051414222222	5.90874648282828	2.95290268282828	9.26205931919192	60.6802540343434	60.1524754020202	56.3139211939394	58.9358291737374	0.136091631762506	-2.8773497362446	4.08539056179902e-11	6.21342212581506e-10	6.21342e-10	-2.87735	Downregulated	DEGs	9.20667	-2.87735	1	NA	Tropomyosin (inferred by orthology to a C. elegans protein)
1154	ASIM_0000712801	0.0001	0.0001	0.0001	0.152920931603774	1.18912013325472	1.60432028419811	0.183924551886792	1.32148770400943	0.0356422848714204	-4.81026636506397	0.00141309613593716	0.00548223199874594	0.00548223	-4.81027	Downregulated	DEGs	2.26104	-4.81027	1	NA	ShKT domain-containing protein
1155	ASIM_0000713101	0.0001	0.0001	1.20411692947559	0.271818853526221	1.84845065822785	6.325630079566	2.39599542495479	2.55273408679928	0.112486255225146	-3.15217936660027	0.00344235542168152	0.0118951646428584	0.0118952	-3.15218	Downregulated	DEGs	1.92463	-3.15218	1	NA	TOG domain-containing protein
1156	ASIM_0000713601	252.662829609756	27.0279812195122	79.498177495935	135.068965268293	689.675158536585	387.076104504065	317.78113601626	471.763317691057	0.264833675155588	-1.91684151393924	0.00017792244573285	0.000869811713291918	0.000869812	-1.91684	Downregulated	DEGs	3.06057	-1.91684	1	NA	Proteasome assembly chaperone 1
1157	ASIM_0000714701	1.20089359585492	1.57535502590674	3.90370325388601	2.81753749222798	0.177097948186528	0.632118134715026	0.539391212435233	0.177748601036269	6.22232953038259	2.63745480105356	0.00081089261770464	0.0033467190519593	0.00334672	2.63745	Upregulated	DEGs	2.47538	2.63745	1	NA	Kinesin motor domain-containing protein
1158	ASIM_0000715301	6.88696428947368	1.90972936842105	0.0001	8.01254069736842	32.6471221315789	35.71473475	32.0283431973684	23.6850461315789	0.135476937331575	-2.88388081695574	0.000126058302548464	0.000641177735789686	0.000641178	-2.88388	Downregulated	DEGs	3.19302	-2.88388	1	NA	Aldedh domain-containing protein
1159	ASIM_0000716501	2.61060078091873	2.51566177385159	4.57706519081272	2.64789345583039	0.650827879858657	0.717764508833922	0.0001	0.679228310954064	6.03110325685197	2.59242193539244	5.39538774500784e-05	0.000297413713729284	0.000297414	2.59242	Upregulated	DEGs	3.52664	2.59242	1	NA	EH domain-containing protein
1160	ASIM_0000717401	179.935574823529	74.7098215927602	81.0742483257919	89.6306848325792	51.4003571402715	30.4518908687783	17.1814407511312	8.68042002714932	3.94888222502465	1.98144434021997	2.7844963241305e-08	2.80176686716374e-07	2.80177e-07	1.98144	Upregulated	DEGs	6.55257	1.98144	1	NA	Mechanosensitive ion channel family protein
1161	ASIM_0000718301	0.0001	0.0001	0.0001	0.0001	9.30584334615385	4.8648276025641	3.54609930769231	4.02064267948718	1.84014538059143e-05	-15.7298207236041	3.78704704152888e-09	4.36022468027457e-08	4.36022e-08	-15.7298	Downregulated	DEGs	7.36049	-15.7298	1	NA	Transmembrane protein 53 (inferred by orthology to a human protein)
1162	ASIM_0000719901	0.0001	0.0001	0.0001	0.0001	4.41107407594937	13.0719283291139	10.1286781518987	6.75314293670886	1.16398095300466e-05	-16.390573023777	6.2821267445663e-17	1.92992777431909e-15	1.92993e-15	-16.3906	Downregulated	DEGs	14.7145	-16.3906	1	NA	Serine protease
1163	ASIM_0000721301	0.0001	2.91507833532934	0.845488808383234	2.41843685628743	0.215862754491018	0.0001	0.0001	0.338488532934132	11.1425293568253	3.47800485686019	0.0171018752762285	0.0464915598057577	0.0464916	3.478	Upregulated	DEGs	1.33263	3.478	1	NA	CG12175
1164	ASIM_0000722101	0.0001	0.0001	0.832501388646288	0.28746003930131	5.76506115283843	3.06262017467249	1.94676307860262	2.79929943668122	0.0825241319506854	-3.59904013157112	0.000669260708787934	0.00282071730818688	0.00282072	-3.59904	Downregulated	DEGs	2.54964	-3.59904	1	NA	GCV_T domain-containing protein
1165	ASIM_0000722801	4.50052606896552	1.65224740229885	1.02302617241379	1.89730754022988	16.9092524482759	10.2140357241379	3.71779355172414	8.14333120689655	0.232736791495587	-2.10322880201003	0.000325037311436005	0.00148462337310385	0.00148462	-2.10323	Downregulated	DEGs	2.82838	-2.10323	1	NA	Septin-type G domain-containing protein
1166	ASIM_0000724201	2.77298288461538	4.74862806923077	7.67850863846154	3.89106609230769	1.06504084615385	1.22836488461538	0.0457052	0.692304884615385	6.2977786114747	2.65484304268428	4.35886587717462e-05	0.000245396850935974	0.000245397	2.65484	Upregulated	DEGs	3.61013	2.65484	1	NA	Endophilin-A (inferred by orthology to a D. melanogaster protein)
1167	ASIM_0000725001	0.0001	0.602855285377359	1.80240488679245	1.28406763443396	2.77170180660377	5.5965080754717	4.44396874764151	4.81617847877359	0.209289373019723	-2.25642903642789	0.00630436370494962	0.0200022134773269	0.0200022	-2.25643	Downregulated	DEGs	1.69892	-2.25643	1	NA	Copine domain-containing protein
1168	ASIM_0000725101	5.88609261016949	5.14294413559322	6.35421844067797	9.22892433898305	155.419007728814	131.847550372881	120.21279959322	62.0535487457627	0.0566779860588664	-4.14106769394833	5.76494717059576e-30	5.25206566369448e-28	5.25207e-28	-4.14107	Downregulated	DEGs	27.2797	-4.14107	1	NA	Annexin
1169	ASIM_0000725201	0.0001	0.0001	0.0001	0.0001	4.83998650434783	8.84786957043478	6.38855488695652	3.54419105217391	1.6934369401948e-05	-15.849686209342	1.8506668635012e-18	6.58196787953675e-17	6.58197e-17	-15.8497	Downregulated	DEGs	16.1816	-15.8497	1	NA	Ricin B-type lectin domain-containing protein
1170	ASIM_0000726101	6.39072264583333	0.0001	0.0001	0.0001	2167.711028625	2270.63832610417	1657.31902889583	1702.51685114583	0.000819552556579037	-10.2528759095601	1.59859428474214e-12	2.96236500020252e-11	2.96237e-11	-10.2529	Downregulated	DEGs	10.5284	-10.2529	1	NA	glutamate dehydrogenase [NAD(P)(+)]
1171	ASIM_0000727001	2.97096912765957	0.0001	0.0001	0.0001	1314.85374561702	1350.43301451064	1272.58222985106	1038.68895555319	0.000597053055581772	-10.7098532409845	8.34179329718274e-13	1.60034362280184e-11	1.60034e-11	-10.7099	Downregulated	DEGs	10.7958	-10.7099	1	NA	Glutamate dehydrogenase, mitochondrial (inferred by orthology to a D. melanogaster protein)
1172	ASIM_0000727201	9.75360475581395	8.41959646511628	15.9278968604651	11.3550678662791	7.7396156744186	4.50868584302326	3.57426772093023	6.48738165116279	2.03748390898507	1.0267886657147	0.00424328796301306	0.014237185701735	0.0142372	1.02679	Upregulated	DEGs	1.84658	1.02679	1	NA	COP9 signalosome complex subunit 7 (inferred by orthology to a D. melanogaster protein)
1173	ASIM_0000729401	1.69662735392321	2.66067737896494	1.87842665275459	1.37082055926544	4.82661065108514	5.09095137729549	5.7097769115192	6.35501543405676	0.346029902689585	-1.53103137899676	0.00342651482229252	0.011844853294108	0.0118449	-1.53103	Downregulated	DEGs	1.92647	-1.53103	1	NA	Secreted protein
1174	ASIM_0000729701	4.16265721518987	5.94548172151899	1.63429974683544	2.84797427848101	1.87814643037975	1.838144	0.425074025316456	0.785108658227848	2.96163454557122	1.56639362853345	0.00194796946873083	0.00725381383934204	0.00725381	1.56639	Upregulated	DEGs	2.13943	1.56639	1	NA	MAST4
1175	ASIM_0000730101	0.0001	1.197879075	0.650127075	0.0001	5.2388061375	15.817319925	8.4575538375	20.4843076875	0.0369656108011449	-4.75767243787374	8.85354178134955e-07	7.00331059470824e-06	7.00331e-06	-4.75767	Downregulated	DEGs	5.1547	-4.75767	1	NA	Peptidase_M1 domain-containing protein
1176	ASIM_0000730401	5.70209453731343	15.7827505074627	9.20865205970149	8.95834423880597	45.9312499701493	47.8815864179104	33.8004676119403	45.2216502089552	0.229420267010023	-2.12393525007537	1.23360141783211e-06	9.51782420583526e-06	9.51782e-06	-2.12394	Downregulated	DEGs	5.02146	-2.12394	1	NA	Probable citrate synthase, mitochondrial (inferred by orthology to a C. elegans protein)
1177	ASIM_0000730601	23.1877982608696	9.3974335942029	23.1903844637681	23.945282	8.26246611594203	13.4850737681159	2.05499649275362	6.95549246376812	2.59187279952294	1.37399491729644	0.000179510479148811	0.000877111440258418	0.000877111	1.37399	Upregulated	DEGs	3.05695	1.37399	1	NA	AMP-binding_C domain-containing protein
1178	ASIM_0000731301	0.386869393939394	0.764266689393939	0.531367303030303	0.441205143939394	8.22939585606061	8.61335296212121	8.70052704545454	4.77165984090909	0.0700548584698004	-3.83537108134238	1.60537984419503e-09	1.95328255516729e-08	1.95328e-08	-3.83537	Downregulated	DEGs	7.70923	-3.83537	1	NA	NA
1179	ASIM_0000731601	5.27174789018182	3.27464146036364	6.74187543272727	4.97883372	10.2166860523636	14.6835049810909	11.2768276014545	8.900879232	0.449601677591769	-1.15328067621284	0.00108987727168767	0.0043470341132368	0.00434703	-1.15328	Downregulated	DEGs	2.36181	-1.15328	1	NA	Thyroglobulin type-1 domain-containing protein
1180	ASIM_0000732901	1.91105064705882	0.300489	9.03283385294118	0.520094029411765	17.1720637941176	20.4710896764706	27.2666069117647	8.53718188235294	0.160176409890723	-2.64226640556576	0.0008832464207661	0.00361228644530037	0.00361229	-2.64227	Downregulated	DEGs	2.44222	-2.64227	1	NA	NA
1181	ASIM_0000733901	0.978555732954545	7.33872701298701	2.14780709172078	2.73126341396104	69.2184144691558	51.6519588798701	4.34474933035714	41.3482893116883	0.0792272029845952	-3.65786031915884	5.56295436195464e-07	4.5442260587451e-06	4.54423e-06	-3.65786	Downregulated	DEGs	5.34254	-3.65786	1	NA	NA
1182	ASIM_0000734801	0.0001	0.0001	0.0001	0.0001	0.0001	3.84875252830189	3.21838867924528	5.32230996226415	3.22852696209569e-05	-14.9187643990569	0.00103302681256954	0.00414420778127139	0.00414421	-14.9188	Downregulated	DEGs	2.38256	-14.9188	1	NA	Uncharacterized serine carboxypeptidase F13S12.6 (inferred by orthology to a C. elegans protein)
1183	ASIM_0000735801	1.42147454800937	2.08227488290398	2.84375175175644	2.1661296323185	0.764181512880562	0.589763466042155	0.0001	0.390319091334895	4.88065018085988	2.28707335070216	0.00442794123247703	0.014733779264741	0.0147338	2.28707	Upregulated	DEGs	1.83169	2.28707	1	NA	NA
1184	ASIM_0000736401	0.0001	0.0001	1.68088758178439	0.882261301115242	0.0001	0.0001	0.0001	0.0001	6408.37220724908	12.6457422285944	0.007858277526984	0.0241345342650738	0.0241345	12.6457	Upregulated	DEGs	1.61736	12.6457	1	NA	PHB domain-containing protein
1185	ASIM_0000737801	3.4508003375	5.69972685	4.175463125	6.6240774875	0.460628175	0.737254375	0.8355434	0.878469225	6.85123144929144	2.77636332327193	0.000279628785023005	0.00129936049000388	0.00129936	2.77636	Upregulated	DEGs	2.88627	2.77636	1	NA	NA
1186	ASIM_0000740501	29.1082975896226	25.5528388726415	19.3216951698113	34.4235922028302	82.6381941462264	75.5277668679245	40.193695495283	86.3653749245283	0.380740756402547	-1.39311908339892	0.000152948654589636	0.000761203557045404	0.000761204	-1.39312	Downregulated	DEGs	3.1185	-1.39312	1	NA	IF rod domain-containing protein
1187	ASIM_0000742201	2.27555580838323	0.193016826347305	1.14596077844311	1.57672568862275	0.0001	0.0001	0.0579541317365269	0.0989682634730539	33.0395873539983	5.04612376330157	0.00193915804616871	0.0072260304061745	0.00722603	5.04612	Upregulated	DEGs	2.1411	5.04612	1	NA	PEPCK_N domain-containing protein
1188	ASIM_0000742301	12.9919877286136	17.6241465250737	39.0724441533923	29.5685017817109	15.1191276224189	9.97011185840708	3.28959146902655	8.80896873156342	2.66907644547716	1.41634062654822	6.80144720103602e-05	0.000367580258725775	0.00036758	1.41634	Upregulated	DEGs	3.43465	1.41634	1	NA	Osteopontin
1189	ASIM_0000742801	5.17032776470588	2.63200327058824	2.67807088235294	3.38649581176471	10.0827594352941	11.0589966	9.6202146	8.81696505882353	0.350360551293771	-1.51308775047551	0.00449400319261435	0.0149213815160161	0.0149214	-1.51309	Downregulated	DEGs	1.82619	-1.51309	1	NA	Histone domain-containing protein
1190	ASIM_0000745201	2.23999648648649	3.1221379945946	1.07801807567568	5.39227654594595	13.7798571621622	16.9341146756757	10.1539827135135	12.0495103243243	0.223601586555626	-2.16099767008813	4.96666782813882e-05	0.000275422952964316	0.000275423	-2.161	Downregulated	DEGs	3.56	-2.161	1	NA	SKA2 domain-containing protein
1191	ASIM_0000747201	0.0639381793721973	0.166423795964126	0.0001	0.105056656950673	1.11048172869955	1.95744262331839	0.506516065022422	0.378673587443946	0.084874514599476	-3.55852477122067	0.000904867026596904	0.00369010160747148	0.0036901	-3.55852	Downregulated	DEGs	2.43296	-3.55852	1	NA	Mucin-associated surface protein (MASP)
1192	ASIM_0000748301	13.6857250588235	17.6517451323529	11.0257653970588	13.8670828676471	156.526046470588	122.714081470588	98.3079914558824	82.6144473970588	0.122196637696174	-3.03272350568645	5.5337186358132e-19	2.09285465134416e-17	2.09285e-17	-3.03272	Downregulated	DEGs	16.6793	-3.03272	1	NA	40S ribosomal protein S3 (inferred by orthology to a C. elegans protein)
1193	ASIM_0000749101	4.48270851136364	2.15024252840909	1.53999329545455	2.58442498295455	72.1012873238636	101.363449107955	24.839826592803	56.1290767840909	0.0422796660310696	-4.56389220892032	3.82042874453049e-25	2.45329893060232e-23	2.4533e-23	-4.56389	Downregulated	DEGs	22.6102	-4.56389	1	NA	Cofactor-independent phosphoglycerate mutase (inferred by orthology to a C. elegans protein)
1194	ASIM_0000750501	0.0001	0.0001	1.11736736486486	0.356162905405405	6.13471114864865	9.38951304054054	4.33579195945946	5.55389554054054	0.0579891158942358	-4.10807404675748	2.938906811827e-05	0.000170972452274075	0.000170972	-4.10807	Downregulated	DEGs	3.76707	-4.10807	1	NA	Septin-type G domain-containing protein
1195	ASIM_0000751401	15.4205915580524	10.4894567490637	3.31383618726592	13.1059741086142	4.99107098876405	4.69743568164794	3.21838793632959	5.91914384269663	2.24847403327488	1.16894622299653	0.0148425962345375	0.0414463196076605	0.0414463	1.16895	Upregulated	DEGs	1.38251	1.16895	1	NA	DnaJ homolog subfamily C member 9 (inferred by orthology to a human protein)
1196	ASIM_0000751901	0.517074850202429	0.300505336032389	0.631702821862348	0.0001	4.48773876923077	4.67789359919028	1.6624236437247	1.75779584210526	0.115159706699362	-3.11829207527347	0.0121021814155247	0.0348029455914652	0.0348029	-3.11829	Downregulated	DEGs	1.45838	-3.11829	1	NA	ER membrane protein complex subunit 1
1197	ASIM_0000753101	0.0001	0.0001	0.0001	0.0001	3.56293064220183	2.81800156880734	1.28099588073394	2.43827647706422	3.96031582603117e-05	-14.62402498795	2.93196989166155e-06	2.12143392708876e-05	2.12143e-05	-14.624	Downregulated	DEGs	4.67337	-14.624	1	NA	PAX3
1198	ASIM_0000753301	3.42931389795918	0.643661657142857	3.68660768571429	2.44848530204082	161.863031657143	202.639406779592	83.5709898367347	152.133830277551	0.0170075726299958	-5.87767893969407	1.69955691361454e-40	3.05161219032887e-38	3.05161e-38	-5.87768	Downregulated	DEGs	37.5155	-5.87768	1	NA	Reverse transcriptase domain-containing protein
1199	ASIM_0000754901	1.83080010917031	4.10179722707424	1.95049971615721	3.61378008733624	0.0001	1.12533910480349	0.0001	0.0001	10.2136440451268	3.35242578067958	0.0093966464417308	0.0281747048141001	0.0281747	3.35243	Upregulated	DEGs	1.55014	3.35243	1	NA	NA
1200	ASIM_0000755601	12.0860729139466	4.57297152522255	6.06788715133531	14.0128053649852	2.33472845697329	1.73853972106825	0.588433709198813	0.609130445103857	6.97038620068372	2.80123859215907	1.03723545511905e-07	9.48695969682085e-07	9.48696e-07	2.80124	Upregulated	DEGs	6.02287	2.80124	1	NA	Ataxin 2
1201	ASIM_0000756901	0.0001	0.0001	0.0001	0.431167886597938	3.03558017783505	1.98876107474227	0.709206548969072	3.12660058762887	0.0486975914675511	-4.36000576990546	0.00287771260842878	0.0101526930523239	0.0101527	-4.36001	Downregulated	DEGs	1.99342	-4.36001	1	NA	Septin-type G domain-containing protein
1202	ASIM_0000757501	4.08899314285714	2.13014514285714	6.5763137443609	4.65178285714286	60.8362857142857	48.0658697142857	17.777919406015	40.7512251428571	0.104205336096468	-3.26249893854924	1.16331379629462e-15	3.07347504981039e-14	3.07348e-14	-3.2625	Downregulated	DEGs	13.5124	-3.2625	1	NA	RNA-directed RNA polymerase
1203	ASIM_0000760201	11.5441284933333	8.72114114666667	8.11407417333333	10.3125525066667	92.3195801733333	115.42528228	44.113377	81.757137	0.115977556943969	-3.10808244141599	3.28666193459479e-19	1.26896713608342e-17	1.26897e-17	-3.10808	Downregulated	DEGs	16.8965	-3.10808	1	NA	DFP domain-containing protein
1204	ASIM_0000760701	62.1040141395939	55.9804875761421	38.194674106599	65.4529204568528	208.280649730964	158.499531383249	130.565283639594	108.415288840102	0.36603905909004	-1.44993049187287	8.78638473005891e-06	5.72973904082191e-05	5.72974e-05	-1.44993	Downregulated	DEGs	4.24187	-1.44993	1	NA	Heat shock protein 70
1205	ASIM_0000760901	13.498658372093	19.0485602790698	32.2359075348837	23.6386443255814	5.95850753488372	15.0965334883721	5.59331753488372	10.0258073953488	2.41100971795154	1.26963746596003	0.00426697197653717	0.0142951400316126	0.0142951	1.26964	Upregulated	DEGs	1.84481	1.26964	1	NA	Coatomer subunit epsilon
1206	ASIM_0000761401	20.5485835128205	17.5957002179487	18.0058650641026	16.0668302051282	0.482709217948718	0.403180820512821	0.0001	0.0001	81.5007232508625	6.34874095700166	1.12872991005489e-23	6.48283570079353e-22	6.48284e-22	6.34874	Upregulated	DEGs	21.1882	6.34874	1	NA	Glucose transporter type 1 (inferred by orthology to a D. melanogaster protein)
1207	ASIM_0000761801	10.0279663095238	16.4405057142857	20.9470826190476	19.9354752380952	86.1745640476191	144.021731904762	44.1821079761905	79.1366472619048	0.19051813962134	-2.39199972868654	5.27432600843659e-10	6.86441838142339e-09	6.86442e-09	-2.392	Downregulated	DEGs	8.1634	-2.392	1	NA	Glycogen [starch] synthase
1208	ASIM_0000762701	13.2922331612903	1.49586658064516	3.32680103225806	10.0746212903226	1.12411238709677	0.949885548387097	0.0001	1.39016477419355	8.1372356622287	3.02453877314944	0.000669998105463596	0.00282318180962491	0.00282318	3.02454	Upregulated	DEGs	2.54926	3.02454	1	NA	NA
1209	ASIM_0000766101	1.9802772893617	2.79705919148936	0.321459236170213	1.15418045744681	0.0001	0.0001	0.0001	0.0001	15632.4404361702	13.9322553997503	1.68714034629202e-05	0.000103352015781135	0.000103352	13.9323	Upregulated	DEGs	3.98568	13.9323	1	NA	Collagen triple helix repeat protein
1210	ASIM_0000766401	5.6754930375	9.3717713375	6.238013925	4.549412725	10.0011286375	21.052284825	18.1475347625	16.07546655	0.395773743304517	-1.33725219159966	0.0110956423497502	0.0323255843755955	0.0323256	-1.33725	Downregulated	DEGs	1.49045	-1.33725	1	NA	Intramembrane protease 2 (inferred by orthology to a C. elegans protein)
1211	ASIM_0000766601	3.19150875894988	4.82540806682578	4.21558696897375	5.99964178997613	2.50269400954654	2.7081123150358	1.19736837708831	1.62787818615752	2.26879362781956	1.1819253857128	0.00584157347258713	0.0187234072447186	0.0187234	1.18193	Upregulated	DEGs	1.72762	1.18193	1	NA	Tubulin_C domain-containing protein
1212	ASIM_0000766801	3.02050741420118	7.13443798224852	6.08027873964497	7.41545973372781	2.78407065088757	3.90701918343195	1.40410784023669	2.56245081656805	2.21912778316144	1.14999274406736	0.00378469353454569	0.0129069006505418	0.0129069	1.14999	Upregulated	DEGs	1.88918	1.14999	1	NA	H15 domain-containing protein
1213	ASIM_0000767101	3.56670006293706	4.89813097552448	4.47974738811189	3.67231926923077	14.6017175034965	10.5341622272727	8.57227085664336	13.7091600839161	0.350439480024154	-1.51276277877659	0.00223235398274866	0.00816880778728803	0.00816881	-1.51276	Downregulated	DEGs	2.08784	-1.51276	1	NA	DUF913 domain-containing protein
1214	ASIM_0000769101	15.2621787319588	13.3264360412371	9.62984544329897	11.3818018350515	27.8924434845361	36.0998242680412	22.6433137938144	17.108191814433	0.478103508718878	-1.06460510147377	0.00426789032531546	0.0142951400316126	0.0142951	-1.06461	Downregulated	DEGs	1.84481	-1.06461	1	NA	Protein phosphatase 1 regulatory subunit 7 (inferred by orthology to a human protein)
1215	ASIM_0000770201	5.73026750980392	2.04301438235294	5.57303001960784	2.72545849019608	0.15445862745098	0.987325049019608	0.326450382352941	2.12145282352941	4.47720676724489	2.16259894660657	0.0134293545124136	0.03794690333882	0.0379469	2.1626	Upregulated	DEGs	1.42082	2.1626	1	NA	ANK_REP_REGION domain-containing protein
1216	ASIM_0000770801	5.83981521951219	3.09483146341463	8.782074	2.85199668292683	4.25579853658537	1.31841790243902	0.0001	0.815545756097561	3.21896102572539	1.68659510917561	0.0140846911989801	0.0395809571545262	0.039581	1.6866	Upregulated	DEGs	1.40251	1.6866	1	NA	NA
1217	ASIM_0000772001	11.7669669090909	12.2414670707071	22.8612736969697	27.9446604040404	59.3738503838384	63.9611967272727	38.7594513939394	52.6744872323232	0.348348099814996	-1.52139840125233	7.72758226330917e-05	0.000413284865175361	0.000413285	-1.5214	Downregulated	DEGs	3.38375	-1.5214	1	NA	Glycine dehydrogenase (decarboxylating), mitochondrial (inferred by orthology to a human protein)
1218	ASIM_0000773301	79.7528615757576	25.0179678787879	47.3171094545455	54.1378338585859	136.975201494949	146.049860969697	87.472893979798	104.787820444444	0.433898472867384	-1.20457058637854	0.000863603581651199	0.00353821104099629	0.00353821	-1.20457	Downregulated	DEGs	2.45122	-1.20457	1	NA	Myosin heavy chain
1219	ASIM_0000773401	0.0001	0.0001	0.0001	0.0001	2.36473451546392	1.19085967010309	1.81337410309278	2.72765410309278	4.94033166728203e-05	-14.3050325745943	4.51506402338901e-05	0.000253265374730229	0.000253265	-14.305	Downregulated	DEGs	3.59642	-14.305	1	NA	IBB domain-containing protein
1220	ASIM_0000773601	25.2019408333333	32.4492169444444	35.5509591666667	22.1169216666667	2.96144333333333	1.46669069444444	0.316336944444444	3.42591347222222	14.1142732505719	3.81908294065771	1.84750306211645e-13	3.83046206623112e-12	3.83046e-12	3.81908	Upregulated	DEGs	11.4167	3.81908	1	NA	GATA zinc finger domain-containing protein 14
1221	ASIM_0000774501	79.5221233110687	44.6808120629771	65.5807996545801	48.9339024045802	31.6006961736641	34.8875860534351	9.5584281870229	22.4748794026718	2.42299822685682	1.27679334902953	1.88958694445128e-06	1.41481866197093e-05	1.41482e-05	1.27679	Upregulated	DEGs	4.8493	1.27679	1	NA	BZIP domain-containing protein
1222	ASIM_0000774601	6.68476760792952	9.43239987885462	7.16689263656388	6.920029969163	2.04684250440529	1.43240877753304	1.02326379515418	2.059922530837	4.60257177241805	2.20244021911005	5.99987375868048e-07	4.86887517740398e-06	4.86888e-06	2.20244	Upregulated	DEGs	5.31257	2.20244	1	NA	DUF3072 domain-containing protein
1223	ASIM_0000774801	0.191815096412556	0.70437046412556	0.337525721973094	1.24958169282511	3.58695056502242	3.19193872197309	1.26559585426009	2.89890659865471	0.226921692502317	-2.13973356534111	0.0185562134605417	0.049736030686849	0.049736	-2.13973	Downregulated	DEGs	1.30333	-2.13973	1	NA	MOSC domain-containing protein
1224	ASIM_0000775501	4.90443362745098	3.75634303921569	0.0001	4.80877437254902	19.644416	17.7421522745098	15.9845400980392	19.8957657254902	0.183843670212978	-2.44344858986942	0.00083006994416116	0.00342128672772821	0.00342129	-2.44345	Downregulated	DEGs	2.46581	-2.44345	1	NA	60S ribosomal protein L8 (inferred by orthology to a C. elegans protein)
1225	ASIM_0000776301	6.8557538220339	1.18717339830508	4.13604236440678	2.01894698305085	27.4702022457627	14.977375838983	25.1330347881356	13.8676573728814	0.174318208661224	-2.52020481875027	3.09992957930608e-06	2.22891032840459e-05	2.22891e-05	-2.5202	Downregulated	DEGs	4.65191	-2.5202	1	NA	NA
1226	ASIM_0000776701	73.2302681682848	56.0890814724919	53.0111673462783	52.9203745210356	553.611995427184	639.762687802589	648.43437494822	331.136937877023	0.10826357025678	-3.20738022453004	8.61976719871263e-20	3.59850958404044e-18	3.59851e-18	-3.20738	Downregulated	DEGs	17.4439	-3.20738	1	NA	Galectin
1227	ASIM_0000776801	22.227898703163	12.7578588223844	21.0492121459854	17.615760593674	5.2621716107056	7.704032	3.47803723844282	5.65263096107056	3.33308401740133	1.73685768407298	4.05240590517972e-10	5.36088661018553e-09	5.36089e-09	1.73686	Upregulated	DEGs	8.27076	1.73686	1	NA	BZIP domain-containing protein
1228	ASIM_0000777901	92.6766847906977	48.6674921162791	52.4019831627907	50.7572849069767	198.15426272093	203.013525767442	92.0320832558139	140.691819348837	0.385718015257694	-1.37438156516136	5.06362231616743e-05	0.00028046310606529	0.000280463	-1.37438	Downregulated	DEGs	3.55212	-1.37438	1	NA	Integrase
1229	ASIM_0000780101	11.8211490047619	0.588061852380952	1.91031091428571	4.22357024285714	79.0466952285714	58.8790036857143	37.9680175333333	29.4403606761905	0.0903069391794371	-3.46901934121449	5.54199809846441e-08	5.35774766508107e-07	5.35775e-07	-3.46902	Downregulated	DEGs	6.27102	-3.46902	1	NA	RB_B domain-containing protein
1230	ASIM_0000780501	0.0001	0.0001	0.0001	0.0001	1.56726909160305	0.991303471374046	1.73982873664122	1.71675621183206	6.64986742639017e-05	-13.8763148955066	2.99964116627201e-06	2.16278221165827e-05	2.16278e-05	-13.8763	Downregulated	DEGs	4.66499	-13.8763	1	NA	Hum-2 (inferred by orthology to a C. elegans protein)
1231	ASIM_0000780701	2.49458327958834	1.47399119382504	1.27597223670669	1.14313726929674	12.7521970497427	12.0940480034305	10.0004012933105	7.25053123842196	0.151736632854626	-2.7203586661412	2.31006291580781e-09	2.73335275527509e-08	2.73335e-08	-2.72036	Downregulated	DEGs	7.5633	-2.72036	1	NA	Aldo_ket_red domain-containing protein
1232	ASIM_0000781301	19.3403753333333	4.69942024761905	7.04282413333333	11.0161677714286	33.1016186285714	42.8105726666667	27.2372331619048	27.1943553904762	0.322982711832745	-1.6304711504656	0.000179836813479641	0.000878473858555858	0.000878474	-1.63047	Downregulated	DEGs	3.05627	-1.63047	1	NA	Lysine--tRNA ligase (inferred by orthology to a C. elegans protein)
1233	ASIM_0000781701	4.0688778045977	5.559561	13.9582060229885	12.3016803563218	0.0001	2.51564542528736	0.0001	3.30458689655172	6.1659208800092	2.62431637715986	0.00744029070451464	0.023025558281341	0.0230256	2.62432	Upregulated	DEGs	1.63779	2.62432	1	NA	Chromosome transmission fidelity protein 18 homolog (inferred by orthology to a human protein)
1234	ASIM_0000782301	7.2280489826087	3.84988004347826	7.35005773043478	10.5725572565217	22.8433041130435	25.5324368608696	10.0717271608696	20.0379763956522	0.369502194789732	-1.43634516109007	0.00279087261269695	0.00988781572781944	0.00988782	-1.43635	Downregulated	DEGs	2.0049	-1.43635	1	NA	Non-specific serine/threonine protein kinase
1235	ASIM_0000783201	14.2668228135593	10.2297779661017	14.5327988474576	10.2709058305085	10.7898449152542	6.37961806779661	1.58401762711864	4.94584111864407	2.08024119937948	1.05675081537322	0.0100564918707434	0.0297957002014625	0.0297957	1.05675	Upregulated	DEGs	1.52585	1.05675	1	NA	Timeless
1236	ASIM_0000784001	10.8266168467742	8.86219925806452	15.000771483871	15.9075778064516	31.3653195725806	31.5358590483871	20.231726733871	27.694796516129	0.456538974832029	-1.13119006622948	0.00146729873930378	0.00566609297283378	0.00566609	-1.13119	Downregulated	DEGs	2.24672	-1.13119	1	NA	Spectrin beta chain
1237	ASIM_0000788401	6.71500564285714	7.69753992857143	2.81024066666667	5.18715128571429	3.26476528571429	4.02350573809524	0.565871357142857	1.05985083333333	2.51401779035404	1.32999485897272	0.0120599585428794	0.034708508137568	0.0347085	1.32999	Upregulated	DEGs	1.45956	1.32999	1	NA	Glycine-rich protein
1238	ASIM_0000788701	0.0001	0.0001	0.0001	0.0001	2.80950916811594	3.1772935826087	2.89958857971014	2.61843502898551	3.47680171350414e-05	-14.8118796837882	6.96872426792674e-08	6.61260064705168e-07	6.6126e-07	-14.8119	Downregulated	DEGs	6.17963	-14.8119	1	NA	SERPIN domain-containing protein
1239	ASIM_0000789001	0.0001	0.0001	0.323863725490196	0.0001	5.5770802745098	4.29272709019608	4.10350321568627	2.62830469803922	0.0195260352714802	-5.67845714760799	7.53954523506823e-10	9.58325426648466e-09	9.58325e-09	-5.67846	Downregulated	DEGs	8.01849	-5.67846	1	NA	Probable histidine ammonia-lyase (inferred by orthology to a C. elegans protein)
[truncated: 2,824 more rows]

## Sheet: ATL_L3_L4_sig
Atl_L3_L4_sig
[truncated: 261 more rows]

## Sheet: BAL_L3_ATL_L3_sig
BAL_L3_ATL_L3_sig
[truncated: 320 more rows]

## Sheet: BAL_L4_ATL_L4_sig
BAL_L4_ATL_L4_sig
[truncated: 4,232 more rows]

## Sheet: Reverse expression
summary_per_gene
[truncated: 21 more rows]
