# Supplementary material for: Developmental and geographic transcriptomic variation in Anisakis simplex (s. s.) reveals lncRNA-mediated regulation of mRNA expression
Source: Sci Rep. 2026 Apr 20;16:18383. doi: 10.1038/s41598-026-47984-8 (PMC13266063; doi:10.1038/s41598-026-47984-8)
Supplement: Supplementary file 4 — Supplementary Information 4. [file 41598_2026_47984_MOESM4_ESM.xlsx]

## Sheet: Baltic_L3VSBaltic_L4_GO
GO_ID	GO_Term	GO_function	GO_class	S gene number	TS gene number	B gene number	TB gene number	pvalue
GO:0006412	translation	biological_process	8	98	3090	184	11713	5.76097e-15
GO:0003735	structural constituent of ribosome	molecular_function	4	92	3090	171	11713	1.74544e-14			Parameter	No
GO:0022625	cytosolic large ribosomal subunit	cellular_component	8	44	3090	60	11713	3.69276e-14			All GO	4055
GO:0004185	serine-type carboxypeptidase activity	molecular_function	9	43	3090	59	11713	1.0391e-13			Significant GO (p<0.05)	340
GO:0008239	dipeptidyl-peptidase activity	molecular_function	9	30	3090	35	11713	2.955e-13			• Biological process	157
GO:0006508	proteolysis	biological_process	7	178	3090	430	11713	4.08373e-12			• Molecular function	133
GO:0022627	cytosolic small ribosomal subunit	cellular_component	8	35	3090	47	11713	7.4791e-12			• Cellular component	50
GO:0043171	peptide catabolic process	biological_process	8	36	3090	52	11713	1.20014e-10
GO:0070006	metalloaminopeptidase activity	molecular_function	9	37	3090	57	11713	1.13319e-09
GO:0005975	carbohydrate metabolic process	biological_process	5	65	3090	128	11713	2.89545e-09
GO:0042277	peptide binding	molecular_function	5	38	3090	62	11713	7.3364e-09
GO:0003824	catalytic activity	molecular_function	3	167	3090	437	11713	2.30095e-08
GO:0055114	oxidation-reduction process	biological_process	4	189	3090	507	11713	2.43984e-08
GO:1903538	regulation of meiotic cell cycle process involved in oocyte maturation	biological_process	8	17	3090	20	11713	6.81636e-08
GO:0005604	basement membrane	cellular_component	6	47	3090	92	11713	3.49775e-07
GO:0030170	pyridoxal phosphate binding	molecular_function	6	34	3090	59	11713	3.74261e-07
GO:0016491	oxidoreductase activity	molecular_function	4	142	3090	375	11713	4.88539e-07
GO:0004177	aminopeptidase activity	molecular_function	8	30	3090	50	11713	5.45402e-07
GO:0048644	muscle organ morphogenesis	biological_process	6	15	3090	19	11713	2.54908e-06
GO:0051603	proteolysis involved in cellular protein catabolic process	biological_process	8	41	3090	81	11713	2.62607e-06
GO:0015986	ATP synthesis coupled proton transport	biological_process	13	16	3090	21	11713	2.63814e-06
GO:0005388	calcium-transporting ATPase activity	molecular_function	10	11	3090	12	11713	3.87087e-06
GO:0031581	hemidesmosome assembly	biological_process	8	24	3090	39	11713	3.98925e-06
GO:0006633	fatty acid biosynthetic process	biological_process	10	23	3090	37	11713	4.9663e-06
GO:0006950	response to stress	biological_process	4	12	3090	14	11713	5.83901e-06
GO:0015833	peptide transport	biological_process	8	9	3090	9	11713	6.13598e-06
GO:0099132	ATP hydrolysis coupled cation transmembrane transport	biological_process	8	13	3090	16	11713	7.1246e-06
GO:0005980	glycogen catabolic process	biological_process	10	21	3090	33	11713	7.56269e-06
GO:0005739	mitochondrion	cellular_component	6	216	3090	638	11713	1.02639e-05
GO:0046933	proton-transporting ATP synthase activity, rotational mechanism	molecular_function	10	10	3090	11	11713	1.35168e-05
GO:0005759	mitochondrial matrix	cellular_component	7	45	3090	97	11713	1.66918e-05
GO:0008233	peptidase activity	molecular_function	5	95	3090	249	11713	2.63745e-05
GO:0008237	metallopeptidase activity	molecular_function	7	60	3090	142	11713	2.69634e-05
GO:0031012	extracellular matrix	cellular_component	4	25	3090	45	11713	3.10682e-05
GO:0016459	myosin complex	cellular_component	4	33	3090	66	11713	3.3732e-05
GO:0030056	hemidesmosome	cellular_component	5	17	3090	26	11713	3.41271e-05
GO:0006631	fatty acid metabolic process	biological_process	9	28	3090	53	11713	3.66022e-05
GO:0008152	metabolic process	biological_process	3	124	3090	345	11713	4.5726e-05
GO:0006099	tricarboxylic acid cycle	biological_process	5	25	3090	46	11713	5.10843e-05
GO:0005882	intermediate filament	cellular_component	7	19	3090	32	11713	8.25688e-05
GO:0044262	cellular carbohydrate metabolic process	biological_process	6	7	3090	7	11713	8.84825e-05
GO:0047105	4-trimethylammoniobutyraldehyde dehydrogenase activity	molecular_function	7	7	3090	7	11713	8.84825e-05
GO:0019145	aminobutyraldehyde dehydrogenase activity	molecular_function	8	7	3090	7	11713	8.84825e-05
GO:0008543	fibroblast growth factor receptor signaling pathway	biological_process	8	15	3090	23	11713	0.000104965
GO:0030239	myofibril assembly	biological_process	7	15	3090	23	11713	0.000104965
GO:0003774	motor activity	molecular_function	9	34	3090	72	11713	0.00011277
GO:0004558	alpha-1,4-glucosidase activity	molecular_function	9	17	3090	28	11713	0.000133495
GO:0005840	ribosome	cellular_component	6	29	3090	59	11713	0.000146889
GO:0098733	hemidesmosome associated protein complex	cellular_component	4	8	3090	9	11713	0.000160644
GO:0006096	glycolytic process	biological_process	10	22	3090	41	11713	0.000183823
GO:0005960	glycine cleavage complex	cellular_component	6	9	3090	11	11713	0.000196698
GO:0019464	glycine decarboxylation via glycine cleavage system	biological_process	13	10	3090	13	11713	0.000203883
GO:0042026	protein refolding	biological_process	5	13	3090	20	11713	0.000325002
GO:0045121	membrane raft	cellular_component	6	30	3090	64	11713	0.000328943
GO:0006857	oligopeptide transport	biological_process	9	6	3090	6	11713	0.000335884
GO:0015333	peptide:proton symporter activity	molecular_function	11	6	3090	6	11713	0.000335884
GO:0004069	L-aspartate:2-oxoglutarate aminotransferase activity	molecular_function	7	6	3090	6	11713	0.000335884
GO:0019557	histidine catabolic process to glutamate and formate	biological_process	12	6	3090	6	11713	0.000335884
GO:0006547	histidine metabolic process	biological_process	10	6	3090	6	11713	0.000335884
GO:0035673	oligopeptide transmembrane transporter activity	molecular_function	7	6	3090	6	11713	0.000335884
GO:0005758	mitochondrial intermembrane space	cellular_component	6	11	3090	16	11713	0.000470463
GO:0004553	hydrolase activity, hydrolyzing O-glycosyl compounds	molecular_function	6	23	3090	46	11713	0.000512111
GO:0045252	oxoglutarate dehydrogenase complex	cellular_component	6	7	3090	8	11713	0.000544735
GO:0016203	muscle attachment	biological_process	4	7	3090	8	11713	0.000544735
GO:0006986	response to unfolded protein	biological_process	6	13	3090	21	11713	0.000647381
GO:0003993	acid phosphatase activity	molecular_function	8	19	3090	36	11713	0.000660267
GO:0060279	positive regulation of ovulation	biological_process	7	19	3090	36	11713	0.000660267
GO:0005576	extracellular region	cellular_component	3	99	3090	283	11713	0.000755489
GO:0006418	tRNA aminoacylation for protein translation	biological_process	12	16	3090	29	11713	0.000931246
GO:0009408	response to heat	biological_process	5	22	3090	45	11713	0.000993697
GO:0006122	mitochondrial electron transport, ubiquinol to cytochrome c	biological_process	8	11	3090	17	11713	0.00101523
GO:0008184	glycogen phosphorylase activity	molecular_function	8	5	3090	5	11713	0.00127472
GO:0006007	glucose catabolic process	biological_process	9	5	3090	5	11713	0.00127472
GO:0019538	protein metabolic process	biological_process	6	5	3090	5	11713	0.00127472
GO:0006546	glycine catabolic process	biological_process	12	5	3090	5	11713	0.00127472
GO:0006754	ATP biosynthetic process	biological_process	12	5	3090	5	11713	0.00127472
GO:0005947	mitochondrial alpha-ketoglutarate dehydrogenase complex	cellular_component	6	5	3090	5	11713	0.00127472
GO:0006548	histidine catabolic process	biological_process	11	5	3090	5	11713	0.00127472
GO:0004819	glutamine-tRNA ligase activity	molecular_function	7	5	3090	5	11713	0.00127472
GO:0004619	phosphoglycerate mutase activity	molecular_function	7	5	3090	5	11713	0.00127472
GO:0006425	glutaminyl-tRNA aminoacylation	biological_process	13	5	3090	5	11713	0.00127472
GO:0009792	embryo development ending in birth or egg hatching	biological_process	6	97	3090	281	11713	0.00138745
GO:0006123	mitochondrial electron transport, cytochrome c to oxygen	biological_process	10	9	3090	13	11713	0.00149631
GO:0004812	aminoacyl-tRNA ligase activity	molecular_function	6	16	3090	30	11713	0.00151041
GO:0005829	cytosol	cellular_component	6	204	3090	647	11713	0.00151302
GO:0005978	glycogen biosynthetic process	biological_process	10	8	3090	11	11713	0.00173389
GO:0004591	oxoglutarate dehydrogenase (succinyl-transferring) activity	molecular_function	7	6	3090	7	11713	0.00182029
GO:0004818	glutamate-tRNA ligase activity	molecular_function	7	6	3090	7	11713	0.00182029
GO:0000921	septin ring assembly	biological_process	9	6	3090	7	11713	0.00182029
GO:0006424	glutamyl-tRNA aminoacylation	biological_process	13	6	3090	7	11713	0.00182029
GO:0009931	calcium-dependent protein serine/threonine kinase activity	molecular_function	9	6	3090	7	11713	0.00182029
GO:0032160	septin filament array	cellular_component	8	6	3090	7	11713	0.00182029
GO:0005940	septin ring	cellular_component	8	6	3090	7	11713	0.00182029
GO:0031105	septin complex	cellular_component	4	6	3090	7	11713	0.00182029
GO:0004832	valine-tRNA ligase activity	molecular_function	7	7	3090	9	11713	0.00188905
GO:0019556	histidine catabolic process to glutamate and formamide	biological_process	12	7	3090	9	11713	0.00188905
GO:0006438	valyl-tRNA aminoacylation	biological_process	13	7	3090	9	11713	0.00188905
GO:0004180	carboxypeptidase activity	molecular_function	8	11	3090	18	11713	0.00198995
GO:0016874	ligase activity	molecular_function	4	35	3090	85	11713	0.00206381
GO:0004222	metalloendopeptidase activity	molecular_function	8	45	3090	116	11713	0.00222827
GO:0005764	lysosome	cellular_component	8	41	3090	104	11713	0.00241477
GO:0060465	pharynx development	biological_process	5	20	3090	42	11713	0.00248778
GO:0004300	enoyl-CoA hydratase activity	molecular_function	7	10	3090	16	11713	0.00253933
GO:0042744	hydrogen peroxide catabolic process	biological_process	8	10	3090	16	11713	0.00253933
GO:0051480	regulation of cytosolic calcium ion concentration	biological_process	12	9	3090	14	11713	0.00321007
GO:0051085	chaperone cofactor-dependent protein refolding	biological_process	7	9	3090	14	11713	0.00321007
GO:0046961	proton-transporting ATPase activity, rotational mechanism	molecular_function	10	13	3090	24	11713	0.00348415
GO:0008236	serine-type peptidase activity	molecular_function	6	17	3090	35	11713	0.0039812
GO:0051787	misfolded protein binding	molecular_function	5	8	3090	12	11713	0.00399856
GO:0034620	cellular response to unfolded protein	biological_process	7	8	3090	12	11713	0.00399856
GO:0005788	endoplasmic reticulum lumen	cellular_component	7	14	3090	27	11713	0.00415562
GO:0016853	isomerase activity	molecular_function	4	25	3090	58	11713	0.00419905
GO:0098869	cellular oxidant detoxification	biological_process	5	27	3090	64	11713	0.00429446
GO:0042938	dipeptide transport	biological_process	10	4	3090	4	11713	0.0048366
GO:0016155	formyltetrahydrofolate dehydrogenase activity	molecular_function	7	4	3090	4	11713	0.0048366
GO:0005415	nucleoside:sodium symporter activity	molecular_function	7	4	3090	4	11713	0.0048366
GO:0004814	arginine-tRNA ligase activity	molecular_function	7	4	3090	4	11713	0.0048366
GO:0004397	histidine ammonia-lyase activity	molecular_function	7	4	3090	4	11713	0.0048366
GO:0103025	alpha-amylase activity (releasing maltohexaose)	molecular_function	7	4	3090	4	11713	0.0048366
GO:0007529	establishment of synaptic specificity at neuromuscular junction	biological_process	6	4	3090	4	11713	0.0048366
GO:0019166	trans-2-enoyl-CoA reductase (NADPH) activity	molecular_function	7	4	3090	4	11713	0.0048366
GO:0030247	polysaccharide binding	molecular_function	5	4	3090	4	11713	0.0048366
GO:0004556	alpha-amylase activity	molecular_function	8	4	3090	4	11713	0.0048366
GO:0055069	zinc ion homeostasis	biological_process	11	4	3090	4	11713	0.0048366
GO:0000276	mitochondrial proton-transporting ATP synthase complex, coupling factor F(o	cellular_component	7	4	3090	4	11713	0.0048366
GO:0006532	aspartate biosynthetic process	biological_process	12	4	3090	4	11713	0.0048366
GO:0006420	arginyl-tRNA aminoacylation	biological_process	13	4	3090	4	11713	0.0048366
GO:0006567	threonine catabolic process	biological_process	12	4	3090	4	11713	0.0048366
GO:0005740	mitochondrial envelope	cellular_component	6	4	3090	4	11713	0.0048366
GO:1990359	stress response to zinc ion	biological_process	8	4	3090	4	11713	0.0048366
GO:0004148	dihydrolipoyl dehydrogenase activity	molecular_function	7	4	3090	4	11713	0.0048366
GO:0016043	cellular component organization	biological_process	4	7	3090	10	11713	0.00485967
GO:0008270	zinc ion binding	molecular_function	8	128	3090	398	11713	0.00522451
GO:0002181	cytoplasmic translation	biological_process	9	13	3090	25	11713	0.00552361
GO:0004375	glycine dehydrogenase (decarboxylating) activity	molecular_function	7	6	3090	8	11713	0.00564695
GO:0043169	cation binding	molecular_function	5	6	3090	8	11713	0.00564695
GO:0016594	glycine binding	molecular_function	5	6	3090	8	11713	0.00564695
GO:0034514	mitochondrial unfolded protein response	biological_process	8	6	3090	8	11713	0.00564695
GO:0008028	monocarboxylic acid transmembrane transporter activity	molecular_function	7	6	3090	8	11713	0.00564695
GO:0004823	leucine-tRNA ligase activity	molecular_function	7	5	3090	6	11713	0.00596893
GO:0042632	cholesterol homeostasis	biological_process	9	5	3090	6	11713	0.00596893
GO:0006429	leucyl-tRNA aminoacylation	biological_process	13	5	3090	6	11713	0.00596893
GO:0031251	PAN complex	cellular_component	4	5	3090	6	11713	0.00596893
GO:0016639	oxidoreductase activity, acting on the CH-NH2 group of donors, NAD or NADP as acceptor	molecular_function	6	9	3090	15	11713	0.00615575
GO:0006955	immune response	biological_process	4	9	3090	15	11713	0.00615575
GO:0034605	cellular response to heat	biological_process	6	9	3090	15	11713	0.00615575
GO:0019915	lipid storage	biological_process	5	14	3090	28	11713	0.00631761
GO:0044183	protein binding involved in protein folding	molecular_function	3	19	3090	42	11713	0.00638278
GO:0006520	cellular amino acid metabolic process	biological_process	8	15	3090	31	11713	0.00699342
GO:0006457	protein folding	biological_process	4	38	3090	100	11713	0.0069959
GO:0016798	hydrolase activity, acting on glycosyl bonds	molecular_function	5	25	3090	60	11713	0.00709582
GO:0042626	ATPase activity, coupled to transmembrane movement of substances	molecular_function	8	36	3090	94	11713	0.00738982
GO:0098531	transcription factor activity, direct ligand regulated sequence-specific DNA binding	molecular_function	5	10	3090	18	11713	0.00812498
GO:0005783	endoplasmic reticulum	cellular_component	6	107	3090	331	11713	0.00851819
GO:0004497	monooxygenase activity	molecular_function	5	20	3090	46	11713	0.0088593
GO:0048598	embryonic morphogenesis	biological_process	5	21	3090	49	11713	0.00899883
GO:0005741	mitochondrial outer membrane	cellular_component	6	11	3090	21	11713	0.00982091
GO:0004683	calmodulin-dependent protein kinase activity	molecular_function	9	7	3090	11	11713	0.0103298
GO:0008483	transaminase activity	molecular_function	6	7	3090	11	11713	0.0103298
GO:0008250	oligosaccharyltransferase complex	cellular_component	7	7	3090	11	11713	0.0103298
GO:0004579	dolichyl-diphosphooligosaccharide-protein glycotransferase activity	molecular_function	8	7	3090	11	11713	0.0103298
GO:0090575	RNA polymerase II transcription factor complex	cellular_component	6	17	3090	38	11713	0.0109979
GO:0048477	oogenesis	biological_process	6	23	3090	56	11713	0.0116842
GO:0005615	extracellular space	cellular_component	4	88	3090	270	11713	0.0127132
GO:0051082	unfolded protein binding	molecular_function	5	36	3090	97	11713	0.01284
GO:0033619	membrane protein proteolysis	biological_process	8	6	3090	9	11713	0.0131628
GO:0042500	aspartic endopeptidase activity, intramembrane cleaving	molecular_function	9	6	3090	9	11713	0.0131628
GO:0008429	phosphatidylethanolamine binding	molecular_function	6	6	3090	9	11713	0.0131628
GO:0071556	integral component of lumenal side of endoplasmic reticulum membrane	cellular_component	8	6	3090	9	11713	0.0131628
GO:0071458	integral component of cytoplasmic side of endoplasmic reticulum membrane	cellular_component	8	6	3090	9	11713	0.0131628
GO:0016624	oxidoreductase activity, acting on the aldehyde or oxo group of donors, disulfide as acceptor	molecular_function	6	6	3090	9	11713	0.0131628
GO:0006006	glucose metabolic process	biological_process	8	6	3090	9	11713	0.0131628
GO:0070831	basement membrane assembly	biological_process	6	6	3090	9	11713	0.0131628
GO:1905905	pharyngeal gland morphogenesis	biological_process	7	14	3090	30	11713	0.0132614
GO:0004181	metallocarboxypeptidase activity	molecular_function	9	8	3090	14	11713	0.0143916
GO:0012501	programmed cell death	biological_process	5	8	3090	14	11713	0.0143916
GO:0003857	3-hydroxyacyl-CoA dehydrogenase activity	molecular_function	7	8	3090	14	11713	0.0143916
GO:0042623	ATPase activity, coupled	molecular_function	10	8	3090	14	11713	0.0143916
GO:0007517	muscle organ development	biological_process	6	18	3090	42	11713	0.0150151
GO:0016705	oxidoreductase activity, acting on paired donors, with incorporation or reduction of molecular oxygen	molecular_function	5	11	3090	22	11713	0.0150277
GO:0001934	positive regulation of protein phosphorylation	biological_process	10	11	3090	22	11713	0.0150277
GO:0051402	neuron apoptotic process	biological_process	7	5	3090	7	11713	0.0163405
GO:0000289	nuclear-transcribed mRNA poly(A) tail shortening	biological_process	12	5	3090	7	11713	0.0163405
GO:0010265	SCF complex assembly	biological_process	7	5	3090	7	11713	0.0163405
GO:0015718	monocarboxylic acid transport	biological_process	10	5	3090	7	11713	0.0163405
GO:0004067	asparaginase activity	molecular_function	7	5	3090	7	11713	0.0163405
GO:0003987	acetate-CoA ligase activity	molecular_function	7	5	3090	7	11713	0.0163405
GO:0006000	fructose metabolic process	biological_process	8	5	3090	7	11713	0.0163405
GO:0015935	small ribosomal subunit	cellular_component	7	5	3090	7	11713	0.0163405
GO:0019427	acetyl-CoA biosynthetic process from acetate	biological_process	8	5	3090	7	11713	0.0163405
GO:0031032	actomyosin structure organization	biological_process	8	5	3090	7	11713	0.0163405
GO:0030833	regulation of actin filament polymerization	biological_process	8	5	3090	7	11713	0.0163405
GO:0006729	tetrahydrobiopterin biosynthetic process	biological_process	8	5	3090	7	11713	0.0163405
GO:0043229	intracellular organelle	cellular_component	4	5	3090	7	11713	0.0163405
GO:0005319	lipid transporter activity	molecular_function	4	5	3090	7	11713	0.0163405
GO:0016010	dystrophin-associated glycoprotein complex	cellular_component	5	5	3090	7	11713	0.0163405
GO:0036065	fucosylation	biological_process	5	5	3090	7	11713	0.0163405
GO:0030246	carbohydrate binding	molecular_function	4	32	3090	86	11713	0.0175375
GO:0035262	gonad morphogenesis	biological_process	5	13	3090	28	11713	0.017609
GO:0004879	nuclear receptor activity	molecular_function	6	13	3090	28	11713	0.017609
GO:0007035	vacuolar acidification	biological_process	13	9	3090	17	11713	0.0176553
GO:0035529	NADH pyrophosphatase activity	molecular_function	9	3	3090	3	11713	0.0183468
GO:0046498	S-adenosylhomocysteine metabolic process	biological_process	6	3	3090	3	11713	0.0183468
GO:0033353	S-adenosylmethionine cycle	biological_process	6	3	3090	3	11713	0.0183468
GO:0009082	branched-chain amino acid biosynthetic process	biological_process	10	3	3090	3	11713	0.0183468
GO:0004758	serine C-palmitoyltransferase activity	molecular_function	9	3	3090	3	11713	0.0183468
GO:0030199	collagen fibril organization	biological_process	7	3	3090	3	11713	0.0183468
GO:0052654	L-leucine transaminase activity	molecular_function	8	3	3090	3	11713	0.0183468
GO:0016421	CoA carboxylase activity	molecular_function	6	3	3090	3	11713	0.0183468
GO:0016868	intramolecular transferase activity, phosphotransferases	molecular_function	6	3	3090	3	11713	0.0183468
GO:0070180	large ribosomal subunit rRNA binding	molecular_function	8	3	3090	3	11713	0.0183468
GO:0052655	L-valine transaminase activity	molecular_function	8	3	3090	3	11713	0.0183468
GO:0003863	3-methyl-2-oxobutanoate dehydrogenase (2-methylpropanoyl-transferring) activity	molecular_function	7	3	3090	3	11713	0.0183468
GO:0004615	phosphomannomutase activity	molecular_function	7	3	3090	3	11713	0.0183468
GO:0046500	S-adenosylmethionine metabolic process	biological_process	7	3	3090	3	11713	0.0183468
GO:0004824	lysine-tRNA ligase activity	molecular_function	7	3	3090	3	11713	0.0183468
GO:0009098	leucine biosynthetic process	biological_process	11	3	3090	3	11713	0.0183468
GO:0009081	branched-chain amino acid metabolic process	biological_process	9	3	3090	3	11713	0.0183468
GO:0004373	glycogen (starch) synthase activity	molecular_function	8	3	3090	3	11713	0.0183468
GO:0070328	triglyceride homeostasis	biological_process	9	3	3090	3	11713	0.0183468
GO:0017110	nucleoside-diphosphatase activity	molecular_function	8	3	3090	3	11713	0.0183468
GO:0102499	SHG alpha-glucan phosphorylase activity	molecular_function	7	3	3090	3	11713	0.0183468
GO:0004551	nucleotide diphosphatase activity	molecular_function	8	3	3090	3	11713	0.0183468
GO:0071704	organic substance metabolic process	biological_process	4	3	3090	3	11713	0.0183468
GO:0004382	guanosine-diphosphatase activity	molecular_function	9	3	3090	3	11713	0.0183468
GO:0017101	aminoacyl-tRNA synthetase multienzyme complex	cellular_component	4	3	3090	3	11713	0.0183468
GO:0045134	uridine-diphosphatase activity	molecular_function	9	3	3090	3	11713	0.0183468
GO:0003844	1,4-alpha-glucan branching enzyme activity	molecular_function	7	3	3090	3	11713	0.0183468
GO:0003826	alpha-ketoacid dehydrogenase activity	molecular_function	5	3	3090	3	11713	0.0183468
GO:0006796	phosphate-containing compound metabolic process	biological_process	6	3	3090	3	11713	0.0183468
GO:0006101	citrate metabolic process	biological_process	7	3	3090	3	11713	0.0183468
GO:0004645	phosphorylase activity	molecular_function	7	3	3090	3	11713	0.0183468
GO:0080144	amino acid homeostasis	biological_process	9	3	3090	3	11713	0.0183468
GO:0102250	linear malto-oligosaccharide phosphorylase activity	molecular_function	7	3	3090	3	11713	0.0183468
GO:0019200	carbohydrate kinase activity	molecular_function	7	3	3090	3	11713	0.0183468
GO:0016667	oxidoreductase activity, acting on a sulfur group of donors	molecular_function	5	3	3090	3	11713	0.0183468
GO:0006734	NADH metabolic process	biological_process	4	3	3090	3	11713	0.0183468
GO:0052656	L-isoleucine transaminase activity	molecular_function	8	3	3090	3	11713	0.0183468
GO:0008534	oxidized purine nucleobase lesion DNA N-glycosylase activity	molecular_function	9	3	3090	3	11713	0.0183468
GO:0009099	valine biosynthetic process	biological_process	11	3	3090	3	11713	0.0183468
GO:0008440	inositol-1,4,5-trisphosphate 3-kinase activity	molecular_function	8	3	3090	3	11713	0.0183468
GO:1990050	phosphatidic acid transporter activity	molecular_function	6	3	3090	3	11713	0.0183468
GO:0010667	negative regulation of cardiac muscle cell apoptotic process	biological_process	12	3	3090	3	11713	0.0183468
GO:0044843	cell cycle G1/S phase transition	biological_process	6	3	3090	3	11713	0.0183468
GO:0006430	lysyl-tRNA aminoacylation	biological_process	13	3	3090	3	11713	0.0183468
GO:0004347	glucose-6-phosphate isomerase activity	molecular_function	7	3	3090	3	11713	0.0183468
GO:0001935	endothelial cell proliferation	biological_process	5	3	3090	3	11713	0.0183468
GO:0004013	adenosylhomocysteinase activity	molecular_function	7	3	3090	3	11713	0.0183468
GO:0016153	urocanate hydratase activity	molecular_function	7	3	3090	3	11713	0.0183468
GO:0004084	branched-chain-amino-acid transaminase activity	molecular_function	7	3	3090	3	11713	0.0183468
GO:0006528	asparagine metabolic process	biological_process	11	3	3090	3	11713	0.0183468
GO:0071541	eukaryotic translation initiation factor 3 complex, eIF3m	cellular_component	5	3	3090	3	11713	0.0183468
GO:0006487	protein N-linked glycosylation	biological_process	10	14	3090	31	11713	0.0184232
GO:0006629	lipid metabolic process	biological_process	5	61	3090	182	11713	0.0188605
GO:0016014	dystrobrevin complex	cellular_component	6	4	3090	5	11713	0.0190841
GO:0008887	glycerate kinase activity	molecular_function	7	4	3090	5	11713	0.0190841
GO:0042776	mitochondrial ATP synthesis coupled proton transport	biological_process	7	4	3090	5	11713	0.0190841
GO:0006437	tyrosyl-tRNA aminoacylation	biological_process	13	4	3090	5	11713	0.0190841
GO:0045041	protein import into mitochondrial intermembrane space	biological_process	12	4	3090	5	11713	0.0190841
GO:0033613	activating transcription factor binding	molecular_function	7	4	3090	5	11713	0.0190841
GO:0016509	long-chain-3-hydroxyacyl-CoA dehydrogenase activity	molecular_function	8	4	3090	5	11713	0.0190841
GO:0070545	PeBoW complex	cellular_component	4	4	3090	5	11713	0.0190841
GO:0015562	efflux transmembrane transporter activity	molecular_function	5	4	3090	5	11713	0.0190841
GO:0070863	positive regulation of protein exit from endoplasmic reticulum	biological_process	10	4	3090	5	11713	0.0190841
GO:0070830	bicellular tight junction assembly	biological_process	9	4	3090	5	11713	0.0190841
GO:0008637	apoptotic mitochondrial changes	biological_process	7	4	3090	5	11713	0.0190841
GO:0015693	magnesium ion transport	biological_process	10	4	3090	5	11713	0.0190841
GO:0006002	fructose 6-phosphate metabolic process	biological_process	7	4	3090	5	11713	0.0190841
GO:0000221	vacuolar proton-transporting V-type ATPase, V1 domain	cellular_component	7	4	3090	5	11713	0.0190841
GO:0004601	peroxidase activity	molecular_function	4	21	3090	52	11713	0.0191581
GO:0031305	integral component of mitochondrial inner membrane	cellular_component	8	7	3090	12	11713	0.0191935
GO:0042802	identical protein binding	molecular_function	5	38	3090	106	11713	0.0195874
GO:0030145	manganese ion binding	molecular_function	8	18	3090	43	11713	0.0195944
GO:0055085	transmembrane transport	biological_process	6	128	3090	414	11713	0.0201341
GO:0030374	ligand-dependent nuclear receptor transcription coactivator activity	molecular_function	6	10	3090	20	11713	0.0201743
GO:0016311	dephosphorylation	biological_process	7	30	3090	81	11713	0.0224364
GO:0001786	phosphatidylserine binding	molecular_function	6	8	3090	15	11713	0.023804
GO:0004364	glutathione transferase activity	molecular_function	6	8	3090	15	11713	0.023804
GO:0008201	heparin binding	molecular_function	6	8	3090	15	11713	0.023804
GO:0032154	cleavage furrow	cellular_component	5	13	3090	29	11713	0.0243674
GO:0003779	actin binding	molecular_function	6	52	3090	154	11713	0.0247077
GO:0004197	cysteine-type endopeptidase activity	molecular_function	8	15	3090	35	11713	0.025306
GO:0005743	mitochondrial inner membrane	cellular_component	6	39	3090	111	11713	0.0254127
GO:0009060	aerobic respiration	biological_process	8	6	3090	10	11713	0.0256174
GO:0005355	glucose transmembrane transporter activity	molecular_function	9	6	3090	10	11713	0.0256174
GO:0046323	glucose import	biological_process	12	6	3090	10	11713	0.0256174
GO:0005773	vacuole	cellular_component	6	6	3090	10	11713	0.0256174
GO:0070181	small ribosomal subunit rRNA binding	molecular_function	8	6	3090	10	11713	0.0256174
GO:0030660	Golgi-associated vesicle membrane	cellular_component	7	6	3090	10	11713	0.0256174
GO:0048731	system development	biological_process	5	6	3090	10	11713	0.0256174
GO:0016829	lyase activity	molecular_function	4	25	3090	66	11713	0.0265337
GO:0008757	S-adenosylmethionine-dependent methyltransferase activity	molecular_function	7	10	3090	21	11713	0.0295865
GO:0008194	UDP-glycosyltransferase activity	molecular_function	6	10	3090	21	11713	0.0295865
GO:0006464	cellular protein modification process	biological_process	8	10	3090	21	11713	0.0295865
GO:0006874	cellular calcium ion homeostasis	biological_process	11	20	3090	51	11713	0.0305464
GO:0005198	structural molecule activity	molecular_function	3	30	3090	83	11713	0.0315112
GO:0061063	positive regulation of nematode larval development	biological_process	9	7	3090	13	11713	0.0322501
GO:0004602	glutathione peroxidase activity	molecular_function	5	7	3090	13	11713	0.0322501
GO:0045197	establishment or maintenance of epithelial cell apical/basal polarity	biological_process	7	7	3090	13	11713	0.0322501
GO:0030968	endoplasmic reticulum unfolded protein response	biological_process	5	16	3090	39	11713	0.0328158
GO:0008340	determination of adult lifespan	biological_process	4	61	3090	187	11713	0.0328644
GO:0006635	fatty acid beta-oxidation	biological_process	11	15	3090	36	11713	0.0330622
GO:0046777	protein autophosphorylation	biological_process	10	14	3090	33	11713	0.0330976
GO:0070847	core mediator complex	cellular_component	7	5	3090	8	11713	0.0341631
GO:0033554	cellular response to stress	biological_process	5	5	3090	8	11713	0.0341631
GO:0043280	positive regulation of cysteine-type endopeptidase activity involved in apoptotic process	biological_process	10	5	3090	8	11713	0.0341631
GO:0005277	acetylcholine transmembrane transporter activity	molecular_function	5	5	3090	8	11713	0.0341631
GO:0010631	epithelial cell migration	biological_process	8	5	3090	8	11713	0.0341631
GO:0008121	ubiquinol-cytochrome-c reductase activity	molecular_function	6	5	3090	8	11713	0.0341631
GO:0000463	maturation of LSU-rRNA from tricistronic rRNA transcript (SSU-rRNA, 5.8S rRNA, LSU-rRNA	biological_process	13	5	3090	8	11713	0.0341631
GO:0000987	proximal promoter sequence-specific DNA binding	molecular_function	9	5	3090	8	11713	0.0341631
GO:0003333	amino acid transmembrane transport	biological_process	11	15	3090	37	11713	0.0424118
GO:0000902	cell morphogenesis	biological_process	6	15	3090	37	11713	0.0424118
GO:0015171	amino acid transmembrane transporter activity	molecular_function	7	15	3090	37	11713	0.0424118
GO:0050829	defense response to Gram-negative bacterium	biological_process	9	15	3090	37	11713	0.0424118
GO:0000122	negative regulation of transcription by RNA polymerase II	biological_process	10	39	3090	115	11713	0.0438694
GO:0016331	morphogenesis of embryonic epithelium	biological_process	7	6	3090	11	11713	0.0439625
GO:0010043	response to zinc ion	biological_process	7	6	3090	11	11713	0.0439625
GO:0015078	proton transmembrane transporter activity	molecular_function	9	6	3090	11	11713	0.0439625
GO:0001525	angiogenesis	biological_process	5	6	3090	11	11713	0.0439625
GO:0061088	regulation of sequestering of zinc ion	biological_process	6	6	3090	11	11713	0.0439625
GO:0032153	cell division site	cellular_component	4	6	3090	11	11713	0.0439625
GO:0030150	protein import into mitochondrial matrix	biological_process	12	6	3090	11	11713	0.0439625
GO:0005581	collagen trimer	cellular_component	4	29	3090	82	11713	0.0450466
GO:0006850	mitochondrial pyruvate transmembrane transport	biological_process	13	4	3090	6	11713	0.0453145
GO:0019878	lysine biosynthetic process via aminoadipic acid	biological_process	13	4	3090	6	11713	0.0453145
GO:0007622	rhythmic behavior	biological_process	4	4	3090	6	11713	0.0453145
GO:0048208	COPII vesicle coating	biological_process	8	4	3090	6	11713	0.0453145
GO:0001158	enhancer sequence-specific DNA binding	molecular_function	9	4	3090	6	11713	0.0453145
GO:0004528	phosphodiesterase I activity	molecular_function	8	4	3090	6	11713	0.0453145
GO:0006450	regulation of translational fidelity	biological_process	5	4	3090	6	11713	0.0453145
GO:0030198	extracellular matrix organization	biological_process	6	4	3090	6	11713	0.0453145
GO:0060378	regulation of brood size	biological_process	5	4	3090	6	11713	0.0453145
GO:0010038	response to metal ion	biological_process	6	4	3090	6	11713	0.0453145
GO:0008584	male gonad development	biological_process	7	4	3090	6	11713	0.0453145
GO:0005675	holo TFIIH complex	cellular_component	7	4	3090	6	11713	0.0453145
GO:0006999	nuclear pore organization	biological_process	7	4	3090	6	11713	0.0453145
GO:0006072	glycerol-3-phosphate metabolic process	biological_process	8	4	3090	6	11713	0.0453145
GO:0050833	pyruvate transmembrane transporter activity	molecular_function	8	4	3090	6	11713	0.0453145
GO:0061077	chaperone-mediated protein folding	biological_process	5	19	3090	50	11713	0.0475058
GO:0005215	transporter activity	molecular_function	3	41	3090	123	11713	0.0513071
GO:0042761	very long-chain fatty acid biosynthetic process	biological_process	11	8	3090	17	11713	0.0538223
GO:0000976	transcription regulatory region sequence-specific DNA binding	molecular_function	8	14	3090	35	11713	0.0547522
GO:0009755	hormone-mediated signaling pathway	biological_process	5	9	3090	20	11713	0.0558954
GO:0070469	respiratory chain	cellular_component	4	9	3090	20	11713	0.0558954
GO:0072488	ammonium transmembrane transport	biological_process	9	9	3090	20	11713	0.0558954
GO:0003746	translation elongation factor activity	molecular_function	8	10	3090	23	11713	0.0568414
GO:0030165	PDZ domain binding	molecular_function	6	10	3090	23	11713	0.0568414
GO:0032504	multicellular organism reproduction	biological_process	4	11	3090	26	11713	0.0570009
GO:0006407	rRNA export from nucleus	biological_process	11	3	3090	4	11713	0.0588774
GO:0005997	xylulose metabolic process	biological_process	8	3	3090	4	11713	0.0588774
GO:0004830	tryptophan-tRNA ligase activity	molecular_function	7	3	3090	4	11713	0.0588774
GO:1900101	regulation of endoplasmic reticulum unfolded protein response	biological_process	8	3	3090	4	11713	0.0588774
GO:0006436	tryptophanyl-tRNA aminoacylation	biological_process	13	3	3090	4	11713	0.0588774
GO:0048839	inner ear development	biological_process	5	3	3090	4	11713	0.0588774
GO:0000305	response to oxygen radical	biological_process	7	3	3090	4	11713	0.0588774
GO:0006555	methionine metabolic process	biological_process	10	3	3090	4	11713	0.0588774
GO:0006641	triglyceride metabolic process	biological_process	9	3	3090	4	11713	0.0588774
GO:0000461	endonucleolytic cleavage to generate mature 3'-end of SSU-rRNA from (SSU-rRNA, 5.8S rRNA, LSU-rRNA	biological_process	13	3	3090	4	11713	0.0588774
GO:0035999	tetrahydrofolate interconversion	biological_process	6	3	3090	4	11713	0.0588774
GO:0007091	metaphase/anaphase transition of mitotic cell cycle	biological_process	11	3	3090	4	11713	0.0588774
GO:0010950	positive regulation of endopeptidase activity	biological_process	11	3	3090	4	11713	0.0588774
GO:0004775	succinate-CoA ligase (ADP-forming) activity	molecular_function	8	3	3090	4	11713	0.0588774
GO:0018392	glycoprotein 3-alpha-L-fucosyltransferase activity	molecular_function	9	3	3090	4	11713	0.0588774
GO:0033227	dsRNA transport	biological_process	10	3	3090	4	11713	0.0588774
GO:0003873	6-phosphofructo-2-kinase activity	molecular_function	8	3	3090	4	11713	0.0588774
GO:0006636	unsaturated fatty acid biosynthetic process	biological_process	11	3	3090	4	11713	0.0588774
GO:0006003	fructose 2,6-bisphosphate metabolic process	biological_process	7	3	3090	4	11713	0.0588774
GO:0065009	regulation of molecular function	biological_process	4	3	3090	4	11713	0.0588774
GO:0004089	carbonate dehydratase activity	molecular_function	7	3	3090	4	11713	0.0588774
GO:0035596	methylthiotransferase activity	molecular_function	7	3	3090	4	11713	0.0588774
GO:0004047	aminomethyltransferase activity	molecular_function	7	3	3090	4	11713	0.0588774
GO:0051764	actin crosslink formation	biological_process	7	3	3090	4	11713	0.0588774
GO:0048306	calcium-dependent protein binding	molecular_function	5	3	3090	4	11713	0.0588774
GO:0015672	monovalent inorganic cation transport	biological_process	8	3	3090	4	11713	0.0588774
GO:0035600	tRNA methylthiolation	biological_process	13	3	3090	4	11713	0.0588774
GO:0030060	L-malate dehydrogenase activity	molecular_function	7	3	3090	4	11713	0.0588774
GO:2000192	negative regulation of fatty acid transport	biological_process	9	3	3090	4	11713	0.0588774
GO:0007599	hemostasis	biological_process	6	3	3090	4	11713	0.0588774
GO:0015870	acetylcholine transport	biological_process	7	5	3090	9	11713	0.0604136
GO:0008235	metalloexopeptidase activity	molecular_function	8	5	3090	9	11713	0.0604136
GO:0005789	endoplasmic reticulum membrane	cellular_component	5	53	3090	166	11713	0.063255
GO:0006812	cation transport	biological_process	7	14	3090	36	11713	0.068555
GO:0005544	calcium-dependent phospholipid binding	molecular_function	6	14	3090	36	11713	0.068555
GO:0019829	cation-transporting ATPase activity	molecular_function	8	6	3090	12	11713	0.0687315
GO:0102756	very-long-chain 3-ketoacyl-CoA synthase activity	molecular_function	7	6	3090	12	11713	0.0687315
GO:0102337	3-oxo-cerotoyl-CoA synthase activity	molecular_function	7	6	3090	12	11713	0.0687315
GO:0102338	3-oxo-lignoceronyl-CoA synthase activity	molecular_function	7	6	3090	12	11713	0.0687315
GO:0005545	1-phosphatidylinositol binding	molecular_function	7	6	3090	12	11713	0.0687315
GO:0006465	signal peptide processing	biological_process	8	6	3090	12	11713	0.0687315
GO:0102336	3-oxo-arachidoyl-CoA synthase activity	molecular_function	7	6	3090	12	11713	0.0687315
GO:0004077	biotin-[acetyl-CoA-carboxylase] ligase activity	molecular_function	7	2	3090	2	11713	0.0695788
GO:1900102	negative regulation of endoplasmic reticulum unfolded protein response	biological_process	9	2	3090	2	11713	0.0695788
GO:0009143	nucleoside triphosphate catabolic process	biological_process	9	2	3090	2	11713	0.0695788
GO:0030301	cholesterol transport	biological_process	9	2	3090	2	11713	0.0695788
GO:1990170	stress response to cadmium ion	biological_process	8	2	3090	2	11713	0.0695788
GO:1903829	positive regulation of cellular protein localization	biological_process	6	2	3090	2	11713	0.0695788
GO:1902175	regulation of oxidative stress-induced intrinsic apoptotic signaling pathway	biological_process	8	2	3090	2	11713	0.0695788
GO:0006530	asparagine catabolic process	biological_process	12	2	3090	2	11713	0.0695788
GO:0015786	UDP-glucose transmembrane transport	biological_process	9	2	3090	2	11713	0.0695788
GO:0061010	gall bladder development	biological_process	6	2	3090	2	11713	0.0695788
GO:0004022	alcohol dehydrogenase (NAD) activity	molecular_function	7	2	3090	2	11713	0.0695788
GO:0004090	carbonyl reductase (NADPH) activity	molecular_function	7	2	3090	2	11713	0.0695788
GO:0080130	L-phenylalanine:2-oxoglutarate aminotransferase activity	molecular_function	8	2	3090	2	11713	0.0695788
GO:0004516	nicotinate phosphoribosyltransferase activity	molecular_function	6	2	3090	2	11713	0.0695788
GO:0055071	manganese ion homeostasis	biological_process	11	2	3090	2	11713	0.0695788
GO:0047865	dimethylglycine dehydrogenase activity	molecular_function	7	2	3090	2	11713	0.0695788
GO:0002224	toll-like receptor signaling pathway	biological_process	8	2	3090	2	11713	0.0695788
GO:0006069	ethanol oxidation	biological_process	8	2	3090	2	11713	0.0695788
GO:0071294	cellular response to zinc ion	biological_process	8	2	3090	2	11713	0.0695788
GO:0032886	regulation of microtubule-based process	biological_process	6	2	3090	2	11713	0.0695788
GO:0031386	protein tag	molecular_function	3	2	3090	2	11713	0.0695788
GO:0032797	SMN complex	cellular_component	4	2	3090	2	11713	0.0695788
GO:0019358	nicotinate nucleotide salvage	biological_process	10	2	3090	2	11713	0.0695788
GO:0045263	proton-transporting ATP synthase complex, coupling factor F(o	cellular_component	6	2	3090	2	11713	0.0695788
GO:0097255	R2TP complex	cellular_component	4	2	3090	2	11713	0.0695788
GO:1990112	RQC complex	cellular_component	4	2	3090	2	11713	0.0695788
GO:0080058	protein deglutathionylation	biological_process	9	2	3090	2	11713	0.0695788
GO:0042157	lipoprotein metabolic process	biological_process	7	2	3090	2	11713	0.0695788
GO:0000041	transition metal ion transport	biological_process	9	2	3090	2	11713	0.0695788
GO:0072321	chaperone-mediated protein transport	biological_process	10	2	3090	2	11713	0.0695788
GO:0043548	phosphatidylinositol 3-kinase binding	molecular_function	5	2	3090	2	11713	0.0695788
GO:0009651	response to salt stress	biological_process	6	2	3090	2	11713	0.0695788
GO:0006256	UDP catabolic process	biological_process	12	2	3090	2	11713	0.0695788
GO:0038202	TORC1 signaling	biological_process	7	2	3090	2	11713	0.0695788
GO:0004365	glyceraldehyde-3-phosphate dehydrogenase (NAD+) (phosphorylating) activity	molecular_function	8	2	3090	2	11713	0.0695788
GO:0006166	purine ribonucleoside salvage	biological_process	9	2	3090	2	11713	0.0695788
GO:0004794	L-threonine ammonia-lyase activity	molecular_function	7	2	3090	2	11713	0.0695788
GO:0045995	regulation of embryonic development	biological_process	7	2	3090	2	11713	0.0695788
GO:0060280	negative regulation of ovulation	biological_process	7	2	3090	2	11713	0.0695788
GO:0015288	porin activity	molecular_function	8	2	3090	2	11713	0.0695788
GO:0030388	fructose 1,6-bisphosphate metabolic process	biological_process	7	2	3090	2	11713	0.0695788
GO:0004028	3-chloroallyl aldehyde dehydrogenase activity	molecular_function	7	2	3090	2	11713	0.0695788
GO:0006531	aspartate metabolic process	biological_process	11	2	3090	2	11713	0.0695788
GO:0030306	ADP-ribosylation factor binding	molecular_function	8	2	3090	2	11713	0.0695788
GO:0030272	5-formyltetrahydrofolate cyclo-ligase activity	molecular_function	7	2	3090	2	11713	0.0695788
GO:0004582	dolichyl-phosphate beta-D-mannosyltransferase activity	molecular_function	8	2	3090	2	11713	0.0695788
GO:0004488	methylenetetrahydrofolate dehydrogenase (NADP+) activity	molecular_function	7	2	3090	2	11713	0.0695788
GO:0004368	glycerol-3-phosphate dehydrogenase activity	molecular_function	7	2	3090	2	11713	0.0695788
GO:0004801	sedoheptulose-7-phosphate:D-glyceraldehyde-3-phosphate glyceronetransferase activity	molecular_function	6	2	3090	2	11713	0.0695788
GO:0046915	transition metal ion transmembrane transporter activity	molecular_function	9	2	3090	2	11713	0.0695788
GO:0006047	UDP-N-acetylglucosamine metabolic process	biological_process	7	2	3090	2	11713	0.0695788
GO:0046712	GDP catabolic process	biological_process	12	2	3090	2	11713	0.0695788
GO:0043564	Ku70:Ku80 complex	cellular_component	4	2	3090	2	11713	0.0695788
GO:0003878	ATP citrate synthase activity	molecular_function	7	2	3090	2	11713	0.0695788
GO:0004750	ribulose-phosphate 3-epimerase activity	molecular_function	7	2	3090	2	11713	0.0695788
GO:0004054	arginine kinase activity	molecular_function	7	2	3090	2	11713	0.0695788
GO:0004477	methenyltetrahydrofolate cyclohydrolase activity	molecular_function	8	2	3090	2	11713	0.0695788
GO:0051059	NF-kappaB binding	molecular_function	8	2	3090	2	11713	0.0695788
GO:0045200	establishment of neuroblast polarity	biological_process	6	2	3090	2	11713	0.0695788
GO:0004632	phosphopantothenate--cysteine ligase activity	molecular_function	7	2	3090	2	11713	0.0695788
GO:0008890	glycine C-acetyltransferase activity	molecular_function	9	2	3090	2	11713	0.0695788
GO:0035073	pupariation	biological_process	4	2	3090	2	11713	0.0695788
GO:0004493	methylmalonyl-CoA epimerase activity	molecular_function	6	2	3090	2	11713	0.0695788
GO:0010960	magnesium ion homeostasis	biological_process	10	2	3090	2	11713	0.0695788
GO:0035148	tube formation	biological_process	5	2	3090	2	11713	0.0695788
GO:0015014	heparan sulfate proteoglycan biosynthetic process, polysaccharide chain biosynthetic process	biological_process	9	2	3090	2	11713	0.0695788
GO:0006565	L-serine catabolic process	biological_process	12	2	3090	2	11713	0.0695788
GO:0047429	nucleoside-triphosphate diphosphatase activity	molecular_function	8	2	3090	2	11713	0.0695788
GO:0004394	heparan sulfate 2-O-sulfotransferase activity	molecular_function	8	2	3090	2	11713	0.0695788
GO:0004445	inositol-polyphosphate 5-phosphatase activity	molecular_function	10	2	3090	2	11713	0.0695788
GO:0004735	pyrroline-5-carboxylate reductase activity	molecular_function	7	2	3090	2	11713	0.0695788
GO:0004024	alcohol dehydrogenase activity, zinc-dependent	molecular_function	8	2	3090	2	11713	0.0695788
GO:0042719	mitochondrial intermembrane space protein transporter complex	cellular_component	5	2	3090	2	11713	0.0695788
GO:0051786	all-trans-retinol 13,14-reductase activity	molecular_function	6	2	3090	2	11713	0.0695788
GO:0017127	cholesterol transporter activity	molecular_function	6	2	3090	2	11713	0.0695788
GO:0003941	L-serine ammonia-lyase activity	molecular_function	7	2	3090	2	11713	0.0695788
GO:0045998	positive regulation of ecdysteroid biosynthetic process	biological_process	10	2	3090	2	11713	0.0695788
GO:0051229	meiotic spindle disassembly	biological_process	10	2	3090	2	11713	0.0695788
GO:0009396	folic acid-containing compound biosynthetic process	biological_process	7	2	3090	2	11713	0.0695788
GO:0007099	centriole replication	biological_process	5	2	3090	2	11713	0.0695788
GO:0021903	rostrocaudal neural tube patterning	biological_process	7	2	3090	2	11713	0.0695788
GO:0019348	dolichol metabolic process	biological_process	7	2	3090	2	11713	0.0695788
GO:0006066	alcohol metabolic process	biological_process	5	2	3090	2	11713	0.0695788
GO:0032467	positive regulation of cytokinesis	biological_process	9	2	3090	2	11713	0.0695788
GO:0005504	fatty acid binding	molecular_function	5	2	3090	2	11713	0.0695788
GO:0006409	tRNA export from nucleus	biological_process	11	2	3090	2	11713	0.0695788
GO:0042625	ATPase coupled ion transmembrane transporter activity	molecular_function	6	2	3090	2	11713	0.0695788
GO:0003904	deoxyribodipyrimidine photo-lyase activity	molecular_function	7	2	3090	2	11713	0.0695788
GO:0000719	photoreactive repair	biological_process	10	2	3090	2	11713	0.0695788
GO:0070059	intrinsic apoptotic signaling pathway in response to endoplasmic reticulum stress	biological_process	7	2	3090	2	11713	0.0695788
GO:0045540	regulation of cholesterol biosynthetic process	biological_process	10	2	3090	2	11713	0.0695788
GO:0033207	beta-1,4-N-acetylgalactosaminyltransferase activity	molecular_function	8	2	3090	2	11713	0.0695788
GO:0034644	cellular response to UV	biological_process	8	2	3090	2	11713	0.0695788
GO:0097056	selenocysteinyl-tRNA(Sec) biosynthetic process	biological_process	11	2	3090	2	11713	0.0695788
GO:0006168	adenine salvage	biological_process	12	2	3090	2	11713	0.0695788
GO:0071786	endoplasmic reticulum tubular network organization	biological_process	7	2	3090	2	11713	0.0695788
GO:0071782	endoplasmic reticulum tubular network	cellular_component	7	2	3090	2	11713	0.0695788
GO:0019867	outer membrane	cellular_component	4	2	3090	2	11713	0.0695788
GO:0003151	outflow tract morphogenesis	biological_process	5	2	3090	2	11713	0.0695788
GO:0006742	NADP catabolic process	biological_process	5	2	3090	2	11713	0.0695788
GO:0089700	protein kinase D signaling	biological_process	6	2	3090	2	11713	0.0695788
GO:0016615	malate dehydrogenase activity	molecular_function	6	2	3090	2	11713	0.0695788
GO:0035965	cardiolipin acyl-chain remodeling	biological_process	11	2	3090	2	11713	0.0695788
GO:0004649	poly(ADP-ribose) glycohydrolase activity	molecular_function	7	2	3090	2	11713	0.0695788
GO:0040009	regulation of growth rate	biological_process	6	2	3090	2	11713	0.0695788
GO:0006748	lipoamide metabolic process	biological_process	6	2	3090	2	11713	0.0695788
GO:0007007	inner mitochondrial membrane organization	biological_process	8	2	3090	2	11713	0.0695788
GO:0046167	glycerol-3-phosphate biosynthetic process	biological_process	9	2	3090	2	11713	0.0695788
GO:0071481	cellular response to X-ray	biological_process	8	2	3090	2	11713	0.0695788
GO:0015095	magnesium ion transmembrane transporter activity	molecular_function	9	2	3090	2	11713	0.0695788
GO:0045261	proton-transporting ATP synthase complex, catalytic core F(1	cellular_component	6	2	3090	2	11713	0.0695788
GO:0031416	NatB complex	cellular_component	7	2	3090	2	11713	0.0695788
GO:0016229	steroid dehydrogenase activity	molecular_function	5	2	3090	2	11713	0.0695788
GO:0051290	protein heterotetramerization	biological_process	9	2	3090	2	11713	0.0695788
GO:0046491	L-methylmalonyl-CoA metabolic process	biological_process	8	2	3090	2	11713	0.0695788
GO:0046930	pore complex	cellular_component	5	2	3090	2	11713	0.0695788
GO:0019303	D-ribose catabolic process	biological_process	9	2	3090	2	11713	0.0695788
GO:0000275	mitochondrial proton-transporting ATP synthase complex, catalytic core F(1	cellular_component	7	2	3090	2	11713	0.0695788
GO:0005854	nascent polypeptide-associated complex	cellular_component	4	2	3090	2	11713	0.0695788
GO:0010033	response to organic substance	biological_process	5	2	3090	2	11713	0.0695788
GO:0006163	purine nucleotide metabolic process	biological_process	9	2	3090	2	11713	0.0695788
GO:0045735	nutrient reservoir activity	molecular_function	3	2	3090	2	11713	0.0695788
GO:1903358	regulation of Golgi organization	biological_process	8	2	3090	2	11713	0.0695788
GO:0005986	sucrose biosynthetic process	biological_process	9	2	3090	2	11713	0.0695788
GO:0007100	mitotic centrosome separation	biological_process	6	2	3090	2	11713	0.0695788
GO:0018985	pronuclear envelope synthesis	biological_process	7	2	3090	2	11713	0.0695788
GO:1903830	magnesium ion transmembrane transport	biological_process	11	2	3090	2	11713	0.0695788
GO:0097345	mitochondrial outer membrane permeabilization	biological_process	10	2	3090	2	11713	0.0695788
GO:0042132	fructose 1,6-bisphosphate 1-phosphatase activity	molecular_function	10	2	3090	2	11713	0.0695788
GO:0019323	pentose catabolic process	biological_process	8	2	3090	2	11713	0.0695788
GO:0006183	GTP biosynthetic process	biological_process	12	2	3090	2	11713	0.0695788
GO:0034355	NAD salvage	biological_process	11	2	3090	2	11713	0.0695788
GO:0006536	glutamate metabolic process	biological_process	11	2	3090	2	11713	0.0695788
GO:0048699	generation of neurons	biological_process	7	2	3090	2	11713	0.0695788
GO:0044550	secondary metabolite biosynthetic process	biological_process	5	2	3090	2	11713	0.0695788
GO:0006533	aspartate catabolic process	biological_process	12	2	3090	2	11713	0.0695788
GO:0048863	stem cell differentiation	biological_process	6	2	3090	2	11713	0.0695788
GO:0006167	AMP biosynthetic process	biological_process	12	2	3090	2	11713	0.0695788
GO:0007530	sex determination	biological_process	5	2	3090	2	11713	0.0695788
GO:0044257	cellular protein catabolic process	biological_process	8	2	3090	2	11713	0.0695788
GO:0042989	sequestering of actin monomers	biological_process	10	2	3090	2	11713	0.0695788
GO:0004747	ribokinase activity	molecular_function	7	2	3090	2	11713	0.0695788
GO:0042584	chromaffin granule membrane	cellular_component	8	2	3090	2	11713	0.0695788
GO:0051903	S-(hydroxymethyl)glutathione dehydrogenase activity	molecular_function	7	2	3090	2	11713	0.0695788
GO:0009346	citrate lyase complex	cellular_component	4	2	3090	2	11713	0.0695788
GO:0097051	establishment of protein localization to endoplasmic reticulum membrane	biological_process	10	2	3090	2	11713	0.0695788
GO:1990116	ribosome-associated ubiquitin-dependent protein catabolic process	biological_process	12	2	3090	2	11713	0.0695788
GO:0001405	presequence translocase-associated import motor	cellular_component	8	2	3090	2	11713	0.0695788
GO:0004029	aldehyde dehydrogenase (NAD) activity	molecular_function	7	7	3090	15	11713	0.0731252
GO:0031418	L-ascorbic acid binding	molecular_function	6	7	3090	15	11713	0.0731252
GO:0048557	embryonic digestive tract morphogenesis	biological_process	7	7	3090	15	11713	0.0731252
GO:0000028	ribosomal small subunit assembly	biological_process	9	11	3090	27	11713	0.0740034
GO:0005351	carbohydrate:proton symporter activity	molecular_function	7	8	3090	18	11713	0.0751317
GO:0009058	biosynthetic process	biological_process	4	10	3090	24	11713	0.0751398
GO:0006914	autophagy	biological_process	6	9	3090	21	11713	0.0756271
GO:0015630	microtubule cytoskeleton	cellular_component	7	9	3090	21	11713	0.0756271
GO:0006979	response to oxidative stress	biological_process	5	31	3090	93	11713	0.0816494
GO:0016208	AMP binding	molecular_function	5	4	3090	7	11713	0.0839464
GO:0001966	thigmotaxis	biological_process	5	4	3090	7	11713	0.0839464
GO:0031526	brush border membrane	cellular_component	6	4	3090	7	11713	0.0839464
GO:0045179	apical cortex	cellular_component	9	4	3090	7	11713	0.0839464
GO:0004831	tyrosine-tRNA ligase activity	molecular_function	7	4	3090	7	11713	0.0839464
GO:0016857	racemase and epimerase activity, acting on carbohydrates and derivatives	molecular_function	6	4	3090	7	11713	0.0839464
GO:0036374	glutathione hydrolase activity	molecular_function	9	4	3090	7	11713	0.0839464
GO:0004535	poly(A)-specific ribonuclease activity	molecular_function	10	4	3090	7	11713	0.0839464
GO:0070973	protein localization to endoplasmic reticulum exit site	biological_process	9	4	3090	7	11713	0.0839464
GO:0043395	heparan sulfate proteoglycan binding	molecular_function	6	4	3090	7	11713	0.0839464
GO:0009298	GDP-mannose biosynthetic process	biological_process	10	4	3090	7	11713	0.0839464
GO:0016209	antioxidant activity	molecular_function	3	4	3090	7	11713	0.0839464
GO:0005751	mitochondrial respiratory chain complex IV	cellular_component	6	4	3090	7	11713	0.0839464
GO:0006098	pentose-phosphate shunt	biological_process	7	4	3090	7	11713	0.0839464
GO:0000447	endonucleolytic cleavage in ITS1 to separate SSU-rRNA from 5.8S rRNA and LSU-rRNA from tricistronic rRNA transcript (SSU-rRNA, 5.8S rRNA, LSU-rRNA	biological_process	13	4	3090	7	11713	0.0839464
GO:0016507	mitochondrial fatty acid beta-oxidation multienzyme complex	cellular_component	5	4	3090	7	11713	0.0839464
GO:0008092	cytoskeletal protein binding	molecular_function	5	12	3090	31	11713	0.0908466
GO:0006836	neurotransmitter transport	biological_process	6	11	3090	28	11713	0.0938924
GO:0008134	transcription factor binding	molecular_function	5	28	3090	84	11713	0.0943218
GO:0070971	endoplasmic reticulum exit site	cellular_component	7	5	3090	10	11713	0.0952099
GO:0045595	regulation of cell differentiation	biological_process	6	5	3090	10	11713	0.0952099
GO:0005885	Arp2/3 protein complex	cellular_component	4	5	3090	10	11713	0.0952099
GO:0002020	protease binding	molecular_function	6	5	3090	10	11713	0.0952099
GO:0012507	ER to Golgi transport vesicle membrane	cellular_component	8	5	3090	10	11713	0.0952099
GO:0006751	glutathione catabolic process	biological_process	9	5	3090	10	11713	0.0952099
GO:0004791	thioredoxin-disulfide reductase activity	molecular_function	7	5	3090	10	11713	0.0952099
GO:0010466	negative regulation of peptidase activity	biological_process	10	10	3090	25	11713	0.0967028
GO:0030414	peptidase inhibitor activity	molecular_function	6	10	3090	25	11713	0.0967028
GO:0005765	lysosomal membrane	cellular_component	9	27	3090	81	11713	0.0990341
GO:0031072	heat shock protein binding	molecular_function	5	9	3090	22	11713	0.099102
GO:0015020	glucuronosyltransferase activity	molecular_function	7	9	3090	22	11713	0.099102
GO:1902600	proton transmembrane transport	biological_process	9	9	3090	22	11713	0.099102
GO:0019367	fatty acid elongation, saturated fatty acid	biological_process	12	6	3090	13	11713	0.100001
GO:0016471	vacuolar proton-transporting V-type ATPase complex	cellular_component	7	6	3090	13	11713	0.100001
GO:0034625	fatty acid elongation, monounsaturated fatty acid	biological_process	13	6	3090	13	11713	0.100001
GO:0034626	fatty acid elongation, polyunsaturated fatty acid	biological_process	13	6	3090	13	11713	0.100001
GO:0009922	fatty acid elongase activity	molecular_function	8	6	3090	13	11713	0.100001
GO:0046835	carbohydrate phosphorylation	biological_process	8	8	3090	19	11713	0.100812
GO:0006414	translational elongation	biological_process	8	7	3090	16	11713	0.101376
GO:0042826	histone deacetylase binding	molecular_function	6	7	3090	16	11713	0.101376
GO:0006013	mannose metabolic process	biological_process	8	7	3090	16	11713	0.101376
GO:0017048	Rho GTPase binding	molecular_function	9	14	3090	38	11713	0.102538
GO:0031966	mitochondrial membrane	cellular_component	5	13	3090	35	11713	0.107137
GO:0006458	'de novo' protein folding	biological_process	5	11	3090	29	11713	0.116678
GO:0030036	actin cytoskeleton organization	biological_process	7	15	3090	42	11713	0.116909
GO:0034724	DNA replication-independent nucleosome organization	biological_process	7	3	3090	5	11713	0.118567
GO:0010977	negative regulation of neuron projection development	biological_process	11	3	3090	5	11713	0.118567
GO:0036228	protein localization to nuclear inner membrane	biological_process	8	3	3090	5	11713	0.118567
GO:0033627	cell adhesion mediated by integrin	biological_process	5	3	3090	5	11713	0.118567
GO:0000395	mRNA 5'-splice site recognition	biological_process	10	3	3090	5	11713	0.118567
GO:0016267	O-glycan processing, core 1	biological_process	12	3	3090	5	11713	0.118567
GO:0043292	contractile fiber	cellular_component	6	3	3090	5	11713	0.118567
GO:0006626	protein targeting to mitochondrion	biological_process	12	3	3090	5	11713	0.118567
GO:0032092	positive regulation of protein binding	biological_process	7	3	3090	5	11713	0.118567
GO:0016679	oxidoreductase activity, acting on diphenols and related substances as donors	molecular_function	5	3	3090	5	11713	0.118567
GO:0007519	skeletal muscle tissue development	biological_process	8	3	3090	5	11713	0.118567
GO:0008410	CoA-transferase activity	molecular_function	6	3	3090	5	11713	0.118567
GO:0006011	UDP-glucose metabolic process	biological_process	6	3	3090	5	11713	0.118567
GO:0097038	perinuclear endoplasmic reticulum	cellular_component	7	3	3090	5	11713	0.118567
GO:0070569	uridylyltransferase activity	molecular_function	7	3	3090	5	11713	0.118567
GO:0035101	FACT complex	cellular_component	5	3	3090	5	11713	0.118567
GO:0004719	protein-L-isoaspartate (D-aspartate) O-methyltransferase activity	molecular_function	8	3	3090	5	11713	0.118567
GO:0035025	positive regulation of Rho protein signal transduction	biological_process	12	3	3090	5	11713	0.118567
GO:0032432	actin filament bundle	cellular_component	6	3	3090	5	11713	0.118567
GO:0043054	dauer exit	biological_process	6	3	3090	5	11713	0.118567
GO:0016263	glycoprotein-N-acetylgalactosamine 3-beta-galactosyltransferase activity	molecular_function	9	3	3090	5	11713	0.118567
GO:0090162	establishment of epithelial cell polarity	biological_process	6	3	3090	5	11713	0.118567
GO:0009328	phenylalanine-tRNA ligase complex	cellular_component	6	3	3090	5	11713	0.118567
GO:0019563	glycerol catabolic process	biological_process	9	3	3090	5	11713	0.118567
GO:0000302	response to reactive oxygen species	biological_process	6	3	3090	5	11713	0.118567
GO:0003983	UTP:glucose-1-phosphate uridylyltransferase activity	molecular_function	9	3	3090	5	11713	0.118567
GO:0004753	saccharopine dehydrogenase activity	molecular_function	7	3	3090	5	11713	0.118567
GO:0008064	regulation of actin polymerization or depolymerization	biological_process	7	3	3090	5	11713	0.118567
GO:0033344	cholesterol efflux	biological_process	10	3	3090	5	11713	0.118567
GO:0046912	transferase activity, transferring acyl groups, acyl groups converted into alkyl on transfer	molecular_function	6	3	3090	5	11713	0.118567
GO:0051302	regulation of cell division	biological_process	6	3	3090	5	11713	0.118567
GO:0051639	actin filament network formation	biological_process	7	3	3090	5	11713	0.118567
GO:0000439	core TFIIH complex	cellular_component	7	3	3090	5	11713	0.118567
GO:1900194	negative regulation of oocyte maturation	biological_process	9	3	3090	5	11713	0.118567
GO:0031492	nucleosomal DNA binding	molecular_function	8	3	3090	5	11713	0.118567
GO:0044611	nuclear pore inner ring	cellular_component	4	3	3090	5	11713	0.118567
GO:0007166	cell surface receptor signaling pathway	biological_process	5	10	3090	26	11713	0.121516
GO:0045454	cell redox homeostasis	biological_process	5	14	3090	39	11713	0.122768
GO:0030176	integral component of endoplasmic reticulum membrane	cellular_component	7	17	3090	49	11713	0.124212
GO:0048017	inositol lipid-mediated signaling	biological_process	6	9	3090	23	11713	0.12627
GO:0034976	response to endoplasmic reticulum stress	biological_process	6	9	3090	23	11713	0.12627
GO:0032982	myosin filament	cellular_component	5	13	3090	36	11713	0.128945
GO:0051015	actin filament binding	molecular_function	7	33	3090	104	11713	0.129689
GO:0003756	protein disulfide isomerase activity	molecular_function	7	8	3090	20	11713	0.130757
GO:0071222	cellular response to lipopolysaccharide	biological_process	8	4	3090	8	11713	0.13373
GO:0015075	ion transmembrane transporter activity	molecular_function	5	4	3090	8	11713	0.13373
GO:0031648	protein destabilization	biological_process	6	4	3090	8	11713	0.13373
GO:0000243	commitment complex	cellular_component	8	4	3090	8	11713	0.13373
GO:0031545	peptidyl-proline 4-dioxygenase activity	molecular_function	8	4	3090	8	11713	0.13373
GO:0033138	positive regulation of peptidyl-serine phosphorylation	biological_process	11	4	3090	8	11713	0.13373
GO:0030867	rough endoplasmic reticulum membrane	cellular_component	6	4	3090	8	11713	0.13373
GO:0010181	FMN binding	molecular_function	7	4	3090	8	11713	0.13373
GO:0008475	procollagen-lysine 5-dioxygenase activity	molecular_function	8	4	3090	8	11713	0.13373
GO:0032869	cellular response to insulin stimulus	biological_process	8	4	3090	8	11713	0.13373
GO:0032006	regulation of TOR signaling	biological_process	9	4	3090	8	11713	0.13373
GO:0019363	pyridine nucleotide biosynthetic process	biological_process	8	4	3090	8	11713	0.13373
GO:0015226	carnitine transmembrane transporter activity	molecular_function	9	4	3090	8	11713	0.13373
GO:0019827	stem cell population maintenance	biological_process	4	4	3090	8	11713	0.13373
GO:0048193	Golgi vesicle transport	biological_process	7	4	3090	8	11713	0.13373
GO:0006995	cellular response to nitrogen starvation	biological_process	9	4	3090	8	11713	0.13373
GO:0016810	hydrolase activity, acting on carbon-nitrogen (but not peptide) bonds	molecular_function	5	7	3090	17	11713	0.134664
GO:0008381	mechanosensitive ion channel activity	molecular_function	8	7	3090	17	11713	0.134664
GO:0016788	hydrolase activity, acting on ester bonds	molecular_function	5	12	3090	33	11713	0.135451
GO:0006094	gluconeogenesis	biological_process	9	12	3090	33	11713	0.135451
GO:0008324	cation transmembrane transporter activity	molecular_function	6	6	3090	14	11713	0.137421
GO:1990834	response to odorant	biological_process	5	6	3090	14	11713	0.137421
GO:0004521	endoribonuclease activity	molecular_function	8	6	3090	14	11713	0.137421
GO:0002039	p53 binding	molecular_function	5	6	3090	14	11713	0.137421
GO:0071260	cellular response to mechanical stimulus	biological_process	6	6	3090	14	11713	0.137421
GO:0034314	Arp2/3 complex-mediated actin nucleation	biological_process	8	5	3090	11	11713	0.137916
GO:0004129	cytochrome-c oxidase activity	molecular_function	6	5	3090	11	11713	0.137916
GO:0000786	nucleosome	cellular_component	5	5	3090	11	11713	0.137916
GO:0030121	AP-1 adaptor complex	cellular_component	8	5	3090	11	11713	0.137916
GO:0022857	transmembrane transporter activity	molecular_function	4	31	3090	98	11713	0.142816
GO:0030016	myofibril	cellular_component	7	14	3090	40	11713	0.145117
GO:0005635	nuclear envelope	cellular_component	6	14	3090	40	11713	0.145117
GO:0016477	cell migration	biological_process	6	32	3090	102	11713	0.150237
GO:0020037	heme binding	molecular_function	6	29	3090	92	11713	0.157469
GO:0033017	sarcoplasmic reticulum membrane	cellular_component	6	12	3090	34	11713	0.161508
GO:0002119	nematode larval development	biological_process	6	71	3090	242	11713	0.163061
GO:0016529	sarcoplasmic reticulum	cellular_component	7	17	3090	51	11713	0.165501
GO:0034613	cellular protein localization	biological_process	6	11	3090	31	11713	0.170587
GO:0016485	protein processing	biological_process	8	11	3090	31	11713	0.170587
GO:0055120	striated muscle dense body	cellular_component	5	46	3090	153	11713	0.170995
GO:0009593	detection of chemical stimulus	biological_process	5	2	3090	3	11713	0.172043
GO:0046718	viral entry into host cell	biological_process	9	2	3090	3	11713	0.172043
GO:0009052	pentose-phosphate shunt, non-oxidative branch	biological_process	6	2	3090	3	11713	0.172043
GO:0004856	xylulokinase activity	molecular_function	7	2	3090	3	11713	0.172043
GO:0017060	3-galactosyl-N-acetylglucosaminide 4-alpha-L-fucosyltransferase activity	molecular_function	8	2	3090	3	11713	0.172043
GO:0004331	fructose-2,6-bisphosphate 2-phosphatase activity	molecular_function	10	2	3090	3	11713	0.172043
GO:1990429	peroxisomal importomer complex	cellular_component	5	2	3090	3	11713	0.172043
GO:0050662	coenzyme binding	molecular_function	5	2	3090	3	11713	0.172043
GO:0000035	acyl binding	molecular_function	4	2	3090	3	11713	0.172043
GO:0009331	glycerol-3-phosphate dehydrogenase complex	cellular_component	6	2	3090	3	11713	0.172043
GO:0070781	response to biotin	biological_process	6	2	3090	3	11713	0.172043
GO:0051299	centrosome separation	biological_process	5	2	3090	3	11713	0.172043
GO:0006627	protein processing involved in protein targeting to mitochondrion	biological_process	10	2	3090	3	11713	0.172043
GO:0004370	glycerol kinase activity	molecular_function	7	2	3090	3	11713	0.172043
GO:0001702	gastrulation with mouth forming second	biological_process	7	2	3090	3	11713	0.172043
GO:0097376	interneuron axon guidance	biological_process	7	2	3090	3	11713	0.172043
GO:0031118	rRNA pseudouridine synthesis	biological_process	13	2	3090	3	11713	0.172043
GO:1904113	negative regulation of muscle filament sliding	biological_process	10	2	3090	3	11713	0.172043
GO:0015319	sodium:inorganic phosphate symporter activity	molecular_function	8	2	3090	3	11713	0.172043
GO:0070336	flap-structured DNA binding	molecular_function	7	2	3090	3	11713	0.172043
GO:0044841	gut granule membrane	cellular_component	5	2	3090	3	11713	0.172043
GO:0033523	histone H2B ubiquitination	biological_process	13	2	3090	3	11713	0.172043
GO:0001540	amyloid-beta binding	molecular_function	6	2	3090	3	11713	0.172043
GO:0043327	chemotaxis to cAMP	biological_process	6	2	3090	3	11713	0.172043
GO:0044020	histone methyltransferase activity (H4-R3 specific	molecular_function	10	2	3090	3	11713	0.172043
GO:0006529	asparagine biosynthetic process	biological_process	12	2	3090	3	11713	0.172043
GO:0042470	melanosome	cellular_component	8	2	3090	3	11713	0.172043
GO:0046040	IMP metabolic process	biological_process	11	2	3090	3	11713	0.172043
GO:0030627	pre-mRNA 5'-splice site binding	molecular_function	8	2	3090	3	11713	0.172043
GO:0009249	protein lipoylation	biological_process	10	2	3090	3	11713	0.172043
GO:1904807	negative regulation of protein oxidation	biological_process	10	2	3090	3	11713	0.172043
GO:0035243	protein-arginine omega-N symmetric methyltransferase activity	molecular_function	9	2	3090	3	11713	0.172043
GO:0004019	adenylosuccinate synthase activity	molecular_function	6	2	3090	3	11713	0.172043
GO:0030510	regulation of BMP signaling pathway	biological_process	10	2	3090	3	11713	0.172043
GO:0043057	backward locomotion	biological_process	5	2	3090	3	11713	0.172043
GO:0032780	negative regulation of ATPase activity	biological_process	8	2	3090	3	11713	0.172043
GO:0009142	nucleoside triphosphate biosynthetic process	biological_process	9	2	3090	3	11713	0.172043
GO:0006107	oxaloacetate metabolic process	biological_process	9	2	3090	3	11713	0.172043
GO:0071353	cellular response to interleukin-4	biological_process	8	2	3090	3	11713	0.172043
GO:0043067	regulation of programmed cell death	biological_process	7	2	3090	3	11713	0.172043
GO:0007031	peroxisome organization	biological_process	6	2	3090	3	11713	0.172043
GO:0070373	negative regulation of ERK1 and ERK2 cascade	biological_process	12	2	3090	3	11713	0.172043
GO:0000036	acyl carrier activity	molecular_function	7	2	3090	3	11713	0.172043
GO:0033743	peptide-methionine (R)-S-oxide reductase activity	molecular_function	7	2	3090	3	11713	0.172043
GO:0005779	integral component of peroxisomal membrane	cellular_component	7	2	3090	3	11713	0.172043
GO:0004514	nicotinate-nucleotide diphosphorylase (carboxylating) activity	molecular_function	7	2	3090	3	11713	0.172043
GO:0051569	regulation of histone H3-K4 methylation	biological_process	11	2	3090	3	11713	0.172043
GO:0070102	interleukin-6-mediated signaling pathway	biological_process	7	2	3090	3	11713	0.172043
GO:0006428	isoleucyl-tRNA aminoacylation	biological_process	13	2	3090	3	11713	0.172043
GO:0043985	histone H4-R3 methylation	biological_process	13	2	3090	3	11713	0.172043
GO:0006398	mRNA 3'-end processing by stem-loop binding and cleavage	biological_process	11	2	3090	3	11713	0.172043
GO:0036310	annealing helicase activity	molecular_function	9	2	3090	3	11713	0.172043
GO:0046964	3'-phosphoadenosine 5'-phosphosulfate transmembrane transporter activity	molecular_function	9	2	3090	3	11713	0.172043
GO:0003810	protein-glutamine gamma-glutamyltransferase activity	molecular_function	7	2	3090	3	11713	0.172043
GO:0044208	'de novo' AMP biosynthetic process	biological_process	13	2	3090	3	11713	0.172043
GO:0045471	response to ethanol	biological_process	6	2	3090	3	11713	0.172043
GO:0004066	asparagine synthase (glutamine-hydrolyzing) activity	molecular_function	7	2	3090	3	11713	0.172043
GO:0046710	GDP metabolic process	biological_process	11	2	3090	3	11713	0.172043
GO:0003934	GTP cyclohydrolase I activity	molecular_function	9	2	3090	3	11713	0.172043
GO:0042642	actomyosin, myosin complex part	cellular_component	5	2	3090	3	11713	0.172043
GO:0001671	ATPase activator activity	molecular_function	6	2	3090	3	11713	0.172043
GO:0010042	response to manganese ion	biological_process	7	2	3090	3	11713	0.172043
GO:0004108	citrate (Si)-synthase activity	molecular_function	8	2	3090	3	11713	0.172043
GO:0033565	ESCRT-0 complex	cellular_component	5	2	3090	3	11713	0.172043
GO:1904111	negative regulation of plus-end directed microfilament motor activity	biological_process	9	2	3090	3	11713	0.172043
GO:0017108	5'-flap endonuclease activity	molecular_function	10	2	3090	3	11713	0.172043
GO:0031120	snRNA pseudouridine synthesis	biological_process	11	2	3090	3	11713	0.172043
GO:0004450	isocitrate dehydrogenase (NADP+) activity	molecular_function	8	2	3090	3	11713	0.172043
GO:0008484	sulfuric ester hydrolase activity	molecular_function	6	2	3090	3	11713	0.172043
GO:0070260	5'-tyrosyl-DNA phosphodiesterase activity	molecular_function	9	2	3090	3	11713	0.172043
GO:0016277	[myelin basic protein]-arginine N-methyltransferase activity	molecular_function	9	2	3090	3	11713	0.172043
GO:0006014	D-ribose metabolic process	biological_process	8	2	3090	3	11713	0.172043
GO:0036369	transcription factor catabolic process	biological_process	12	2	3090	3	11713	0.172043
GO:0005315	inorganic phosphate transmembrane transporter activity	molecular_function	7	2	3090	3	11713	0.172043
GO:0001225	RNA polymerase II transcription coactivator binding	molecular_function	8	2	3090	3	11713	0.172043
GO:0004096	catalase activity	molecular_function	5	2	3090	3	11713	0.172043
GO:0006561	proline biosynthetic process	biological_process	12	2	3090	3	11713	0.172043
GO:0032877	positive regulation of DNA endoreduplication	biological_process	9	2	3090	3	11713	0.172043
GO:0042908	xenobiotic transport	biological_process	6	2	3090	3	11713	0.172043
GO:0044295	axonal growth cone	cellular_component	6	2	3090	3	11713	0.172043
GO:0042771	intrinsic apoptotic signaling pathway in response to DNA damage by p53 class mediator	biological_process	8	2	3090	3	11713	0.172043
GO:0006104	succinyl-CoA metabolic process	biological_process	8	2	3090	3	11713	0.172043
GO:0006102	isocitrate metabolic process	biological_process	9	2	3090	3	11713	0.172043
GO:0016620	oxidoreductase activity, acting on the aldehyde or oxo group of donors, NAD or NADP as acceptor	molecular_function	6	2	3090	3	11713	0.172043
GO:0008097	5S rRNA binding	molecular_function	8	2	3090	3	11713	0.172043
GO:0072344	rescue of stalled ribosome	biological_process	9	2	3090	3	11713	0.172043
GO:0007430	terminal branching, open tracheal system	biological_process	8	2	3090	3	11713	0.172043
GO:0008107	galactoside 2-alpha-L-fucosyltransferase activity	molecular_function	9	2	3090	3	11713	0.172043
GO:0032026	response to magnesium ion	biological_process	7	2	3090	3	11713	0.172043
GO:0048016	inositol phosphate-mediated signaling	biological_process	7	2	3090	3	11713	0.172043
GO:0000086	G2/M transition of mitotic cell cycle	biological_process	7	2	3090	3	11713	0.172043
GO:0006085	acetyl-CoA biosynthetic process	biological_process	9	2	3090	3	11713	0.172043
GO:0019991	septate junction assembly	biological_process	9	2	3090	3	11713	0.172043
GO:0009245	lipid A biosynthetic process	biological_process	9	2	3090	3	11713	0.172043
GO:0004658	propionyl-CoA carboxylase activity	molecular_function	7	2	3090	3	11713	0.172043
GO:0051968	positive regulation of synaptic transmission, glutamatergic	biological_process	9	2	3090	3	11713	0.172043
GO:0005918	septate junction	cellular_component	6	2	3090	3	11713	0.172043
GO:1904109	positive regulation of cholesterol import	biological_process	11	2	3090	3	11713	0.172043
GO:0031224	intrinsic component of membrane	cellular_component	4	2	3090	3	11713	0.172043
GO:1990386	mitotic cleavage furrow ingression	biological_process	7	2	3090	3	11713	0.172043
GO:0004822	isoleucine-tRNA ligase activity	molecular_function	7	2	3090	3	11713	0.172043
GO:0045184	establishment of protein localization	biological_process	6	2	3090	3	11713	0.172043
GO:0007084	mitotic nuclear envelope reassembly	biological_process	8	2	3090	3	11713	0.172043
GO:0006103	2-oxoglutarate metabolic process	biological_process	9	2	3090	3	11713	0.172043
GO:0016204	determination of muscle attachment site	biological_process	6	2	3090	3	11713	0.172043
GO:0050890	cognition	biological_process	6	2	3090	3	11713	0.172043
GO:0035269	protein O-linked mannosylation	biological_process	11	2	3090	3	11713	0.172043
GO:0019752	carboxylic acid metabolic process	biological_process	7	7	3090	18	11713	0.172548
GO:0000030	mannosyltransferase activity	molecular_function	7	7	3090	18	11713	0.172548
GO:0015179	L-amino acid transmembrane transporter activity	molecular_function	8	7	3090	18	11713	0.172548
GO:0032968	positive regulation of transcription elongation from RNA polymerase II promoter	biological_process	11	7	3090	18	11713	0.172548
GO:0051117	ATPase binding	molecular_function	6	6	3090	15	11713	0.180284
GO:0000470	maturation of LSU-rRNA	biological_process	12	6	3090	15	11713	0.180284
GO:0042395	ecdysis, collagen and cuticulin-based cuticle	biological_process	5	6	3090	15	11713	0.180284
GO:0005863	striated muscle myosin thick filament	cellular_component	7	10	3090	28	11713	0.180339
GO:0015385	sodium:proton antiporter activity	molecular_function	12	5	3090	12	11713	0.187334
GO:0006479	protein methylation	biological_process	10	5	3090	12	11713	0.187334
GO:0070403	NAD+ binding	molecular_function	6	5	3090	12	11713	0.187334
GO:0008361	regulation of cell size	biological_process	6	5	3090	12	11713	0.187334
GO:0022900	electron transport chain	biological_process	6	5	3090	12	11713	0.187334
GO:0005903	brush border	cellular_component	5	5	3090	12	11713	0.187334
GO:0031225	anchored component of membrane	cellular_component	5	5	3090	12	11713	0.187334
GO:0031143	pseudopodium	cellular_component	6	5	3090	12	11713	0.187334
GO:0004596	peptide alpha-N-acetyltransferase activity	molecular_function	10	5	3090	12	11713	0.187334
GO:0022626	cytosolic ribosome	cellular_component	7	5	3090	12	11713	0.187334
GO:0042742	defense response to bacterium	biological_process	8	5	3090	12	11713	0.187334
GO:0008652	cellular amino acid biosynthetic process	biological_process	9	5	3090	12	11713	0.187334
GO:0034704	calcium channel complex	cellular_component	8	12	3090	35	11713	0.189875
GO:0032088	negative regulation of NF-kappaB transcription factor activity	biological_process	7	3	3090	6	11713	0.19182
GO:0019430	removal of superoxide radicals	biological_process	7	3	3090	6	11713	0.19182
GO:0006433	prolyl-tRNA aminoacylation	biological_process	13	3	3090	6	11713	0.19182
GO:1904659	glucose transmembrane transport	biological_process	11	3	3090	6	11713	0.19182
GO:0009117	nucleotide metabolic process	biological_process	8	3	3090	6	11713	0.19182
GO:0006432	phenylalanyl-tRNA aminoacylation	biological_process	13	3	3090	6	11713	0.19182
GO:0004656	procollagen-proline 4-dioxygenase activity	molecular_function	9	3	3090	6	11713	0.19182
GO:0030855	epithelial cell differentiation	biological_process	6	3	3090	6	11713	0.19182
GO:0097499	protein localization to non-motile cilium	biological_process	9	3	3090	6	11713	0.19182
GO:0030976	thiamine pyrophosphate binding	molecular_function	6	3	3090	6	11713	0.19182
GO:0019511	peptidyl-proline hydroxylation	biological_process	10	3	3090	6	11713	0.19182
GO:0043412	macromolecule modification	biological_process	6	3	3090	6	11713	0.19182
GO:0051438	regulation of ubiquitin-protein transferase activity	biological_process	11	3	3090	6	11713	0.19182
GO:0004827	proline-tRNA ligase activity	molecular_function	7	3	3090	6	11713	0.19182
GO:0042407	cristae formation	biological_process	9	3	3090	6	11713	0.19182
GO:1901981	phosphatidylinositol phosphate binding	molecular_function	7	3	3090	6	11713	0.19182
GO:0006730	one-carbon metabolic process	biological_process	5	3	3090	6	11713	0.19182
GO:0035246	peptidyl-arginine N-methylation	biological_process	12	3	3090	6	11713	0.19182
GO:0005750	mitochondrial respiratory chain complex III	cellular_component	6	3	3090	6	11713	0.19182
GO:0006879	cellular iron ion homeostasis	biological_process	12	3	3090	6	11713	0.19182
GO:0000492	box C/D snoRNP assembly	biological_process	10	3	3090	6	11713	0.19182
GO:0016772	transferase activity, transferring phosphorus-containing groups	molecular_function	5	3	3090	6	11713	0.19182
GO:0043021	ribonucleoprotein complex binding	molecular_function	5	3	3090	6	11713	0.19182
GO:0010286	heat acclimation	biological_process	6	3	3090	6	11713	0.19182
GO:0004826	phenylalanine-tRNA ligase activity	molecular_function	7	3	3090	6	11713	0.19182
GO:0061404	positive regulation of transcription from RNA polymerase II promoter in response to increased salt	biological_process	14	3	3090	6	11713	0.19182
GO:0004784	superoxide dismutase activity	molecular_function	4	3	3090	6	11713	0.19182
GO:0016709	oxidoreductase activity, acting on paired donors, with incorporation or reduction of molecular oxygen, NAD(P)H as one donor, and incorporation of one atom of oxygen	molecular_function	6	4	3090	9	11713	0.192382
GO:0009949	polarity specification of anterior/posterior axis	biological_process	6	4	3090	9	11713	0.192382
GO:0031941	filamentous actin	cellular_component	4	4	3090	9	11713	0.192382
GO:0040039	inductive cell migration	biological_process	7	4	3090	9	11713	0.192382
GO:0004032	alditol:NADP+ 1-oxidoreductase activity	molecular_function	9	4	3090	9	11713	0.192382
GO:0008374	O-acyltransferase activity	molecular_function	7	4	3090	9	11713	0.192382
GO:0006212	uracil catabolic process	biological_process	11	4	3090	9	11713	0.192382
GO:0004430	1-phosphatidylinositol 4-kinase activity	molecular_function	8	4	3090	9	11713	0.192382
GO:0008106	alcohol dehydrogenase (NADP+) activity	molecular_function	8	4	3090	9	11713	0.192382
GO:0005158	insulin receptor binding	molecular_function	6	4	3090	9	11713	0.192382
GO:0008286	insulin receptor signaling pathway	biological_process	8	4	3090	9	11713	0.192382
GO:0071596	ubiquitin-dependent protein catabolic process via the N-end rule pathway	biological_process	12	4	3090	9	11713	0.192382
GO:0043086	negative regulation of catalytic activity	biological_process	6	4	3090	9	11713	0.192382
GO:0009083	branched-chain amino acid catabolic process	biological_process	10	4	3090	9	11713	0.192382
GO:0015269	calcium-activated potassium channel activity	molecular_function	9	4	3090	9	11713	0.192382
GO:0032589	neuron projection membrane	cellular_component	6	4	3090	9	11713	0.192382
GO:0005623	cell	cellular_component	3	14	3090	42	11713	0.195798
GO:0016323	basolateral plasma membrane	cellular_component	5	14	3090	42	11713	0.195798
GO:0007030	Golgi organization	biological_process	6	14	3090	42	11713	0.195798
GO:0043231	intracellular membrane-bounded organelle	cellular_component	5	44	3090	148	11713	0.200222
GO:0030496	midbody	cellular_component	4	11	3090	32	11713	0.201347
GO:0000146	microfilament motor activity	molecular_function	10	8	3090	22	11713	0.202157
GO:0004190	aspartic-type endopeptidase activity	molecular_function	8	15	3090	46	11713	0.211153
GO:0015347	sodium-independent organic anion transmembrane transporter activity	molecular_function	8	7	3090	19	11713	0.214394
GO:0043252	sodium-independent organic anion transport	biological_process	9	7	3090	19	11713	0.214394
GO:0051017	actin filament bundle assembly	biological_process	6	7	3090	19	11713	0.214394
GO:0016298	lipase activity	molecular_function	6	7	3090	19	11713	0.214394
GO:0005575	cellular_component	cellular_component	2	66	3090	229	11713	0.21915
GO:0033365	protein localization to organelle	biological_process	7	12	3090	36	11713	0.22034
GO:0005790	smooth endoplasmic reticulum	cellular_component	7	12	3090	36	11713	0.22034
GO:0071711	basement membrane organization	biological_process	7	9	3090	26	11713	0.227533
GO:0052696	flavonoid glucuronidation	biological_process	6	6	3090	16	11713	0.227629
GO:0009813	flavonoid biosynthetic process	biological_process	6	6	3090	16	11713	0.227629
GO:0005044	scavenger receptor activity	molecular_function	4	6	3090	16	11713	0.227629
GO:0071577	zinc II ion transmembrane transport	biological_process	11	6	3090	16	11713	0.227629
GO:0015695	organic cation transport	biological_process	8	6	3090	16	11713	0.227629
GO:0048763	calcium-induced calcium release activity	molecular_function	10	11	3090	33	11713	0.234296
GO:0005219	ryanodine-sensitive calcium-release channel activity	molecular_function	10	11	3090	33	11713	0.234296
GO:0033993	response to lipid	biological_process	6	11	3090	33	11713	0.234296
GO:0043401	steroid hormone mediated signaling pathway	biological_process	6	13	3090	40	11713	0.237623
GO:0000165	MAPK cascade	biological_process	11	13	3090	40	11713	0.237623
GO:0015485	cholesterol binding	molecular_function	7	5	3090	13	11713	0.241916
GO:0005977	glycogen metabolic process	biological_process	9	5	3090	13	11713	0.241916
GO:0005828	kinetochore microtubule	cellular_component	9	8	3090	23	11713	0.242631
GO:0000281	mitotic cytokinesis	biological_process	7	10	3090	30	11713	0.249621
GO:0016758	transferase activity, transferring hexosyl groups	molecular_function	6	10	3090	30	11713	0.249621
GO:0040011	locomotion	biological_process	3	53	3090	184	11713	0.249978
GO:0015629	actin cytoskeleton	cellular_component	7	14	3090	44	11713	0.253449
GO:0031047	gene silencing by RNA	biological_process	5	4	3090	10	11713	0.257164
GO:0070509	calcium ion import	biological_process	11	4	3090	10	11713	0.257164
GO:0004176	ATP-dependent peptidase activity	molecular_function	11	4	3090	10	11713	0.257164
GO:1903354	regulation of distal tip cell migration	biological_process	8	4	3090	10	11713	0.257164
GO:0017196	N-terminal peptidyl-methionine acetylation	biological_process	12	4	3090	10	11713	0.257164
GO:0034975	protein folding in endoplasmic reticulum	biological_process	5	4	3090	10	11713	0.257164
GO:0070072	vacuolar proton-transporting V-type ATPase complex assembly	biological_process	10	4	3090	10	11713	0.257164
GO:0008417	fucosyltransferase activity	molecular_function	7	4	3090	10	11713	0.257164
GO:0015991	ATP hydrolysis coupled proton transport	biological_process	11	7	3090	20	11713	0.259429
GO:0019887	protein kinase regulator activity	molecular_function	6	7	3090	20	11713	0.259429
GO:0006421	asparaginyl-tRNA aminoacylation	biological_process	13	1	3090	1	11713	0.263809
GO:0014044	Schwann cell development	biological_process	7	1	3090	1	11713	0.263809
GO:0003986	acetyl-CoA hydrolase activity	molecular_function	8	1	3090	1	11713	0.263809
GO:0019693	ribose phosphate metabolic process	biological_process	7	1	3090	1	11713	0.263809
GO:0072350	tricarboxylic acid metabolic process	biological_process	8	1	3090	1	11713	0.263809
GO:0046963	3'-phosphoadenosine 5'-phosphosulfate transport	biological_process	9	1	3090	1	11713	0.263809
GO:0032287	peripheral nervous system myelin maintenance	biological_process	8	1	3090	1	11713	0.263809
GO:2000353	positive regulation of endothelial cell apoptotic process	biological_process	11	1	3090	1	11713	0.263809
GO:0102522	tRNA 4-demethylwyosine alpha-amino-alpha-carboxypropyltransferase activity	molecular_function	6	1	3090	1	11713	0.263809
GO:0001656	metanephros development	biological_process	7	1	3090	1	11713	0.263809
GO:0048844	artery morphogenesis	biological_process	7	1	3090	1	11713	0.263809
GO:0032781	positive regulation of ATPase activity	biological_process	8	1	3090	1	11713	0.263809
GO:0005030	neurotrophin receptor activity	molecular_function	5	1	3090	1	11713	0.263809
GO:0004657	proline dehydrogenase activity	molecular_function	6	1	3090	1	11713	0.263809
GO:0035212	cell competition in a multicellular organism	biological_process	4	1	3090	1	11713	0.263809
GO:0030091	protein repair	biological_process	8	1	3090	1	11713	0.263809
GO:0070286	axonemal dynein complex assembly	biological_process	8	1	3090	1	11713	0.263809
GO:0097676	histone H3-K36 dimethylation	biological_process	14	1	3090	1	11713	0.263809
GO:0033092	positive regulation of immature T cell proliferation in thymus	biological_process	12	1	3090	1	11713	0.263809
GO:0042125	protein galactosylation	biological_process	10	1	3090	1	11713	0.263809
GO:0007318	pole plasm protein localization	biological_process	6	1	3090	1	11713	0.263809
GO:0006562	proline catabolic process	biological_process	12	1	3090	1	11713	0.263809
GO:0048102	autophagic cell death	biological_process	6	1	3090	1	11713	0.263809
GO:0006169	adenosine salvage	biological_process	10	1	3090	1	11713	0.263809
GO:2001251	negative regulation of chromosome organization	biological_process	9	1	3090	1	11713	0.263809
GO:0102867	molybdenum cofactor sulfurtransferase activity	molecular_function	7	1	3090	1	11713	0.263809
GO:1904646	cellular response to amyloid-beta	biological_process	9	1	3090	1	11713	0.263809
GO:0071332	cellular response to fructose stimulus	biological_process	10	1	3090	1	11713	0.263809
GO:0004502	kynurenine 3-monooxygenase activity	molecular_function	7	1	3090	1	11713	0.263809
GO:0006703	estrogen biosynthetic process	biological_process	8	1	3090	1	11713	0.263809
GO:0055091	phospholipid homeostasis	biological_process	9	1	3090	1	11713	0.263809
GO:2000483	negative regulation of interleukin-8 secretion	biological_process	9	1	3090	1	11713	0.263809
GO:1902806	regulation of cell cycle G1/S phase transition	biological_process	9	1	3090	1	11713	0.263809
GO:0000274	mitochondrial proton-transporting ATP synthase, stator stalk	cellular_component	6	1	3090	1	11713	0.263809
GO:0050733	RS domain binding	molecular_function	6	1	3090	1	11713	0.263809
GO:0004081	bis(5'-nucleosyl)-tetraphosphatase (asymmetrical) activity	molecular_function	10	1	3090	1	11713	0.263809
GO:0045956	positive regulation of calcium ion-dependent exocytosis	biological_process	10	1	3090	1	11713	0.263809
GO:1904922	positive regulation of MAPK cascade involved in axon regeneration	biological_process	12	1	3090	1	11713	0.263809
GO:0019388	galactose catabolic process	biological_process	9	1	3090	1	11713	0.263809
GO:0048643	positive regulation of skeletal muscle tissue development	biological_process	10	1	3090	1	11713	0.263809
GO:0000210	NAD+ diphosphatase activity	molecular_function	9	1	3090	1	11713	0.263809
GO:0016242	negative regulation of macroautophagy	biological_process	10	1	3090	1	11713	0.263809
GO:0050882	voluntary musculoskeletal movement	biological_process	6	1	3090	1	11713	0.263809
GO:0060672	epithelial cell morphogenesis involved in placental branching	biological_process	5	1	3090	1	11713	0.263809
GO:0071361	cellular response to ethanol	biological_process	7	1	3090	1	11713	0.263809
GO:0003962	cystathionine gamma-synthase activity	molecular_function	6	1	3090	1	11713	0.263809
GO:0047708	biotinidase activity	molecular_function	7	1	3090	1	11713	0.263809
GO:0030144	alpha-1,6-mannosylglycoprotein 6-beta-N-acetylglucosaminyltransferase activity	molecular_function	8	1	3090	1	11713	0.263809
GO:0008108	UDP-glucose:hexose-1-phosphate uridylyltransferase activity	molecular_function	8	1	3090	1	11713	0.263809
GO:0006178	guanine salvage	biological_process	12	1	3090	1	11713	0.263809
GO:0009398	FMN biosynthetic process	biological_process	8	1	3090	1	11713	0.263809
GO:0031999	negative regulation of fatty acid beta-oxidation	biological_process	9	1	3090	1	11713	0.263809
GO:0002481	antigen processing and presentation of exogenous protein antigen via MHC class Ib, TAP-dependent	biological_process	8	1	3090	1	11713	0.263809
GO:0019889	pteridine metabolic process	biological_process	7	1	3090	1	11713	0.263809
GO:0071021	U2-type post-spliceosomal complex	cellular_component	8	1	3090	1	11713	0.263809
GO:0048185	activin binding	molecular_function	5	1	3090	1	11713	0.263809
GO:0060214	endocardium formation	biological_process	5	1	3090	1	11713	0.263809
GO:0046329	negative regulation of JNK cascade	biological_process	13	1	3090	1	11713	0.263809
GO:0004462	lactoylglutathione lyase activity	molecular_function	6	1	3090	1	11713	0.263809
GO:0032777	Piccolo NuA4 histone acetyltransferase complex	cellular_component	10	1	3090	1	11713	0.263809
GO:0003308	negative regulation of Wnt signaling pathway involved in heart development	biological_process	10	1	3090	1	11713	0.263809
GO:0021695	cerebellar cortex development	biological_process	5	1	3090	1	11713	0.263809
GO:0001890	placenta development	biological_process	6	1	3090	1	11713	0.263809
GO:0006480	N-terminal protein amino acid methylation	biological_process	11	1	3090	1	11713	0.263809
GO:1903259	exon-exon junction complex disassembly	biological_process	7	1	3090	1	11713	0.263809
GO:0008445	D-aspartate oxidase activity	molecular_function	8	1	3090	1	11713	0.263809
GO:0046475	glycerophospholipid catabolic process	biological_process	9	1	3090	1	11713	0.263809
GO:0031371	ubiquitin conjugating enzyme complex	cellular_component	5	1	3090	1	11713	0.263809
GO:0046146	tetrahydrobiopterin metabolic process	biological_process	7	1	3090	1	11713	0.263809
GO:0010767	regulation of transcription from RNA polymerase II promoter in response to UV-induced DNA damage	biological_process	7	1	3090	1	11713	0.263809
GO:0045582	positive regulation of T cell differentiation	biological_process	10	1	3090	1	11713	0.263809
GO:0010269	response to selenium ion	biological_process	6	1	3090	1	11713	0.263809
GO:0051792	medium-chain fatty acid biosynthetic process	biological_process	11	1	3090	1	11713	0.263809
GO:0097427	microtubule bundle	cellular_component	6	1	3090	1	11713	0.263809
GO:0050038	L-xylulose reductase (NADP+) activity	molecular_function	7	1	3090	1	11713	0.263809
GO:0031591	wybutosine biosynthetic process	biological_process	13	1	3090	1	11713	0.263809
GO:0032035	myosin II tail binding	molecular_function	9	1	3090	1	11713	0.263809
GO:0048147	negative regulation of fibroblast proliferation	biological_process	8	1	3090	1	11713	0.263809
GO:0060628	regulation of ER to Golgi vesicle-mediated transport	biological_process	8	1	3090	1	11713	0.263809
GO:0051575	5'-deoxyribose-5-phosphate lyase activity	molecular_function	6	1	3090	1	11713	0.263809
GO:0034363	intermediate-density lipoprotein particle	cellular_component	6	1	3090	1	11713	0.263809
GO:1902065	response to L-glutamate	biological_process	8	1	3090	1	11713	0.263809
GO:0034979	NAD-dependent protein deacetylase activity	molecular_function	7	1	3090	1	11713	0.263809
GO:0008217	regulation of blood pressure	biological_process	5	1	3090	1	11713	0.263809
GO:0032958	inositol phosphate biosynthetic process	biological_process	8	1	3090	1	11713	0.263809
GO:0021795	cerebral cortex cell migration	biological_process	9	1	3090	1	11713	0.263809
GO:0034359	mature chylomicron	cellular_component	6	1	3090	1	11713	0.263809
GO:0004152	dihydroorotate dehydrogenase activity	molecular_function	7	1	3090	1	11713	0.263809
GO:0016335	morphogenesis of larval imaginal disc epithelium	biological_process	7	1	3090	1	11713	0.263809
GO:0071375	cellular response to peptide hormone stimulus	biological_process	7	1	3090	1	11713	0.263809
GO:0019544	arginine catabolic process to glutamate	biological_process	13	1	3090	1	11713	0.263809
GO:0032875	regulation of DNA endoreduplication	biological_process	8	1	3090	1	11713	0.263809
GO:0007451	dorsal/ventral lineage restriction, imaginal disc	biological_process	6	1	3090	1	11713	0.263809
GO:0061178	regulation of insulin secretion involved in cellular response to glucose stimulus	biological_process	6	1	3090	1	11713	0.263809
GO:0034447	very-low-density lipoprotein particle clearance	biological_process	5	1	3090	1	11713	0.263809
GO:0060096	serotonin secretion, neurotransmission	biological_process	9	1	3090	1	11713	0.263809
GO:0035470	positive regulation of vascular wound healing	biological_process	9	1	3090	1	11713	0.263809
GO:0010744	positive regulation of macrophage derived foam cell differentiation	biological_process	8	1	3090	1	11713	0.263809
GO:0008478	pyridoxal kinase activity	molecular_function	7	1	3090	1	11713	0.263809
GO:0006426	glycyl-tRNA aminoacylation	biological_process	13	1	3090	1	11713	0.263809
GO:0043568	positive regulation of insulin-like growth factor receptor signaling pathway	biological_process	9	1	3090	1	11713	0.263809
GO:0004157	dihydropyrimidinase activity	molecular_function	7	1	3090	1	11713	0.263809
GO:0009972	cytidine deamination	biological_process	13	1	3090	1	11713	0.263809
GO:0030282	bone mineralization	biological_process	7	1	3090	1	11713	0.263809
GO:1901340	negative regulation of store-operated calcium channel activity	biological_process	9	1	3090	1	11713	0.263809
GO:0035261	external genitalia morphogenesis	biological_process	6	1	3090	1	11713	0.263809
GO:0090158	endoplasmic reticulum membrane organization	biological_process	6	1	3090	1	11713	0.263809
GO:0030435	sporulation resulting in formation of a cellular spore	biological_process	6	1	3090	1	11713	0.263809
GO:0045446	endothelial cell differentiation	biological_process	7	1	3090	1	11713	0.263809
GO:0000096	sulfur amino acid metabolic process	biological_process	9	1	3090	1	11713	0.263809
GO:0007464	R3/R4 cell fate commitment	biological_process	10	1	3090	1	11713	0.263809
GO:0033363	secretory granule organization	biological_process	7	1	3090	1	11713	0.263809
GO:0006515	protein quality control for misfolded or incompletely synthesized proteins	biological_process	9	1	3090	1	11713	0.263809
GO:0000333	telomerase catalytic core complex	cellular_component	7	1	3090	1	11713	0.263809
GO:2000480	negative regulation of cAMP-dependent protein kinase activity	biological_process	13	1	3090	1	11713	0.263809
GO:0006044	N-acetylglucosamine metabolic process	biological_process	8	1	3090	1	11713	0.263809
GO:0050868	negative regulation of T cell activation	biological_process	9	1	3090	1	11713	0.263809
GO:0014706	striated muscle tissue development	biological_process	7	1	3090	1	11713	0.263809
GO:0061001	regulation of dendritic spine morphogenesis	biological_process	10	1	3090	1	11713	0.263809
GO:0070898	RNA polymerase III transcriptional preinitiation complex assembly	biological_process	10	1	3090	1	11713	0.263809
GO:0060689	cell differentiation involved in salivary gland development	biological_process	6	1	3090	1	11713	0.263809
GO:0030033	microvillus assembly	biological_process	8	1	3090	1	11713	0.263809
GO:0071540	eukaryotic translation initiation factor 3 complex, eIF3e	cellular_component	5	1	3090	1	11713	0.263809
GO:1905832	positive regulation of spindle assembly	biological_process	10	1	3090	1	11713	0.263809
GO:0035924	cellular response to vascular endothelial growth factor stimulus	biological_process	8	1	3090	1	11713	0.263809
GO:0001706	endoderm formation	biological_process	6	1	3090	1	11713	0.263809
GO:0038128	ERBB2 signaling pathway	biological_process	9	1	3090	1	11713	0.263809
GO:1901097	negative regulation of autophagosome maturation	biological_process	11	1	3090	1	11713	0.263809
GO:0042219	cellular modified amino acid catabolic process	biological_process	7	1	3090	1	11713	0.263809
GO:0060872	semicircular canal development	biological_process	6	1	3090	1	11713	0.263809
GO:0071818	BAT3 complex	cellular_component	5	1	3090	1	11713	0.263809
GO:0055092	sterol homeostasis	biological_process	8	1	3090	1	11713	0.263809
GO:0048026	positive regulation of mRNA splicing, via spliceosome	biological_process	10	1	3090	1	11713	0.263809
GO:0031697	beta-1 adrenergic receptor binding	molecular_function	8	1	3090	1	11713	0.263809
GO:0071682	endocytic vesicle lumen	cellular_component	7	1	3090	1	11713	0.263809
GO:2000273	positive regulation of receptor activity	biological_process	9	1	3090	1	11713	0.263809
GO:1990244	histone kinase activity (H2A-T120 specific	molecular_function	10	1	3090	1	11713	0.263809
GO:0006218	uridine catabolic process	biological_process	12	1	3090	1	11713	0.263809
GO:0036503	ERAD pathway	biological_process	7	1	3090	1	11713	0.263809
GO:0071965	multicellular organismal locomotion	biological_process	4	1	3090	1	11713	0.263809
GO:0090314	positive regulation of protein targeting to membrane	biological_process	11	1	3090	1	11713	0.263809
GO:0032263	GMP salvage	biological_process	10	1	3090	1	11713	0.263809
GO:2001034	positive regulation of double-strand break repair via nonhomologous end joining	biological_process	12	1	3090	1	11713	0.263809
GO:0021549	cerebellum development	biological_process	5	1	3090	1	11713	0.263809
GO:0045646	regulation of erythrocyte differentiation	biological_process	8	1	3090	1	11713	0.263809
GO:1902559	3'-phospho-5'-adenylyl sulfate transmembrane transport	biological_process	10	1	3090	1	11713	0.263809
GO:0019835	cytolysis	biological_process	4	1	3090	1	11713	0.263809
GO:0004356	glutamate-ammonia ligase activity	molecular_function	8	1	3090	1	11713	0.263809
GO:2001295	malonyl-CoA biosynthetic process	biological_process	9	1	3090	1	11713	0.263809
GO:0050291	sphingosine N-acyltransferase activity	molecular_function	8	1	3090	1	11713	0.263809
GO:0031204	posttranslational protein targeting to membrane, translocation	biological_process	12	1	3090	1	11713	0.263809
GO:0002052	positive regulation of neuroblast proliferation	biological_process	10	1	3090	1	11713	0.263809
GO:0004030	aldehyde dehydrogenase [NAD(P)+] activity	molecular_function	7	1	3090	1	11713	0.263809
GO:0031664	regulation of lipopolysaccharide-mediated signaling pathway	biological_process	7	1	3090	1	11713	0.263809
GO:0051602	response to electrical stimulus	biological_process	5	1	3090	1	11713	0.263809
GO:0042662	negative regulation of mesodermal cell fate specification	biological_process	10	1	3090	1	11713	0.263809
GO:0031670	cellular response to nutrient	biological_process	8	1	3090	1	11713	0.263809
GO:0043135	5-phosphoribosyl 1-pyrophosphate pyrophosphatase activity	molecular_function	8	1	3090	1	11713	0.263809
GO:0007300	ovarian nurse cell to oocyte transport	biological_process	6	1	3090	1	11713	0.263809
GO:0002178	palmitoyltransferase complex	cellular_component	6	1	3090	1	11713	0.263809
GO:0004647	phosphoserine phosphatase activity	molecular_function	8	1	3090	1	11713	0.263809
GO:0098815	modulation of excitatory postsynaptic potential	biological_process	8	1	3090	1	11713	0.263809
GO:0015252	proton channel activity	molecular_function	8	1	3090	1	11713	0.263809
GO:0008796	bis(5'-nucleosyl)-tetraphosphatase activity	molecular_function	9	1	3090	1	11713	0.263809
GO:0034360	chylomicron remnant	cellular_component	6	1	3090	1	11713	0.263809
GO:0010825	positive regulation of centrosome duplication	biological_process	10	1	3090	1	11713	0.263809
GO:2000059	negative regulation of ubiquitin-dependent protein catabolic process	biological_process	11	1	3090	1	11713	0.263809
GO:0032438	melanosome organization	biological_process	8	1	3090	1	11713	0.263809
GO:0071318	cellular response to ATP	biological_process	9	1	3090	1	11713	0.263809
GO:0006880	intracellular sequestering of iron ion	biological_process	5	1	3090	1	11713	0.263809
GO:0080146	L-cysteine desulfhydrase activity	molecular_function	6	1	3090	1	11713	0.263809
GO:0000930	gamma-tubulin complex	cellular_component	4	1	3090	1	11713	0.263809
GO:0070150	mitochondrial glycyl-tRNA aminoacylation	biological_process	14	1	3090	1	11713	0.263809
GO:1900426	positive regulation of defense response to bacterium	biological_process	8	1	3090	1	11713	0.263809
GO:0033735	aspartate dehydrogenase activity	molecular_function	6	1	3090	1	11713	0.263809
GO:1904779	regulation of protein localization to centrosome	biological_process	8	1	3090	1	11713	0.263809
GO:0043271	negative regulation of ion transport	biological_process	8	1	3090	1	11713	0.263809
GO:0032541	cortical endoplasmic reticulum	cellular_component	7	1	3090	1	11713	0.263809
GO:0035152	regulation of tube architecture, open tracheal system	biological_process	5	1	3090	1	11713	0.263809
GO:0021819	layer formation in cerebral cortex	biological_process	5	1	3090	1	11713	0.263809
GO:0004638	phosphoribosylaminoimidazole carboxylase activity	molecular_function	7	1	3090	1	11713	0.263809
GO:2001070	starch binding	molecular_function	6	1	3090	1	11713	0.263809
GO:0036033	mediator complex binding	molecular_function	5	1	3090	1	11713	0.263809
GO:0008297	single-stranded DNA exodeoxyribonuclease activity	molecular_function	10	1	3090	1	11713	0.263809
GO:0009013	succinate-semialdehyde dehydrogenase [NAD(P)+] activity	molecular_function	7	1	3090	1	11713	0.263809
GO:0009725	response to hormone	biological_process	5	1	3090	1	11713	0.263809
GO:0048617	embryonic foregut morphogenesis	biological_process	6	1	3090	1	11713	0.263809
GO:0031301	integral component of organelle membrane	cellular_component	6	1	3090	1	11713	0.263809
GO:0021796	cerebral cortex regionalization	biological_process	6	1	3090	1	11713	0.263809
GO:0044770	cell cycle phase transition	biological_process	5	1	3090	1	11713	0.263809
GO:0071001	U4/U6 snRNP	cellular_component	8	1	3090	1	11713	0.263809
GO:0044547	DNA topoisomerase binding	molecular_function	6	1	3090	1	11713	0.263809
GO:0034245	mitochondrial DNA-directed RNA polymerase complex	cellular_component	7	1	3090	1	11713	0.263809
GO:0035870	dITP diphosphatase activity	molecular_function	9	1	3090	1	11713	0.263809
GO:0102751	UDP-alpha-D-glucose:glucosyl-glycogenin alpha-D-glucosyltransferase activity	molecular_function	7	1	3090	1	11713	0.263809
GO:0032874	positive regulation of stress-activated MAPK cascade	biological_process	12	1	3090	1	11713	0.263809
GO:0006973	intracellular accumulation of glycerol	biological_process	5	1	3090	1	11713	0.263809
GO:0004740	pyruvate dehydrogenase (acetyl-transferring) kinase activity	molecular_function	8	1	3090	1	11713	0.263809
GO:0042332	gravitaxis	biological_process	6	1	3090	1	11713	0.263809
GO:0071557	histone H3-K27 demethylation	biological_process	13	1	3090	1	11713	0.263809
GO:0097009	energy homeostasis	biological_process	5	1	3090	1	11713	0.263809
GO:0010121	arginine catabolic process to proline via ornithine	biological_process	14	1	3090	1	11713	0.263809
GO:0018293	protein-FAD linkage	biological_process	10	1	3090	1	11713	0.263809
GO:1901985	positive regulation of protein acetylation	biological_process	10	1	3090	1	11713	0.263809
GO:0044209	AMP salvage	biological_process	13	1	3090	1	11713	0.263809
GO:0048866	stem cell fate specification	biological_process	6	1	3090	1	11713	0.263809
GO:0003938	IMP dehydrogenase activity	molecular_function	7	1	3090	1	11713	0.263809
GO:0035151	regulation of tube size, open tracheal system	biological_process	7	1	3090	1	11713	0.263809
GO:0051781	positive regulation of cell division	biological_process	7	1	3090	1	11713	0.263809
GO:0048103	somatic stem cell division	biological_process	6	1	3090	1	11713	0.263809
GO:2000008	regulation of protein localization to cell surface	biological_process	8	1	3090	1	11713	0.263809
GO:0045348	positive regulation of MHC class II biosynthetic process	biological_process	9	1	3090	1	11713	0.263809
GO:0008531	riboflavin kinase activity	molecular_function	7	1	3090	1	11713	0.263809
GO:0009395	phospholipid catabolic process	biological_process	8	1	3090	1	11713	0.263809
GO:0007628	adult walking behavior	biological_process	6	1	3090	1	11713	0.263809
GO:0032413	negative regulation of ion transmembrane transporter activity	biological_process	7	1	3090	1	11713	0.263809
GO:0060471	cortical granule exocytosis	biological_process	10	1	3090	1	11713	0.263809
GO:0004850	uridine phosphorylase activity	molecular_function	7	1	3090	1	11713	0.263809
GO:0045175	basal protein localization	biological_process	6	1	3090	1	11713	0.263809
GO:0004420	hydroxymethylglutaryl-CoA reductase (NADPH) activity	molecular_function	7	1	3090	1	11713	0.263809
GO:0043922	negative regulation by host of viral transcription	biological_process	10	1	3090	1	11713	0.263809
GO:0042288	MHC class I protein binding	molecular_function	7	1	3090	1	11713	0.263809
GO:0010586	miRNA metabolic process	biological_process	10	1	3090	1	11713	0.263809
GO:0001523	retinoid metabolic process	biological_process	10	1	3090	1	11713	0.263809
GO:0048704	embryonic skeletal system morphogenesis	biological_process	7	1	3090	1	11713	0.263809
GO:0046103	inosine biosynthetic process	biological_process	12	1	3090	1	11713	0.263809
GO:0009264	deoxyribonucleotide catabolic process	biological_process	10	1	3090	1	11713	0.263809
GO:0060421	positive regulation of heart growth	biological_process	9	1	3090	1	11713	0.263809
GO:0034362	low-density lipoprotein particle	cellular_component	5	1	3090	1	11713	0.263809
GO:0035088	establishment or maintenance of apical/basal cell polarity	biological_process	6	1	3090	1	11713	0.263809
GO:0010886	positive regulation of cholesterol storage	biological_process	7	1	3090	1	11713	0.263809
GO:1901418	positive regulation of response to ethanol	biological_process	8	1	3090	1	11713	0.263809
GO:0016720	delta12-fatty acid dehydrogenase activity	molecular_function	6	1	3090	1	11713	0.263809
GO:0070626	(S)-2-(5-amino-1-(5-phospho-D-ribosyl)imidazole-4-carboxamido)succinate AMP-lyase (fumarate-forming) activity	molecular_function	7	1	3090	1	11713	0.263809
GO:0090661	box H/ACA telomerase RNP complex	cellular_component	6	1	3090	1	11713	0.263809
GO:0030890	positive regulation of B cell proliferation	biological_process	11	1	3090	1	11713	0.263809
GO:0043279	response to alkaloid	biological_process	7	1	3090	1	11713	0.263809
GO:0051481	negative regulation of cytosolic calcium ion concentration	biological_process	13	1	3090	1	11713	0.263809
GO:1990418	response to insulin-like growth factor stimulus	biological_process	6	1	3090	1	11713	0.263809
GO:1900103	positive regulation of endoplasmic reticulum unfolded protein response	biological_process	9	1	3090	1	11713	0.263809
GO:0031974	membrane-enclosed lumen	cellular_component	3	1	3090	1	11713	0.263809
GO:0016763	transferase activity, transferring pentosyl groups	molecular_function	6	1	3090	1	11713	0.263809
GO:0007450	dorsal/ventral pattern formation, imaginal disc	biological_process	7	1	3090	1	11713	0.263809
GO:0004662	CAAX-protein geranylgeranyltransferase activity	molecular_function	9	1	3090	1	11713	0.263809
GO:0007493	endodermal cell fate determination	biological_process	6	1	3090	1	11713	0.263809
GO:0034383	low-density lipoprotein particle clearance	biological_process	5	1	3090	1	11713	0.263809
GO:0007414	axonal defasciculation	biological_process	6	1	3090	1	11713	0.263809
GO:0004164	diphthine synthase activity	molecular_function	8	1	3090	1	11713	0.263809
GO:0021954	central nervous system neuron development	biological_process	7	1	3090	1	11713	0.263809
GO:0035071	salivary gland cell autophagic cell death	biological_process	7	1	3090	1	11713	0.263809
GO:0035136	forelimb morphogenesis	biological_process	7	1	3090	1	11713	0.263809
GO:0042732	D-xylose metabolic process	biological_process	8	1	3090	1	11713	0.263809
GO:0015811	L-cystine transport	biological_process	12	1	3090	1	11713	0.263809
GO:0003975	UDP-N-acetylglucosamine-dolichyl-phosphate N-acetylglucosaminephosphotransferase activity	molecular_function	7	1	3090	1	11713	0.263809
GO:1990188	euchromatin binding	molecular_function	5	1	3090	1	11713	0.263809
GO:0071020	post-spliceosomal complex	cellular_component	7	1	3090	1	11713	0.263809
GO:0006422	aspartyl-tRNA aminoacylation	biological_process	13	1	3090	1	11713	0.263809
GO:0001113	transcriptional open complex formation at RNA polymerase II promoter	biological_process	9	1	3090	1	11713	0.263809
GO:0008209	androgen metabolic process	biological_process	7	1	3090	1	11713	0.263809
GO:0035574	histone H4-K20 demethylation	biological_process	13	1	3090	1	11713	0.263809
GO:0000075	cell cycle checkpoint	biological_process	4	1	3090	1	11713	0.263809
GO:0015966	diadenosine tetraphosphate biosynthetic process	biological_process	11	1	3090	1	11713	0.263809
GO:0001508	action potential	biological_process	6	1	3090	1	11713	0.263809
GO:0009159	deoxyribonucleoside monophosphate catabolic process	biological_process	10	1	3090	1	11713	0.263809
GO:0004815	aspartate-tRNA ligase activity	molecular_function	7	1	3090	1	11713	0.263809
GO:0000729	DNA double-strand break processing	biological_process	8	1	3090	1	11713	0.263809
GO:0030643	cellular phosphate ion homeostasis	biological_process	11	1	3090	1	11713	0.263809
GO:0071535	RING-like zinc finger domain binding	molecular_function	6	1	3090	1	11713	0.263809
GO:0071207	histone pre-mRNA stem-loop binding	molecular_function	8	1	3090	1	11713	0.263809
GO:0042634	regulation of hair cycle	biological_process	6	1	3090	1	11713	0.263809
GO:0006241	CTP biosynthetic process	biological_process	12	1	3090	1	11713	0.263809
GO:0045600	positive regulation of fat cell differentiation	biological_process	8	1	3090	1	11713	0.263809
GO:0061802	anterior cell cortex	cellular_component	9	1	3090	1	11713	0.263809
GO:0101030	tRNA-guanine transglycosylation	biological_process	13	1	3090	1	11713	0.263809
GO:0006031	chitin biosynthetic process	biological_process	8	1	3090	1	11713	0.263809
GO:0006771	riboflavin metabolic process	biological_process	7	1	3090	1	11713	0.263809
GO:0000774	adenyl-nucleotide exchange factor activity	molecular_function	8	1	3090	1	11713	0.263809
GO:0019841	retinol binding	molecular_function	7	1	3090	1	11713	0.263809
GO:0036222	XTP diphosphatase activity	molecular_function	9	1	3090	1	11713	0.263809
GO:0008441	3'(2'),5'-bisphosphate nucleotidase activity	molecular_function	9	1	3090	1	11713	0.263809
GO:0004698	calcium-dependent protein kinase C activity	molecular_function	10	1	3090	1	11713	0.263809
GO:0016992	lipoate synthase activity	molecular_function	7	1	3090	1	11713	0.263809
GO:0071048	nuclear retention of unspliced pre-mRNA at the site of transcription	biological_process	8	1	3090	1	11713	0.263809
GO:0006978	DNA damage response, signal transduction by p53 class mediator resulting in transcription of p21 class mediator	biological_process	9	1	3090	1	11713	0.263809
GO:0043103	hypoxanthine salvage	biological_process	12	1	3090	1	11713	0.263809
GO:0004777	succinate-semialdehyde dehydrogenase (NAD+) activity	molecular_function	7	1	3090	1	11713	0.263809
GO:0007042	lysosomal lumen acidification	biological_process	14	1	3090	1	11713	0.263809
GO:0090150	establishment of protein localization to membrane	biological_process	7	1	3090	1	11713	0.263809
GO:0034462	small-subunit processome assembly	biological_process	9	1	3090	1	11713	0.263809
GO:0072002	Malpighian tubule development	biological_process	6	1	3090	1	11713	0.263809
GO:0003721	telomerase RNA reverse transcriptase activity	molecular_function	9	1	3090	1	11713	0.263809
GO:0004565	beta-galactosidase activity	molecular_function	8	1	3090	1	11713	0.263809
GO:0006809	nitric oxide biosynthetic process	biological_process	8	1	3090	1	11713	0.263809
GO:0000828	inositol hexakisphosphate kinase activity	molecular_function	7	1	3090	1	11713	0.263809
GO:0044785	metaphase/anaphase transition of meiotic cell cycle	biological_process	7	1	3090	1	11713	0.263809
GO:0060420	regulation of heart growth	biological_process	8	1	3090	1	11713	0.263809
GO:0001778	plasma membrane repair	biological_process	7	1	3090	1	11713	0.263809
GO:0071346	cellular response to interferon-gamma	biological_process	8	1	3090	1	11713	0.263809
GO:0071850	mitotic cell cycle arrest	biological_process	6	1	3090	1	11713	0.263809
GO:0071885	N-terminal protein N-methyltransferase activity	molecular_function	8	1	3090	1	11713	0.263809
GO:0001739	sex chromatin	cellular_component	9	1	3090	1	11713	0.263809
GO:0047035	testosterone dehydrogenase (NAD+) activity	molecular_function	7	1	3090	1	11713	0.263809
GO:0003874	6-pyruvoyltetrahydropterin synthase activity	molecular_function	7	1	3090	1	11713	0.263809
GO:0035155	negative regulation of terminal cell fate specification, open tracheal system	biological_process	10	1	3090	1	11713	0.263809
GO:1904182	regulation of pyruvate dehydrogenase activity	biological_process	7	1	3090	1	11713	0.263809
GO:0034382	chylomicron remnant clearance	biological_process	6	1	3090	1	11713	0.263809
GO:0046100	hypoxanthine metabolic process	biological_process	10	1	3090	1	11713	0.263809
GO:0000064	L-ornithine transmembrane transporter activity	molecular_function	7	1	3090	1	11713	0.263809
GO:0060180	female mating behavior	biological_process	6	1	3090	1	11713	0.263809
GO:0003867	4-aminobutyrate transaminase activity	molecular_function	7	1	3090	1	11713	0.263809
GO:0005998	xylulose catabolic process	biological_process	9	1	3090	1	11713	0.263809
GO:0034140	negative regulation of toll-like receptor 3 signaling pathway	biological_process	8	1	3090	1	11713	0.263809
GO:0030849	autosome	cellular_component	7	1	3090	1	11713	0.263809
GO:0001700	embryonic development via the syncytial blastoderm	biological_process	7	1	3090	1	11713	0.263809
GO:1901687	glutathione derivative biosynthetic process	biological_process	7	1	3090	1	11713	0.263809
GO:0040003	chitin-based cuticle development	biological_process	6	1	3090	1	11713	0.263809
GO:0002710	negative regulation of T cell mediated immunity	biological_process	10	1	3090	1	11713	0.263809
GO:0030368	interleukin-17 receptor activity	molecular_function	7	1	3090	1	11713	0.263809
GO:0060612	adipose tissue development	biological_process	7	1	3090	1	11713	0.263809
GO:0042471	ear morphogenesis	biological_process	7	1	3090	1	11713	0.263809
GO:0016154	pyrimidine-nucleoside phosphorylase activity	molecular_function	7	1	3090	1	11713	0.263809
GO:0061628	H3K27me3 modified histone binding	molecular_function	7	1	3090	1	11713	0.263809
GO:0001828	inner cell mass cellular morphogenesis	biological_process	8	1	3090	1	11713	0.263809
GO:0060766	negative regulation of androgen receptor signaling pathway	biological_process	10	1	3090	1	11713	0.263809
GO:0009743	response to carbohydrate	biological_process	6	1	3090	1	11713	0.263809
GO:0017002	activin-activated receptor activity	molecular_function	10	1	3090	1	11713	0.263809
GO:0002639	positive regulation of immunoglobulin production	biological_process	9	1	3090	1	11713	0.263809
GO:0003351	epithelial cilium movement	biological_process	7	1	3090	1	11713	0.263809
GO:0072589	box H/ACA scaRNP complex	cellular_component	7	1	3090	1	11713	0.263809
GO:0048148	behavioral response to cocaine	biological_process	5	1	3090	1	11713	0.263809
GO:0007020	microtubule nucleation	biological_process	8	1	3090	1	11713	0.263809
GO:0006228	UTP biosynthetic process	biological_process	12	1	3090	1	11713	0.263809
GO:0046605	regulation of centrosome cycle	biological_process	8	1	3090	1	11713	0.263809
GO:0030658	transport vesicle membrane	cellular_component	7	1	3090	1	11713	0.263809
GO:0017018	myosin phosphatase activity	molecular_function	10	1	3090	1	11713	0.263809
GO:0022038	corpus callosum development	biological_process	5	1	3090	1	11713	0.263809
GO:0004639	phosphoribosylaminoimidazolesuccinocarboxamide synthase activity	molecular_function	7	1	3090	1	11713	0.263809
GO:0050750	low-density lipoprotein particle receptor binding	molecular_function	7	1	3090	1	11713	0.263809
GO:1902275	regulation of chromatin organization	biological_process	9	1	3090	1	11713	0.263809
GO:0034378	chylomicron assembly	biological_process	9	1	3090	1	11713	0.263809
GO:0042278	purine nucleoside metabolic process	biological_process	9	1	3090	1	11713	0.263809
GO:0008448	N-acetylglucosamine-6-phosphate deacetylase activity	molecular_function	7	1	3090	1	11713	0.263809
GO:1990357	terminal web	cellular_component	9	1	3090	1	11713	0.263809
GO:1990966	ATP generation from poly-ADP-D-ribose	biological_process	6	1	3090	1	11713	0.263809
GO:0006435	threonyl-tRNA aminoacylation	biological_process	13	1	3090	1	11713	0.263809
GO:0036502	Derlin-1-VIMP complex	cellular_component	7	1	3090	1	11713	0.263809
GO:0042158	lipoprotein biosynthetic process	biological_process	8	1	3090	1	11713	0.263809
GO:0032545	CURI complex	cellular_component	4	1	3090	1	11713	0.263809
GO:0051033	RNA transmembrane transporter activity	molecular_function	7	1	3090	1	11713	0.263809
GO:0070694	deoxyribonucleoside 5'-monophosphate N-glycosidase activity	molecular_function	7	1	3090	1	11713	0.263809
GO:0051024	positive regulation of immunoglobulin secretion	biological_process	10	1	3090	1	11713	0.263809
GO:0004421	hydroxymethylglutaryl-CoA synthase activity	molecular_function	7	1	3090	1	11713	0.263809
GO:0008124	4-alpha-hydroxytetrahydrobiopterin dehydratase activity	molecular_function	7	1	3090	1	11713	0.263809
GO:0031914	negative regulation of synaptic plasticity	biological_process	10	1	3090	1	11713	0.263809
GO:0006826	iron ion transport	biological_process	10	1	3090	1	11713	0.263809
GO:0006035	cuticle chitin biosynthetic process	biological_process	9	1	3090	1	11713	0.263809
GO:0060393	regulation of pathway-restricted SMAD protein phosphorylation	biological_process	10	1	3090	1	11713	0.263809
GO:0019346	transsulfuration	biological_process	11	1	3090	1	11713	0.263809
GO:0017144	drug metabolic process	biological_process	5	1	3090	1	11713	0.263809
GO:0002011	morphogenesis of an epithelial sheet	biological_process	7	1	3090	1	11713	0.263809
GO:0005476	carnitine:acyl carnitine antiporter activity	molecular_function	10	1	3090	1	11713	0.263809
GO:0046166	glyceraldehyde-3-phosphate biosynthetic process	biological_process	7	1	3090	1	11713	0.263809
GO:0033499	galactose catabolic process via UDP-galactose	biological_process	10	1	3090	1	11713	0.263809
GO:0021952	central nervous system projection neuron axonogenesis	biological_process	11	1	3090	1	11713	0.263809
GO:0004174	electron-transferring-flavoprotein dehydrogenase activity	molecular_function	6	1	3090	1	11713	0.263809
GO:1990181	acetyl-CoA biosynthetic process from pantothenate	biological_process	10	1	3090	1	11713	0.263809
GO:0006208	pyrimidine nucleobase catabolic process	biological_process	10	1	3090	1	11713	0.263809
GO:0052718	tRNA-specific adenosine-34 deaminase complex	cellular_component	5	1	3090	1	11713	0.263809
GO:0009443	pyridoxal 5'-phosphate salvage	biological_process	9	1	3090	1	11713	0.263809
GO:0060537	muscle tissue development	biological_process	6	1	3090	1	11713	0.263809
GO:0019343	cysteine biosynthetic process via cystathionine	biological_process	12	1	3090	1	11713	0.263809
GO:0031904	endosome lumen	cellular_component	8	1	3090	1	11713	0.263809
GO:0048010	vascular endothelial growth factor receptor signaling pathway	biological_process	8	1	3090	1	11713	0.263809
GO:0047821	D-glutamate oxidase activity	molecular_function	8	1	3090	1	11713	0.263809
GO:0016903	oxidoreductase activity, acting on the aldehyde or oxo group of donors	molecular_function	5	1	3090	1	11713	0.263809
GO:0004859	phospholipase inhibitor activity	molecular_function	7	1	3090	1	11713	0.263809
GO:0000832	inositol hexakisphosphate 5-kinase activity	molecular_function	8	1	3090	1	11713	0.263809
GO:0072089	stem cell proliferation	biological_process	4	1	3090	1	11713	0.263809
GO:0032889	regulation of vacuole fusion, non-autophagic	biological_process	9	1	3090	1	11713	0.263809
GO:0002165	instar larval or pupal development	biological_process	5	1	3090	1	11713	0.263809
GO:0060394	negative regulation of pathway-restricted SMAD protein phosphorylation	biological_process	11	1	3090	1	11713	0.263809
GO:0003959	NADPH dehydrogenase activity	molecular_function	6	1	3090	1	11713	0.263809
GO:1902510	regulation of apoptotic DNA fragmentation	biological_process	7	1	3090	1	11713	0.263809
GO:0043618	regulation of transcription from RNA polymerase II promoter in response to stress	biological_process	10	1	3090	1	11713	0.263809
GO:0097501	stress response to metal ion	biological_process	5	1	3090	1	11713	0.263809
GO:0007110	meiosis I cytokinesis	biological_process	8	1	3090	1	11713	0.263809
GO:2000035	regulation of stem cell division	biological_process	7	1	3090	1	11713	0.263809
GO:0050113	inositol oxygenase activity	molecular_function	6	1	3090	1	11713	0.263809
GO:1990841	promoter-specific chromatin binding	molecular_function	5	1	3090	1	11713	0.263809
GO:0045182	translation regulator activity	molecular_function	3	1	3090	1	11713	0.263809
GO:0033185	dolichol-phosphate-mannose synthase complex	cellular_component	6	1	3090	1	11713	0.263809
GO:0006154	adenosine catabolic process	biological_process	7	1	3090	1	11713	0.263809
GO:0050810	regulation of steroid biosynthetic process	biological_process	9	1	3090	1	11713	0.263809
GO:0004169	dolichyl-phosphate-mannose-protein mannosyltransferase activity	molecular_function	8	1	3090	1	11713	0.263809
GO:0060913	cardiac cell fate determination	biological_process	6	1	3090	1	11713	0.263809
GO:0042159	lipoprotein catabolic process	biological_process	8	1	3090	1	11713	0.263809
GO:0004862	cAMP-dependent protein kinase inhibitor activity	molecular_function	9	1	3090	1	11713	0.263809
GO:0019212	phosphatase inhibitor activity	molecular_function	6	1	3090	1	11713	0.263809
GO:1902035	positive regulation of hematopoietic stem cell proliferation	biological_process	9	1	3090	1	11713	0.263809
GO:0004731	purine-nucleoside phosphorylase activity	molecular_function	7	1	3090	1	11713	0.263809
GO:0003999	adenine phosphoribosyltransferase activity	molecular_function	8	1	3090	1	11713	0.263809
GO:0001156	TFIIIC-class transcription factor binding	molecular_function	8	1	3090	1	11713	0.263809
GO:0031288	sorocarp morphogenesis	biological_process	5	1	3090	1	11713	0.263809
GO:0061575	cyclin-dependent protein serine/threonine kinase activator activity	molecular_function	8	1	3090	1	11713	0.263809
GO:0018738	S-formylglutathione hydrolase activity	molecular_function	7	1	3090	1	11713	0.263809
GO:2000347	positive regulation of hepatocyte proliferation	biological_process	9	1	3090	1	11713	0.263809
GO:0061298	retina vasculature development in camera-type eye	biological_process	7	1	3090	1	11713	0.263809
GO:0004829	threonine-tRNA ligase activity	molecular_function	7	1	3090	1	11713	0.263809
GO:1903854	negative regulation of stress response to copper ion	biological_process	7	1	3090	1	11713	0.263809
GO:0042660	positive regulation of cell fate specification	biological_process	9	1	3090	1	11713	0.263809
GO:0060691	epithelial cell maturation involved in salivary gland development	biological_process	7	1	3090	1	11713	0.263809
GO:0046322	negative regulation of fatty acid oxidation	biological_process	10	1	3090	1	11713	0.263809
GO:0044389	ubiquitin-like protein ligase binding	molecular_function	6	1	3090	1	11713	0.263809
GO:0004329	formate-tetrahydrofolate ligase activity	molecular_function	6	1	3090	1	11713	0.263809
GO:0004363	glutathione synthase activity	molecular_function	7	1	3090	1	11713	0.263809
GO:0031116	positive regulation of microtubule polymerization	biological_process	10	1	3090	1	11713	0.263809
GO:0060997	dendritic spine morphogenesis	biological_process	8	1	3090	1	11713	0.263809
GO:0071157	negative regulation of cell cycle arrest	biological_process	9	1	3090	1	11713	0.263809
GO:2000376	positive regulation of oxygen metabolic process	biological_process	8	1	3090	1	11713	0.263809
GO:0010832	negative regulation of myotube differentiation	biological_process	10	1	3090	1	11713	0.263809
GO:0051610	serotonin uptake	biological_process	8	1	3090	1	11713	0.263809
GO:0075733	intracellular transport of virus	biological_process	8	1	3090	1	11713	0.263809
GO:0043202	lysosomal lumen	cellular_component	8	1	3090	1	11713	0.263809
GO:0050900	leukocyte migration	biological_process	4	1	3090	1	11713	0.263809
GO:0032526	response to retinoic acid	biological_process	6	1	3090	1	11713	0.263809
GO:0006596	polyamine biosynthetic process	biological_process	10	1	3090	1	11713	0.263809
GO:0042501	serine phosphorylation of STAT protein	biological_process	11	1	3090	1	11713	0.263809
GO:0005587	collagen type IV trimer	cellular_component	6	1	3090	1	11713	0.263809
GO:0007259	JAK-STAT cascade	biological_process	7	1	3090	1	11713	0.263809
GO:0005674	transcription factor TFIIF complex	cellular_component	7	1	3090	1	11713	0.263809
GO:1900100	positive regulation of plasma cell differentiation	biological_process	8	1	3090	1	11713	0.263809
GO:0043125	ErbB-3 class receptor binding	molecular_function	6	1	3090	1	11713	0.263809
GO:0015879	carnitine transport	biological_process	11	1	3090	1	11713	0.263809
GO:0005342	organic acid transmembrane transporter activity	molecular_function	5	1	3090	1	11713	0.263809
GO:0034604	pyruvate dehydrogenase (NAD+) activity	molecular_function	8	1	3090	1	11713	0.263809
GO:0015036	disulfide oxidoreductase activity	molecular_function	6	1	3090	1	11713	0.263809
GO:0004489	methylenetetrahydrofolate reductase (NAD(P)H) activity	molecular_function	7	1	3090	1	11713	0.263809
GO:1902018	negative regulation of cilium assembly	biological_process	10	1	3090	1	11713	0.263809
GO:0052591	sn-glycerol-3-phosphate:ubiquinone-8 oxidoreductase activity	molecular_function	9	1	3090	1	11713	0.263809
GO:1901874	negative regulation of post-translational protein modification	biological_process	10	1	3090	1	11713	0.263809
GO:0048190	wing disc dorsal/ventral pattern formation	biological_process	8	1	3090	1	11713	0.263809
GO:0051736	ATP-dependent polyribonucleotide 5'-hydroxyl-kinase activity	molecular_function	9	1	3090	1	11713	0.263809
GO:1990890	netrin receptor binding	molecular_function	6	1	3090	1	11713	0.263809
GO:0004816	asparagine-tRNA ligase activity	molecular_function	7	1	3090	1	11713	0.263809
GO:0009115	xanthine catabolic process	biological_process	11	1	3090	1	11713	0.263809
GO:0004075	biotin carboxylase activity	molecular_function	6	1	3090	1	11713	0.263809
GO:0030587	sorocarp development	biological_process	7	1	3090	1	11713	0.263809
GO:0034374	low-density lipoprotein particle remodeling	biological_process	9	1	3090	1	11713	0.263809
GO:0047710	bis(5'-adenosyl)-triphosphatase activity	molecular_function	9	1	3090	1	11713	0.263809
GO:0006959	humoral immune response	biological_process	5	1	3090	1	11713	0.263809
GO:0006564	L-serine biosynthetic process	biological_process	12	1	3090	1	11713	0.263809
GO:0005683	U7 snRNP	cellular_component	7	1	3090	1	11713	0.263809
GO:0034371	chylomicron remodeling	biological_process	10	1	3090	1	11713	0.263809
GO:1990143	CoA-synthesizing protein complex	cellular_component	4	1	3090	1	11713	0.263809
GO:0071404	cellular response to low-density lipoprotein particle stimulus	biological_process	6	1	3090	1	11713	0.263809
GO:0005853	eukaryotic translation elongation factor 1 complex	cellular_component	4	1	3090	1	11713	0.263809
GO:0016785	transferase activity, transferring selenium-containing groups	molecular_function	5	1	3090	1	11713	0.263809
GO:0003974	UDP-N-acetylglucosamine 4-epimerase activity	molecular_function	7	1	3090	1	11713	0.263809
GO:0016712	oxidoreductase activity, acting on paired donors, with incorporation or reduction of molecular oxygen, reduced flavin or flavoprotein as one donor, and incorporation of one atom of oxygen	molecular_function	6	1	3090	1	11713	0.263809
GO:1903489	positive regulation of lactation	biological_process	9	1	3090	1	11713	0.263809
GO:0018400	peptidyl-proline hydroxylation to 3-hydroxy-L-proline	biological_process	6	1	3090	1	11713	0.263809
GO:0043545	molybdopterin cofactor metabolic process	biological_process	7	1	3090	1	11713	0.263809
GO:0000827	inositol-1,3,4,5,6-pentakisphosphate kinase activity	molecular_function	7	1	3090	1	11713	0.263809
GO:0030714	anterior/posterior axis specification, follicular epithelium	biological_process	5	1	3090	1	11713	0.263809
GO:0010594	regulation of endothelial cell migration	biological_process	9	1	3090	1	11713	0.263809
GO:0035749	myelin sheath adaxonal region	cellular_component	4	1	3090	1	11713	0.263809
GO:0007197	adenylate cyclase-inhibiting G-protein coupled acetylcholine receptor signaling pathway	biological_process	9	1	3090	1	11713	0.263809
GO:0052590	sn-glycerol-3-phosphate:ubiquinone oxidoreductase activity	molecular_function	8	1	3090	1	11713	0.263809
GO:0016321	female meiosis chromosome segregation	biological_process	5	1	3090	1	11713	0.263809
GO:1990239	steroid hormone binding	molecular_function	6	1	3090	1	11713	0.263809
GO:0008897	holo-[acyl-carrier-protein] synthase activity	molecular_function	7	1	3090	1	11713	0.263809
GO:0000472	endonucleolytic cleavage to generate mature 5'-end of SSU-rRNA from (SSU-rRNA, 5.8S rRNA, LSU-rRNA	biological_process	13	1	3090	1	11713	0.263809
GO:0045905	positive regulation of translational termination	biological_process	11	1	3090	1	11713	0.263809
GO:0004550	nucleoside diphosphate kinase activity	molecular_function	7	1	3090	1	11713	0.263809
GO:0008732	L-allo-threonine aldolase activity	molecular_function	8	1	3090	1	11713	0.263809
GO:0071171	site-specific DNA replication termination at RTS1 barrier	biological_process	10	1	3090	1	11713	0.263809
GO:0006853	carnitine shuttle	biological_process	10	1	3090	1	11713	0.263809
GO:0035575	histone demethylase activity (H4-K20 specific	molecular_function	6	1	3090	1	11713	0.263809
GO:0007297	ovarian follicle cell migration	biological_process	9	1	3090	1	11713	0.263809
GO:1903076	regulation of protein localization to plasma membrane	biological_process	9	1	3090	1	11713	0.263809
GO:0019860	uracil metabolic process	biological_process	10	1	3090	1	11713	0.263809
GO:0071528	tRNA re-export from nucleus	biological_process	12	1	3090	1	11713	0.263809
GO:1990634	protein phosphatase 5 binding	molecular_function	8	1	3090	1	11713	0.263809
GO:0005176	ErbB-2 class receptor binding	molecular_function	6	1	3090	1	11713	0.263809
GO:0004360	glutamine-fructose-6-phosphate transaminase (isomerizing) activity	molecular_function	8	1	3090	1	11713	0.263809
GO:0004820	glycine-tRNA ligase activity	molecular_function	7	1	3090	1	11713	0.263809
GO:0031325	positive regulation of cellular metabolic process	biological_process	7	1	3090	1	11713	0.263809
GO:2001224	positive regulation of neuron migration	biological_process	9	1	3090	1	11713	0.263809
GO:0010633	negative regulation of epithelial cell migration	biological_process	9	1	3090	1	11713	0.263809
GO:0042415	norepinephrine metabolic process	biological_process	9	1	3090	1	11713	0.263809
GO:1902603	carnitine transmembrane transport	biological_process	12	1	3090	1	11713	0.263809
GO:1901653	cellular response to peptide	biological_process	8	1	3090	1	11713	0.263809
GO:0004149	dihydrolipoyllysine-residue succinyltransferase activity	molecular_function	9	1	3090	1	11713	0.263809
GO:0045579	positive regulation of B cell differentiation	biological_process	10	1	3090	1	11713	0.263809
GO:0019310	inositol catabolic process	biological_process	8	1	3090	1	11713	0.263809
GO:0046113	nucleobase catabolic process	biological_process	9	1	3090	1	11713	0.263809
GO:0030020	extracellular matrix structural constituent conferring tensile strength	molecular_function	5	1	3090	1	11713	0.263809
GO:0052723	inositol hexakisphosphate 1-kinase activity	molecular_function	8	1	3090	1	11713	0.263809
GO:0060252	positive regulation of glial cell proliferation	biological_process	8	1	3090	1	11713	0.263809
GO:0036011	imaginal disc-derived leg segmentation	biological_process	8	1	3090	1	11713	0.263809
GO:0035368	selenocysteine insertion sequence binding	molecular_function	8	1	3090	1	11713	0.263809
GO:0072422	signal transduction involved in DNA damage checkpoint	biological_process	8	1	3090	1	11713	0.263809
GO:0006542	glutamine biosynthetic process	biological_process	12	1	3090	1	11713	0.263809
GO:1903104	regulation of insulin receptor signaling pathway involved in determination of adult lifespan	biological_process	9	1	3090	1	11713	0.263809
GO:0055089	fatty acid homeostasis	biological_process	9	1	3090	1	11713	0.263809
GO:0006558	L-phenylalanine metabolic process	biological_process	10	1	3090	1	11713	0.263809
GO:2001162	positive regulation of histone H3-K79 methylation	biological_process	12	1	3090	1	11713	0.263809
GO:0005154	epidermal growth factor receptor binding	molecular_function	7	1	3090	1	11713	0.263809
GO:0004837	tyrosine decarboxylase activity	molecular_function	7	1	3090	1	11713	0.263809
GO:0070419	nonhomologous end joining complex	cellular_component	5	1	3090	1	11713	0.263809
GO:0001738	morphogenesis of a polarized epithelium	biological_process	7	1	3090	1	11713	0.263809
GO:0047374	methylumbelliferyl-acetate deacetylase activity	molecular_function	6	1	3090	1	11713	0.263809
GO:0033857	diphosphoinositol-pentakisphosphate kinase activity	molecular_function	7	1	3090	1	11713	0.263809
GO:0036195	muscle cell projection membrane	cellular_component	6	1	3090	1	11713	0.263809
GO:0003720	telomerase activity	molecular_function	9	1	3090	1	11713	0.263809
GO:0043196	varicosity	cellular_component	6	1	3090	1	11713	0.263809
GO:0034379	very-low-density lipoprotein particle assembly	biological_process	9	1	3090	1	11713	0.263809
GO:0034338	short-chain carboxylesterase activity	molecular_function	7	1	3090	1	11713	0.263809
GO:0009257	10-formyltetrahydrofolate biosynthetic process	biological_process	10	1	3090	1	11713	0.263809
GO:0003142	cardiogenic plate morphogenesis	biological_process	5	1	3090	1	11713	0.263809
GO:0035154	terminal cell fate specification, open tracheal system	biological_process	7	1	3090	1	11713	0.263809
GO:0043754	dihydrolipoyllysine-residue (2-methylpropanoyl)transferase activity	molecular_function	7	1	3090	1	11713	0.263809
GO:0060050	positive regulation of protein glycosylation	biological_process	10	1	3090	1	11713	0.263809
GO:2001168	positive regulation of histone H2B ubiquitination	biological_process	12	1	3090	1	11713	0.263809
GO:0004303	estradiol 17-beta-dehydrogenase activity	molecular_function	7	1	3090	1	11713	0.263809
GO:0004018	N6-(1,2-dicarboxyethyl)AMP AMP-lyase (fumarate-forming) activity	molecular_function	7	1	3090	1	11713	0.263809
GO:0048803	imaginal disc-derived male genitalia morphogenesis	biological_process	8	1	3090	1	11713	0.263809
GO:0002682	regulation of immune system process	biological_process	5	1	3090	1	11713	0.263809
GO:0071816	tail-anchored membrane protein insertion into ER membrane	biological_process	10	1	3090	1	11713	0.263809
GO:0042985	negative regulation of amyloid precursor protein biosynthetic process	biological_process	10	1	3090	1	11713	0.263809
GO:0052658	inositol-1,4,5-trisphosphate 5-phosphatase activity	molecular_function	10	1	3090	1	11713	0.263809
GO:0097680	double-strand break repair via classical nonhomologous end joining	biological_process	11	1	3090	1	11713	0.263809
GO:1904787	positive regulation of asymmetric protein localization involved in cell fate determination	biological_process	8	1	3090	1	11713	0.263809
GO:0030859	polarized epithelial cell differentiation	biological_process	7	1	3090	1	11713	0.263809
GO:0052745	inositol phosphate phosphatase activity	molecular_function	8	1	3090	1	11713	0.263809
GO:0030900	forebrain development	biological_process	5	1	3090	1	11713	0.263809
GO:0047389	glycerophosphocholine phosphodiesterase activity	molecular_function	8	1	3090	1	11713	0.263809
GO:0015074	DNA integration	biological_process	8	1	3090	1	11713	0.263809
GO:0035356	cellular triglyceride homeostasis	biological_process	6	1	3090	1	11713	0.263809
GO:0002489	antigen processing and presentation of endogenous peptide antigen via MHC class Ib via ER pathway, TAP-dependent	biological_process	9	1	3090	1	11713	0.263809
GO:0009231	riboflavin biosynthetic process	biological_process	8	1	3090	1	11713	0.263809
GO:1904145	negative regulation of meiotic cell cycle process involved in oocyte maturation	biological_process	9	1	3090	1	11713	0.263809
GO:0098958	retrograde axonal transport of mitochondrion	biological_process	12	1	3090	1	11713	0.263809
GO:0016334	establishment or maintenance of polarity of follicular epithelium	biological_process	5	1	3090	1	11713	0.263809
GO:0043783	oxidoreductase activity, oxidizing metal ions with flavin as acceptor	molecular_function	6	1	3090	1	11713	0.263809
GO:0045977	positive regulation of mitotic cell cycle, embryonic	biological_process	9	1	3090	1	11713	0.263809
GO:0071499	cellular response to laminar fluid shear stress	biological_process	7	1	3090	1	11713	0.263809
GO:0046084	adenine biosynthetic process	biological_process	11	1	3090	1	11713	0.263809
GO:0006282	regulation of DNA repair	biological_process	9	1	3090	1	11713	0.263809
GO:0003989	acetyl-CoA carboxylase activity	molecular_function	7	1	3090	1	11713	0.263809
GO:0008187	poly-pyrimidine tract binding	molecular_function	8	1	3090	1	11713	0.263809
GO:0047497	mitochondrion transport along microtubule	biological_process	7	1	3090	1	11713	0.263809
GO:0035773	insulin secretion involved in cellular response to glucose stimulus	biological_process	12	1	3090	1	11713	0.263809
GO:0007033	vacuole organization	biological_process	6	1	3090	1	11713	0.263809
GO:0004490	methylglutaconyl-CoA hydratase activity	molecular_function	7	1	3090	1	11713	0.263809
GO:0010870	positive regulation of receptor biosynthetic process	biological_process	9	1	3090	1	11713	0.263809
GO:0036353	histone H2A-K119 monoubiquitination	biological_process	15	1	3090	1	11713	0.263809
GO:0071204	histone pre-mRNA 3'end processing complex	cellular_component	6	1	3090	1	11713	0.263809
GO:0036042	long-chain fatty acyl-CoA binding	molecular_function	10	1	3090	1	11713	0.263809
GO:0004618	phosphoglycerate kinase activity	molecular_function	7	1	3090	1	11713	0.263809
GO:0050011	itaconyl-CoA hydratase activity	molecular_function	7	1	3090	1	11713	0.263809
GO:0033391	chromatoid body	cellular_component	8	1	3090	1	11713	0.263809
GO:0010133	proline catabolic process to glutamate	biological_process	12	1	3090	1	11713	0.263809
GO:0042175	nuclear outer membrane-endoplasmic reticulum membrane network	cellular_component	4	1	3090	1	11713	0.263809
GO:0004706	JUN kinase kinase kinase activity	molecular_function	10	1	3090	1	11713	0.263809
GO:0004854	xanthine dehydrogenase activity	molecular_function	7	1	3090	1	11713	0.263809
GO:2000043	regulation of cardiac cell fate specification	biological_process	9	1	3090	1	11713	0.263809
GO:0008332	low voltage-gated calcium channel activity	molecular_function	10	1	3090	1	11713	0.263809
GO:0005094	Rho GDP-dissociation inhibitor activity	molecular_function	8	1	3090	1	11713	0.263809
GO:0060011	Sertoli cell proliferation	biological_process	4	1	3090	1	11713	0.263809
GO:0033151	V(D)J recombination	biological_process	6	1	3090	1	11713	0.263809
GO:0019518	L-threonine catabolic process to glycine	biological_process	12	1	3090	1	11713	0.263809
GO:0004123	cystathionine gamma-lyase activity	molecular_function	6	1	3090	1	11713	0.263809
GO:0070822	Sin3-type complex	cellular_component	8	1	3090	1	11713	0.263809
GO:2000379	positive regulation of reactive oxygen species metabolic process	biological_process	8	1	3090	1	11713	0.263809
GO:0015951	purine ribonucleotide interconversion	biological_process	11	1	3090	1	11713	0.263809
GO:0050577	GDP-L-fucose synthase activity	molecular_function	7	1	3090	1	11713	0.263809
GO:0051725	protein de-ADP-ribosylation	biological_process	9	1	3090	1	11713	0.263809
GO:0080167	response to karrikin	biological_process	5	1	3090	1	11713	0.263809
GO:0009450	gamma-aminobutyric acid catabolic process	biological_process	10	1	3090	1	11713	0.263809
GO:0000820	regulation of glutamine family amino acid metabolic process	biological_process	9	1	3090	1	11713	0.263809
GO:0031114	regulation of microtubule depolymerization	biological_process	9	1	3090	1	11713	0.263809
GO:0035115	embryonic forelimb morphogenesis	biological_process	8	1	3090	1	11713	0.263809
GO:0009063	cellular amino acid catabolic process	biological_process	9	1	3090	1	11713	0.263809
GO:0086014	atrial cardiac muscle cell action potential	biological_process	9	1	3090	1	11713	0.263809
GO:0047372	acylglycerol lipase activity	molecular_function	7	1	3090	1	11713	0.263809
GO:0008265	Mo-molybdopterin cofactor sulfurase activity	molecular_function	7	1	3090	1	11713	0.263809
GO:0097516	microvillar actin bundle	cellular_component	9	1	3090	1	11713	0.263809
GO:0017133	mitochondrial electron transfer flavoprotein complex	cellular_component	7	1	3090	1	11713	0.263809
GO:0031579	membrane raft organization	biological_process	6	1	3090	1	11713	0.263809
GO:0006193	ITP catabolic process	biological_process	12	1	3090	1	11713	0.263809
GO:0052717	tRNA-specific adenosine-34 deaminase activity	molecular_function	9	1	3090	1	11713	0.263809
GO:0070508	cholesterol import	biological_process	10	1	3090	1	11713	0.263809
GO:0001618	virus receptor activity	molecular_function	5	1	3090	1	11713	0.263809
GO:0070873	regulation of glycogen metabolic process	biological_process	10	1	3090	1	11713	0.263809
GO:0000829	inositol heptakisphosphate kinase activity	molecular_function	7	1	3090	1	11713	0.263809
GO:2000045	regulation of G1/S transition of mitotic cell cycle	biological_process	9	1	3090	1	11713	0.263809
GO:0036220	ITP diphosphatase activity	molecular_function	9	1	3090	1	11713	0.263809
GO:0015809	arginine transport	biological_process	8	1	3090	1	11713	0.263809
GO:0001652	granular component	cellular_component	7	1	3090	1	11713	0.263809
GO:0045648	positive regulation of erythrocyte differentiation	biological_process	9	1	3090	1	11713	0.263809
GO:0019344	cysteine biosynthetic process	biological_process	11	1	3090	1	11713	0.263809
GO:0070087	chromo shadow domain binding	molecular_function	6	1	3090	1	11713	0.263809
GO:0003994	aconitate hydratase activity	molecular_function	7	1	3090	1	11713	0.263809
GO:2000241	regulation of reproductive process	biological_process	5	1	3090	1	11713	0.263809
GO:0004766	spermidine synthase activity	molecular_function	6	1	3090	1	11713	0.263809
GO:0035177	larval foraging behavior	biological_process	5	1	3090	1	11713	0.263809
GO:0045786	negative regulation of cell cycle	biological_process	7	1	3090	1	11713	0.263809
GO:0048638	regulation of developmental growth	biological_process	6	1	3090	1	11713	0.263809
GO:0008903	hydroxypyruvate isomerase activity	molecular_function	7	1	3090	1	11713	0.263809
GO:1904068	G-protein coupled receptor signaling pathway involved in social behavior	biological_process	6	1	3090	1	11713	0.263809
GO:0015184	L-cystine transmembrane transporter activity	molecular_function	9	1	3090	1	11713	0.263809
GO:0035158	regulation of tube diameter, open tracheal system	biological_process	9	1	3090	1	11713	0.263809
GO:0022400	regulation of rhodopsin mediated signaling pathway	biological_process	9	1	3090	1	11713	0.263809
GO:0019510	S-adenosylhomocysteine catabolic process	biological_process	8	1	3090	1	11713	0.263809
GO:0043101	purine-containing compound salvage	biological_process	8	1	3090	1	11713	0.263809
GO:0044540	L-cystine L-cysteine-lyase (deaminating	molecular_function	6	1	3090	1	11713	0.263809
GO:0070989	oxidative demethylation	biological_process	5	1	3090	1	11713	0.263809
GO:0006172	ADP biosynthetic process	biological_process	12	1	3090	1	11713	0.263809
GO:0035750	protein localization to myelin sheath abaxonal region	biological_process	7	1	3090	1	11713	0.263809
GO:0009032	thymidine phosphorylase activity	molecular_function	7	1	3090	1	11713	0.263809
GO:0097165	nuclear stress granule	cellular_component	7	1	3090	1	11713	0.263809
GO:0004743	pyruvate kinase activity	molecular_function	7	1	3090	1	11713	0.263809
GO:0071209	U7 snRNA binding	molecular_function	8	1	3090	1	11713	0.263809
GO:0090571	RNA polymerase II transcription repressor complex	cellular_component	6	1	3090	1	11713	0.263809
GO:0045920	negative regulation of exocytosis	biological_process	8	1	3090	1	11713	0.263809
GO:0045778	positive regulation of ossification	biological_process	7	1	3090	1	11713	0.263809
GO:0006452	translational frameshifting	biological_process	9	1	3090	1	11713	0.263809
GO:0030330	DNA damage response, signal transduction by p53 class mediator	biological_process	8	1	3090	1	11713	0.263809
GO:0008241	peptidyl-dipeptidase activity	molecular_function	8	1	3090	1	11713	0.263809
GO:0048667	cell morphogenesis involved in neuron differentiation	biological_process	8	1	3090	1	11713	0.263809
GO:0001514	selenocysteine incorporation	biological_process	10	1	3090	1	11713	0.263809
GO:0007207	phospholipase C-activating G-protein coupled acetylcholine receptor signaling pathway	biological_process	7	1	3090	1	11713	0.263809
GO:0031065	positive regulation of histone deacetylation	biological_process	11	1	3090	1	11713	0.263809
GO:0016407	acetyltransferase activity	molecular_function	7	1	3090	1	11713	0.263809
GO:0034456	UTP-C complex	cellular_component	4	1	3090	1	11713	0.263809
GO:0072562	blood microparticle	cellular_component	4	1	3090	1	11713	0.263809
GO:0008466	glycogenin glucosyltransferase activity	molecular_function	8	1	3090	1	11713	0.263809
GO:0004807	triose-phosphate isomerase activity	molecular_function	7	1	3090	1	11713	0.263809
GO:0048741	skeletal muscle fiber development	biological_process	9	1	3090	1	11713	0.263809
GO:1902975	mitotic DNA replication initiation	biological_process	11	1	3090	1	11713	0.263809
GO:0043084	penile erection	biological_process	5	1	3090	1	11713	0.263809
GO:0034711	inhibin binding	molecular_function	5	1	3090	1	11713	0.263809
GO:1904059	regulation of locomotor rhythm	biological_process	6	1	3090	1	11713	0.263809
GO:0006595	polyamine metabolic process	biological_process	9	1	3090	1	11713	0.263809
GO:0017087	mitochondrial processing peptidase complex	cellular_component	5	1	3090	1	11713	0.263809
GO:2000653	regulation of genetic imprinting	biological_process	8	1	3090	1	11713	0.263809
GO:0004422	hypoxanthine phosphoribosyltransferase activity	molecular_function	8	1	3090	1	11713	0.263809
GO:0009303	rRNA transcription	biological_process	10	1	3090	1	11713	0.263809
GO:0031405	lipoic acid binding	molecular_function	6	1	3090	1	11713	0.263809
GO:0046108	uridine metabolic process	biological_process	11	1	3090	1	11713	0.263809
GO:0007394	dorsal closure, elongation of leading edge cells	biological_process	8	1	3090	1	11713	0.263809
GO:0015002	heme-copper terminal oxidase activity	molecular_function	5	1	3090	1	11713	0.263809
GO:0070330	aromatase activity	molecular_function	7	1	3090	1	11713	0.263809
GO:0048660	regulation of smooth muscle cell proliferation	biological_process	7	1	3090	1	11713	0.263809
GO:0004126	cytidine deaminase activity	molecular_function	7	1	3090	1	11713	0.263809
GO:0090071	negative regulation of ribosome biogenesis	biological_process	7	1	3090	1	11713	0.263809
GO:0046827	positive regulation of protein export from nucleus	biological_process	10	1	3090	1	11713	0.263809
GO:0019760	glucosinolate metabolic process	biological_process	8	1	3090	1	11713	0.263809
GO:2001197	basement membrane assembly involved in embryonic body morphogenesis	biological_process	7	1	3090	1	11713	0.263809
GO:0034361	very-low-density lipoprotein particle	cellular_component	6	1	3090	1	11713	0.263809
GO:0003831	beta-N-acetylglucosaminylglycopeptide beta-1,4-galactosyltransferase activity	molecular_function	8	1	3090	1	11713	0.263809
GO:1904874	positive regulation of telomerase RNA localization to Cajal body	biological_process	6	1	3090	1	11713	0.263809
GO:0061690	lipoamidase activity	molecular_function	7	1	3090	1	11713	0.263809
GO:0006046	N-acetylglucosamine catabolic process	biological_process	9	1	3090	1	11713	0.263809
GO:1904886	beta-catenin destruction complex disassembly	biological_process	7	1	3090	1	11713	0.263809
GO:0071498	cellular response to fluid shear stress	biological_process	6	1	3090	1	11713	0.263809
GO:0031543	peptidyl-proline dioxygenase activity	molecular_function	7	1	3090	1	11713	0.263809
GO:1905607	negative regulation of presynapse assembly	biological_process	9	1	3090	1	11713	0.263809
GO:0070566	adenylyltransferase activity	molecular_function	7	1	3090	1	11713	0.263809
GO:0043504	mitochondrial DNA repair	biological_process	9	1	3090	1	11713	0.263809
GO:1905524	negative regulation of protein autoubiquitination	biological_process	12	1	3090	1	11713	0.263809
GO:2001272	positive regulation of cysteine-type endopeptidase activity involved in execution phase of apoptosis	biological_process	11	1	3090	1	11713	0.263809
GO:0016314	phosphatidylinositol-3,4,5-trisphosphate 3-phosphatase activity	molecular_function	10	1	3090	1	11713	0.263809
GO:0046048	UDP metabolic process	biological_process	11	1	3090	1	11713	0.263809
GO:0045861	negative regulation of proteolysis	biological_process	9	1	3090	1	11713	0.263809
GO:0071266	'de novo' L-methionine biosynthetic process	biological_process	13	1	3090	1	11713	0.263809
GO:0042627	chylomicron	cellular_component	5	1	3090	1	11713	0.263809
GO:0033829	O-fucosylpeptide 3-beta-N-acetylglucosaminyltransferase activity	molecular_function	8	1	3090	1	11713	0.263809
GO:0007584	response to nutrient	biological_process	7	1	3090	1	11713	0.263809
GO:0043219	lateral loop	cellular_component	4	1	3090	1	11713	0.263809
GO:0060807	regulation of transcription from RNA polymerase II promoter involved in definitive endodermal cell fate specification	biological_process	12	1	3090	1	11713	0.263809
GO:0002485	antigen processing and presentation of endogenous peptide antigen via MHC class I via ER pathway, TAP-dependent	biological_process	9	1	3090	1	11713	0.263809
GO:0015967	diadenosine tetraphosphate catabolic process	biological_process	11	1	3090	1	11713	0.263809
GO:0004757	sepiapterin reductase activity	molecular_function	7	1	3090	1	11713	0.263809
GO:2001253	regulation of histone H3-K36 trimethylation	biological_process	12	1	3090	1	11713	0.263809
GO:0048755	branching morphogenesis of a nerve	biological_process	6	1	3090	1	11713	0.263809
GO:0006642	triglyceride mobilization	biological_process	10	1	3090	1	11713	0.263809
GO:1990245	histone H2A-T120 phosphorylation	biological_process	12	1	3090	1	11713	0.263809
GO:0034673	inhibin-betaglycan-ActRII complex	cellular_component	6	1	3090	1	11713	0.263809
GO:0006625	protein targeting to peroxisome	biological_process	12	1	3090	1	11713	0.263809
GO:0032927	positive regulation of activin receptor signaling pathway	biological_process	10	1	3090	1	11713	0.263809
GO:1902560	GMP reductase complex	cellular_component	5	1	3090	1	11713	0.263809
GO:0045723	positive regulation of fatty acid biosynthetic process	biological_process	9	1	3090	1	11713	0.263809
GO:0002591	positive regulation of antigen processing and presentation of peptide antigen via MHC class I	biological_process	9	1	3090	1	11713	0.263809
GO:0006768	biotin metabolic process	biological_process	7	1	3090	1	11713	0.263809
GO:0045760	positive regulation of action potential	biological_process	6	1	3090	1	11713	0.263809
GO:0046294	formaldehyde catabolic process	biological_process	8	1	3090	1	11713	0.263809
GO:0051788	response to misfolded protein	biological_process	6	1	3090	1	11713	0.263809
GO:0003920	GMP reductase activity	molecular_function	7	1	3090	1	11713	0.263809
GO:0004139	deoxyribose-phosphate aldolase activity	molecular_function	7	1	3090	1	11713	0.263809
GO:1902979	mitotic DNA replication termination	biological_process	11	1	3090	1	11713	0.263809
GO:0006560	proline metabolic process	biological_process	11	1	3090	1	11713	0.263809
GO:0004563	beta-N-acetylhexosaminidase activity	molecular_function	8	1	3090	1	11713	0.263809
GO:0050649	testosterone 6-beta-hydroxylase activity	molecular_function	7	1	3090	1	11713	0.263809
GO:0055113	epiboly involved in gastrulation with mouth forming second	biological_process	6	1	3090	1	11713	0.263809
GO:0009166	nucleotide catabolic process	biological_process	9	1	3090	1	11713	0.263809
GO:0046032	ADP catabolic process	biological_process	12	1	3090	1	11713	0.263809
GO:0016333	morphogenesis of follicular epithelium	biological_process	7	1	3090	1	11713	0.263809
GO:0042595	behavioral response to starvation	biological_process	6	1	3090	1	11713	0.263809
GO:0022416	chaeta development	biological_process	7	1	3090	1	11713	0.263809
GO:0070912	Ddb1-Ckn1 complex	cellular_component	7	1	3090	1	11713	0.263809
GO:0032924	activin receptor signaling pathway	biological_process	8	1	3090	1	11713	0.263809
GO:0019677	NAD catabolic process	biological_process	9	1	3090	1	11713	0.263809
GO:0030549	acetylcholine receptor activator activity	molecular_function	6	1	3090	1	11713	0.263809
GO:0005725	intercalary heterochromatin	cellular_component	9	1	3090	1	11713	0.263809
GO:0048286	lung alveolus development	biological_process	5	1	3090	1	11713	0.263809
GO:1903071	positive regulation of ER-associated ubiquitin-dependent protein catabolic process	biological_process	13	1	3090	1	11713	0.263809
GO:0071379	cellular response to prostaglandin stimulus	biological_process	7	1	3090	1	11713	0.263809
GO:0000480	endonucleolytic cleavage in 5'-ETS of tricistronic rRNA transcript (SSU-rRNA, 5.8S rRNA, LSU-rRNA	biological_process	13	1	3090	1	11713	0.263809
GO:0048804	imaginal disc-derived female genitalia morphogenesis	biological_process	8	1	3090	1	11713	0.263809
GO:0006544	glycine metabolic process	biological_process	11	1	3090	1	11713	0.263809
GO:0071901	negative regulation of protein serine/threonine kinase activity	biological_process	12	1	3090	1	11713	0.263809
GO:0007167	enzyme linked receptor protein signaling pathway	biological_process	6	1	3090	1	11713	0.263809
GO:0016332	establishment or maintenance of polarity of embryonic epithelium	biological_process	5	1	3090	1	11713	0.263809
GO:0003977	UDP-N-acetylglucosamine diphosphorylase activity	molecular_function	8	1	3090	1	11713	0.263809
GO:0052724	inositol hexakisphosphate 3-kinase activity	molecular_function	8	1	3090	1	11713	0.263809
GO:0052659	inositol-1,3,4,5-tetrakisphosphate 5-phosphatase activity	molecular_function	10	1	3090	1	11713	0.263809
GO:1903292	protein localization to Golgi membrane	biological_process	9	1	3090	1	11713	0.263809
GO:0050321	tau-protein kinase activity	molecular_function	8	1	3090	1	11713	0.263809
GO:0007172	signal complex assembly	biological_process	8	1	3090	1	11713	0.263809
GO:0030669	clathrin-coated endocytic vesicle membrane	cellular_component	9	1	3090	1	11713	0.263809
GO:0010348	lithium:proton antiporter activity	molecular_function	12	1	3090	1	11713	0.263809
GO:1903298	negative regulation of hypoxia-induced intrinsic apoptotic signaling pathway	biological_process	8	1	3090	1	11713	0.263809
GO:0036151	phosphatidylcholine acyl-chain remodeling	biological_process	10	1	3090	1	11713	0.263809
GO:0035891	exit from host cell	biological_process	8	1	3090	1	11713	0.263809
GO:0102008	cytosolic dipeptidase activity	molecular_function	9	1	3090	1	11713	0.263809
GO:0003978	UDP-glucose 4-epimerase activity	molecular_function	7	1	3090	1	11713	0.263809
GO:1903373	positive regulation of endoplasmic reticulum tubular network organization	biological_process	9	1	3090	1	11713	0.263809
GO:0001732	formation of cytoplasmic translation initiation complex	biological_process	9	1	3090	1	11713	0.263809
GO:0004001	adenosine kinase activity	molecular_function	7	1	3090	1	11713	0.263809
GO:0010756	positive regulation of plasminogen activation	biological_process	11	1	3090	1	11713	0.263809
GO:0005385	zinc ion transmembrane transporter activity	molecular_function	10	9	3090	27	11713	0.266567
GO:0004252	serine-type endopeptidase activity	molecular_function	8	9	3090	27	11713	0.266567
GO:0007005	mitochondrion organization	biological_process	6	11	3090	34	11713	0.269108
GO:0051209	release of sequestered calcium ion into cytosol	biological_process	8	11	3090	34	11713	0.269108
GO:0006048	UDP-N-acetylglucosamine biosynthetic process	biological_process	8	3	3090	7	11713	0.272726
GO:0016702	oxidoreductase activity, acting on single donors with incorporation of molecular oxygen, incorporation of two atoms of oxygen	molecular_function	6	3	3090	7	11713	0.272726
GO:0030267	glyoxylate reductase (NADP) activity	molecular_function	7	3	3090	7	11713	0.272726
GO:0008553	proton-exporting ATPase activity, phosphorylative mechanism	molecular_function	10	3	3090	7	11713	0.272726
GO:0035434	copper ion transmembrane transport	biological_process	11	3	3090	7	11713	0.272726
GO:0006012	galactose metabolic process	biological_process	8	3	3090	7	11713	0.272726
GO:0032964	collagen biosynthetic process	biological_process	5	3	3090	7	11713	0.272726
GO:0002161	aminoacyl-tRNA editing activity	molecular_function	7	3	3090	7	11713	0.272726
GO:0010390	histone monoubiquitination	biological_process	13	3	3090	7	11713	0.272726
GO:0007498	mesoderm development	biological_process	6	3	3090	7	11713	0.272726
GO:0043687	post-translational protein modification	biological_process	9	3	3090	7	11713	0.272726
GO:0007605	sensory perception of sound	biological_process	8	3	3090	7	11713	0.272726
GO:0006207	'de novo' pyrimidine nucleobase biosynthetic process	biological_process	11	3	3090	7	11713	0.272726
GO:0016274	protein-arginine N-methyltransferase activity	molecular_function	8	3	3090	7	11713	0.272726
GO:0016618	hydroxypyruvate reductase activity	molecular_function	7	3	3090	7	11713	0.272726
GO:0006376	mRNA splice site selection	biological_process	9	3	3090	7	11713	0.272726
GO:0015015	heparan sulfate proteoglycan biosynthetic process, enzymatic modification	biological_process	10	3	3090	7	11713	0.272726
GO:0017113	dihydropyrimidine dehydrogenase (NADP+) activity	molecular_function	7	3	3090	7	11713	0.272726
GO:0019740	nitrogen utilization	biological_process	3	3	3090	7	11713	0.272726
GO:0072583	clathrin-dependent endocytosis	biological_process	9	3	3090	7	11713	0.272726
GO:0030010	establishment of cell polarity	biological_process	5	3	3090	7	11713	0.272726
GO:0000421	autophagosome membrane	cellular_component	8	3	3090	7	11713	0.272726
GO:0005375	copper ion transmembrane transporter activity	molecular_function	10	3	3090	7	11713	0.272726
GO:0030705	cytoskeleton-dependent intracellular transport	biological_process	7	6	3090	17	11713	0.278338
GO:0008574	ATP-dependent microtubule motor activity, plus-end-directed	molecular_function	12	6	3090	17	11713	0.278338
GO:0009898	cytoplasmic side of plasma membrane	cellular_component	5	6	3090	17	11713	0.278338
GO:0031674	I band	cellular_component	5	16	3090	52	11713	0.281513
GO:0060069	Wnt signaling pathway, regulating spindle positioning	biological_process	8	2	3090	4	11713	0.285208
GO:0019918	peptidyl-arginine methylation, to symmetrical-dimethyl arginine	biological_process	14	2	3090	4	11713	0.285208
GO:0016560	protein import into peroxisome matrix, docking	biological_process	6	2	3090	4	11713	0.285208
GO:0045111	intermediate filament cytoskeleton	cellular_component	7	2	3090	4	11713	0.285208
GO:0004348	glucosylceramidase activity	molecular_function	7	2	3090	4	11713	0.285208
GO:0061158	3'-UTR-mediated mRNA destabilization	biological_process	12	2	3090	4	11713	0.285208
GO:0045638	negative regulation of myeloid cell differentiation	biological_process	8	2	3090	4	11713	0.285208
GO:0006680	glucosylceramide catabolic process	biological_process	12	2	3090	4	11713	0.285208
GO:0061133	endopeptidase activator activity	molecular_function	7	2	3090	4	11713	0.285208
GO:0097110	scaffold protein binding	molecular_function	5	2	3090	4	11713	0.285208
GO:0051304	chromosome separation	biological_process	5	2	3090	4	11713	0.285208
GO:0004776	succinate-CoA ligase (GDP-forming) activity	molecular_function	8	2	3090	4	11713	0.285208
GO:0003841	1-acylglycerol-3-phosphate O-acyltransferase activity	molecular_function	9	2	3090	4	11713	0.285208
GO:0046928	regulation of neurotransmitter secretion	biological_process	6	2	3090	4	11713	0.285208
GO:0016671	oxidoreductase activity, acting on a sulfur group of donors, disulfide as acceptor	molecular_function	6	2	3090	4	11713	0.285208
GO:0030513	positive regulation of BMP signaling pathway	biological_process	11	2	3090	4	11713	0.285208
GO:0008559	xenobiotic transmembrane transporting ATPase activity	molecular_function	9	2	3090	4	11713	0.285208
GO:0042643	actomyosin, actin portion	cellular_component	8	2	3090	4	11713	0.285208
GO:0031344	regulation of cell projection organization	biological_process	7	2	3090	4	11713	0.285208
GO:1990830	cellular response to leukemia inhibitory factor	biological_process	8	2	3090	4	11713	0.285208
GO:0032593	insulin-responsive compartment	cellular_component	9	2	3090	4	11713	0.285208
GO:0034701	tripeptidase activity	molecular_function	8	2	3090	4	11713	0.285208
GO:0043534	blood vessel endothelial cell migration	biological_process	10	2	3090	4	11713	0.285208
GO:0031124	mRNA 3'-end processing	biological_process	11	2	3090	4	11713	0.285208
GO:0006865	amino acid transport	biological_process	10	2	3090	4	11713	0.285208
GO:0048312	intracellular distribution of mitochondria	biological_process	8	2	3090	4	11713	0.285208
GO:0046923	ER retention sequence binding	molecular_function	7	2	3090	4	11713	0.285208
GO:0031985	Golgi cisterna	cellular_component	7	2	3090	4	11713	0.285208
GO:0009967	positive regulation of signal transduction	biological_process	8	2	3090	4	11713	0.285208
GO:0000076	DNA replication checkpoint	biological_process	6	2	3090	4	11713	0.285208
GO:0004610	phosphoacetylglucosamine mutase activity	molecular_function	7	2	3090	4	11713	0.285208
GO:0048842	positive regulation of axon extension involved in axon guidance	biological_process	9	2	3090	4	11713	0.285208
GO:1990481	mRNA pseudouridine synthesis	biological_process	11	2	3090	4	11713	0.285208
GO:0050774	negative regulation of dendrite morphogenesis	biological_process	10	2	3090	4	11713	0.285208
GO:0080154	regulation of fertilization	biological_process	6	2	3090	4	11713	0.285208
GO:0033862	UMP kinase activity	molecular_function	9	2	3090	4	11713	0.285208
GO:0090727	positive regulation of brood size	biological_process	6	2	3090	4	11713	0.285208
GO:0046855	inositol phosphate dephosphorylation	biological_process	9	2	3090	4	11713	0.285208
GO:0070983	dendrite guidance	biological_process	6	2	3090	4	11713	0.285208
GO:0000733	DNA strand renaturation	biological_process	8	2	3090	4	11713	0.285208
GO:0000788	nuclear nucleosome	cellular_component	6	2	3090	4	11713	0.285208
GO:0033181	plasma membrane proton-transporting V-type ATPase complex	cellular_component	7	2	3090	4	11713	0.285208
GO:0019483	beta-alanine biosynthetic process	biological_process	10	2	3090	4	11713	0.285208
GO:0048668	collateral sprouting	biological_process	6	2	3090	4	11713	0.285208
GO:0000350	generation of catalytic spliceosome for second transesterification step	biological_process	9	2	3090	4	11713	0.285208
GO:0004474	malate synthase activity	molecular_function	7	2	3090	4	11713	0.285208
GO:0016051	carbohydrate biosynthetic process	biological_process	6	2	3090	4	11713	0.285208
GO:0005744	mitochondrial inner membrane presequence translocase complex	cellular_component	6	2	3090	4	11713	0.285208
GO:0006855	drug transmembrane transport	biological_process	7	2	3090	4	11713	0.285208
GO:0000737	DNA catabolic process, endonucleolytic	biological_process	9	2	3090	4	11713	0.285208
GO:0070176	DRM complex	cellular_component	7	2	3090	4	11713	0.285208
GO:0030621	U4 snRNA binding	molecular_function	8	2	3090	4	11713	0.285208
GO:0001047	core promoter binding	molecular_function	8	2	3090	4	11713	0.285208
GO:0006214	thymidine catabolic process	biological_process	12	2	3090	4	11713	0.285208
GO:0016286	small conductance calcium-activated potassium channel activity	molecular_function	10	2	3090	4	11713	0.285208
GO:0015934	large ribosomal subunit	cellular_component	7	2	3090	4	11713	0.285208
GO:0006301	postreplication repair	biological_process	9	2	3090	4	11713	0.285208
GO:0007391	dorsal closure	biological_process	8	2	3090	4	11713	0.285208
GO:0000220	vacuolar proton-transporting V-type ATPase, V0 domain	cellular_component	7	2	3090	4	11713	0.285208
GO:0006071	glycerol metabolic process	biological_process	8	2	3090	4	11713	0.285208
GO:0034332	adherens junction organization	biological_process	6	2	3090	4	11713	0.285208
GO:2000134	negative regulation of G1/S transition of mitotic cell cycle	biological_process	10	2	3090	4	11713	0.285208
GO:0070979	protein K11-linked ubiquitination	biological_process	13	2	3090	4	11713	0.285208
GO:0031429	box H/ACA snoRNP complex	cellular_component	7	2	3090	4	11713	0.285208
GO:0016812	hydrolase activity, acting on carbon-nitrogen (but not peptide) bonds, in cyclic amides	molecular_function	6	2	3090	4	11713	0.285208
GO:0045039	protein import into mitochondrial inner membrane	biological_process	7	2	3090	4	11713	0.285208
GO:0005684	U2-type spliceosomal complex	cellular_component	7	2	3090	4	11713	0.285208
GO:0016235	aggresome	cellular_component	6	2	3090	4	11713	0.285208
GO:0006105	succinate metabolic process	biological_process	6	2	3090	4	11713	0.285208
GO:0016574	histone ubiquitination	biological_process	12	2	3090	4	11713	0.285208
GO:0019228	neuronal action potential	biological_process	7	2	3090	4	11713	0.285208
GO:0004127	cytidylate kinase activity	molecular_function	8	2	3090	4	11713	0.285208
GO:0008587	imaginal disc-derived wing margin morphogenesis	biological_process	6	2	3090	4	11713	0.285208
GO:0016247	channel regulator activity	molecular_function	4	2	3090	4	11713	0.285208
GO:0006225	UDP biosynthetic process	biological_process	12	2	3090	4	11713	0.285208
GO:1903427	negative regulation of reactive oxygen species biosynthetic process	biological_process	8	2	3090	4	11713	0.285208
GO:0035095	behavioral response to nicotine	biological_process	5	2	3090	4	11713	0.285208
GO:0042770	signal transduction in response to DNA damage	biological_process	7	2	3090	4	11713	0.285208
GO:0005248	voltage-gated sodium channel activity	molecular_function	9	2	3090	4	11713	0.285208
GO:0006750	glutathione biosynthetic process	biological_process	9	2	3090	4	11713	0.285208
GO:0007409	axonogenesis	biological_process	9	8	3090	24	11713	0.285472
GO:0000226	microtubule cytoskeleton organization	biological_process	7	8	3090	24	11713	0.285472
GO:0016301	kinase activity	molecular_function	6	91	3090	327	11713	0.292694
GO:0006400	tRNA modification	biological_process	12	5	3090	14	11713	0.299969
GO:0051879	Hsp90 protein binding	molecular_function	6	5	3090	14	11713	0.299969
GO:0006816	calcium ion transport	biological_process	10	20	3090	67	11713	0.300487
GO:0008307	structural constituent of muscle	molecular_function	4	11	3090	35	11713	0.305423
GO:0043068	positive regulation of programmed cell death	biological_process	8	11	3090	35	11713	0.305423
GO:0006807	nitrogen compound metabolic process	biological_process	4	11	3090	35	11713	0.305423
GO:0005506	iron ion binding	molecular_function	8	18	3090	60	11713	0.30578
GO:0030148	sphingolipid biosynthetic process	biological_process	9	7	3090	21	11713	0.306802
GO:0051537	2 iron, 2 sulfur cluster binding	molecular_function	6	7	3090	21	11713	0.306802
GO:0005747	mitochondrial respiratory chain complex I	cellular_component	7	9	3090	28	11713	0.307412
GO:0050789	regulation of biological process	biological_process	4	9	3090	28	11713	0.307412
GO:0030659	cytoplasmic vesicle membrane	cellular_component	6	19	3090	64	11713	0.316769
GO:0006936	muscle contraction	biological_process	6	12	3090	39	11713	0.321585
GO:0042302	structural constituent of cuticle	molecular_function	4	25	3090	86	11713	0.32273
GO:0007155	cell adhesion	biological_process	4	37	3090	130	11713	0.325118
GO:0006885	regulation of pH	biological_process	10	4	3090	11	11713	0.325306
GO:0005778	peroxisomal membrane	cellular_component	8	4	3090	11	11713	0.325306
GO:0002244	hematopoietic progenitor cell differentiation	biological_process	6	4	3090	11	11713	0.325306
GO:0003785	actin monomer binding	molecular_function	7	4	3090	11	11713	0.325306
GO:0016616	oxidoreductase activity, acting on the CH-OH group of donors, NAD or NADP as acceptor	molecular_function	6	10	3090	32	11713	0.326305
GO:0015297	antiporter activity	molecular_function	7	8	3090	25	11713	0.330007
GO:0030139	endocytic vesicle	cellular_component	7	8	3090	25	11713	0.330007
GO:0005737	cytoplasm	cellular_component	5	576	3090	2151	11713	0.330745
GO:0006665	sphingolipid metabolic process	biological_process	8	6	3090	18	11713	0.331233
GO:0005685	U1 snRNP	cellular_component	8	6	3090	18	11713	0.331233
GO:0046716	muscle cell cellular homeostasis	biological_process	5	6	3090	18	11713	0.331233
GO:0060102	collagen and cuticulin-based cuticle extracellular matrix	cellular_component	6	6	3090	18	11713	0.331233
GO:0016567	protein ubiquitination	biological_process	11	32	3090	112	11713	0.332038
GO:0016791	phosphatase activity	molecular_function	7	13	3090	43	11713	0.336123
GO:0045214	sarcomere organization	biological_process	9	11	3090	36	11713	0.342859
GO:0006869	lipid transport	biological_process	7	14	3090	47	11713	0.349322
GO:0005243	gap junction channel activity	molecular_function	8	9	3090	29	11713	0.349518
GO:0030173	integral component of Golgi membrane	cellular_component	7	9	3090	29	11713	0.349518
GO:0033674	positive regulation of kinase activity	biological_process	11	9	3090	29	11713	0.349518
GO:0005921	gap junction	cellular_component	5	9	3090	29	11713	0.349518
GO:0008061	chitin binding	molecular_function	5	7	3090	22	11713	0.355636
GO:0000149	SNARE binding	molecular_function	5	7	3090	22	11713	0.355636
GO:0071949	FAD binding	molecular_function	7	7	3090	22	11713	0.355636
GO:0005832	chaperonin-containing T-complex	cellular_component	7	7	3090	22	11713	0.355636
GO:0005663	DNA replication factor C complex	cellular_component	4	3	3090	8	11713	0.356124
GO:0030514	negative regulation of BMP signaling pathway	biological_process	11	3	3090	8	11713	0.356124
GO:0005275	amine transmembrane transporter activity	molecular_function	5	3	3090	8	11713	0.356124
GO:0047617	acyl-CoA hydrolase activity	molecular_function	8	3	3090	8	11713	0.356124
GO:0016936	galactoside binding	molecular_function	5	3	3090	8	11713	0.356124
GO:0030234	enzyme regulator activity	molecular_function	4	3	3090	8	11713	0.356124
GO:0007041	lysosomal transport	biological_process	7	3	3090	8	11713	0.356124
GO:0045860	positive regulation of protein kinase activity	biological_process	11	3	3090	8	11713	0.356124
GO:0016581	NuRD complex	cellular_component	8	3	3090	8	11713	0.356124
GO:0007173	epidermal growth factor receptor signaling pathway	biological_process	9	3	3090	8	11713	0.356124
GO:1901216	positive regulation of neuron death	biological_process	8	3	3090	8	11713	0.356124
GO:0030151	molybdenum ion binding	molecular_function	8	3	3090	8	11713	0.356124
GO:0015711	organic anion transport	biological_process	8	3	3090	8	11713	0.356124
GO:0043277	apoptotic cell clearance	biological_process	8	3	3090	8	11713	0.356124
GO:0043518	negative regulation of DNA damage response, signal transduction by p53 class mediator	biological_process	11	3	3090	8	11713	0.356124
GO:0000164	protein phosphatase type 1 complex	cellular_component	5	3	3090	8	11713	0.356124
GO:0001745	compound eye morphogenesis	biological_process	8	3	3090	8	11713	0.356124
GO:0006417	regulation of translation	biological_process	9	12	3090	40	11713	0.357569
GO:0006032	chitin catabolic process	biological_process	8	5	3090	15	11713	0.359812
GO:0030335	positive regulation of cell migration	biological_process	8	5	3090	15	11713	0.359812
GO:0004568	chitinase activity	molecular_function	7	5	3090	15	11713	0.359812
GO:0043050	pharyngeal pumping	biological_process	6	10	3090	33	11713	0.366309
GO:0030163	protein catabolic process	biological_process	7	16	3090	55	11713	0.372527
GO:0000422	autophagy of mitochondrion	biological_process	7	8	3090	26	11713	0.375551
GO:0005815	microtubule organizing center	cellular_component	6	8	3090	26	11713	0.375551
GO:0005509	calcium ion binding	molecular_function	7	114	3090	420	11713	0.377565
GO:0005089	Rho guanyl-nucleotide exchange factor activity	molecular_function	9	11	3090	37	11713	0.381026
GO:0009791	post-embryonic development	biological_process	4	6	3090	19	11713	0.385159
GO:0016592	mediator complex	cellular_component	4	6	3090	19	11713	0.385159
GO:0050830	defense response to Gram-positive bacterium	biological_process	9	9	3090	30	11713	0.392331
GO:0005200	structural constituent of cytoskeleton	molecular_function	4	12	3090	41	11713	0.394114
GO:0040002	collagen and cuticulin-based cuticle development	biological_process	6	12	3090	41	11713	0.394114
GO:0030728	ovulation	biological_process	5	4	3090	12	11713	0.394292
GO:0048278	vesicle docking	biological_process	6	4	3090	12	11713	0.394292
GO:0032580	Golgi cisterna membrane	cellular_component	8	4	3090	12	11713	0.394292
GO:0001933	negative regulation of protein phosphorylation	biological_process	10	4	3090	12	11713	0.394292
GO:0008138	protein tyrosine/serine/threonine phosphatase activity	molecular_function	9	4	3090	12	11713	0.394292
GO:0008180	COP9 signalosome	cellular_component	4	4	3090	12	11713	0.394292
GO:0006108	malate metabolic process	biological_process	9	4	3090	12	11713	0.394292
GO:0050808	synapse organization	biological_process	5	4	3090	12	11713	0.394292
GO:0017151	DEAD/H-box RNA helicase binding	molecular_function	6	4	3090	12	11713	0.394292
GO:0004697	protein kinase C activity	molecular_function	9	4	3090	12	11713	0.394292
GO:0031462	Cul2-RING ubiquitin ligase complex	cellular_component	7	4	3090	12	11713	0.394292
GO:0009897	external side of plasma membrane	cellular_component	5	2	3090	5	11713	0.396302
GO:0015807	L-amino acid transport	biological_process	11	2	3090	5	11713	0.396302
GO:0005070	SH3/SH2 adaptor activity	molecular_function	7	2	3090	5	11713	0.396302
GO:0048858	cell projection morphogenesis	biological_process	6	2	3090	5	11713	0.396302
GO:0044877	protein-containing complex binding	molecular_function	4	2	3090	5	11713	0.396302
GO:0048037	cofactor binding	molecular_function	4	2	3090	5	11713	0.396302
GO:0008422	beta-glucosidase activity	molecular_function	8	2	3090	5	11713	0.396302
GO:0016255	attachment of GPI anchor to protein	biological_process	9	2	3090	5	11713	0.396302
GO:0097027	ubiquitin-protein transferase activator activity	molecular_function	6	2	3090	5	11713	0.396302
GO:0030014	CCR4-NOT complex	cellular_component	4	2	3090	5	11713	0.396302
GO:0060581	cell fate commitment involved in pattern specification	biological_process	6	2	3090	5	11713	0.396302
GO:0045199	maintenance of epithelial cell apical/basal polarity	biological_process	7	2	3090	5	11713	0.396302
GO:0016236	macroautophagy	biological_process	7	2	3090	5	11713	0.396302
GO:0031397	negative regulation of protein ubiquitination	biological_process	11	2	3090	5	11713	0.396302
GO:0050921	positive regulation of chemotaxis	biological_process	8	2	3090	5	11713	0.396302
GO:0001711	endodermal cell fate commitment	biological_process	7	2	3090	5	11713	0.396302
GO:0071456	cellular response to hypoxia	biological_process	6	2	3090	5	11713	0.396302
GO:0003839	gamma-glutamylcyclotransferase activity	molecular_function	7	2	3090	5	11713	0.396302
GO:0030133	transport vesicle	cellular_component	7	2	3090	5	11713	0.396302
GO:0030901	midbrain development	biological_process	5	2	3090	5	11713	0.396302
GO:0035308	negative regulation of protein dephosphorylation	biological_process	10	2	3090	5	11713	0.396302
GO:0001755	neural crest cell migration	biological_process	8	2	3090	5	11713	0.396302
GO:0031369	translation initiation factor binding	molecular_function	5	2	3090	5	11713	0.396302
GO:0033180	proton-transporting V-type ATPase, V1 domain	cellular_component	6	2	3090	5	11713	0.396302
GO:1902475	L-alpha-amino acid transmembrane transport	biological_process	12	2	3090	5	11713	0.396302
GO:0045178	basal part of cell	cellular_component	4	2	3090	5	11713	0.396302
GO:0035241	protein-arginine omega-N monomethyltransferase activity	molecular_function	9	2	3090	5	11713	0.396302
GO:0051119	sugar transmembrane transporter activity	molecular_function	6	2	3090	5	11713	0.396302
GO:0005068	transmembrane receptor protein tyrosine kinase adaptor activity	molecular_function	8	2	3090	5	11713	0.396302
GO:0031090	organelle membrane	cellular_component	4	2	3090	5	11713	0.396302
GO:0032801	receptor catabolic process	biological_process	7	2	3090	5	11713	0.396302
GO:0042765	GPI-anchor transamidase complex	cellular_component	7	2	3090	5	11713	0.396302
GO:0016805	dipeptidase activity	molecular_function	8	2	3090	5	11713	0.396302
GO:0042994	cytoplasmic sequestering of transcription factor	biological_process	7	2	3090	5	11713	0.396302
GO:1902474	positive regulation of protein localization to synapse	biological_process	6	2	3090	5	11713	0.396302
GO:0055072	iron ion homeostasis	biological_process	11	2	3090	5	11713	0.396302
GO:0016139	glycoside catabolic process	biological_process	8	2	3090	5	11713	0.396302
GO:0008469	histone-arginine N-methyltransferase activity	molecular_function	9	2	3090	5	11713	0.396302
GO:0015030	Cajal body	cellular_component	8	2	3090	5	11713	0.396302
GO:0004332	fructose-bisphosphate aldolase activity	molecular_function	7	2	3090	5	11713	0.396302
GO:0070034	telomerase RNA binding	molecular_function	7	2	3090	5	11713	0.396302
GO:0046875	ephrin receptor binding	molecular_function	6	2	3090	5	11713	0.396302
GO:0008889	glycerophosphodiester phosphodiesterase activity	molecular_function	8	2	3090	5	11713	0.396302
GO:0031398	positive regulation of protein ubiquitination	biological_process	11	2	3090	5	11713	0.396302
GO:0000972	transcription-dependent tethering of RNA polymerase II gene DNA at nuclear periphery	biological_process	7	2	3090	5	11713	0.396302
GO:0093002	response to nematicide	biological_process	6	2	3090	5	11713	0.396302
GO:0034551	mitochondrial respiratory chain complex III assembly	biological_process	10	2	3090	5	11713	0.396302
GO:0016787	hydrolase activity	molecular_function	4	221	3090	824	11713	0.397032
GO:0008150	biological_process	biological_process	2	47	3090	171	11713	0.399283
GO:0005516	calmodulin binding	molecular_function	5	19	3090	67	11713	0.401443
GO:0043022	ribosome binding	molecular_function	6	7	3090	23	11713	0.405076
GO:0006334	nucleosome assembly	biological_process	7	7	3090	23	11713	0.405076
GO:0046982	protein heterodimerization activity	molecular_function	6	13	3090	45	11713	0.405894
GO:0000027	ribosomal large subunit assembly	biological_process	9	10	3090	34	11713	0.40681
GO:0000166	nucleotide binding	molecular_function	5	235	3090	878	11713	0.407506
GO:0046662	regulation of oviposition	biological_process	6	24	3090	86	11713	0.413838
GO:0040024	dauer larval development	biological_process	7	14	3090	49	11713	0.416602
GO:0009055	electron transfer activity	molecular_function	5	14	3090	49	11713	0.416602
GO:0031672	A band	cellular_component	5	11	3090	38	11713	0.419537
GO:0005507	copper ion binding	molecular_function	8	5	3090	16	11713	0.419895
GO:0032543	mitochondrial translation	biological_process	9	8	3090	27	11713	0.421439
GO:0043130	ubiquitin binding	molecular_function	6	8	3090	27	11713	0.421439
GO:0000977	RNA polymerase II regulatory region sequence-specific DNA binding	molecular_function	9	22	3090	79	11713	0.425414
GO:0030241	skeletal muscle myosin thick filament assembly	biological_process	8	9	3090	31	11713	0.435316
GO:0031490	chromatin DNA binding	molecular_function	7	3	3090	9	11713	0.437994
GO:0008519	ammonium transmembrane transporter activity	molecular_function	7	3	3090	9	11713	0.437994
GO:0046939	nucleotide phosphorylation	biological_process	8	3	3090	9	11713	0.437994
GO:0030688	preribosome, small subunit precursor	cellular_component	6	3	3090	9	11713	0.437994
GO:0045047	protein targeting to ER	biological_process	12	3	3090	9	11713	0.437994
GO:0008593	regulation of Notch signaling pathway	biological_process	8	3	3090	9	11713	0.437994
GO:0061066	positive regulation of dauer larval development	biological_process	10	3	3090	9	11713	0.437994
GO:0006030	chitin metabolic process	biological_process	7	3	3090	9	11713	0.437994
GO:0005795	Golgi stack	cellular_component	7	3	3090	9	11713	0.437994
GO:0048337	positive regulation of mesodermal cell fate specification	biological_process	10	3	3090	9	11713	0.437994
GO:0008509	anion transmembrane transporter activity	molecular_function	6	3	3090	9	11713	0.437994
GO:0005452	inorganic anion exchanger activity	molecular_function	8	3	3090	9	11713	0.437994
GO:0050920	regulation of chemotaxis	biological_process	7	3	3090	9	11713	0.437994
GO:0030317	flagellated sperm motility	biological_process	5	3	3090	9	11713	0.437994
GO:0045732	positive regulation of protein catabolic process	biological_process	8	3	3090	9	11713	0.437994
GO:0003730	mRNA 3'-UTR binding	molecular_function	8	6	3090	20	11713	0.439044
GO:0018107	peptidyl-threonine phosphorylation	biological_process	10	6	3090	20	11713	0.439044
GO:0097502	mannosylation	biological_process	5	6	3090	20	11713	0.439044
GO:0007266	Rho protein signal transduction	biological_process	8	6	3090	20	11713	0.439044
GO:0016746	transferase activity, transferring acyl groups	molecular_function	5	24	3090	87	11713	0.439394
GO:0035725	sodium ion transmembrane transport	biological_process	10	14	3090	50	11713	0.450479
GO:0016757	transferase activity, transferring glycosyl groups	molecular_function	5	38	3090	140	11713	0.450676
GO:0008643	carbohydrate transport	biological_process	7	7	3090	24	11713	0.454324
GO:0046540	U4/U6 x U5 tri-snRNP complex	cellular_component	9	7	3090	24	11713	0.454324
GO:0030154	cell differentiation	biological_process	5	65	3090	242	11713	0.456995
GO:0007362	terminal region determination	biological_process	6	1	3090	2	11713	0.45804
GO:0061408	positive regulation of transcription from RNA polymerase II promoter in response to heat stress	biological_process	7	1	3090	2	11713	0.45804
GO:0006817	phosphate ion transport	biological_process	9	1	3090	2	11713	0.45804
GO:0035598	N6-threonylcarbomyladenosine methylthiotransferase activity	molecular_function	8	1	3090	2	11713	0.45804
GO:0060215	primitive hemopoiesis	biological_process	9	1	3090	2	11713	0.45804
GO:0016601	Rac protein signal transduction	biological_process	8	1	3090	2	11713	0.45804
GO:0048263	determination of dorsal identity	biological_process	7	1	3090	2	11713	0.45804
GO:0045448	mitotic cell cycle, embryonic	biological_process	6	1	3090	2	11713	0.45804
GO:0097361	CIA complex	cellular_component	4	1	3090	2	11713	0.45804
GO:0015698	inorganic anion transport	biological_process	8	1	3090	2	11713	0.45804
GO:0036126	sperm flagellum	cellular_component	5	1	3090	2	11713	0.45804
GO:0008419	RNA lariat debranching enzyme activity	molecular_function	10	1	3090	2	11713	0.45804
GO:0060261	positive regulation of transcription initiation from RNA polymerase II promoter	biological_process	11	1	3090	2	11713	0.45804
GO:0051046	regulation of secretion	biological_process	7	1	3090	2	11713	0.45804
GO:0004499	N,N-dimethylaniline monooxygenase activity	molecular_function	7	1	3090	2	11713	0.45804
GO:0046527	glucosyltransferase activity	molecular_function	7	1	3090	2	11713	0.45804
GO:0090268	activation of mitotic cell cycle spindle assembly checkpoint	biological_process	10	1	3090	2	11713	0.45804
GO:0008893	guanosine-3',5'-bis(diphosphate) 3'-diphosphatase activity	molecular_function	8	1	3090	2	11713	0.45804
GO:0019865	immunoglobulin binding	molecular_function	5	1	3090	2	11713	0.45804
GO:0051601	exocyst localization	biological_process	8	1	3090	2	11713	0.45804
GO:0016045	detection of bacterium	biological_process	8	1	3090	2	11713	0.45804
GO:0030183	B cell differentiation	biological_process	8	1	3090	2	11713	0.45804
GO:0032434	regulation of proteasomal ubiquitin-dependent protein catabolic process	biological_process	11	1	3090	2	11713	0.45804
GO:0004703	G-protein coupled receptor kinase activity	molecular_function	9	1	3090	2	11713	0.45804
GO:0034983	peptidyl-lysine deacetylation	biological_process	11	1	3090	2	11713	0.45804
GO:0014032	neural crest cell development	biological_process	7	1	3090	2	11713	0.45804
GO:0018345	protein palmitoylation	biological_process	10	1	3090	2	11713	0.45804
GO:0032453	histone demethylase activity (H3-K4 specific	molecular_function	6	1	3090	2	11713	0.45804
GO:1903061	positive regulation of protein lipidation	biological_process	9	1	3090	2	11713	0.45804
GO:1903546	protein localization to photoreceptor outer segment	biological_process	10	1	3090	2	11713	0.45804
GO:0043266	regulation of potassium ion transport	biological_process	9	1	3090	2	11713	0.45804
GO:0019725	cellular homeostasis	biological_process	4	1	3090	2	11713	0.45804
GO:2000636	positive regulation of primary miRNA processing	biological_process	10	1	3090	2	11713	0.45804
GO:0005753	mitochondrial proton-transporting ATP synthase complex	cellular_component	7	1	3090	2	11713	0.45804
GO:0000384	first spliceosomal transesterification activity	molecular_function	5	1	3090	2	11713	0.45804
GO:0042351	'de novo' GDP-L-fucose biosynthetic process	biological_process	11	1	3090	2	11713	0.45804
GO:0015917	aminophospholipid transport	biological_process	9	1	3090	2	11713	0.45804
GO:0018008	N-terminal peptidyl-glycine N-myristoylation	biological_process	12	1	3090	2	11713	0.45804
GO:0030501	positive regulation of bone mineralization	biological_process	8	1	3090	2	11713	0.45804
GO:0098971	anterograde dendritic transport of neurotransmitter receptor complex	biological_process	8	1	3090	2	11713	0.45804
GO:0042023	DNA endoreduplication	biological_process	11	1	3090	2	11713	0.45804
GO:0019100	male germ-line sex determination	biological_process	8	1	3090	2	11713	0.45804
GO:0000126	transcription factor TFIIIB complex	cellular_component	7	1	3090	2	11713	0.45804
GO:0030518	intracellular steroid hormone receptor signaling pathway	biological_process	6	1	3090	2	11713	0.45804
GO:0070412	R-SMAD binding	molecular_function	6	1	3090	2	11713	0.45804
GO:0061599	molybdopterin molybdotransferase activity	molecular_function	5	1	3090	2	11713	0.45804
GO:0045806	negative regulation of endocytosis	biological_process	8	1	3090	2	11713	0.45804
GO:0004000	adenosine deaminase activity	molecular_function	7	1	3090	2	11713	0.45804
GO:0003014	renal system process	biological_process	5	1	3090	2	11713	0.45804
GO:0034243	regulation of transcription elongation from RNA polymerase II promoter	biological_process	10	1	3090	2	11713	0.45804
GO:0016998	cell wall macromolecule catabolic process	biological_process	8	1	3090	2	11713	0.45804
GO:0048563	post-embryonic animal organ morphogenesis	biological_process	6	1	3090	2	11713	0.45804
GO:0001578	microtubule bundle formation	biological_process	8	1	3090	2	11713	0.45804
GO:0061009	common bile duct development	biological_process	6	1	3090	2	11713	0.45804
GO:0048096	chromatin-mediated maintenance of transcription	biological_process	7	1	3090	2	11713	0.45804
GO:0042030	ATPase inhibitor activity	molecular_function	6	1	3090	2	11713	0.45804
GO:0045185	maintenance of protein location	biological_process	5	1	3090	2	11713	0.45804
GO:2001206	positive regulation of osteoclast development	biological_process	9	1	3090	2	11713	0.45804
GO:0070402	NADPH binding	molecular_function	6	1	3090	2	11713	0.45804
GO:0000185	activation of MAPKKK activity	biological_process	13	1	3090	2	11713	0.45804
GO:0043657	host cell	cellular_component	5	1	3090	2	11713	0.45804
GO:0006081	cellular aldehyde metabolic process	biological_process	5	1	3090	2	11713	0.45804
GO:0042220	response to cocaine	biological_process	6	1	3090	2	11713	0.45804
GO:0070985	TFIIK complex	cellular_component	7	1	3090	2	11713	0.45804
GO:0021854	hypothalamus development	biological_process	5	1	3090	2	11713	0.45804
GO:0008542	visual learning	biological_process	5	1	3090	2	11713	0.45804
GO:0006825	copper ion transport	biological_process	10	1	3090	2	11713	0.45804
GO:0007256	activation of JNKK activity	biological_process	14	1	3090	2	11713	0.45804
GO:0034663	endoplasmic reticulum chaperone complex	cellular_component	4	1	3090	2	11713	0.45804
GO:0046621	negative regulation of organ growth	biological_process	8	1	3090	2	11713	0.45804
GO:0015866	ADP transport	biological_process	9	1	3090	2	11713	0.45804
GO:0045901	positive regulation of translational elongation	biological_process	11	1	3090	2	11713	0.45804
GO:0019838	growth factor binding	molecular_function	5	1	3090	2	11713	0.45804
GO:0044719	regulation of imaginal disc-derived wing size	biological_process	6	1	3090	2	11713	0.45804
GO:1901657	glycosyl compound metabolic process	biological_process	6	1	3090	2	11713	0.45804
GO:0035497	cAMP response element binding	molecular_function	11	1	3090	2	11713	0.45804
GO:0007431	salivary gland development	biological_process	7	1	3090	2	11713	0.45804
GO:0072001	renal system development	biological_process	6	1	3090	2	11713	0.45804
GO:0060047	heart contraction	biological_process	7	1	3090	2	11713	0.45804
GO:0046628	positive regulation of insulin receptor signaling pathway	biological_process	9	1	3090	2	11713	0.45804
GO:0070861	regulation of protein exit from endoplasmic reticulum	biological_process	9	1	3090	2	11713	0.45804
GO:0044615	nuclear pore nuclear basket	cellular_component	4	1	3090	2	11713	0.45804
[truncated: 2,056 more rows]

## Sheet: Atlantic_L3VSAtlantic_L4_GO
GO_ID	GO_Term	GO_function	GO_class	S gene number	TS gene number	B gene number	TB gene number	pvalue
GO:0004185	serine-type carboxypeptidase activity	molecular_function	9	19	738	59	11713	1.56605e-09
GO:0005388	calcium-transporting ATPase activity	molecular_function	10	6	738	12	11713	4.07931e-05			Parameter	No
GO:0031672	A band	cellular_component	5	10	738	38	11713	8.7142e-05			All GO	1984
GO:0051726	regulation of cell cycle	biological_process	6	9	738	34	11713	0.000187215			Significant GO (p<0.05)	155
GO:0008239	dipeptidyl-peptidase activity	molecular_function	9	9	738	35	11713	0.000238103			• Biological process	75
GO:0042642	actomyosin, myosin complex part	cellular_component	5	3	738	3	11713	0.000249177			• Molecular function	48
GO:1904111	negative regulation of plus-end directed microfilament motor activity	biological_process	9	3	738	3	11713	0.000249177			• Cellular component	32
GO:1904113	negative regulation of muscle filament sliding	biological_process	10	3	738	3	11713	0.000249177
GO:0099132	ATP hydrolysis coupled cation transmembrane transport	biological_process	8	6	738	16	11713	0.000284181
GO:0016798	hydrolase activity, acting on glycosyl bonds	molecular_function	5	12	738	60	11713	0.000303642
GO:0031032	actomyosin structure organization	biological_process	8	4	738	7	11713	0.000469267
GO:0051603	proteolysis involved in cellular protein catabolic process	biological_process	8	14	738	81	11713	0.000484049
GO:0017022	myosin binding	molecular_function	6	6	738	18	11713	0.000590882
GO:0004556	alpha-amylase activity	molecular_function	8	3	738	4	11713	0.000949789
GO:0042643	actomyosin, actin portion	cellular_component	8	3	738	4	11713	0.000949789
GO:0103025	alpha-amylase activity (releasing maltohexaose)	molecular_function	7	3	738	4	11713	0.000949789
GO:0071688	striated muscle myosin thick filament assembly	biological_process	7	5	738	14	11713	0.00121554
GO:0008307	structural constituent of muscle	molecular_function	4	8	738	35	11713	0.00122749
GO:0004558	alpha-1,4-glucosidase activity	molecular_function	9	7	738	28	11713	0.00141178
GO:0007257	activation of JUN kinase activity	biological_process	14	4	738	9	11713	0.00152539
GO:0016255	attachment of GPI anchor to protein	biological_process	9	3	738	5	11713	0.00226305
GO:0042765	GPI-anchor transamidase complex	cellular_component	7	3	738	5	11713	0.00226305
GO:0006801	superoxide metabolic process	biological_process	6	3	738	5	11713	0.00226305
GO:0004478	methionine adenosyltransferase activity	molecular_function	6	3	738	5	11713	0.00226305
GO:0034968	histone lysine methylation	biological_process	12	3	738	5	11713	0.00226305
GO:0031034	myosin filament assembly	biological_process	9	4	738	10	11713	0.00241621
GO:0030246	carbohydrate binding	molecular_function	4	13	738	86	11713	0.00269466
GO:0005975	carbohydrate metabolic process	biological_process	5	17	738	128	11713	0.00274364
GO:0006508	proteolysis	biological_process	7	42	738	430	11713	0.00300043
GO:0008152	metabolic process	biological_process	3	35	738	345	11713	0.00354072
GO:0005980	glycogen catabolic process	biological_process	10	7	738	33	11713	0.00387055
GO:0005504	fatty acid binding	molecular_function	5	2	738	2	11713	0.00396483
GO:0047865	dimethylglycine dehydrogenase activity	molecular_function	7	2	738	2	11713	0.00396483
GO:0045261	proton-transporting ATP synthase complex, catalytic core F(1	cellular_component	6	2	738	2	11713	0.00396483
GO:0007256	activation of JNKK activity	biological_process	14	2	738	2	11713	0.00396483
GO:0031416	NatB complex	cellular_component	7	2	738	2	11713	0.00396483
GO:0006166	purine ribonucleoside salvage	biological_process	9	2	738	2	11713	0.00396483
GO:0044805	late nucleophagy	biological_process	8	2	738	2	11713	0.00396483
GO:0050508	glucuronosyl-N-acetylglucosaminyl-proteoglycan 4-alpha-N-acetylglucosaminyltransferase activity	molecular_function	8	2	738	2	11713	0.00396483
GO:0050509	N-acetylglucosaminyl-proteoglycan 4-beta-glucuronosyltransferase activity	molecular_function	8	2	738	2	11713	0.00396483
GO:0031501	mannosyltransferase complex	cellular_component	5	2	738	2	11713	0.00396483
GO:0010224	response to UV-B	biological_process	8	2	738	2	11713	0.00396483
GO:0003824	catalytic activity	molecular_function	3	42	738	437	11713	0.00401223
GO:0006850	mitochondrial pyruvate transmembrane transport	biological_process	13	3	738	6	11713	0.00431442
GO:0001701	in utero embryonic development	biological_process	8	3	738	6	11713	0.00431442
GO:0050833	pyruvate transmembrane transporter activity	molecular_function	8	3	738	6	11713	0.00431442
GO:0031674	I band	cellular_component	5	9	738	52	11713	0.00475402
GO:0043171	peptide catabolic process	biological_process	8	9	738	52	11713	0.00475402
GO:0051017	actin filament bundle assembly	biological_process	6	5	738	19	11713	0.0054269
GO:0045121	membrane raft	cellular_component	6	10	738	64	11713	0.00635287
GO:1903538	regulation of meiotic cell cycle process involved in oocyte maturation	biological_process	8	5	738	20	11713	0.00686691
GO:0005859	muscle myosin complex	cellular_component	6	6	738	28	11713	0.00699137
GO:0004602	glutathione peroxidase activity	molecular_function	5	4	738	13	11713	0.00706722
GO:0006298	mismatch repair	biological_process	9	4	738	13	11713	0.00706722
GO:0061063	positive regulation of nematode larval development	biological_process	9	4	738	13	11713	0.00706722
GO:0006048	UDP-N-acetylglucosamine biosynthetic process	biological_process	8	3	738	7	11713	0.00719829
GO:0019433	triglyceride catabolic process	biological_process	10	3	738	7	11713	0.00719829
GO:0005319	lipid transporter activity	molecular_function	4	3	738	7	11713	0.00719829
GO:0042302	structural constituent of cuticle	molecular_function	4	12	738	86	11713	0.00742892
GO:0006355	regulation of transcription, DNA-templated	biological_process	8	39	738	417	11713	0.00847355
GO:0016787	hydrolase activity	molecular_function	4	69	738	824	11713	0.00857458
GO:0070006	metalloaminopeptidase activity	molecular_function	9	9	738	57	11713	0.00878955
GO:0051480	regulation of cytosolic calcium ion concentration	biological_process	12	4	738	14	11713	0.00940789
GO:0005215	transporter activity	molecular_function	3	15	738	123	11713	0.0103498
GO:0019239	deaminase activity	molecular_function	5	3	738	8	11713	0.0109822
GO:0051371	muscle alpha-actinin binding	molecular_function	8	3	738	8	11713	0.0109822
GO:0006941	striated muscle contraction	biological_process	7	3	738	8	11713	0.0109822
GO:0097493	structural molecule activity conferring elasticity	molecular_function	4	3	738	8	11713	0.0109822
GO:0001725	stress fiber	cellular_component	7	3	738	8	11713	0.0109822
GO:0043169	cation binding	molecular_function	5	3	738	8	11713	0.0109822
GO:0030104	water homeostasis	biological_process	7	2	738	3	11713	0.0113961
GO:0010042	response to manganese ion	biological_process	7	2	738	3	11713	0.0113961
GO:0008039	synaptic target recognition	biological_process	6	2	738	3	11713	0.0113961
GO:0007080	mitotic metaphase plate congression	biological_process	9	2	738	3	11713	0.0113961
GO:0009566	fertilization	biological_process	4	2	738	3	11713	0.0113961
GO:0042255	ribosome assembly	biological_process	9	2	738	3	11713	0.0113961
GO:0016012	sarcoglycan complex	cellular_component	6	2	738	3	11713	0.0113961
GO:0030174	regulation of DNA-dependent DNA replication initiation	biological_process	9	2	738	3	11713	0.0113961
GO:0034613	cellular protein localization	biological_process	6	6	738	31	11713	0.0116392
GO:0051123	RNA polymerase II transcriptional preinitiation complex assembly	biological_process	10	4	738	15	11713	0.0122
GO:0005763	mitochondrial small ribosomal subunit	cellular_component	9	5	738	23	11713	0.0127455
GO:0005581	collagen trimer	cellular_component	4	11	738	82	11713	0.0134765
GO:0006351	transcription, DNA-templated	biological_process	8	30	738	313	11713	0.0141947
GO:0005623	cell	cellular_component	3	7	738	42	11713	0.0149709
GO:0042277	peptide binding	molecular_function	5	9	738	62	11713	0.0150046
GO:0042555	MCM complex	cellular_component	4	4	738	16	11713	0.0154712
GO:0031011	Ino80 complex	cellular_component	6	3	738	9	11713	0.0157106
GO:0009636	response to toxic substance	biological_process	5	3	738	9	11713	0.0157106
GO:0001708	cell fate specification	biological_process	5	6	738	33	11713	0.0157399
GO:0008237	metallopeptidase activity	molecular_function	7	16	738	142	11713	0.0168863
GO:0000777	condensed chromosome kinetochore	cellular_component	5	3	738	10	11713	0.0214082
GO:0046982	protein heterodimerization activity	molecular_function	6	7	738	45	11713	0.0214124
GO:0000788	nuclear nucleosome	cellular_component	6	2	738	4	11713	0.0218425
GO:0048668	collateral sprouting	biological_process	6	2	738	4	11713	0.0218425
GO:0070176	DRM complex	cellular_component	7	2	738	4	11713	0.0218425
GO:0051315	attachment of mitotic spindle microtubules to kinetochore	biological_process	6	2	738	4	11713	0.0218425
GO:0030983	mismatched DNA binding	molecular_function	8	2	738	4	11713	0.0218425
GO:0004047	aminomethyltransferase activity	molecular_function	7	2	738	4	11713	0.0218425
GO:0006555	methionine metabolic process	biological_process	10	2	738	4	11713	0.0218425
GO:0032300	mismatch repair complex	cellular_component	5	2	738	4	11713	0.0218425
GO:0008641	ubiquitin-like modifier activating enzyme activity	molecular_function	6	2	738	4	11713	0.0218425
GO:0016574	histone ubiquitination	biological_process	12	2	738	4	11713	0.0218425
GO:0004864	protein phosphatase inhibitor activity	molecular_function	7	2	738	4	11713	0.0218425
GO:0030060	L-malate dehydrogenase activity	molecular_function	7	2	738	4	11713	0.0218425
GO:2000786	positive regulation of autophagosome assembly	biological_process	11	2	738	4	11713	0.0218425
GO:0016459	myosin complex	cellular_component	4	9	738	66	11713	0.0219327
GO:0007267	cell-cell signaling	biological_process	5	4	738	18	11713	0.0235391
GO:0004180	carboxypeptidase activity	molecular_function	8	4	738	18	11713	0.0235391
GO:0004553	hydrolase activity, hydrolyzing O-glycosyl compounds	molecular_function	6	7	738	46	11713	0.0239301
GO:0006816	calcium ion transport	biological_process	10	9	738	67	11713	0.0239731
GO:0050829	defense response to Gram-negative bacterium	biological_process	9	6	738	37	11713	0.0267273
GO:0061024	membrane organization	biological_process	5	3	738	11	11713	0.0280829
GO:0009792	embryo development ending in birth or egg hatching	biological_process	6	26	738	281	11713	0.0314729
GO:0016324	apical plasma membrane	cellular_component	5	9	738	71	11713	0.0334892
GO:0030017	sarcomere	cellular_component	5	6	738	39	11713	0.0337547
GO:0032389	MutLalpha complex	cellular_component	6	2	738	5	11713	0.0348954
GO:0036228	protein localization to nuclear inner membrane	biological_process	8	2	738	5	11713	0.0348954
GO:0006546	glycine catabolic process	biological_process	12	2	738	5	11713	0.0348954
GO:0043995	histone acetyltransferase activity (H4-K5 specific	molecular_function	13	2	738	5	11713	0.0348954
GO:0000302	response to reactive oxygen species	biological_process	6	2	738	5	11713	0.0348954
GO:0043982	histone H4-K8 acetylation	biological_process	12	2	738	5	11713	0.0348954
GO:0030014	CCR4-NOT complex	cellular_component	4	2	738	5	11713	0.0348954
GO:0045132	meiotic chromosome segregation	biological_process	6	2	738	5	11713	0.0348954
GO:0016679	oxidoreductase activity, acting on diphenols and related substances as donors	molecular_function	5	2	738	5	11713	0.0348954
GO:0004385	guanylate kinase activity	molecular_function	8	2	738	5	11713	0.0348954
GO:0006754	ATP biosynthetic process	biological_process	12	2	738	5	11713	0.0348954
GO:0043984	histone H4-K16 acetylation	biological_process	12	2	738	5	11713	0.0348954
GO:0071356	cellular response to tumor necrosis factor	biological_process	8	2	738	5	11713	0.0348954
GO:0043981	histone H4-K5 acetylation	biological_process	12	2	738	5	11713	0.0348954
GO:0000439	core TFIIH complex	cellular_component	7	2	738	5	11713	0.0348954
GO:0016048	detection of temperature stimulus	biological_process	6	2	738	5	11713	0.0348954
GO:0032786	positive regulation of DNA-templated transcription, elongation	biological_process	10	2	738	5	11713	0.0348954
GO:0000972	transcription-dependent tethering of RNA polymerase II gene DNA at nuclear periphery	biological_process	7	2	738	5	11713	0.0348954
GO:0043996	histone acetyltransferase activity (H4-K8 specific	molecular_function	13	2	738	5	11713	0.0348954
GO:0044611	nuclear pore inner ring	cellular_component	4	2	738	5	11713	0.0348954
GO:0001755	neural crest cell migration	biological_process	8	2	738	5	11713	0.0348954
GO:0046972	histone acetyltransferase activity (H4-K16 specific	molecular_function	13	2	738	5	11713	0.0348954
GO:0008203	cholesterol metabolic process	biological_process	8	3	738	12	11713	0.0357285
GO:0071339	MLL1 complex	cellular_component	8	3	738	12	11713	0.0357285
GO:0050808	synapse organization	biological_process	5	3	738	12	11713	0.0357285
GO:0031305	integral component of mitochondrial inner membrane	cellular_component	8	3	738	12	11713	0.0357285
GO:0019829	cation-transporting ATPase activity	molecular_function	8	3	738	12	11713	0.0357285
GO:0003690	double-stranded DNA binding	molecular_function	7	5	738	30	11713	0.0376055
GO:0050830	defense response to Gram-positive bacterium	biological_process	9	5	738	30	11713	0.0376055
GO:0006874	cellular calcium ion homeostasis	biological_process	11	7	738	51	11713	0.0395749
GO:0051537	2 iron, 2 sulfur cluster binding	molecular_function	6	4	738	21	11713	0.0396717
GO:0040011	locomotion	biological_process	3	18	738	184	11713	0.0418651
GO:0008233	peptidase activity	molecular_function	5	23	738	249	11713	0.0418879
GO:0030241	skeletal muscle myosin thick filament assembly	biological_process	8	5	738	31	11713	0.042599
GO:0030018	Z disc	cellular_component	5	7	738	52	11713	0.0433504
GO:0004672	protein kinase activity	molecular_function	7	23	738	250	11713	0.0435115
GO:0007265	Ras protein signal transduction	biological_process	7	3	738	13	11713	0.0443269
GO:0001934	positive regulation of protein phosphorylation	biological_process	10	4	738	22	11713	0.0461526
GO:0016746	transferase activity, transferring acyl groups	molecular_function	5	10	738	87	11713	0.0463972
GO:0030496	midbody	cellular_component	4	5	738	32	11713	0.0479725
GO:0019430	removal of superoxide radicals	biological_process	7	2	738	6	11713	0.0501859
GO:0001102	RNA polymerase II activating transcription factor binding	molecular_function	8	2	738	6	11713	0.0501859
GO:0051782	negative regulation of cell division	biological_process	7	2	738	6	11713	0.0501859
GO:0009117	nucleotide metabolic process	biological_process	8	2	738	6	11713	0.0501859
GO:0015081	sodium ion transmembrane transporter activity	molecular_function	9	2	738	6	11713	0.0501859
GO:0008584	male gonad development	biological_process	7	2	738	6	11713	0.0501859
GO:0005675	holo TFIIH complex	cellular_component	7	2	738	6	11713	0.0501859
GO:0016772	transferase activity, transferring phosphorus-containing groups	molecular_function	5	2	738	6	11713	0.0501859
GO:0008047	enzyme activator activity	molecular_function	5	2	738	6	11713	0.0501859
GO:0045116	protein neddylation	biological_process	11	2	738	6	11713	0.0501859
GO:0015378	sodium:chloride symporter activity	molecular_function	10	2	738	6	11713	0.0501859
GO:0004806	triglyceride lipase activity	molecular_function	7	2	738	6	11713	0.0501859
GO:0008511	sodium:potassium:chloride symporter activity	molecular_function	11	2	738	6	11713	0.0501859
GO:0070991	medium-chain-acyl-CoA dehydrogenase activity	molecular_function	7	2	738	6	11713	0.0501859
GO:0055078	sodium ion homeostasis	biological_process	10	2	738	6	11713	0.0501859
GO:0004784	superoxide dismutase activity	molecular_function	4	2	738	6	11713	0.0501859
GO:0006468	protein phosphorylation	biological_process	9	27	738	308	11713	0.0509529
GO:0030145	manganese ion binding	molecular_function	8	6	738	43	11713	0.0511331
GO:0008630	intrinsic apoptotic signaling pathway in response to DNA damage	biological_process	7	3	738	14	11713	0.0538503
GO:0004181	metallocarboxypeptidase activity	molecular_function	9	3	738	14	11713	0.0538503
GO:0015012	heparan sulfate proteoglycan biosynthetic process	biological_process	10	3	738	14	11713	0.0538503
GO:0005865	striated muscle thin filament	cellular_component	6	3	738	14	11713	0.0538503
GO:0006289	nucleotide-excision repair	biological_process	9	4	738	24	11713	0.0607658
GO:0008643	carbohydrate transport	biological_process	7	4	738	24	11713	0.0607658
GO:0006270	DNA replication initiation	biological_process	8	4	738	24	11713	0.0607658
GO:0003682	chromatin binding	molecular_function	4	12	738	116	11713	0.0612457
GO:0051015	actin filament binding	molecular_function	7	11	738	104	11713	0.0625723
GO:0051694	pointed-end actin filament capping	biological_process	11	1	738	1	11713	0.0630069
GO:0032680	regulation of tumor necrosis factor production	biological_process	8	1	738	1	11713	0.0630069
GO:0051443	positive regulation of ubiquitin-protein transferase activity	biological_process	12	1	738	1	11713	0.0630069
GO:2000409	positive regulation of T cell extravasation	biological_process	9	1	738	1	11713	0.0630069
GO:0060546	negative regulation of necroptotic process	biological_process	10	1	738	1	11713	0.0630069
GO:0051974	negative regulation of telomerase activity	biological_process	8	1	738	1	11713	0.0630069
GO:0003986	acetyl-CoA hydrolase activity	molecular_function	8	1	738	1	11713	0.0630069
GO:0097134	cyclin E1-CDK2 complex	cellular_component	6	1	738	1	11713	0.0630069
GO:0102522	tRNA 4-demethylwyosine alpha-amino-alpha-carboxypropyltransferase activity	molecular_function	6	1	738	1	11713	0.0630069
GO:0031904	endosome lumen	cellular_component	8	1	738	1	11713	0.0630069
GO:0001887	selenium compound metabolic process	biological_process	5	1	738	1	11713	0.0630069
GO:0048844	artery morphogenesis	biological_process	7	1	738	1	11713	0.0630069
GO:0007143	female meiotic nuclear division	biological_process	5	1	738	1	11713	0.0630069
GO:0005030	neurotrophin receptor activity	molecular_function	5	1	738	1	11713	0.0630069
GO:0009738	abscisic acid-activated signaling pathway	biological_process	6	1	738	1	11713	0.0630069
GO:0004657	proline dehydrogenase activity	molecular_function	6	1	738	1	11713	0.0630069
GO:0000832	inositol hexakisphosphate 5-kinase activity	molecular_function	8	1	738	1	11713	0.0630069
GO:0050840	extracellular matrix binding	molecular_function	4	1	738	1	11713	0.0630069
GO:0033092	positive regulation of immature T cell proliferation in thymus	biological_process	12	1	738	1	11713	0.0630069
GO:0002165	instar larval or pupal development	biological_process	5	1	738	1	11713	0.0630069
GO:0003959	NADPH dehydrogenase activity	molecular_function	6	1	738	1	11713	0.0630069
GO:0071933	Arp2/3 complex binding	molecular_function	5	1	738	1	11713	0.0630069
GO:0001162	RNA polymerase II intronic transcription regulatory region sequence-specific DNA binding	molecular_function	10	1	738	1	11713	0.0630069
GO:0006562	proline catabolic process	biological_process	12	1	738	1	11713	0.0630069
GO:0043618	regulation of transcription from RNA polymerase II promoter in response to stress	biological_process	10	1	738	1	11713	0.0630069
GO:0008545	JUN kinase kinase activity	molecular_function	10	1	738	1	11713	0.0630069
GO:0006169	adenosine salvage	biological_process	10	1	738	1	11713	0.0630069
GO:0031332	RNAi effector complex	cellular_component	5	1	738	1	11713	0.0630069
GO:0000403	Y-form DNA binding	molecular_function	8	1	738	1	11713	0.0630069
GO:0035419	activation of MAPK activity involved in innate immune response	biological_process	14	1	738	1	11713	0.0630069
GO:0004844	uracil DNA N-glycosylase activity	molecular_function	9	1	738	1	11713	0.0630069
GO:0004134	4-alpha-glucanotransferase activity	molecular_function	5	1	738	1	11713	0.0630069
GO:1990841	promoter-specific chromatin binding	molecular_function	5	1	738	1	11713	0.0630069
GO:0042159	lipoprotein catabolic process	biological_process	8	1	738	1	11713	0.0630069
GO:0019778	Atg12 activating enzyme activity	molecular_function	7	1	738	1	11713	0.0630069
GO:0034203	glycolipid translocation	biological_process	9	1	738	1	11713	0.0630069
GO:0003999	adenine phosphoribosyltransferase activity	molecular_function	8	1	738	1	11713	0.0630069
GO:0050882	voluntary musculoskeletal movement	biological_process	6	1	738	1	11713	0.0630069
GO:0071361	cellular response to ethanol	biological_process	7	1	738	1	11713	0.0630069
GO:1904357	negative regulation of telomere maintenance via telomere lengthening	biological_process	11	1	738	1	11713	0.0630069
GO:1902946	protein localization to early endosome	biological_process	9	1	738	1	11713	0.0630069
GO:0019889	pteridine metabolic process	biological_process	7	1	738	1	11713	0.0630069
GO:0045495	pole plasm	cellular_component	6	1	738	1	11713	0.0630069
GO:0034727	piecemeal microautophagy of the nucleus	biological_process	8	1	738	1	11713	0.0630069
GO:0043202	lysosomal lumen	cellular_component	8	1	738	1	11713	0.0630069
GO:0050900	leukocyte migration	biological_process	4	1	738	1	11713	0.0630069
GO:0051090	regulation of DNA binding transcription factor activity	biological_process	9	1	738	1	11713	0.0630069
GO:0009850	auxin metabolic process	biological_process	5	1	738	1	11713	0.0630069
GO:0009690	cytokinin metabolic process	biological_process	6	1	738	1	11713	0.0630069
GO:0034629	cellular protein-containing complex localization	biological_process	7	1	738	1	11713	0.0630069
GO:0046475	glycerophospholipid catabolic process	biological_process	9	1	738	1	11713	0.0630069
GO:0046146	tetrahydrobiopterin metabolic process	biological_process	7	1	738	1	11713	0.0630069
GO:0072325	vulval cell fate commitment	biological_process	6	1	738	1	11713	0.0630069
GO:0010269	response to selenium ion	biological_process	6	1	738	1	11713	0.0630069
GO:0031591	wybutosine biosynthetic process	biological_process	13	1	738	1	11713	0.0630069
GO:0051736	ATP-dependent polyribonucleotide 5'-hydroxyl-kinase activity	molecular_function	9	1	738	1	11713	0.0630069
GO:0034363	intermediate-density lipoprotein particle	cellular_component	6	1	738	1	11713	0.0630069
GO:0007058	spindle assembly involved in female meiosis II	biological_process	6	1	738	1	11713	0.0630069
GO:1902065	response to L-glutamate	biological_process	8	1	738	1	11713	0.0630069
GO:2000299	negative regulation of Rho-dependent protein serine/threonine kinase activity	biological_process	13	1	738	1	11713	0.0630069
GO:0008217	regulation of blood pressure	biological_process	5	1	738	1	11713	0.0630069
GO:0034374	low-density lipoprotein particle remodeling	biological_process	9	1	738	1	11713	0.0630069
GO:0047710	bis(5'-adenosyl)-triphosphatase activity	molecular_function	9	1	738	1	11713	0.0630069
GO:0032958	inositol phosphate biosynthetic process	biological_process	8	1	738	1	11713	0.0630069
GO:0034359	mature chylomicron	cellular_component	6	1	738	1	11713	0.0630069
GO:0006959	humoral immune response	biological_process	5	1	738	1	11713	0.0630069
GO:0034371	chylomicron remodeling	biological_process	10	1	738	1	11713	0.0630069
GO:0003974	UDP-N-acetylglucosamine 4-epimerase activity	molecular_function	7	1	738	1	11713	0.0630069
GO:0034447	very-low-density lipoprotein particle clearance	biological_process	5	1	738	1	11713	0.0630069
GO:0010744	positive regulation of macrophage derived foam cell differentiation	biological_process	8	1	738	1	11713	0.0630069
GO:2000171	negative regulation of dendrite development	biological_process	12	1	738	1	11713	0.0630069
GO:0000827	inositol-1,3,4,5,6-pentakisphosphate kinase activity	molecular_function	7	1	738	1	11713	0.0630069
GO:0033018	sarcoplasmic reticulum lumen	cellular_component	8	1	738	1	11713	0.0630069
GO:0004573	mannosyl-oligosaccharide glucosidase activity	molecular_function	8	1	738	1	11713	0.0630069
GO:0007197	adenylate cyclase-inhibiting G-protein coupled acetylcholine receptor signaling pathway	biological_process	9	1	738	1	11713	0.0630069
GO:0042325	regulation of phosphorylation	biological_process	9	1	738	1	11713	0.0630069
GO:0000472	endonucleolytic cleavage to generate mature 5'-end of SSU-rRNA from (SSU-rRNA, 5.8S rRNA, LSU-rRNA	biological_process	13	1	738	1	11713	0.0630069
GO:0050930	induction of positive chemotaxis	biological_process	10	1	738	1	11713	0.0630069
GO:0008817	cob(I)yrinic acid a,c-diamide adenosyltransferase activity	molecular_function	6	1	738	1	11713	0.0630069
GO:0008495	protoheme IX farnesyltransferase activity	molecular_function	8	1	738	1	11713	0.0630069
GO:0006362	transcription elongation from RNA polymerase I promoter	biological_process	9	1	738	1	11713	0.0630069
GO:0061098	positive regulation of protein tyrosine kinase activity	biological_process	12	1	738	1	11713	0.0630069
GO:0004708	MAP kinase kinase activity	molecular_function	9	1	738	1	11713	0.0630069
GO:0050919	negative chemotaxis	biological_process	6	1	738	1	11713	0.0630069
GO:0004360	glutamine-fructose-6-phosphate transaminase (isomerizing) activity	molecular_function	8	1	738	1	11713	0.0630069
GO:0071474	cellular hyperosmotic response	biological_process	7	1	738	1	11713	0.0630069
GO:0010521	telomerase inhibitor activity	molecular_function	6	1	738	1	11713	0.0630069
GO:0008140	cAMP response element binding protein binding	molecular_function	7	1	738	1	11713	0.0630069
GO:0080148	negative regulation of response to water deprivation	biological_process	7	1	738	1	11713	0.0630069
GO:0042415	norepinephrine metabolic process	biological_process	9	1	738	1	11713	0.0630069
GO:0033316	meiotic spindle assembly checkpoint	biological_process	7	1	738	1	11713	0.0630069
GO:0000333	telomerase catalytic core complex	cellular_component	7	1	738	1	11713	0.0630069
GO:0006044	N-acetylglucosamine metabolic process	biological_process	8	1	738	1	11713	0.0630069
GO:0052723	inositol hexakisphosphate 1-kinase activity	molecular_function	8	1	738	1	11713	0.0630069
GO:0033597	mitotic checkpoint complex	cellular_component	4	1	738	1	11713	0.0630069
GO:0060252	positive regulation of glial cell proliferation	biological_process	8	1	738	1	11713	0.0630069
GO:0017015	regulation of transforming growth factor beta receptor signaling pathway	biological_process	9	1	738	1	11713	0.0630069
GO:0015410	manganese-transporting ATPase activity	molecular_function	11	1	738	1	11713	0.0630069
GO:0061203	striated muscle paramyosin thick filament assembly	biological_process	9	1	738	1	11713	0.0630069
GO:0016260	selenocysteine biosynthetic process	biological_process	12	1	738	1	11713	0.0630069
GO:0036085	GDP-fucose import into Golgi lumen	biological_process	11	1	738	1	11713	0.0630069
GO:0070782	phosphatidylserine exposure on apoptotic cell surface	biological_process	8	1	738	1	11713	0.0630069
GO:1905832	positive regulation of spindle assembly	biological_process	10	1	738	1	11713	0.0630069
GO:2000767	positive regulation of cytoplasmic translation	biological_process	11	1	738	1	11713	0.0630069
GO:0006558	L-phenylalanine metabolic process	biological_process	10	1	738	1	11713	0.0630069
GO:0008294	calcium- and calmodulin-responsive adenylate cyclase activity	molecular_function	6	1	738	1	11713	0.0630069
GO:0035044	sperm aster formation	biological_process	8	1	738	1	11713	0.0630069
GO:0045455	ecdysteroid metabolic process	biological_process	7	1	738	1	11713	0.0630069
GO:0007344	pronuclear fusion	biological_process	8	1	738	1	11713	0.0630069
GO:0034729	histone H3-K79 methylation	biological_process	13	1	738	1	11713	0.0630069
GO:0071682	endocytic vesicle lumen	cellular_component	7	1	738	1	11713	0.0630069
GO:0033857	diphosphoinositol-pentakisphosphate kinase activity	molecular_function	7	1	738	1	11713	0.0630069
GO:1902219	negative regulation of intrinsic apoptotic signaling pathway in response to osmotic stress	biological_process	10	1	738	1	11713	0.0630069
GO:0034379	very-low-density lipoprotein particle assembly	biological_process	9	1	738	1	11713	0.0630069
GO:0007270	neuron-neuron synaptic transmission	biological_process	10	1	738	1	11713	0.0630069
GO:0043754	dihydrolipoyllysine-residue (2-methylpropanoyl)transferase activity	molecular_function	7	1	738	1	11713	0.0630069
GO:1905885	positive regulation of triglyceride transport	biological_process	10	1	738	1	11713	0.0630069
GO:0048803	imaginal disc-derived male genitalia morphogenesis	biological_process	8	1	738	1	11713	0.0630069
GO:2000002	negative regulation of DNA damage checkpoint	biological_process	9	1	738	1	11713	0.0630069
GO:0052658	inositol-1,4,5-trisphosphate 5-phosphatase activity	molecular_function	10	1	738	1	11713	0.0630069
GO:0019835	cytolysis	biological_process	4	1	738	1	11713	0.0630069
GO:0045835	negative regulation of meiotic nuclear division	biological_process	9	1	738	1	11713	0.0630069
GO:0052745	inositol phosphate phosphatase activity	molecular_function	8	1	738	1	11713	0.0630069
GO:0004030	aldehyde dehydrogenase [NAD(P)+] activity	molecular_function	7	1	738	1	11713	0.0630069
GO:0061386	closure of optic fissure	biological_process	8	1	738	1	11713	0.0630069
GO:0047389	glycerophosphocholine phosphodiesterase activity	molecular_function	8	1	738	1	11713	0.0630069
GO:0017116	single-stranded DNA-dependent ATP-dependent DNA helicase activity	molecular_function	12	1	738	1	11713	0.0630069
GO:0010644	cell communication by electrical coupling	biological_process	5	1	738	1	11713	0.0630069
GO:1904145	negative regulation of meiotic cell cycle process involved in oocyte maturation	biological_process	9	1	738	1	11713	0.0630069
GO:0045977	positive regulation of mitotic cell cycle, embryonic	biological_process	9	1	738	1	11713	0.0630069
GO:0001715	ectodermal cell fate specification	biological_process	6	1	738	1	11713	0.0630069
GO:0034360	chylomicron remnant	cellular_component	6	1	738	1	11713	0.0630069
GO:0002534	cytokine production involved in inflammatory response	biological_process	5	1	738	1	11713	0.0630069
GO:0010825	positive regulation of centrosome duplication	biological_process	10	1	738	1	11713	0.0630069
GO:0031497	chromatin assembly	biological_process	7	1	738	1	11713	0.0630069
GO:0071204	histone pre-mRNA 3'end processing complex	cellular_component	6	1	738	1	11713	0.0630069
GO:0010133	proline catabolic process to glutamate	biological_process	12	1	738	1	11713	0.0630069
GO:0042175	nuclear outer membrane-endoplasmic reticulum membrane network	cellular_component	4	1	738	1	11713	0.0630069
GO:0004706	JUN kinase kinase kinase activity	molecular_function	10	1	738	1	11713	0.0630069
GO:1904779	regulation of protein localization to centrosome	biological_process	8	1	738	1	11713	0.0630069
GO:0070876	SOSS complex	cellular_component	4	1	738	1	11713	0.0630069
GO:2001070	starch binding	molecular_function	6	1	738	1	11713	0.0630069
GO:0015951	purine ribonucleotide interconversion	biological_process	11	1	738	1	11713	0.0630069
GO:0007314	oocyte anterior/posterior axis specification	biological_process	6	1	738	1	11713	0.0630069
GO:1990756	protein binding, bridging involved in substrate recognition for ubiquitination	molecular_function	6	1	738	1	11713	0.0630069
GO:0032182	ubiquitin-like protein binding	molecular_function	5	1	738	1	11713	0.0630069
GO:0080167	response to karrikin	biological_process	5	1	738	1	11713	0.0630069
GO:0000404	heteroduplex DNA loop binding	molecular_function	8	1	738	1	11713	0.0630069
GO:0048040	UDP-glucuronate decarboxylase activity	molecular_function	7	1	738	1	11713	0.0630069
GO:0097510	base-excision repair, AP site formation via deaminated base removal	biological_process	9	1	738	1	11713	0.0630069
GO:0097445	presynaptic active zone dense projection	cellular_component	4	1	738	1	11713	0.0630069
GO:0044209	AMP salvage	biological_process	13	1	738	1	11713	0.0630069
GO:0007280	pole cell migration	biological_process	8	1	738	1	11713	0.0630069
GO:1901379	regulation of potassium ion transmembrane transport	biological_process	10	1	738	1	11713	0.0630069
GO:0050891	multicellular organismal water homeostasis	biological_process	8	1	738	1	11713	0.0630069
GO:0003948	N4-(beta-N-acetylglucosaminyl)-L-asparaginase activity	molecular_function	7	1	738	1	11713	0.0630069
GO:0000829	inositol heptakisphosphate kinase activity	molecular_function	7	1	738	1	11713	0.0630069
GO:0071421	manganese ion transmembrane transport	biological_process	11	1	738	1	11713	0.0630069
GO:0048103	somatic stem cell division	biological_process	6	1	738	1	11713	0.0630069
GO:0009395	phospholipid catabolic process	biological_process	8	1	738	1	11713	0.0630069
GO:0007221	positive regulation of transcription of Notch receptor target	biological_process	11	1	738	1	11713	0.0630069
GO:0003994	aconitate hydratase activity	molecular_function	7	1	738	1	11713	0.0630069
GO:0030726	male germline ring canal formation	biological_process	6	1	738	1	11713	0.0630069
GO:0004135	amylo-alpha-1,6-glucosidase activity	molecular_function	5	1	738	1	11713	0.0630069
GO:0001523	retinoid metabolic process	biological_process	10	1	738	1	11713	0.0630069
GO:0048704	embryonic skeletal system morphogenesis	biological_process	7	1	738	1	11713	0.0630069
GO:0051146	striated muscle cell differentiation	biological_process	7	1	738	1	11713	0.0630069
GO:0016979	lipoate-protein ligase activity	molecular_function	7	1	738	1	11713	0.0630069
GO:0034362	low-density lipoprotein particle	cellular_component	5	1	738	1	11713	0.0630069
GO:0061055	myotome development	biological_process	5	1	738	1	11713	0.0630069
GO:0010886	positive regulation of cholesterol storage	biological_process	7	1	738	1	11713	0.0630069
GO:0007129	synapsis	biological_process	8	1	738	1	11713	0.0630069
GO:1902683	regulation of receptor localization to synapse	biological_process	8	1	738	1	11713	0.0630069
GO:0097165	nuclear stress granule	cellular_component	7	1	738	1	11713	0.0630069
GO:0030296	protein tyrosine kinase activator activity	molecular_function	8	1	738	1	11713	0.0630069
GO:0010309	acireductone dioxygenase [iron(II)-requiring] activity	molecular_function	7	1	738	1	11713	0.0630069
GO:1903355	negative regulation of distal tip cell migration	biological_process	9	1	738	1	11713	0.0630069
GO:0030890	positive regulation of B cell proliferation	biological_process	11	1	738	1	11713	0.0630069
GO:0008455	alpha-1,6-mannosylglycoprotein 2-beta-N-acetylglucosaminyltransferase activity	molecular_function	8	1	738	1	11713	0.0630069
GO:0048667	cell morphogenesis involved in neuron differentiation	biological_process	8	1	738	1	11713	0.0630069
GO:0007207	phospholipase C-activating G-protein coupled acetylcholine receptor signaling pathway	biological_process	7	1	738	1	11713	0.0630069
GO:0061008	hepaticobiliary system development	biological_process	6	1	738	1	11713	0.0630069
GO:1903763	gap junction channel activity involved in cell communication by electrical coupling	molecular_function	9	1	738	1	11713	0.0630069
GO:0070329	tRNA seleno-modification	biological_process	6	1	738	1	11713	0.0630069
GO:0030914	STAGA complex	cellular_component	8	1	738	1	11713	0.0630069
GO:0016407	acetyltransferase activity	molecular_function	7	1	738	1	11713	0.0630069
GO:0034383	low-density lipoprotein particle clearance	biological_process	5	1	738	1	11713	0.0630069
GO:0098813	nuclear chromosome segregation	biological_process	5	1	738	1	11713	0.0630069
GO:0035071	salivary gland cell autophagic cell death	biological_process	7	1	738	1	11713	0.0630069
GO:1902975	mitotic DNA replication initiation	biological_process	11	1	738	1	11713	0.0630069
GO:0000940	condensed chromosome outer kinetochore	cellular_component	4	1	738	1	11713	0.0630069
GO:0009789	positive regulation of abscisic acid-activated signaling pathway	biological_process	9	1	738	1	11713	0.0630069
GO:0090444	regulation of nematode larval development, heterochronic	biological_process	7	1	738	1	11713	0.0630069
GO:0001508	action potential	biological_process	6	1	738	1	11713	0.0630069
GO:0031405	lipoic acid binding	molecular_function	6	1	738	1	11713	0.0630069
GO:0007394	dorsal closure, elongation of leading edge cells	biological_process	8	1	738	1	11713	0.0630069
GO:0070199	establishment of protein localization to chromosome	biological_process	9	1	738	1	11713	0.0630069
GO:0015002	heme-copper terminal oxidase activity	molecular_function	5	1	738	1	11713	0.0630069
GO:0061700	GATOR2 complex	cellular_component	4	1	738	1	11713	0.0630069
GO:0030643	cellular phosphate ion homeostasis	biological_process	11	1	738	1	11713	0.0630069
GO:0071207	histone pre-mRNA stem-loop binding	molecular_function	8	1	738	1	11713	0.0630069
GO:0034982	mitochondrial protein processing	biological_process	9	1	738	1	11713	0.0630069
GO:0000406	double-strand/single-strand DNA junction binding	molecular_function	8	1	738	1	11713	0.0630069
GO:0001888	glucuronyl-galactosyl-proteoglycan 4-alpha-N-acetylglucosaminyltransferase activity	molecular_function	8	1	738	1	11713	0.0630069
GO:0019760	glucosinolate metabolic process	biological_process	8	1	738	1	11713	0.0630069
GO:0071561	nucleus-vacuole junction	cellular_component	5	1	738	1	11713	0.0630069
GO:0034361	very-low-density lipoprotein particle	cellular_component	6	1	738	1	11713	0.0630069
GO:0019841	retinol binding	molecular_function	7	1	738	1	11713	0.0630069
GO:0008441	3'(2'),5'-bisphosphate nucleotidase activity	molecular_function	9	1	738	1	11713	0.0630069
GO:0034316	negative regulation of Arp2/3 complex-mediated actin nucleation	biological_process	11	1	738	1	11713	0.0630069
GO:0046603	negative regulation of mitotic centrosome separation	biological_process	10	1	738	1	11713	0.0630069
GO:0071927	octopamine signaling pathway	biological_process	7	1	738	1	11713	0.0630069
GO:0042328	heparan sulfate N-acetylglucosaminyltransferase activity	molecular_function	8	1	738	1	11713	0.0630069
GO:1990298	bub1-bub3 complex	cellular_component	4	1	738	1	11713	0.0630069
GO:0034462	small-subunit processome assembly	biological_process	9	1	738	1	11713	0.0630069
GO:0008446	GDP-mannose 4,6-dehydratase activity	molecular_function	7	1	738	1	11713	0.0630069
GO:0016287	glycerone-phosphate O-acyltransferase activity	molecular_function	9	1	738	1	11713	0.0630069
GO:0003721	telomerase RNA reverse transcriptase activity	molecular_function	9	1	738	1	11713	0.0630069
GO:0097433	dense body	cellular_component	6	1	738	1	11713	0.0630069
GO:0042627	chylomicron	cellular_component	5	1	738	1	11713	0.0630069
GO:0004343	glucosamine 6-phosphate N-acetyltransferase activity	molecular_function	9	1	738	1	11713	0.0630069
GO:0006684	sphingomyelin metabolic process	biological_process	8	1	738	1	11713	0.0630069
GO:0048664	neuron fate determination	biological_process	6	1	738	1	11713	0.0630069
GO:0006809	nitric oxide biosynthetic process	biological_process	8	1	738	1	11713	0.0630069
GO:0006311	meiotic gene conversion	biological_process	10	1	738	1	11713	0.0630069
GO:0000828	inositol hexakisphosphate kinase activity	molecular_function	7	1	738	1	11713	0.0630069
GO:0023051	regulation of signaling	biological_process	5	1	738	1	11713	0.0630069
GO:0004757	sepiapterin reductase activity	molecular_function	7	1	738	1	11713	0.0630069
GO:0004756	selenide, water dikinase activity	molecular_function	7	1	738	1	11713	0.0630069
GO:0048755	branching morphogenesis of a nerve	biological_process	6	1	738	1	11713	0.0630069
GO:0006642	triglyceride mobilization	biological_process	10	1	738	1	11713	0.0630069
GO:1902560	GMP reductase complex	cellular_component	5	1	738	1	11713	0.0630069
GO:1900034	regulation of cellular response to heat	biological_process	7	1	738	1	11713	0.0630069
GO:0035155	negative regulation of terminal cell fate specification, open tracheal system	biological_process	10	1	738	1	11713	0.0630069
GO:0045723	positive regulation of fatty acid biosynthetic process	biological_process	9	1	738	1	11713	0.0630069
GO:0004584	dolichyl-phosphate-mannose-glycolipid alpha-mannosyltransferase activity	molecular_function	8	1	738	1	11713	0.0630069
GO:0034382	chylomicron remnant clearance	biological_process	6	1	738	1	11713	0.0630069
GO:0048642	negative regulation of skeletal muscle tissue development	biological_process	10	1	738	1	11713	0.0630069
GO:0030849	autosome	cellular_component	7	1	738	1	11713	0.0630069
GO:0032302	MutSbeta complex	cellular_component	6	1	738	1	11713	0.0630069
GO:0051382	kinetochore assembly	biological_process	8	1	738	1	11713	0.0630069
GO:0044298	cell body membrane	cellular_component	5	1	738	1	11713	0.0630069
GO:0035437	maintenance of protein localization in endoplasmic reticulum	biological_process	8	1	738	1	11713	0.0630069
GO:0051452	intracellular pH reduction	biological_process	12	1	738	1	11713	0.0630069
GO:0003920	GMP reductase activity	molecular_function	7	1	738	1	11713	0.0630069
GO:0000329	fungal-type vacuole membrane	cellular_component	9	1	738	1	11713	0.0630069
GO:0048034	heme O biosynthetic process	biological_process	10	1	738	1	11713	0.0630069
GO:0006560	proline metabolic process	biological_process	11	1	738	1	11713	0.0630069
GO:0009743	response to carbohydrate	biological_process	6	1	738	1	11713	0.0630069
GO:0019779	Atg8 activating enzyme activity	molecular_function	7	1	738	1	11713	0.0630069
GO:0015016	[heparan sulfate]-glucosamine N-sulfotransferase activity	molecular_function	8	1	738	1	11713	0.0630069
GO:0050750	low-density lipoprotein particle receptor binding	molecular_function	7	1	738	1	11713	0.0630069
GO:2001045	negative regulation of integrin-mediated signaling pathway	biological_process	9	1	738	1	11713	0.0630069
GO:1900004	negative regulation of serine-type endopeptidase activity	biological_process	12	1	738	1	11713	0.0630069
GO:0007315	pole plasm assembly	biological_process	6	1	738	1	11713	0.0630069
GO:0034378	chylomicron assembly	biological_process	9	1	738	1	11713	0.0630069
GO:0071379	cellular response to prostaglandin stimulus	biological_process	7	1	738	1	11713	0.0630069
GO:0006290	pyrimidine dimer repair	biological_process	9	1	738	1	11713	0.0630069
GO:0000480	endonucleolytic cleavage in 5'-ETS of tricistronic rRNA transcript (SSU-rRNA, 5.8S rRNA, LSU-rRNA	biological_process	13	1	738	1	11713	0.0630069
GO:0048804	imaginal disc-derived female genitalia morphogenesis	biological_process	8	1	738	1	11713	0.0630069
GO:1901741	positive regulation of myoblast fusion	biological_process	11	1	738	1	11713	0.0630069
GO:0071901	negative regulation of protein serine/threonine kinase activity	biological_process	12	1	738	1	11713	0.0630069
GO:0043291	RAVE complex	cellular_component	4	1	738	1	11713	0.0630069
GO:0042158	lipoprotein biosynthetic process	biological_process	8	1	738	1	11713	0.0630069
GO:0031151	histone methyltransferase activity (H3-K79 specific	molecular_function	10	1	738	1	11713	0.0630069
GO:0046784	viral mRNA export from host cell nucleus	biological_process	7	1	738	1	11713	0.0630069
GO:0000798	nuclear cohesin complex	cellular_component	5	1	738	1	11713	0.0630069
GO:0003977	UDP-N-acetylglucosamine diphosphorylase activity	molecular_function	8	1	738	1	11713	0.0630069
GO:0052724	inositol hexakisphosphate 3-kinase activity	molecular_function	8	1	738	1	11713	0.0630069
GO:0052659	inositol-1,3,4,5-tetrakisphosphate 5-phosphatase activity	molecular_function	10	1	738	1	11713	0.0630069
GO:0045684	positive regulation of epidermis development	biological_process	7	1	738	1	11713	0.0630069
GO:2000677	regulation of transcription regulatory region DNA binding	biological_process	7	1	738	1	11713	0.0630069
GO:0030669	clathrin-coated endocytic vesicle membrane	cellular_component	9	1	738	1	11713	0.0630069
GO:0019673	GDP-mannose metabolic process	biological_process	9	1	738	1	11713	0.0630069
GO:0003978	UDP-glucose 4-epimerase activity	molecular_function	7	1	738	1	11713	0.0630069
GO:1903373	positive regulation of endoplasmic reticulum tubular network organization	biological_process	9	1	738	1	11713	0.0630069
GO:0004001	adenosine kinase activity	molecular_function	7	1	738	1	11713	0.0630069
GO:0007076	mitotic chromosome condensation	biological_process	10	3	738	15	11713	0.0642628
GO:0016639	oxidoreductase activity, acting on the CH-NH2 group of donors, NAD or NADP as acceptor	molecular_function	6	3	738	15	11713	0.0642628
GO:0005814	centriole	cellular_component	6	3	738	15	11713	0.0642628
GO:0007049	cell cycle	biological_process	4	11	738	105	11713	0.0661222
GO:0006099	tricarboxylic acid cycle	biological_process	5	6	738	46	11713	0.0671865
GO:0046843	dorsal appendage formation	biological_process	5	2	738	7	11713	0.067381
GO:0051402	neuron apoptotic process	biological_process	7	2	738	7	11713	0.067381
GO:0019532	oxalate transport	biological_process	11	2	738	7	11713	0.067381
GO:0045120	pronucleus	cellular_component	7	2	738	7	11713	0.067381
GO:0006637	acyl-CoA metabolic process	biological_process	7	2	738	7	11713	0.067381
GO:0000124	SAGA complex	cellular_component	8	2	738	7	11713	0.067381
GO:0015718	monocarboxylic acid transport	biological_process	10	2	738	7	11713	0.067381
GO:0000138	Golgi trans cisterna	cellular_component	8	2	738	7	11713	0.067381
GO:0006509	membrane protein ectodomain proteolysis	biological_process	9	2	738	7	11713	0.067381
GO:0000812	Swr1 complex	cellular_component	8	2	738	7	11713	0.067381
GO:0008553	proton-exporting ATPase activity, phosphorylative mechanism	molecular_function	10	2	738	7	11713	0.067381
GO:0032160	septin filament array	cellular_component	8	2	738	7	11713	0.067381
GO:0007094	mitotic spindle assembly checkpoint	biological_process	13	2	738	7	11713	0.067381
GO:0016209	antioxidant activity	molecular_function	3	2	738	7	11713	0.067381
GO:0030159	receptor signaling complex scaffold activity	molecular_function	7	2	738	7	11713	0.067381
GO:0008271	secondary active sulfate transmembrane transporter activity	molecular_function	9	2	738	7	11713	0.067381
GO:0005940	septin ring	cellular_component	8	2	738	7	11713	0.067381
GO:0000447	endonucleolytic cleavage in ITS1 to separate SSU-rRNA from 5.8S rRNA and LSU-rRNA from tricistronic rRNA transcript (SSU-rRNA, 5.8S rRNA, LSU-rRNA	biological_process	13	2	738	7	11713	0.067381
GO:0010332	response to gamma radiation	biological_process	7	2	738	7	11713	0.067381
GO:0031105	septin complex	cellular_component	4	2	738	7	11713	0.067381
GO:0000921	septin ring assembly	biological_process	9	2	738	7	11713	0.067381
GO:0032982	myosin filament	cellular_component	5	5	738	36	11713	0.0732874
GO:0045214	sarcomere organization	biological_process	9	5	738	36	11713	0.0732874
GO:0006517	protein deglycosylation	biological_process	9	3	738	16	11713	0.0755224
GO:0006013	mannose metabolic process	biological_process	8	3	738	16	11713	0.0755224
GO:0018024	histone-lysine N-methyltransferase activity	molecular_function	9	3	738	16	11713	0.0755224
GO:0005643	nuclear pore	cellular_component	4	4	738	26	11713	0.0775317
GO:0005815	microtubule organizing center	cellular_component	6	4	738	26	11713	0.0775317
GO:0007399	nervous system development	biological_process	6	12	738	121	11713	0.07884
GO:0000776	kinetochore	cellular_component	4	5	738	37	11713	0.0805624
GO:0000902	cell morphogenesis	biological_process	6	5	738	37	11713	0.0805624
GO:0018991	oviposition	biological_process	5	11	738	109	11713	0.0816087
GO:0040024	dauer larval development	biological_process	7	6	738	49	11713	0.0858528
GO:0000779	condensed chromosome, centromeric region	cellular_component	8	2	738	8	11713	0.0861806
GO:0009794	regulation of mitotic cell cycle, embryonic	biological_process	8	2	738	8	11713	0.0861806
GO:0047617	acyl-CoA hydrolase activity	molecular_function	8	2	738	8	11713	0.0861806
GO:0097120	receptor localization to synapse	biological_process	7	2	738	8	11713	0.0861806
GO:1902358	sulfate transmembrane transport	biological_process	10	2	738	8	11713	0.0861806
GO:0034198	cellular response to amino acid starvation	biological_process	9	2	738	8	11713	0.0861806
GO:0070816	phosphorylation of RNA polymerase II C-terminal domain	biological_process	10	2	738	8	11713	0.0861806
GO:0008028	monocarboxylic acid transmembrane transporter activity	molecular_function	7	2	738	8	11713	0.0861806
GO:0043518	negative regulation of DNA damage response, signal transduction by p53 class mediator	biological_process	11	2	738	8	11713	0.0861806
GO:0008121	ubiquinol-cytochrome-c reductase activity	molecular_function	6	2	738	8	11713	0.0861806
GO:0006623	protein targeting to vacuole	biological_process	12	2	738	8	11713	0.0861806
GO:0045989	positive regulation of striated muscle contraction	biological_process	10	2	738	8	11713	0.0861806
GO:0010824	regulation of centrosome duplication	biological_process	9	2	738	8	11713	0.0861806
GO:0008272	sulfate transport	biological_process	9	2	738	8	11713	0.0861806
GO:0032543	mitochondrial translation	biological_process	9	4	738	27	11713	0.0866925
GO:0005669	transcription factor TFIID complex	cellular_component	7	3	738	17	11713	0.087582
GO:0006352	DNA-templated transcription, initiation	biological_process	8	3	738	17	11713	0.087582
GO:0042594	response to starvation	biological_process	5	5	738	38	11713	0.0882072
GO:0005743	mitochondrial inner membrane	cellular_component	6	11	738	111	11713	0.0901314
GO:0016301	kinase activity	molecular_function	6	27	738	327	11713	0.0903078
GO:0004177	aminopeptidase activity	molecular_function	8	6	738	50	11713	0.092648
GO:0006936	muscle contraction	biological_process	6	5	738	39	11713	0.0962149
GO:0005863	striated muscle myosin thick filament	cellular_component	7	4	738	28	11713	0.0963511
GO:0003684	damaged DNA binding	molecular_function	7	4	738	28	11713	0.0963511
GO:0016310	phosphorylation	biological_process	7	26	738	316	11713	0.0980111
GO:0005524	ATP binding	molecular_function	5	70	738	955	11713	0.0992142
GO:0003697	single-stranded DNA binding	molecular_function	7	6	738	51	11713	0.0997244
GO:0031965	nuclear membrane	cellular_component	5	6	738	51	11713	0.0997244
GO:0007617	mating behavior	biological_process	5	3	738	18	11713	0.100391
GO:0051301	cell division	biological_process	4	9	738	88	11713	0.101696
GO:0016055	Wnt signaling pathway	biological_process	7	5	738	40	11713	0.104578
GO:0030016	myofibril	cellular_component	7	5	738	40	11713	0.104578
GO:0005635	nuclear envelope	cellular_component	6	5	738	40	11713	0.104578
GO:0043058	regulation of backward locomotion	biological_process	6	2	738	9	11713	0.106315
GO:0000915	actomyosin contractile ring assembly	biological_process	7	2	738	9	11713	0.106315
GO:0043967	histone H4 acetylation	biological_process	11	2	738	9	11713	0.106315
GO:0008353	RNA polymerase II carboxy-terminal domain kinase activity	molecular_function	9	2	738	9	11713	0.106315
GO:0043968	histone H2A acetylation	biological_process	11	2	738	9	11713	0.106315
GO:0031490	chromatin DNA binding	molecular_function	7	2	738	9	11713	0.106315
GO:0015377	cation:chloride symporter activity	molecular_function	9	2	738	9	11713	0.106315
GO:0005795	Golgi stack	cellular_component	7	2	738	9	11713	0.106315
GO:0018230	peptidyl-L-cysteine S-palmitoylation	biological_process	12	2	738	9	11713	0.106315
GO:0016538	cyclin-dependent protein serine/threonine kinase regulator activity	molecular_function	7	2	738	9	11713	0.106315
GO:0008374	O-acyltransferase activity	molecular_function	7	2	738	9	11713	0.106315
GO:0070986	left/right axis specification	biological_process	6	2	738	9	11713	0.106315
GO:0005794	Golgi apparatus	cellular_component	6	20	738	236	11713	0.108135
GO:0004222	metalloendopeptidase activity	molecular_function	8	11	738	116	11713	0.113715
GO:0008094	DNA-dependent ATPase activity	molecular_function	11	3	738	19	11713	0.113895
GO:0000775	chromosome, centromeric region	cellular_component	7	3	738	19	11713	0.113895
GO:0000407	phagophore assembly site	cellular_component	6	3	738	19	11713	0.113895
GO:1901046	positive regulation of oviposition	biological_process	7	3	738	19	11713	0.113895
GO:0009791	post-embryonic development	biological_process	4	3	738	19	11713	0.113895
GO:0016614	oxidoreductase activity, acting on CH-OH group of donors	molecular_function	5	3	738	19	11713	0.113895
GO:0016592	mediator complex	cellular_component	4	3	738	19	11713	0.113895
GO:0000281	mitotic cytokinesis	biological_process	7	4	738	30	11713	0.117087
GO:0005764	lysosome	cellular_component	8	10	738	104	11713	0.119181
GO:0005737	cytoplasm	cellular_component	5	148	738	2151	11713	0.120466
GO:0061408	positive regulation of transcription from RNA polymerase II promoter in response to heat stress	biological_process	7	1	738	2	11713	0.122049
GO:1900102	negative regulation of endoplasmic reticulum unfolded protein response	biological_process	9	1	738	2	11713	0.122049
GO:2001234	negative regulation of apoptotic signaling pathway	biological_process	9	1	738	2	11713	0.122049
GO:0097361	CIA complex	cellular_component	4	1	738	2	11713	0.122049
GO:0033276	transcription factor TFTC complex	cellular_component	8	1	738	2	11713	0.122049
GO:0050479	glyceryl-ether monooxygenase activity	molecular_function	7	1	738	2	11713	0.122049
GO:0030301	cholesterol transport	biological_process	9	1	738	2	11713	0.122049
GO:0051046	regulation of secretion	biological_process	7	1	738	2	11713	0.122049
GO:0035338	long-chain fatty-acyl-CoA biosynthetic process	biological_process	10	1	738	2	11713	0.122049
GO:0045128	negative regulation of reciprocal meiotic recombination	biological_process	11	1	738	2	11713	0.122049
GO:0090268	activation of mitotic cell cycle spindle assembly checkpoint	biological_process	10	1	738	2	11713	0.122049
GO:0045324	late endosome to vacuole transport	biological_process	7	1	738	2	11713	0.122049
GO:0045540	regulation of cholesterol biosynthetic process	biological_process	10	1	738	2	11713	0.122049
GO:0045824	negative regulation of innate immune response	biological_process	8	1	738	2	11713	0.122049
GO:0015786	UDP-glucose transmembrane transport	biological_process	9	1	738	2	11713	0.122049
GO:1904799	regulation of neuron remodeling	biological_process	11	1	738	2	11713	0.122049
GO:0043531	ADP binding	molecular_function	9	1	738	2	11713	0.122049
GO:0048211	Golgi vesicle docking	biological_process	7	1	738	2	11713	0.122049
GO:0032434	regulation of proteasomal ubiquitin-dependent protein catabolic process	biological_process	11	1	738	2	11713	0.122049
GO:0072487	MSL complex	cellular_component	8	1	738	2	11713	0.122049
GO:0004516	nicotinate phosphoribosyltransferase activity	molecular_function	6	1	738	2	11713	0.122049
GO:1903061	positive regulation of protein lipidation	biological_process	9	1	738	2	11713	0.122049
GO:0055071	manganese ion homeostasis	biological_process	11	1	738	2	11713	0.122049
GO:0042428	serotonin metabolic process	biological_process	7	1	738	2	11713	0.122049
GO:0019725	cellular homeostasis	biological_process	4	1	738	2	11713	0.122049
GO:2000636	positive regulation of primary miRNA processing	biological_process	10	1	738	2	11713	0.122049
GO:0002224	toll-like receptor signaling pathway	biological_process	8	1	738	2	11713	0.122049
GO:0006168	adenine salvage	biological_process	12	1	738	2	11713	0.122049
GO:0004311	farnesyltranstransferase activity	molecular_function	7	1	738	2	11713	0.122049
GO:0042351	'de novo' GDP-L-fucose biosynthetic process	biological_process	11	1	738	2	11713	0.122049
GO:0031013	troponin I binding	molecular_function	6	1	738	2	11713	0.122049
GO:0097352	autophagosome maturation	biological_process	7	1	738	2	11713	0.122049
GO:0031087	deadenylation-independent decapping of nuclear-transcribed mRNA	biological_process	9	1	738	2	11713	0.122049
GO:0051897	positive regulation of protein kinase B signaling	biological_process	10	1	738	2	11713	0.122049
GO:0031050	dsRNA fragmentation	biological_process	10	1	738	2	11713	0.122049
GO:1904808	positive regulation of protein oxidation	biological_process	10	1	738	2	11713	0.122049
GO:0019867	outer membrane	cellular_component	4	1	738	2	11713	0.122049
GO:0042023	DNA endoreduplication	biological_process	11	1	738	2	11713	0.122049
GO:0061599	molybdopterin molybdotransferase activity	molecular_function	5	1	738	2	11713	0.122049
GO:0048600	oocyte fate commitment	biological_process	5	1	738	2	11713	0.122049
GO:0019358	nicotinate nucleotide salvage	biological_process	10	1	738	2	11713	0.122049
GO:0032021	NELF complex	cellular_component	5	1	738	2	11713	0.122049
GO:0048563	post-embryonic animal organ morphogenesis	biological_process	6	1	738	2	11713	0.122049
GO:0016615	malate dehydrogenase activity	molecular_function	6	1	738	2	11713	0.122049
GO:0051279	regulation of release of sequestered calcium ion into cytosol	biological_process	7	1	738	2	11713	0.122049
GO:0035965	cardiolipin acyl-chain remodeling	biological_process	11	1	738	2	11713	0.122049
GO:0009615	response to virus	biological_process	7	1	738	2	11713	0.122049
GO:0051592	response to calcium ion	biological_process	7	1	738	2	11713	0.122049
GO:0035253	ciliary rootlet	cellular_component	6	1	738	2	11713	0.122049
GO:0008611	ether lipid biosynthetic process	biological_process	8	1	738	2	11713	0.122049
GO:0009409	response to cold	biological_process	5	1	738	2	11713	0.122049
GO:1990112	RQC complex	cellular_component	4	1	738	2	11713	0.122049
GO:0042157	lipoprotein metabolic process	biological_process	7	1	738	2	11713	0.122049
GO:0040009	regulation of growth rate	biological_process	6	1	738	2	11713	0.122049
GO:0000041	transition metal ion transport	biological_process	9	1	738	2	11713	0.122049
GO:0005771	multivesicular body	cellular_component	9	1	738	2	11713	0.122049
GO:0035312	5'-3' exodeoxyribonuclease activity	molecular_function	9	1	738	2	11713	0.122049
GO:0006081	cellular aldehyde metabolic process	biological_process	5	1	738	2	11713	0.122049
GO:0007007	inner mitochondrial membrane organization	biological_process	8	1	738	2	11713	0.122049
GO:0000111	nucleotide-excision repair factor 2 complex	cellular_component	7	1	738	2	11713	0.122049
GO:0038066	p38MAPK cascade	biological_process	13	1	738	2	11713	0.122049
GO:0034271	phosphatidylinositol 3-kinase complex, class III, type I	cellular_component	9	1	738	2	11713	0.122049
GO:0031125	rRNA 3'-end processing	biological_process	12	1	738	2	11713	0.122049
GO:1902531	regulation of intracellular signal transduction	biological_process	8	1	738	2	11713	0.122049
GO:0016891	endoribonuclease activity, producing 5'-phosphomonoesters	molecular_function	9	1	738	2	11713	0.122049
GO:0034063	stress granule assembly	biological_process	9	1	738	2	11713	0.122049
GO:0045666	positive regulation of neuron differentiation	biological_process	10	1	738	2	11713	0.122049
GO:0008460	dTDP-glucose 4,6-dehydratase activity	molecular_function	7	1	738	2	11713	0.122049
GO:0032045	guanyl-nucleotide exchange factor complex	cellular_component	4	1	738	2	11713	0.122049
GO:0035147	branch fusion, open tracheal system	biological_process	7	1	738	2	11713	0.122049
GO:1903744	positive regulation of anterograde synaptic vesicle transport	biological_process	10	1	738	2	11713	0.122049
GO:0019781	NEDD8 activating enzyme activity	molecular_function	7	1	738	2	11713	0.122049
GO:0030224	monocyte differentiation	biological_process	8	1	738	2	11713	0.122049
GO:0006020	inositol metabolic process	biological_process	7	1	738	2	11713	0.122049
GO:0060280	negative regulation of ovulation	biological_process	7	1	738	2	11713	0.122049
GO:0032137	guanine/thymine mispair binding	molecular_function	9	1	738	2	11713	0.122049
GO:0035473	lipase binding	molecular_function	6	1	738	2	11713	0.122049
GO:0004028	3-chloroallyl aldehyde dehydrogenase activity	molecular_function	7	1	738	2	11713	0.122049
GO:0070935	3'-UTR-mediated mRNA stabilization	biological_process	12	1	738	2	11713	0.122049
GO:0010033	response to organic substance	biological_process	5	1	738	2	11713	0.122049
GO:0006163	purine nucleotide metabolic process	biological_process	9	1	738	2	11713	0.122049
GO:0003012	muscle system process	biological_process	5	1	738	2	11713	0.122049
GO:0071586	CAAX-box protein processing	biological_process	9	1	738	2	11713	0.122049
GO:0045735	nutrient reservoir activity	molecular_function	3	1	738	2	11713	0.122049
GO:0030954	astral microtubule nucleation	biological_process	10	1	738	2	11713	0.122049
GO:0010369	chromocenter	cellular_component	7	1	738	2	11713	0.122049
GO:0051793	medium-chain fatty acid catabolic process	biological_process	11	1	738	2	11713	0.122049
GO:1990837	sequence-specific double-stranded DNA binding	molecular_function	8	1	738	2	11713	0.122049
GO:0007100	mitotic centrosome separation	biological_process	6	1	738	2	11713	0.122049
GO:0046915	transition metal ion transmembrane transporter activity	molecular_function	9	1	738	2	11713	0.122049
GO:0018985	pronuclear envelope synthesis	biological_process	7	1	738	2	11713	0.122049
GO:0042953	lipoprotein transport	biological_process	10	1	738	2	11713	0.122049
GO:0050727	regulation of inflammatory response	biological_process	8	1	738	2	11713	0.122049
GO:0034244	negative regulation of transcription elongation from RNA polymerase II promoter	biological_process	11	1	738	2	11713	0.122049
GO:2000582	positive regulation of ATP-dependent microtubule motor activity, plus-end-directed	biological_process	9	1	738	2	11713	0.122049
GO:0006047	UDP-N-acetylglucosamine metabolic process	biological_process	7	1	738	2	11713	0.122049
GO:0042350	GDP-L-fucose biosynthetic process	biological_process	10	1	738	2	11713	0.122049
GO:0034059	response to anoxia	biological_process	5	1	738	2	11713	0.122049
GO:0004054	arginine kinase activity	molecular_function	7	1	738	2	11713	0.122049
GO:0004045	aminoacyl-tRNA hydrolase activity	molecular_function	7	1	738	2	11713	0.122049
GO:0034355	NAD salvage	biological_process	11	1	738	2	11713	0.122049
GO:0045053	protein retention in Golgi apparatus	biological_process	7	1	738	2	11713	0.122049
GO:0035073	pupariation	biological_process	4	1	738	2	11713	0.122049
GO:0051403	stress-activated MAPK cascade	biological_process	12	1	738	2	11713	0.122049
GO:0004342	glucosamine-6-phosphate deaminase activity	molecular_function	7	1	738	2	11713	0.122049
GO:0008308	voltage-gated anion channel activity	molecular_function	10	1	738	2	11713	0.122049
GO:0004861	cyclin-dependent protein serine/threonine kinase inhibitor activity	molecular_function	8	1	738	2	11713	0.122049
GO:1990182	exosomal secretion	biological_process	8	1	738	2	11713	0.122049
GO:0010941	regulation of cell death	biological_process	6	1	738	2	11713	0.122049
GO:0008608	attachment of spindle microtubules to kinetochore	biological_process	5	1	738	2	11713	0.122049
GO:0045663	positive regulation of myoblast differentiation	biological_process	8	1	738	2	11713	0.122049
GO:0004989	octopamine receptor activity	molecular_function	8	1	738	2	11713	0.122049
GO:0006306	DNA methylation	biological_process	10	1	738	2	11713	0.122049
GO:0018315	molybdenum incorporation into molybdenum-molybdopterin complex	biological_process	10	1	738	2	11713	0.122049
GO:0045499	chemorepellent activity	molecular_function	7	1	738	2	11713	0.122049
GO:0006167	AMP biosynthetic process	biological_process	12	1	738	2	11713	0.122049
GO:1903827	regulation of cellular protein localization	biological_process	7	1	738	2	11713	0.122049
GO:0061598	molybdopterin adenylyltransferase activity	molecular_function	8	1	738	2	11713	0.122049
GO:0033503	HULC complex	cellular_component	6	1	738	2	11713	0.122049
GO:0004445	inositol-polyphosphate 5-phosphatase activity	molecular_function	10	1	738	2	11713	0.122049
GO:0044257	cellular protein catabolic process	biological_process	8	1	738	2	11713	0.122049
GO:0004767	sphingomyelin phosphodiesterase activity	molecular_function	8	1	738	2	11713	0.122049
GO:0048566	embryonic digestive tract development	biological_process	7	1	738	2	11713	0.122049
GO:0032301	MutSalpha complex	cellular_component	6	1	738	2	11713	0.122049
GO:0033146	regulation of intracellular estrogen receptor signaling pathway	biological_process	9	1	738	2	11713	0.122049
GO:0051731	polynucleotide 5'-hydroxyl-kinase activity	molecular_function	7	1	738	2	11713	0.122049
GO:0051567	histone H3-K9 methylation	biological_process	13	1	738	2	11713	0.122049
GO:0035985	senescence-associated heterochromatin focus	cellular_component	8	1	738	2	11713	0.122049
GO:0017127	cholesterol transporter activity	molecular_function	6	1	738	2	11713	0.122049
GO:0045597	positive regulation of cell differentiation	biological_process	7	1	738	2	11713	0.122049
GO:0045998	positive regulation of ecdysteroid biosynthetic process	biological_process	10	1	738	2	11713	0.122049
GO:0071558	histone demethylase activity (H3-K27 specific)	molecular_function	6	1	738	2	11713	0.122049
GO:0051229	meiotic spindle disassembly	biological_process	10	1	738	2	11713	0.122049
GO:0006643	membrane lipid metabolic process	biological_process	7	1	738	2	11713	0.122049
GO:0007112	male meiosis cytokinesis	biological_process	5	1	738	2	11713	0.122049
GO:0034272	phosphatidylinositol 3-kinase complex, class III, type II	cellular_component	9	1	738	2	11713	0.122049
GO:0007099	centriole replication	biological_process	5	1	738	2	11713	0.122049
GO:0021903	rostrocaudal neural tube patterning	biological_process	7	1	738	2	11713	0.122049
GO:0097051	establishment of protein localization to endoplasmic reticulum membrane	biological_process	10	1	738	2	11713	0.122049
GO:0046037	GMP metabolic process	biological_process	11	1	738	2	11713	0.122049
GO:0034214	protein hexamerization	biological_process	8	1	738	2	11713	0.122049
GO:1990116	ribosome-associated ubiquitin-dependent protein catabolic process	biological_process	12	1	738	2	11713	0.122049
GO:0000738	DNA catabolic process, exonucleolytic	biological_process	9	1	738	2	11713	0.122049
GO:0003876	AMP deaminase activity	molecular_function	8	1	738	2	11713	0.122049
GO:0031618	nuclear pericentric heterochromatin	cellular_component	9	1	738	2	11713	0.122049
GO:0032138	single base insertion or deletion binding	molecular_function	10	1	738	2	11713	0.122049
GO:0016323	basolateral plasma membrane	cellular_component	5	5	738	42	11713	0.12233
GO:0045892	negative regulation of transcription, DNA-templated	biological_process	9	6	738	54	11713	0.122593
GO:0010628	positive regulation of gene expression	biological_process	8	8	738	79	11713	0.123417
GO:0016740	transferase activity	molecular_function	4	52	738	703	11713	0.125469
GO:0031047	gene silencing by RNA	biological_process	5	2	738	10	11713	0.127542
GO:0030426	growth cone	cellular_component	5	2	738	10	11713	0.127542
GO:0045595	regulation of cell differentiation	biological_process	6	2	738	10	11713	0.127542
GO:0000445	THO complex part of transcription export complex	cellular_component	5	2	738	10	11713	0.127542
GO:0004620	phospholipase activity	molecular_function	7	2	738	10	11713	0.127542
GO:0005523	tropomyosin binding	molecular_function	6	2	738	10	11713	0.127542
GO:0017196	N-terminal peptidyl-methionine acetylation	biological_process	12	2	738	10	11713	0.127542
GO:0005518	collagen binding	molecular_function	5	2	738	10	11713	0.127542
GO:0000307	cyclin-dependent protein kinase holoenzyme complex	cellular_component	5	2	738	10	11713	0.127542
GO:0005993	trehalose catabolic process	biological_process	9	2	738	10	11713	0.127542
GO:0008088	axo-dendritic transport	biological_process	9	2	738	10	11713	0.127542
GO:0046034	ATP metabolic process	biological_process	4	2	738	10	11713	0.127542
GO:0008253	5'-nucleotidase activity	molecular_function	9	2	738	10	11713	0.127542
GO:0070181	small ribosomal subunit rRNA binding	molecular_function	8	2	738	10	11713	0.127542
GO:0008023	transcription elongation factor complex	cellular_component	4	2	738	10	11713	0.127542
GO:0040035	hermaphrodite genitalia development	biological_process	7	3	738	20	11713	0.128039
GO:0006139	nucleobase-containing compound metabolic process	biological_process	6	4	738	31	11713	0.128122
GO:0008270	zinc ion binding	molecular_function	8	31	738	398	11713	0.128837
GO:0048477	oogenesis	biological_process	6	6	738	56	11713	0.139144
GO:0070588	calcium ion transmembrane transport	biological_process	11	7	738	69	11713	0.142668
GO:0015986	ATP synthesis coupled proton transport	biological_process	13	3	738	21	11713	0.142767
GO:0015630	microtubule cytoskeleton	cellular_component	7	3	738	21	11713	0.142767
GO:0019005	SCF ubiquitin ligase complex	cellular_component	7	3	738	21	11713	0.142767
GO:0005694	chromosome	cellular_component	6	9	738	95	11713	0.143586
GO:0051321	meiotic cell cycle	biological_process	5	6	738	57	11713	0.14779
GO:0017124	SH3 domain binding	molecular_function	6	2	738	11	11713	0.149643
GO:0046933	proton-transporting ATP synthase activity, rotational mechanism	molecular_function	10	2	738	11	11713	0.149643
GO:0000786	nucleosome	cellular_component	5	2	738	11	11713	0.149643
GO:0007416	synapse assembly	biological_process	6	2	738	11	11713	0.149643
GO:0008483	transaminase activity	molecular_function	6	2	738	11	11713	0.149643
GO:0032153	cell division site	cellular_component	4	2	738	11	11713	0.149643
GO:0045138	nematode male tail tip morphogenesis	biological_process	6	7	738	70	11713	0.150498
GO:0003677	DNA binding	molecular_function	6	39	738	522	11713	0.150738
GO:0043050	pharyngeal pumping	biological_process	6	4	738	33	11713	0.151412
GO:0000146	microfilament motor activity	molecular_function	10	3	738	22	11713	0.158021
GO:0006607	NLS-bearing protein import into nucleus	biological_process	12	3	738	22	11713	0.158021
GO:0015020	glucuronosyltransferase activity	molecular_function	7	3	738	22	11713	0.158021
GO:0006284	base-excision repair	biological_process	9	3	738	22	11713	0.158021
GO:0040026	positive regulation of vulval development	biological_process	10	4	738	34	11713	0.163618
GO:0033017	sarcoplasmic reticulum membrane	cellular_component	6	4	738	34	11713	0.163618
GO:0005840	ribosome	cellular_component	6	6	738	59	11713	0.165782
GO:0043547	positive regulation of GTPase activity	biological_process	8	12	738	139	11713	0.166116
GO:0010165	response to X-ray	biological_process	7	2	738	12	11713	0.172426
GO:0006108	malate metabolic process	biological_process	9	2	738	12	11713	0.172426
GO:0031929	TOR signaling	biological_process	6	2	738	12	11713	0.172426
GO:0004596	peptide alpha-N-acetyltransferase activity	molecular_function	10	2	738	12	11713	0.172426
GO:0019706	protein-cysteine S-palmitoyltransferase activity	molecular_function	8	2	738	12	11713	0.172426
GO:0005903	brush border	cellular_component	5	2	738	12	11713	0.172426
GO:0043113	receptor clustering	biological_process	6	2	738	12	11713	0.172426
GO:0032580	Golgi cisterna membrane	cellular_component	8	2	738	12	11713	0.172426
GO:0001933	negative regulation of protein phosphorylation	biological_process	10	2	738	12	11713	0.172426
GO:0005515	protein binding	molecular_function	4	73	738	1039	11713	0.172796
GO:0046662	regulation of oviposition	biological_process	6	8	738	86	11713	0.173514
GO:0048017	inositol lipid-mediated signaling	biological_process	6	3	738	23	11713	0.173747
GO:0006334	nucleosome assembly	biological_process	7	3	738	23	11713	0.173747
GO:0030165	PDZ domain binding	molecular_function	6	3	738	23	11713	0.173747
GO:0016747	transferase activity, transferring acyl groups other than amino-acyl groups	molecular_function	6	4	738	35	11713	0.176164
GO:0031966	mitochondrial membrane	cellular_component	5	4	738	35	11713	0.176164
GO:0006807	nitrogen compound metabolic process	biological_process	4	4	738	35	11713	0.176164
GO:0046710	GDP metabolic process	biological_process	11	1	738	3	11713	0.177375
GO:1902097	positive regulation of transcription from RNA polymerase II promoter involved in defense response to Gram-negative bacterium	biological_process	11	1	738	3	11713	0.177375
GO:0032264	IMP salvage	biological_process	13	1	738	3	11713	0.177375
GO:0006101	citrate metabolic process	biological_process	7	1	738	3	11713	0.177375
GO:0046425	regulation of JAK-STAT cascade	biological_process	9	1	738	3	11713	0.177375
GO:0048495	Roundabout binding	molecular_function	6	1	738	3	11713	0.177375
GO:0050662	coenzyme binding	molecular_function	5	1	738	3	11713	0.177375
GO:0043141	ATP-dependent 5'-3' DNA helicase activity	molecular_function	12	1	738	3	11713	0.177375
GO:0004108	citrate (Si)-synthase activity	molecular_function	8	1	738	3	11713	0.177375
GO:0048513	animal organ development	biological_process	5	1	738	3	11713	0.177375
GO:0098664	G-protein coupled serotonin receptor signaling pathway	biological_process	6	1	738	3	11713	0.177375
GO:0051299	centrosome separation	biological_process	5	1	738	3	11713	0.177375
GO:0000811	GINS complex	cellular_component	6	1	738	3	11713	0.177375
GO:0008143	poly(A) binding	molecular_function	9	1	738	3	11713	0.177375
GO:0120009	intermembrane lipid transfer	biological_process	8	1	738	3	11713	0.177375
GO:0019200	carbohydrate kinase activity	molecular_function	7	1	738	3	11713	0.177375
GO:0017108	5'-flap endonuclease activity	molecular_function	10	1	738	3	11713	0.177375
GO:0007098	centrosome cycle	biological_process	5	1	738	3	11713	0.177375
GO:0030215	semaphorin receptor binding	molecular_function	6	1	738	3	11713	0.177375
GO:0034614	cellular response to reactive oxygen species	biological_process	7	1	738	3	11713	0.177375
GO:0034333	adherens junction assembly	biological_process	7	1	738	3	11713	0.177375
GO:0006783	heme biosynthetic process	biological_process	9	1	738	3	11713	0.177375
GO:0006734	NADH metabolic process	biological_process	4	1	738	3	11713	0.177375
GO:0071942	XPC complex	cellular_component	7	1	738	3	11713	0.177375
GO:0042572	retinol metabolic process	biological_process	11	1	738	3	11713	0.177375
GO:0016277	[myelin basic protein]-arginine N-methyltransferase activity	molecular_function	9	1	738	3	11713	0.177375
GO:0004096	catalase activity	molecular_function	5	1	738	3	11713	0.177375
GO:0006144	purine nucleobase metabolic process	biological_process	9	1	738	3	11713	0.177375
GO:0070336	flap-structured DNA binding	molecular_function	7	1	738	3	11713	0.177375
GO:0045842	positive regulation of mitotic metaphase/anaphase transition	biological_process	12	1	738	3	11713	0.177375
GO:0000792	heterochromatin	cellular_component	7	1	738	3	11713	0.177375
GO:0008440	inositol-1,4,5-trisphosphate 3-kinase activity	molecular_function	8	1	738	3	11713	0.177375
GO:0004128	cytochrome-b5 reductase activity, acting on NAD(P)H	molecular_function	7	1	738	3	11713	0.177375
GO:0000710	meiotic mismatch repair	biological_process	10	1	738	3	11713	0.177375
GO:0040029	regulation of gene expression, epigenetic	biological_process	8	1	738	3	11713	0.177375
GO:0044020	histone methyltransferase activity (H4-R3 specific	molecular_function	10	1	738	3	11713	0.177375
GO:0000814	ESCRT II complex	cellular_component	5	1	738	3	11713	0.177375
GO:0044295	axonal growth cone	cellular_component	6	1	738	3	11713	0.177375
GO:0006529	asparagine biosynthetic process	biological_process	12	1	738	3	11713	0.177375
GO:0097194	execution phase of apoptosis	biological_process	4	1	738	3	11713	0.177375
GO:0042771	intrinsic apoptotic signaling pathway in response to DNA damage by p53 class mediator	biological_process	8	1	738	3	11713	0.177375
GO:0016868	intramolecular transferase activity, phosphotransferases	molecular_function	6	1	738	3	11713	0.177375
GO:0007406	negative regulation of neuroblast proliferation	biological_process	10	1	738	3	11713	0.177375
GO:0005712	chiasma	cellular_component	7	1	738	3	11713	0.177375
GO:1990023	mitotic spindle midzone	cellular_component	7	1	738	3	11713	0.177375
GO:0046529	imaginal disc fusion, thorax closure	biological_process	6	1	738	3	11713	0.177375
GO:0042417	dopamine metabolic process	biological_process	9	1	738	3	11713	0.177375
GO:0004594	pantothenate kinase activity	molecular_function	7	1	738	3	11713	0.177375
GO:0072344	rescue of stalled ribosome	biological_process	9	1	738	3	11713	0.177375
GO:0015904	tetracycline transport	biological_process	8	1	738	3	11713	0.177375
GO:0032588	trans-Golgi network membrane	cellular_component	8	1	738	3	11713	0.177375
GO:0050906	detection of stimulus involved in sensory perception	biological_process	5	1	738	3	11713	0.177375
GO:0007430	terminal branching, open tracheal system	biological_process	8	1	738	3	11713	0.177375
GO:0019948	SUMO activating enzyme activity	molecular_function	7	1	738	3	11713	0.177375
GO:0008188	neuropeptide receptor activity	molecular_function	7	1	738	3	11713	0.177375
GO:0009249	protein lipoylation	biological_process	10	1	738	3	11713	0.177375
GO:0004615	phosphomannomutase activity	molecular_function	7	1	738	3	11713	0.177375
GO:1904807	negative regulation of protein oxidation	biological_process	10	1	738	3	11713	0.177375
GO:0035243	protein-arginine omega-N symmetric methyltransferase activity	molecular_function	9	1	738	3	11713	0.177375
GO:0000795	synaptonemal complex	cellular_component	8	1	738	3	11713	0.177375
GO:0120013	intermembrane lipid transfer activity	molecular_function	4	1	738	3	11713	0.177375
GO:0048016	inositol phosphate-mediated signaling	biological_process	7	1	738	3	11713	0.177375
GO:0009225	nucleotide-sugar metabolic process	biological_process	8	1	738	3	11713	0.177375
GO:0006107	oxaloacetate metabolic process	biological_process	9	1	738	3	11713	0.177375
GO:0050768	negative regulation of neurogenesis	biological_process	9	1	738	3	11713	0.177375
GO:1903859	regulation of dendrite extension	biological_process	7	1	738	3	11713	0.177375
GO:0030242	autophagy of peroxisome	biological_process	7	1	738	3	11713	0.177375
GO:0044267	cellular protein metabolic process	biological_process	7	1	738	3	11713	0.177375
GO:0007031	peroxisome organization	biological_process	6	1	738	3	11713	0.177375
GO:0071568	UFM1 transferase activity	molecular_function	6	1	738	3	11713	0.177375
GO:0009507	chloroplast	cellular_component	7	1	738	3	11713	0.177375
GO:0051078	meiotic nuclear envelope disassembly	biological_process	8	1	738	3	11713	0.177375
GO:0008420	CTD phosphatase activity	molecular_function	10	1	738	3	11713	0.177375
GO:0015459	potassium channel regulator activity	molecular_function	6	1	738	3	11713	0.177375
GO:0043198	dendritic shaft	cellular_component	5	1	738	3	11713	0.177375
GO:0005779	integral component of peroxisomal membrane	cellular_component	7	1	738	3	11713	0.177375
GO:0004514	nicotinate-nucleotide diphosphorylase (carboxylating) activity	molecular_function	7	1	738	3	11713	0.177375
GO:0016907	G-protein coupled acetylcholine receptor activity	molecular_function	8	1	738	3	11713	0.177375
GO:0035050	embryonic heart tube development	biological_process	6	1	738	3	11713	0.177375
GO:0050435	amyloid-beta metabolic process	biological_process	8	1	738	3	11713	0.177375
GO:0003923	GPI-anchor transamidase activity	molecular_function	5	1	738	3	11713	0.177375
GO:0008493	tetracycline transmembrane transporter activity	molecular_function	8	1	738	3	11713	0.177375
GO:0033564	anterior/posterior axon guidance	biological_process	7	1	738	3	11713	0.177375
GO:0071704	organic substance metabolic process	biological_process	4	1	738	3	11713	0.177375
GO:0030595	leukocyte chemotaxis	biological_process	5	1	738	3	11713	0.177375
GO:0043985	histone H4-R3 methylation	biological_process	13	1	738	3	11713	0.177375
GO:0006398	mRNA 3'-end processing by stem-loop binding and cleavage	biological_process	11	1	738	3	11713	0.177375
GO:0000179	rRNA (adenine-N6,N6-)-dimethyltransferase activity	molecular_function	8	1	738	3	11713	0.177375
GO:1904109	positive regulation of cholesterol import	biological_process	11	1	738	3	11713	0.177375
GO:0031224	intrinsic component of membrane	cellular_component	4	1	738	3	11713	0.177375
GO:0004366	glycerol-3-phosphate O-acyltransferase activity	molecular_function	8	1	738	3	11713	0.177375
GO:0007472	wing disc morphogenesis	biological_process	8	1	738	3	11713	0.177375
GO:0007084	mitotic nuclear envelope reassembly	biological_process	8	1	738	3	11713	0.177375
GO:0061629	RNA polymerase II sequence-specific DNA binding transcription factor binding	molecular_function	7	1	738	3	11713	0.177375
GO:0016602	CCAAT-binding factor complex	cellular_component	7	1	738	3	11713	0.177375
GO:0031417	NatC complex	cellular_component	7	1	738	3	11713	0.177375
GO:1903146	regulation of autophagy of mitochondrion	biological_process	9	1	738	3	11713	0.177375
GO:0004066	asparagine synthase (glutamine-hydrolyzing) activity	molecular_function	7	1	738	3	11713	0.177375
GO:0003700	DNA binding transcription factor activity	molecular_function	4	16	738	197	11713	0.178339
GO:0008104	protein localization	biological_process	5	8	738	87	11713	0.181327
GO:0010629	negative regulation of gene expression	biological_process	8	6	738	61	11713	0.184647
GO:0005790	smooth endoplasmic reticulum	cellular_component	7	4	738	36	11713	0.189024
GO:0000794	condensed nuclear chromosome	cellular_component	8	3	738	24	11713	0.189887
GO:0055088	lipid homeostasis	biological_process	7	3	738	24	11713	0.189887
GO:0000978	RNA polymerase II proximal promoter sequence-specific DNA binding	molecular_function	10	3	738	24	11713	0.189887
GO:0007409	axonogenesis	biological_process	9	3	738	24	11713	0.189887
GO:0048598	embryonic morphogenesis	biological_process	5	5	738	49	11713	0.193984
GO:0055114	oxidation-reduction process	biological_process	4	37	738	507	11713	0.195294
GO:0016226	iron-sulfur cluster assembly	biological_process	6	2	738	13	11713	0.195717
GO:0004693	cyclin-dependent protein serine/threonine kinase activity	molecular_function	9	2	738	13	11713	0.195717
GO:0004559	alpha-mannosidase activity	molecular_function	8	2	738	13	11713	0.195717
GO:0019464	glycine decarboxylation via glycine cleavage system	biological_process	13	2	738	13	11713	0.195717
GO:0006405	RNA export from nucleus	biological_process	10	2	738	13	11713	0.195717
GO:0000303	response to superoxide	biological_process	8	2	738	13	11713	0.195717
GO:0031410	cytoplasmic vesicle	cellular_component	6	9	738	103	11713	0.200425
GO:0009312	oligosaccharide biosynthetic process	biological_process	7	3	738	25	11713	0.206387
GO:0046327	glycerol biosynthetic process from pyruvate	biological_process	10	3	738	25	11713	0.206387
GO:0004613	phosphoenolpyruvate carboxykinase (GTP) activity	molecular_function	8	3	738	25	11713	0.206387
GO:0019898	extrinsic component of membrane	cellular_component	4	3	738	25	11713	0.206387
GO:0019543	propionate catabolic process	biological_process	8	3	738	25	11713	0.206387
GO:0036459	thiol-dependent ubiquitinyl hydrolase activity	molecular_function	9	3	738	25	11713	0.206387
GO:0017076	purine nucleotide binding	molecular_function	6	3	738	25	11713	0.206387
GO:0046872	metal ion binding	molecular_function	6	75	738	1086	11713	0.211209
GO:0030659	cytoplasmic vesicle membrane	cellular_component	6	6	738	64	11713	0.21441
GO:0016529	sarcoplasmic reticulum	cellular_component	7	5	738	51	11713	0.216713
GO:0017157	regulation of exocytosis	biological_process	7	2	738	14	11713	0.219362
GO:0002039	p53 binding	molecular_function	5	2	738	14	11713	0.219362
GO:0000228	nuclear chromosome	cellular_component	7	2	738	14	11713	0.219362
GO:0006401	RNA catabolic process	biological_process	9	2	738	14	11713	0.219362
GO:0035267	NuA4 histone acetyltransferase complex	cellular_component	9	2	738	14	11713	0.219362
GO:0010506	regulation of autophagy	biological_process	8	3	738	26	11713	0.223194
GO:0008139	nuclear localization sequence binding	molecular_function	7	3	738	26	11713	0.223194
GO:0043087	regulation of GTPase activity	biological_process	7	3	738	26	11713	0.223194
GO:0004611	phosphoenolpyruvate carboxykinase activity	molecular_function	7	3	738	26	11713	0.223194
GO:0060298	positive regulation of sarcomere organization	biological_process	9	3	738	26	11713	0.223194
GO:0042803	protein homodimerization activity	molecular_function	6	7	738	79	11713	0.229022
GO:0030968	endoplasmic reticulum unfolded protein response	biological_process	5	4	738	39	11713	0.229219
GO:0000785	chromatin	cellular_component	6	4	738	39	11713	0.229219
GO:0070983	dendrite guidance	biological_process	6	1	738	4	11713	0.22922
GO:0006091	generation of precursor metabolites and energy	biological_process	5	1	738	4	11713	0.22922
GO:1900369	negative regulation of RNA interference	biological_process	11	1	738	4	11713	0.22922
GO:1905342	positive regulation of protein localization to kinetochore	biological_process	7	1	738	4	11713	0.22922
GO:0035255	ionotropic glutamate receptor binding	molecular_function	7	1	738	4	11713	0.22922
GO:0019918	peptidyl-arginine methylation, to symmetrical-dimethyl arginine	biological_process	14	1	738	4	11713	0.22922
GO:0005901	caveola	cellular_component	8	1	738	4	11713	0.22922
GO:0040038	polar body extrusion after meiotic divisions	biological_process	5	1	738	4	11713	0.22922
GO:0045111	intermediate filament cytoskeleton	cellular_component	7	1	738	4	11713	0.22922
GO:0006407	rRNA export from nucleus	biological_process	11	1	738	4	11713	0.22922
GO:0070940	dephosphorylation of RNA polymerase II C-terminal domain	biological_process	10	1	738	4	11713	0.22922
GO:0001097	TFIIH-class transcription factor binding	molecular_function	8	1	738	4	11713	0.22922
GO:0030149	sphingolipid catabolic process	biological_process	9	1	738	4	11713	0.22922
GO:0031080	nuclear pore outer ring	cellular_component	4	1	738	4	11713	0.22922
GO:0004348	glucosylceramidase activity	molecular_function	7	1	738	4	11713	0.22922
GO:1990226	histone methyltransferase binding	molecular_function	6	1	738	4	11713	0.22922
GO:0055069	zinc ion homeostasis	biological_process	11	1	738	4	11713	0.22922
GO:0000350	generation of catalytic spliceosome for second transesterification step	biological_process	9	1	738	4	11713	0.22922
GO:0006680	glucosylceramide catabolic process	biological_process	12	1	738	4	11713	0.22922
GO:0000796	condensin complex	cellular_component	6	1	738	4	11713	0.22922
GO:1990130	GATOR1 complex	cellular_component	4	1	738	4	11713	0.22922
GO:0031464	Cul4A-RING E3 ubiquitin ligase complex	cellular_component	8	1	738	4	11713	0.22922
GO:0005673	transcription factor TFIIE complex	cellular_component	7	1	738	4	11713	0.22922
GO:0016272	prefoldin complex	cellular_component	4	1	738	4	11713	0.22922
GO:1900101	regulation of endoplasmic reticulum unfolded protein response	biological_process	8	1	738	4	11713	0.22922
GO:0032970	regulation of actin filament-based process	biological_process	6	1	738	4	11713	0.22922
GO:0000737	DNA catabolic process, endonucleolytic	biological_process	9	1	738	4	11713	0.22922
GO:0004776	succinate-CoA ligase (GDP-forming) activity	molecular_function	8	1	738	4	11713	0.22922
GO:0003841	1-acylglycerol-3-phosphate O-acyltransferase activity	molecular_function	9	1	738	4	11713	0.22922
GO:0000727	double-strand break repair via break-induced replication	biological_process	11	1	738	4	11713	0.22922
GO:0043069	negative regulation of programmed cell death	biological_process	8	1	738	4	11713	0.22922
GO:0070593	dendrite self-avoidance	biological_process	6	1	738	4	11713	0.22922
GO:0006301	postreplication repair	biological_process	9	1	738	4	11713	0.22922
GO:2000294	positive regulation of defecation	biological_process	9	1	738	4	11713	0.22922
GO:0005457	GDP-fucose transmembrane transporter activity	molecular_function	8	1	738	4	11713	0.22922
GO:0008616	queuosine biosynthetic process	biological_process	11	1	738	4	11713	0.22922
GO:0007062	sister chromatid cohesion	biological_process	5	1	738	4	11713	0.22922
GO:0007391	dorsal closure	biological_process	8	1	738	4	11713	0.22922
GO:0070449	elongin complex	cellular_component	5	1	738	4	11713	0.22922
GO:0000220	vacuolar proton-transporting V-type ATPase, V0 domain	cellular_component	7	1	738	4	11713	0.22922
GO:0030099	myeloid cell differentiation	biological_process	6	1	738	4	11713	0.22922
GO:0005415	nucleoside:sodium symporter activity	molecular_function	7	1	738	4	11713	0.22922
GO:2000134	negative regulation of G1/S transition of mitotic cell cycle	biological_process	10	1	738	4	11713	0.22922
GO:0000778	condensed nuclear chromosome kinetochore	cellular_component	6	1	738	4	11713	0.22922
GO:0034701	tripeptidase activity	molecular_function	8	1	738	4	11713	0.22922
GO:0042987	amyloid precursor protein catabolic process	biological_process	8	1	738	4	11713	0.22922
GO:0070979	protein K11-linked ubiquitination	biological_process	13	1	738	4	11713	0.22922
GO:0004397	histidine ammonia-lyase activity	molecular_function	7	1	738	4	11713	0.22922
GO:0035259	glucocorticoid receptor binding	molecular_function	9	1	738	4	11713	0.22922
GO:0034219	carbohydrate transmembrane transport	biological_process	8	1	738	4	11713	0.22922
GO:0090527	actin filament reorganization	biological_process	7	1	738	4	11713	0.22922
GO:1903436	regulation of mitotic cytokinetic process	biological_process	10	1	738	4	11713	0.22922
GO:0031124	mRNA 3'-end processing	biological_process	11	1	738	4	11713	0.22922
GO:0090169	regulation of spindle assembly	biological_process	9	1	738	4	11713	0.22922
GO:0030427	site of polarized growth	cellular_component	4	1	738	4	11713	0.22922
GO:1903506	regulation of nucleic acid-templated transcription	biological_process	9	1	738	4	11713	0.22922
GO:0048484	enteric nervous system development	biological_process	6	1	738	4	11713	0.22922
GO:0010452	histone H3-K36 methylation	biological_process	13	1	738	4	11713	0.22922
GO:0000461	endonucleolytic cleavage to generate mature 3'-end of SSU-rRNA from (SSU-rRNA, 5.8S rRNA, LSU-rRNA	biological_process	13	1	738	4	11713	0.22922
GO:0032755	positive regulation of interleukin-6 production	biological_process	8	1	738	4	11713	0.22922
GO:1990359	stress response to zinc ion	biological_process	8	1	738	4	11713	0.22922
GO:0051257	meiotic spindle midzone assembly	biological_process	6	1	738	4	11713	0.22922
GO:0004610	phosphoacetylglucosamine mutase activity	molecular_function	7	1	738	4	11713	0.22922
GO:0019215	intermediate filament binding	molecular_function	5	1	738	4	11713	0.22922
GO:0035066	positive regulation of histone acetylation	biological_process	11	1	738	4	11713	0.22922
GO:0004775	succinate-CoA ligase (ADP-forming) activity	molecular_function	8	1	738	4	11713	0.22922
GO:1904731	positive regulation of intestinal lipid absorption	biological_process	9	1	738	4	11713	0.22922
GO:0080154	regulation of fertilization	biological_process	6	1	738	4	11713	0.22922
GO:1990592	protein K69-linked ufmylation	biological_process	13	1	738	4	11713	0.22922
GO:0090136	epithelial cell-cell adhesion	biological_process	6	1	738	4	11713	0.22922
GO:0007093	mitotic cell cycle checkpoint	biological_process	5	1	738	4	11713	0.22922
GO:1903427	negative regulation of reactive oxygen species biosynthetic process	biological_process	8	1	738	4	11713	0.22922
GO:0035095	behavioral response to nicotine	biological_process	5	1	738	4	11713	0.22922
GO:0001227	transcriptional repressor activity, RNA polymerase II transcription regulatory region sequence-specific DNA binding	molecular_function	6	1	738	4	11713	0.22922
GO:0055074	calcium ion homeostasis	biological_process	10	1	738	4	11713	0.22922
GO:0046855	inositol phosphate dephosphorylation	biological_process	9	1	738	4	11713	0.22922
GO:0016829	lyase activity	molecular_function	4	6	738	66	11713	0.235107
GO:0055085	transmembrane transport	biological_process	6	30	738	414	11713	0.236517
GO:0000793	condensed chromosome	cellular_component	7	3	738	27	11713	0.240257
GO:0006367	transcription initiation from RNA polymerase II promoter	biological_process	9	2	738	15	11713	0.243223
GO:0051117	ATPase binding	molecular_function	6	2	738	15	11713	0.243223
GO:0007040	lysosome organization	biological_process	8	2	738	15	11713	0.243223
GO:0006342	chromatin silencing	biological_process	5	2	738	15	11713	0.243223
GO:0004364	glutathione transferase activity	molecular_function	6	2	738	15	11713	0.243223
GO:0016818	hydrolase activity, acting on acid anhydrides, in phosphorus-containing anhydrides	molecular_function	6	2	738	15	11713	0.243223
GO:0019901	protein kinase binding	molecular_function	7	6	738	68	11713	0.256386
GO:0052689	carboxylic ester hydrolase activity	molecular_function	6	4	738	41	11713	0.257099
GO:0040002	collagen and cuticulin-based cuticle development	biological_process	6	4	738	41	11713	0.257099
GO:0042383	sarcolemma	cellular_component	5	4	738	41	11713	0.257099
GO:0016887	ATPase activity	molecular_function	9	12	738	153	11713	0.257133
GO:0004003	ATP-dependent DNA helicase activity	molecular_function	11	3	738	28	11713	0.257526
GO:0071333	cellular response to glucose stimulus	biological_process	10	3	738	28	11713	0.257526
GO:0005759	mitochondrial matrix	cellular_component	7	8	738	97	11713	0.266796
GO:0005507	copper ion binding	molecular_function	8	2	738	16	11713	0.26718
GO:0000781	chromosome, telomeric region	cellular_component	7	2	738	16	11713	0.26718
GO:0005844	polysome	cellular_component	5	2	738	16	11713	0.26718
GO:0004555	alpha,alpha-trehalase activity	molecular_function	8	2	738	16	11713	0.26718
GO:0006610	ribosomal protein import into nucleus	biological_process	12	2	738	16	11713	0.26718
GO:0004518	nuclease activity	molecular_function	6	4	738	42	11713	0.271285
GO:0051213	dioxygenase activity	molecular_function	5	3	738	29	11713	0.274953
GO:0016246	RNA interference	biological_process	11	3	738	29	11713	0.274953
GO:0032154	cleavage furrow	cellular_component	5	3	738	29	11713	0.274953
GO:0008168	methyltransferase activity	molecular_function	6	8	738	98	11713	0.275946
GO:0032508	DNA duplex unwinding	biological_process	9	5	738	56	11713	0.276644
GO:0009897	external side of plasma membrane	cellular_component	5	1	738	5	11713	0.277801
GO:0045724	positive regulation of cilium assembly	biological_process	10	1	738	5	11713	0.277801
GO:0048546	digestive tract morphogenesis	biological_process	6	1	738	5	11713	0.277801
GO:0050975	sensory perception of touch	biological_process	8	1	738	5	11713	0.277801
GO:0030336	negative regulation of cell migration	biological_process	8	1	738	5	11713	0.277801
GO:0008887	glycerate kinase activity	molecular_function	7	1	738	5	11713	0.277801
GO:0035017	cuticle pattern formation	biological_process	6	1	738	5	11713	0.277801
GO:0090736	MATH domain binding	molecular_function	6	1	738	5	11713	0.277801
GO:0030041	actin filament polymerization	biological_process	8	1	738	5	11713	0.277801
GO:0010032	meiotic chromosome condensation	biological_process	10	1	738	5	11713	0.277801
GO:0008422	beta-glucosidase activity	molecular_function	8	1	738	5	11713	0.277801
GO:0043292	contractile fiber	cellular_component	6	1	738	5	11713	0.277801
GO:0097027	ubiquitin-protein transferase activator activity	molecular_function	6	1	738	5	11713	0.277801
GO:0008649	rRNA methyltransferase activity	molecular_function	8	1	738	5	11713	0.277801
GO:0042813	Wnt-activated receptor activity	molecular_function	6	1	738	5	11713	0.277801
GO:0051383	kinetochore organization	biological_process	6	1	738	5	11713	0.277801
GO:1903935	response to sodium arsenite	biological_process	6	1	738	5	11713	0.277801
GO:0014722	regulation of skeletal muscle contraction by calcium ion signaling	biological_process	11	1	738	5	11713	0.277801
GO:0016805	dipeptidase activity	molecular_function	8	1	738	5	11713	0.277801
GO:0051256	mitotic spindle midzone assembly	biological_process	6	1	738	5	11713	0.277801
GO:1905852	positive regulation of backward locomotion	biological_process	7	1	738	5	11713	0.277801
GO:0003983	UTP:glucose-1-phosphate uridylyltransferase activity	molecular_function	9	1	738	5	11713	0.277801
GO:0016236	macroautophagy	biological_process	7	1	738	5	11713	0.277801
GO:0097602	cullin family protein binding	molecular_function	5	1	738	5	11713	0.277801
GO:0031397	negative regulation of protein ubiquitination	biological_process	11	1	738	5	11713	0.277801
GO:1902474	positive regulation of protein localization to synapse	biological_process	6	1	738	5	11713	0.277801
GO:0032793	positive regulation of CREB transcription factor activity	biological_process	7	1	738	5	11713	0.277801
GO:0043570	maintenance of DNA repeat elements	biological_process	8	1	738	5	11713	0.277801
GO:0055072	iron ion homeostasis	biological_process	11	1	738	5	11713	0.277801
GO:0005992	trehalose biosynthetic process	biological_process	9	1	738	5	11713	0.277801
GO:0016578	histone deubiquitination	biological_process	10	1	738	5	11713	0.277801
GO:1905550	regulation of protein localization to endoplasmic reticulum	biological_process	8	1	738	5	11713	0.277801
GO:0030950	establishment or maintenance of actin cytoskeleton polarity	biological_process	8	1	738	5	11713	0.277801
GO:1905552	positive regulation of protein localization to endoplasmic reticulum	biological_process	7	1	738	5	11713	0.277801
GO:0033344	cholesterol efflux	biological_process	10	1	738	5	11713	0.277801
GO:0016139	glycoside catabolic process	biological_process	8	1	738	5	11713	0.277801
GO:0003839	gamma-glutamylcyclotransferase activity	molecular_function	7	1	738	5	11713	0.277801
GO:0045041	protein import into mitochondrial intermembrane space	biological_process	12	1	738	5	11713	0.277801
GO:0008469	histone-arginine N-methyltransferase activity	molecular_function	9	1	738	5	11713	0.277801
GO:0005946	alpha,alpha-trehalose-phosphate synthase complex (UDP-forming	cellular_component	6	1	738	5	11713	0.277801
GO:0006388	tRNA splicing, via endonucleolytic cleavage and ligation	biological_process	12	1	738	5	11713	0.277801
GO:0007140	male meiotic nuclear division	biological_process	5	1	738	5	11713	0.277801
GO:0051493	regulation of cytoskeleton organization	biological_process	8	1	738	5	11713	0.277801
GO:0003688	DNA replication origin binding	molecular_function	9	1	738	5	11713	0.277801
GO:0006011	UDP-glucose metabolic process	biological_process	6	1	738	5	11713	0.277801
GO:0031106	septin ring organization	biological_process	8	1	738	5	11713	0.277801
GO:1904290	negative regulation of mitotic DNA damage checkpoint	biological_process	9	1	738	5	11713	0.277801
GO:0071051	polyadenylation-dependent snoRNA 3'-end processing	biological_process	13	1	738	5	11713	0.277801
GO:0097038	perinuclear endoplasmic reticulum	cellular_component	7	1	738	5	11713	0.277801
GO:0051225	spindle assembly	biological_process	9	1	738	5	11713	0.277801
GO:0046912	transferase activity, transferring acyl groups, acyl groups converted into alkyl on transfer	molecular_function	6	1	738	5	11713	0.277801
GO:0003825	alpha,alpha-trehalose-phosphate synthase (UDP-forming) activity	molecular_function	8	1	738	5	11713	0.277801
GO:0070569	uridylyltransferase activity	molecular_function	7	1	738	5	11713	0.277801
GO:0007021	tubulin complex assembly	biological_process	8	1	738	5	11713	0.277801
GO:0006002	fructose 6-phosphate metabolic process	biological_process	7	1	738	5	11713	0.277801
GO:1904263	positive regulation of TORC1 signaling	biological_process	11	1	738	5	11713	0.277801
GO:0035966	response to topologically incorrect protein	biological_process	5	1	738	5	11713	0.277801
GO:0006548	histidine catabolic process	biological_process	11	1	738	5	11713	0.277801
GO:0070034	telomerase RNA binding	molecular_function	7	1	738	5	11713	0.277801
GO:0030594	neurotransmitter receptor activity	molecular_function	5	1	738	5	11713	0.277801
GO:0070192	chromosome organization involved in meiotic cell cycle	biological_process	7	1	738	5	11713	0.277801
GO:0008479	queuine tRNA-ribosyltransferase activity	molecular_function	7	1	738	5	11713	0.277801
GO:0046875	ephrin receptor binding	molecular_function	6	1	738	5	11713	0.277801
GO:0035567	non-canonical Wnt signaling pathway	biological_process	8	1	738	5	11713	0.277801
GO:0051298	centrosome duplication	biological_process	5	1	738	5	11713	0.277801
GO:0031492	nucleosomal DNA binding	molecular_function	8	1	738	5	11713	0.277801
GO:0033613	activating transcription factor binding	molecular_function	7	1	738	5	11713	0.277801
GO:0035025	positive regulation of Rho protein signal transduction	biological_process	12	1	738	5	11713	0.277801
GO:0004819	glutamine-tRNA ligase activity	molecular_function	7	1	738	5	11713	0.277801
GO:0008889	glycerophosphodiester phosphodiesterase activity	molecular_function	8	1	738	5	11713	0.277801
GO:0000154	rRNA modification	biological_process	12	1	738	5	11713	0.277801
GO:0030140	trans-Golgi network transport vesicle	cellular_component	8	1	738	5	11713	0.277801
GO:0015562	efflux transmembrane transporter activity	molecular_function	5	1	738	5	11713	0.277801
GO:0070382	exocytic vesicle	cellular_component	8	1	738	5	11713	0.277801
GO:0006828	manganese ion transport	biological_process	10	1	738	5	11713	0.277801
GO:0019538	protein metabolic process	biological_process	6	1	738	5	11713	0.277801
GO:0008157	protein phosphatase 1 binding	molecular_function	8	1	738	5	11713	0.277801
GO:0006425	glutaminyl-tRNA aminoacylation	biological_process	13	1	738	5	11713	0.277801
GO:0093002	response to nematicide	biological_process	6	1	738	5	11713	0.277801
GO:0043328	protein transport to vacuole involved in ubiquitin-dependent protein catabolic process via the multivesicular body sorting pathway	biological_process	11	1	738	5	11713	0.277801
GO:1904498	protein localization to mitotic actomyosin contractile ring	biological_process	10	1	738	5	11713	0.277801
GO:1990316	Atg1/ULK1 kinase complex	cellular_component	6	1	738	5	11713	0.277801
GO:0035241	protein-arginine omega-N monomethyltransferase activity	molecular_function	9	1	738	5	11713	0.277801
GO:0051119	sugar transmembrane transporter activity	molecular_function	6	1	738	5	11713	0.277801
GO:0017053	transcriptional repressor complex	cellular_component	4	1	738	5	11713	0.277801
GO:0070413	trehalose metabolism in response to stress	biological_process	9	1	738	5	11713	0.277801
GO:0005739	mitochondrion	cellular_component	6	44	738	638	11713	0.284931
GO:0032259	methylation	biological_process	4	8	738	99	11713	0.285181
GO:0019899	enzyme binding	molecular_function	5	4	738	43	11713	0.285602
GO:0016791	phosphatase activity	molecular_function	7	4	738	43	11713	0.285602
GO:0055064	chloride ion homeostasis	biological_process	10	2	738	17	11713	0.291127
GO:0016810	hydrolase activity, acting on carbon-nitrogen (but not peptide) bonds	molecular_function	5	2	738	17	11713	0.291127
GO:0006122	mitochondrial electron transport, ubiquinol to cytochrome c	biological_process	8	2	738	17	11713	0.291127
GO:0043085	positive regulation of catalytic activity	biological_process	6	2	738	17	11713	0.291127
GO:0000176	nuclear exosome (RNase complex	cellular_component	6	2	738	17	11713	0.291127
GO:0055075	potassium ion homeostasis	biological_process	10	2	738	17	11713	0.291127
GO:0007035	vacuolar acidification	biological_process	13	2	738	17	11713	0.291127
GO:0006090	pyruvate metabolic process	biological_process	9	3	738	30	11713	0.292494
GO:0006891	intra-Golgi vesicle-mediated transport	biological_process	8	3	738	30	11713	0.292494
GO:0042338	cuticle development involved in collagen and cuticulin-based cuticle molting cycle	biological_process	7	3	738	30	11713	0.292494
GO:0006937	regulation of muscle contraction	biological_process	8	3	738	30	11713	0.292494
GO:0000122	negative regulation of transcription by RNA polymerase II	biological_process	10	9	738	115	11713	0.29951
GO:0007015	actin filament organization	biological_process	6	4	738	44	11713	0.300025
GO:0015629	actin cytoskeleton	cellular_component	7	4	738	44	11713	0.300025
GO:0003774	motor activity	molecular_function	9	6	738	72	11713	0.300334
GO:0006281	DNA repair	biological_process	8	12	738	160	11713	0.308161
GO:0006520	cellular amino acid metabolic process	biological_process	8	3	738	31	11713	0.310105
GO:0005543	phospholipid binding	molecular_function	5	3	738	31	11713	0.310105
GO:0006487	protein N-linked glycosylation	biological_process	10	3	738	31	11713	0.310105
GO:0000003	reproduction	biological_process	3	6	738	73	11713	0.311546
GO:0006612	protein targeting to membrane	biological_process	12	2	738	18	11713	0.314969
GO:0019752	carboxylic acid metabolic process	biological_process	7	2	738	18	11713	0.314969
GO:0017056	structural constituent of nuclear pore	molecular_function	4	2	738	18	11713	0.314969
GO:0032482	Rab protein signal transduction	biological_process	8	2	738	18	11713	0.314969
GO:0006310	DNA recombination	biological_process	8	2	738	18	11713	0.314969
GO:0000030	mannosyltransferase activity	molecular_function	7	2	738	18	11713	0.314969
GO:0006268	DNA unwinding involved in DNA replication	biological_process	10	2	738	18	11713	0.314969
GO:0005685	U1 snRNP	cellular_component	8	2	738	18	11713	0.314969
GO:1905803	negative regulation of cellular response to manganese ion	biological_process	7	1	738	6	11713	0.323324
GO:0032088	negative regulation of NF-kappaB transcription factor activity	biological_process	7	1	738	6	11713	0.323324
GO:0008750	NAD(P)+ transhydrogenase (AB-specific) activity	molecular_function	8	1	738	6	11713	0.323324
GO:0007096	regulation of exit from mitosis	biological_process	9	1	738	6	11713	0.323324
GO:0035246	peptidyl-arginine N-methylation	biological_process	12	1	738	6	11713	0.323324
GO:0034511	U3 snoRNA binding	molecular_function	8	1	738	6	11713	0.323324
GO:0070679	inositol 1,4,5 trisphosphate binding	molecular_function	6	1	738	6	11713	0.323324
GO:0006283	transcription-coupled nucleotide-excision repair	biological_process	10	1	738	6	11713	0.323324
GO:0071028	nuclear mRNA surveillance	biological_process	12	1	738	6	11713	0.323324
GO:0004823	leucine-tRNA ligase activity	molecular_function	7	1	738	6	11713	0.323324
GO:0042632	cholesterol homeostasis	biological_process	9	1	738	6	11713	0.323324
GO:0090501	RNA phosphodiester bond hydrolysis	biological_process	9	1	738	6	11713	0.323324
GO:0004656	procollagen-proline 4-dioxygenase activity	molecular_function	9	1	738	6	11713	0.323324
GO:0030240	skeletal muscle thin filament assembly	biological_process	7	1	738	6	11713	0.323324
GO:0070765	gamma-secretase complex	cellular_component	6	1	738	6	11713	0.323324
GO:0004805	trehalose-phosphatase activity	molecular_function	9	1	738	6	11713	0.323324
GO:1990502	dense core granule maturation	biological_process	6	1	738	6	11713	0.323324
GO:0010038	response to metal ion	biological_process	6	1	738	6	11713	0.323324
GO:0044666	MLL3/4 complex	cellular_component	7	1	738	6	11713	0.323324
GO:0043023	ribosomal large subunit binding	molecular_function	6	1	738	6	11713	0.323324
GO:0019557	histidine catabolic process to glutamate and formate	biological_process	12	1	738	6	11713	0.323324
GO:0017049	GTP-Rho binding	molecular_function	10	1	738	6	11713	0.323324
GO:0007004	telomere maintenance via telomerase	biological_process	10	1	738	6	11713	0.323324
GO:0070534	protein K63-linked ubiquitination	biological_process	13	1	738	6	11713	0.323324
GO:0048511	rhythmic process	biological_process	3	1	738	6	11713	0.323324
GO:0008135	translation factor activity, RNA binding	molecular_function	7	1	738	6	11713	0.323324
GO:0006429	leucyl-tRNA aminoacylation	biological_process	13	1	738	6	11713	0.323324
GO:0019511	peptidyl-proline hydroxylation	biological_process	10	1	738	6	11713	0.323324
GO:1905516	positive regulation of fertilization	biological_process	7	1	738	6	11713	0.323324
GO:0043412	macromolecule modification	biological_process	6	1	738	6	11713	0.323324
GO:0016765	transferase activity, transferring alkyl or aryl (other than methyl) groups	molecular_function	5	1	738	6	11713	0.323324
GO:0006740	NADPH regeneration	biological_process	6	1	738	6	11713	0.323324
GO:0031519	PcG protein complex	cellular_component	4	1	738	6	11713	0.323324
GO:0000467	exonucleolytic trimming to generate mature 3'-end of 5.8S rRNA from tricistronic rRNA transcript (SSU-rRNA, 5.8S rRNA, LSU-rRNA	biological_process	12	1	738	6	11713	0.323324
GO:0006547	histidine metabolic process	biological_process	10	1	738	6	11713	0.323324
GO:0000123	histone acetyltransferase complex	cellular_component	6	1	738	6	11713	0.323324
GO:0006999	nuclear pore organization	biological_process	7	1	738	6	11713	0.323324
GO:0051091	positive regulation of DNA binding transcription factor activity	biological_process	6	1	738	6	11713	0.323324
GO:0001158	enhancer sequence-specific DNA binding	molecular_function	9	1	738	6	11713	0.323324
GO:0010286	heat acclimation	biological_process	6	1	738	6	11713	0.323324
GO:1903955	positive regulation of protein targeting to mitochondrion	biological_process	10	1	738	6	11713	0.323324
GO:0015631	tubulin binding	molecular_function	6	1	738	6	11713	0.323324
GO:0006072	glycerol-3-phosphate metabolic process	biological_process	8	1	738	6	11713	0.323324
GO:0004528	phosphodiesterase I activity	molecular_function	8	1	738	6	11713	0.323324
GO:1901409	positive regulation of phosphorylation of RNA polymerase II C-terminal domain	biological_process	11	1	738	6	11713	0.323324
GO:0010569	regulation of double-strand break repair via homologous recombination	biological_process	10	1	738	6	11713	0.323324
GO:0048675	axon extension	biological_process	7	1	738	6	11713	0.323324
GO:0042407	cristae formation	biological_process	9	1	738	6	11713	0.323324
GO:0007147	female meiosis II	biological_process	8	1	738	6	11713	0.323324
GO:0004993	G-protein coupled serotonin receptor activity	molecular_function	8	1	738	6	11713	0.323324
GO:0008146	sulfotransferase activity	molecular_function	6	1	738	6	11713	0.323324
GO:0034969	histone arginine methylation	biological_process	12	1	738	6	11713	0.323324
GO:0060378	regulation of brood size	biological_process	5	1	738	6	11713	0.323324
GO:0061404	positive regulation of transcription from RNA polymerase II promoter in response to increased salt	biological_process	14	1	738	6	11713	0.323324
GO:0031119	tRNA pseudouridine synthesis	biological_process	11	1	738	6	11713	0.323324
GO:0046330	positive regulation of JNK cascade	biological_process	13	1	738	6	11713	0.323324
GO:0033179	proton-transporting V-type ATPase, V0 domain	cellular_component	6	1	738	6	11713	0.323324
GO:0031573	intra-S DNA damage checkpoint	biological_process	9	1	738	6	11713	0.323324
GO:0000186	activation of MAPKK activity	biological_process	13	1	738	6	11713	0.323324
GO:0048514	blood vessel morphogenesis	biological_process	6	1	738	6	11713	0.323324
GO:0045333	cellular respiration	biological_process	7	1	738	6	11713	0.323324
GO:0016616	oxidoreductase activity, acting on the CH-OH group of donors, NAD or NADP as acceptor	molecular_function	6	3	738	32	11713	0.327747
GO:0003714	transcription corepressor activity	molecular_function	5	3	738	32	11713	0.327747
GO:0005576	extracellular region	cellular_component	3	20	738	283	11713	0.329374
GO:0005654	nucleoplasm	cellular_component	6	14	738	193	11713	0.331662
GO:0005096	GTPase activator activity	molecular_function	6	10	738	134	11713	0.336717
GO:0007346	regulation of mitotic cell cycle	biological_process	7	2	738	19	11713	0.338625
GO:0006378	mRNA polyadenylation	biological_process	12	2	738	19	11713	0.338625
GO:2000292	regulation of defecation	biological_process	8	2	738	19	11713	0.338625
GO:0016298	lipase activity	molecular_function	6	2	738	19	11713	0.338625
GO:0002009	morphogenesis of an epithelium	biological_process	6	2	738	19	11713	0.338625
GO:0006506	GPI anchor biosynthetic process	biological_process	10	2	738	19	11713	0.338625
GO:0005615	extracellular space	cellular_component	4	19	738	270	11713	0.341957
GO:0022627	cytosolic small ribosomal subunit	cellular_component	8	4	738	47	11713	0.34369
GO:0016788	hydrolase activity, acting on ester bonds	molecular_function	5	3	738	33	11713	0.34538
GO:0048763	calcium-induced calcium release activity	molecular_function	10	3	738	33	11713	0.34538
GO:0033993	response to lipid	biological_process	6	3	738	33	11713	0.34538
GO:0003713	transcription coactivator activity	molecular_function	5	3	738	33	11713	0.34538
GO:0006094	gluconeogenesis	biological_process	9	3	738	33	11713	0.34538
GO:0005219	ryanodine-sensitive calcium-release channel activity	molecular_function	10	3	738	33	11713	0.34538
GO:0016042	lipid catabolic process	biological_process	6	5	738	62	11713	0.35213
GO:0002119	nematode larval development	biological_process	6	17	738	242	11713	0.356521
GO:0032012	regulation of ARF protein signal transduction	biological_process	11	2	738	20	11713	0.362023
GO:0006884	cell volume homeostasis	biological_process	7	2	738	20	11713	0.362023
GO:0003730	mRNA 3'-UTR binding	molecular_function	8	2	738	20	11713	0.362023
GO:0005811	lipid droplet	cellular_component	6	2	738	20	11713	0.362023
GO:0004527	exonuclease activity	molecular_function	7	2	738	20	11713	0.362023
GO:0019531	oxalate transmembrane transporter activity	molecular_function	8	2	738	20	11713	0.362023
GO:0015301	anion:anion antiporter activity	molecular_function	8	2	738	20	11713	0.362023
GO:0070469	respiratory chain	cellular_component	4	2	738	20	11713	0.362023
GO:0008026	ATP-dependent helicase activity	molecular_function	10	2	738	20	11713	0.362023
GO:1903356	positive regulation of distal tip cell migration	biological_process	9	2	738	20	11713	0.362023
GO:0015106	bicarbonate transmembrane transporter activity	molecular_function	8	2	738	20	11713	0.362023
GO:0005819	spindle	cellular_component	6	3	738	34	11713	0.36297
GO:0051209	release of sequestered calcium ion into cytosol	biological_process	8	3	738	34	11713	0.36297
GO:0009263	deoxyribonucleotide biosynthetic process	biological_process	10	1	738	7	11713	0.365981
GO:0008595	anterior/posterior axis specification, embryo	biological_process	7	1	738	7	11713	0.365981
GO:0016274	protein-arginine N-methyltransferase activity	molecular_function	8	1	738	7	11713	0.365981
GO:0032009	early phagosome	cellular_component	9	1	738	7	11713	0.365981
GO:0016618	hydroxypyruvate reductase activity	molecular_function	7	1	738	7	11713	0.365981
GO:0001649	osteoblast differentiation	biological_process	6	1	738	7	11713	0.365981
GO:0016208	AMP binding	molecular_function	5	1	738	7	11713	0.365981
GO:0045494	photoreceptor cell maintenance	biological_process	4	1	738	7	11713	0.365981
GO:0031298	replication fork protection complex	cellular_component	4	1	738	7	11713	0.365981
GO:0031145	anaphase-promoting complex-dependent catabolic process	biological_process	12	1	738	7	11713	0.365981
GO:0005719	nuclear euchromatin	cellular_component	8	1	738	7	11713	0.365981
GO:0016702	oxidoreductase activity, acting on single donors with incorporation of molecular oxygen, incorporation of two atoms of oxygen	molecular_function	6	1	738	7	11713	0.365981
GO:0007254	JNK cascade	biological_process	13	1	738	7	11713	0.365981
GO:0051289	protein homotetramerization	biological_process	9	1	738	7	11713	0.365981
GO:0001966	thigmotaxis	biological_process	5	1	738	7	11713	0.365981
GO:0016925	protein sumoylation	biological_process	11	1	738	7	11713	0.365981
GO:0030267	glyoxylate reductase (NADP) activity	molecular_function	7	1	738	7	11713	0.365981
GO:0030210	heparin biosynthetic process	biological_process	9	1	738	7	11713	0.365981
GO:0010507	negative regulation of autophagy	biological_process	9	1	738	7	11713	0.365981
GO:0070182	DNA polymerase binding	molecular_function	6	1	738	7	11713	0.365981
GO:0030865	cortical cytoskeleton organization	biological_process	7	1	738	7	11713	0.365981
GO:0030695	GTPase regulator activity	molecular_function	6	1	738	7	11713	0.365981
GO:0009298	GDP-mannose biosynthetic process	biological_process	10	1	738	7	11713	0.365981
GO:0031526	brush border membrane	cellular_component	6	1	738	7	11713	0.365981
GO:0004748	ribonucleoside-diphosphate reductase activity, thioredoxin disulfide as acceptor	molecular_function	8	1	738	7	11713	0.365981
GO:0006729	tetrahydrobiopterin biosynthetic process	biological_process	8	1	738	7	11713	0.365981
GO:0043229	intracellular organelle	cellular_component	4	1	738	7	11713	0.365981
GO:0048382	mesendoderm development	biological_process	5	1	738	7	11713	0.365981
GO:0006012	galactose metabolic process	biological_process	8	1	738	7	11713	0.365981
GO:0006777	Mo-molybdopterin cofactor biosynthetic process	biological_process	8	1	738	7	11713	0.365981
GO:0046856	phosphatidylinositol dephosphorylation	biological_process	10	1	738	7	11713	0.365981
GO:0000479	endonucleolytic cleavage of tricistronic rRNA transcript (SSU-rRNA, 5.8S rRNA, LSU-rRNA	biological_process	12	1	738	7	11713	0.365981
GO:0003987	acetate-CoA ligase activity	molecular_function	7	1	738	7	11713	0.365981
GO:0043039	tRNA aminoacylation	biological_process	11	1	738	7	11713	0.365981
GO:0098656	anion transmembrane transport	biological_process	8	1	738	7	11713	0.365981
GO:0010877	lipid transport involved in lipid storage	biological_process	8	1	738	7	11713	0.365981
GO:0019773	proteasome core complex, alpha-subunit complex	cellular_component	4	1	738	7	11713	0.365981
GO:0045773	positive regulation of axon extension	biological_process	8	1	738	7	11713	0.365981
GO:0005826	actomyosin contractile ring	cellular_component	5	1	738	7	11713	0.365981
GO:0034427	nuclear-transcribed mRNA catabolic process, exonucleolytic, 3'-5'	biological_process	13	1	738	7	11713	0.365981
GO:0001843	neural tube closure	biological_process	7	1	738	7	11713	0.365981
GO:0036297	interstrand cross-link repair	biological_process	9	1	738	7	11713	0.365981
GO:0042659	regulation of cell fate specification	biological_process	8	1	738	7	11713	0.365981
GO:0034475	U4 snRNA 3'-end processing	biological_process	13	1	738	7	11713	0.365981
GO:0009086	methionine biosynthetic process	biological_process	11	1	738	7	11713	0.365981
GO:0008328	ionotropic glutamate receptor complex	cellular_component	7	1	738	7	11713	0.365981
GO:0015935	small ribosomal subunit	cellular_component	7	1	738	7	11713	0.365981
GO:0031167	rRNA methylation	biological_process	13	1	738	7	11713	0.365981
GO:0019427	acetyl-CoA biosynthetic process from acetate	biological_process	8	1	738	7	11713	0.365981
GO:0016857	racemase and epimerase activity, acting on carbohydrates and derivatives	molecular_function	6	1	738	7	11713	0.365981
GO:0030010	establishment of cell polarity	biological_process	5	1	738	7	11713	0.365981
GO:0010390	histone monoubiquitination	biological_process	13	1	738	7	11713	0.365981
GO:0019432	triglyceride biosynthetic process	biological_process	10	1	738	7	11713	0.365981
GO:0030899	calcium-dependent ATPase activity	molecular_function	11	1	738	7	11713	0.365981
GO:0043687	post-translational protein modification	biological_process	9	1	738	7	11713	0.365981
GO:0000347	THO complex	cellular_component	4	1	738	7	11713	0.365981
GO:0005432	calcium:sodium antiporter activity	molecular_function	10	1	738	7	11713	0.365981
GO:0004040	amidase activity	molecular_function	7	1	738	7	11713	0.365981
GO:0030590	first cell cycle pseudocleavage	biological_process	5	1	738	7	11713	0.365981
GO:0005971	ribonucleoside-diphosphate reductase complex	cellular_component	7	1	738	7	11713	0.365981
GO:0043001	Golgi to plasma membrane protein transport	biological_process	10	1	738	7	11713	0.365981
GO:0055120	striated muscle dense body	cellular_component	5	11	738	153	11713	0.370142
GO:0030176	integral component of endoplasmic reticulum membrane	cellular_component	7	4	738	49	11713	0.372909
GO:0045893	positive regulation of transcription, DNA-templated	biological_process	9	4	738	49	11713	0.372909
GO:0043068	positive regulation of programmed cell death	biological_process	8	3	738	35	11713	0.380483
GO:0008236	serine-type peptidase activity	molecular_function	6	3	738	35	11713	0.380483
GO:0051536	iron-sulfur cluster binding	molecular_function	5	3	738	35	11713	0.380483
GO:0034704	calcium channel complex	cellular_component	8	3	738	35	11713	0.380483
GO:0008194	UDP-glycosyltransferase activity	molecular_function	6	2	738	21	11713	0.385103
GO:0005741	mitochondrial outer membrane	cellular_component	6	2	738	21	11713	0.385103
GO:0018242	protein O-linked glycosylation via serine	biological_process	11	2	738	21	11713	0.385103
GO:0015701	bicarbonate transport	biological_process	9	2	738	21	11713	0.385103
GO:0006914	autophagy	biological_process	6	2	738	21	11713	0.385103
GO:0015379	potassium:chloride symporter activity	molecular_function	10	2	738	21	11713	0.385103
GO:0040027	negative regulation of vulval development	biological_process	10	2	738	21	11713	0.385103
GO:0015116	sulfate transmembrane transporter activity	molecular_function	8	2	738	21	11713	0.385103
GO:0016627	oxidoreductase activity, acting on the CH-CH group of donors	molecular_function	5	2	738	21	11713	0.385103
GO:0006302	double-strand break repair	biological_process	9	2	738	21	11713	0.385103
GO:0018243	protein O-linked glycosylation via threonine	biological_process	11	2	738	21	11713	0.385103
GO:0016266	O-glycan processing	biological_process	11	2	738	21	11713	0.385103
GO:0008285	negative regulation of cell proliferation	biological_process	7	2	738	21	11713	0.385103
GO:0004653	polypeptide N-acetylgalactosaminyltransferase activity	molecular_function	8	2	738	21	11713	0.385103
GO:0016757	transferase activity, transferring glycosyl groups	molecular_function	5	10	738	140	11713	0.387992
GO:0018996	molting cycle, collagen and cuticulin-based cuticle	biological_process	5	6	738	80	11713	0.391314
GO:0003735	structural constituent of ribosome	molecular_function	4	12	738	171	11713	0.3926
GO:0016020	membrane	cellular_component	3	179	738	2787	11713	0.395393
GO:0000151	ubiquitin ligase complex	cellular_component	5	3	738	36	11713	0.397888
GO:0033365	protein localization to organelle	biological_process	7	3	738	36	11713	0.397888
GO:0007281	germ cell development	biological_process	5	3	738	36	11713	0.397888
GO:0030425	dendrite	cellular_component	6	6	738	81	11713	0.402769
GO:0045737	positive regulation of cyclin-dependent protein serine/threonine kinase activity	biological_process	13	1	738	8	11713	0.405952
GO:0005125	cytokine activity	molecular_function	7	1	738	8	11713	0.405952
GO:0050803	regulation of synapse structure or activity	biological_process	5	1	738	8	11713	0.405952
GO:0017147	Wnt-protein binding	molecular_function	5	1	738	8	11713	0.405952
GO:0007220	Notch receptor processing	biological_process	8	1	738	8	11713	0.405952
GO:0005275	amine transmembrane transporter activity	molecular_function	5	1	738	8	11713	0.405952
GO:1903507	negative regulation of nucleic acid-templated transcription	biological_process	10	1	738	8	11713	0.405952
GO:0032006	regulation of TOR signaling	biological_process	9	1	738	8	11713	0.405952
GO:0007173	epidermal growth factor receptor signaling pathway	biological_process	9	1	738	8	11713	0.405952
GO:0034514	mitochondrial unfolded protein response	biological_process	8	1	738	8	11713	0.405952
GO:0016460	myosin II complex	cellular_component	5	1	738	8	11713	0.405952
GO:0070847	core mediator complex	cellular_component	7	1	738	8	11713	0.405952
GO:0036066	protein O-linked fucosylation	biological_process	11	1	738	8	11713	0.405952
GO:1901216	positive regulation of neuron death	biological_process	8	1	738	8	11713	0.405952
GO:0000187	activation of MAPK activity	biological_process	13	1	738	8	11713	0.405952
GO:0005687	U4 snRNP	cellular_component	8	1	738	8	11713	0.405952
GO:0005680	anaphase-promoting complex	cellular_component	7	1	738	8	11713	0.405952
GO:0007095	mitotic G2 DNA damage checkpoint	biological_process	9	1	738	8	11713	0.405952
GO:0019363	pyridine nucleotide biosynthetic process	biological_process	8	1	738	8	11713	0.405952
GO:0004530	deoxyribonuclease I activity	molecular_function	10	1	738	8	11713	0.405952
GO:0030234	enzyme regulator activity	molecular_function	4	1	738	8	11713	0.405952
GO:0048013	ephrin receptor signaling pathway	biological_process	8	1	738	8	11713	0.405952
GO:0015711	organic anion transport	biological_process	8	1	738	8	11713	0.405952
GO:0005761	mitochondrial ribosome	cellular_component	8	1	738	8	11713	0.405952
GO:0061065	regulation of dauer larval development	biological_process	9	1	738	8	11713	0.405952
GO:0031545	peptidyl-proline 4-dioxygenase activity	molecular_function	8	1	738	8	11713	0.405952
GO:0042162	telomeric DNA binding	molecular_function	8	1	738	8	11713	0.405952
GO:0000400	four-way junction DNA binding	molecular_function	8	1	738	8	11713	0.405952
GO:0015226	carnitine transmembrane transporter activity	molecular_function	9	1	738	8	11713	0.405952
GO:0035545	determination of left/right asymmetry in nervous system	biological_process	8	1	738	8	11713	0.405952
GO:0000175	3'-5'-exoribonuclease activity	molecular_function	9	1	738	8	11713	0.405952
GO:0017119	Golgi transport complex	cellular_component	7	1	738	8	11713	0.405952
GO:0004860	protein kinase inhibitor activity	molecular_function	7	1	738	8	11713	0.405952
GO:0060048	cardiac muscle contraction	biological_process	8	1	738	8	11713	0.405952
GO:0031932	TORC2 complex	cellular_component	4	1	738	8	11713	0.405952
GO:0006995	cellular response to nitrogen starvation	biological_process	9	1	738	8	11713	0.405952
GO:0032116	SMC loading complex	cellular_component	4	1	738	8	11713	0.405952
GO:0001046	core promoter sequence-specific DNA binding	molecular_function	9	1	738	8	11713	0.405952
GO:0003009	skeletal muscle contraction	biological_process	8	1	738	8	11713	0.405952
GO:0043197	dendritic spine	cellular_component	7	1	738	8	11713	0.405952
GO:0048856	anatomical structure development	biological_process	4	1	738	8	11713	0.405952
GO:0000082	G1/S transition of mitotic cell cycle	biological_process	7	1	738	8	11713	0.405952
GO:0006501	C-terminal protein lipidation	biological_process	10	1	738	8	11713	0.405952
GO:0035264	multicellular organism growth	biological_process	4	2	738	22	11713	0.407811
GO:1902600	proton transmembrane transport	biological_process	9	2	738	22	11713	0.407811
GO:0071949	FAD binding	molecular_function	7	2	738	22	11713	0.407811
GO:0018108	peptidyl-tyrosine phosphorylation	biological_process	10	2	738	22	11713	0.407811
GO:0016491	oxidoreductase activity	molecular_function	4	25	738	375	11713	0.414178
GO:0050660	flavin adenine dinucleotide binding	molecular_function	6	6	738	82	11713	0.414209
GO:0005089	Rho guanyl-nucleotide exchange factor activity	molecular_function	9	3	738	37	11713	0.415157
GO:0016579	protein deubiquitination	biological_process	9	3	738	37	11713	0.415157
GO:0005769	early endosome	cellular_component	8	4	738	52	11713	0.416493
GO:0043565	sequence-specific DNA binding	molecular_function	7	10	738	144	11713	0.422487
GO:0022857	transmembrane transporter activity	molecular_function	4	7	738	98	11713	0.422679
GO:0006904	vesicle docking involved in exocytosis	biological_process	7	2	738	23	11713	0.430103
GO:0009306	protein secretion	biological_process	10	2	738	23	11713	0.430103
GO:0004402	histone acetyltransferase activity	molecular_function	11	2	738	23	11713	0.430103
GO:0017048	Rho GTPase binding	molecular_function	9	3	738	38	11713	0.432264
GO:0016021	integral component of membrane	cellular_component	5	166	738	2600	11713	0.435994
GO:0031430	M band	cellular_component	5	6	738	84	11713	0.437009
GO:0030136	clathrin-coated vesicle	cellular_component	8	1	738	9	11713	0.443407
GO:0045026	plasma membrane fusion	biological_process	7	1	738	9	11713	0.443407
GO:0006030	chitin metabolic process	biological_process	7	1	738	9	11713	0.443407
GO:0043966	histone H3 acetylation	biological_process	11	1	738	9	11713	0.443407
GO:0019556	histidine catabolic process to glutamate and formamide	biological_process	12	1	738	9	11713	0.443407
GO:0043138	3'-5' DNA helicase activity	molecular_function	11	1	738	9	11713	0.443407
GO:0005861	troponin complex	cellular_component	4	1	738	9	11713	0.443407
GO:0034497	protein localization to phagophore assembly site	biological_process	7	1	738	9	11713	0.443407
GO:0005049	nuclear export signal receptor activity	molecular_function	5	1	738	9	11713	0.443407
GO:0031532	actin cytoskeleton reorganization	biological_process	8	1	738	9	11713	0.443407
GO:0031098	stress-activated protein kinase signaling cascade	biological_process	6	1	738	9	11713	0.443407
GO:0005905	clathrin-coated pit	cellular_component	4	1	738	9	11713	0.443407
GO:0031466	Cul5-RING ubiquitin ligase complex	cellular_component	7	1	738	9	11713	0.443407
GO:0031941	filamentous actin	cellular_component	4	1	738	9	11713	0.443407
GO:0040039	inductive cell migration	biological_process	7	1	738	9	11713	0.443407
GO:0046939	nucleotide phosphorylation	biological_process	8	1	738	9	11713	0.443407
GO:0030688	preribosome, small subunit precursor	cellular_component	6	1	738	9	11713	0.443407
GO:0048337	positive regulation of mesodermal cell fate specification	biological_process	10	1	738	9	11713	0.443407
GO:0001556	oocyte maturation	biological_process	5	1	738	9	11713	0.443407
GO:1902742	apoptotic process involved in development	biological_process	7	1	738	9	11713	0.443407
GO:0034607	turning behavior involved in mating	biological_process	6	1	738	9	11713	0.443407
GO:0046622	positive regulation of organ growth	biological_process	8	1	738	9	11713	0.443407
GO:0080008	Cul4-RING E3 ubiquitin ligase complex	cellular_component	7	1	738	9	11713	0.443407
GO:0009116	nucleoside metabolic process	biological_process	8	1	738	9	11713	0.443407
GO:0090038	negative regulation of protein kinase C signaling	biological_process	10	1	738	9	11713	0.443407
GO:0008235	metalloexopeptidase activity	molecular_function	8	1	738	9	11713	0.443407
GO:0019509	L-methionine salvage from methylthioadenosine	biological_process	12	1	738	9	11713	0.443407
GO:0045047	protein targeting to ER	biological_process	12	1	738	9	11713	0.443407
GO:0043086	negative regulation of catalytic activity	biological_process	6	1	738	9	11713	0.443407
GO:0001055	RNA polymerase II activity	molecular_function	10	1	738	9	11713	0.443407
GO:0005452	inorganic anion exchanger activity	molecular_function	8	1	738	9	11713	0.443407
GO:0048268	clathrin coat assembly	biological_process	8	1	738	9	11713	0.443407
GO:1903361	protein localization to basolateral plasma membrane	biological_process	8	1	738	9	11713	0.443407
GO:0042276	error-prone translesion synthesis	biological_process	11	1	738	9	11713	0.443407
GO:0005923	bicellular tight junction	cellular_component	6	1	738	9	11713	0.443407
GO:0010923	negative regulation of phosphatase activity	biological_process	11	1	738	9	11713	0.443407
GO:0030317	flagellated sperm motility	biological_process	5	1	738	9	11713	0.443407
GO:0045732	positive regulation of protein catabolic process	biological_process	8	1	738	9	11713	0.443407
GO:0005813	centrosome	cellular_component	7	6	738	85	11713	0.448351
GO:0016874	ligase activity	molecular_function	4	6	738	85	11713	0.448351
GO:0003743	translation initiation factor activity	molecular_function	8	3	738	39	11713	0.449185
GO:0050839	cell adhesion molecule binding	molecular_function	5	2	738	24	11713	0.451941
GO:0006644	phospholipid metabolic process	biological_process	7	2	738	24	11713	0.451941
GO:0046540	U4/U6 x U5 tri-snRNP complex	cellular_component	9	2	738	24	11713	0.451941
GO:0043231	intracellular membrane-bounded organelle	cellular_component	5	10	738	148	11713	0.456921
GO:0006915	apoptotic process	biological_process	6	4	738	55	11713	0.459357
GO:0006810	transport	biological_process	5	43	738	668	11713	0.464721
GO:0043401	steroid hormone mediated signaling pathway	biological_process	6	3	738	40	11713	0.465897
GO:0035023	regulation of Rho protein signal transduction	biological_process	11	3	738	40	11713	0.465897
GO:0030414	peptidase inhibitor activity	molecular_function	6	2	738	25	11713	0.473293
GO:0006909	phagocytosis	biological_process	7	2	738	25	11713	0.473293
GO:0006273	lagging strand elongation	biological_process	10	2	738	25	11713	0.473293
GO:0050790	regulation of catalytic activity	biological_process	5	2	738	25	11713	0.473293
GO:0004843	thiol-dependent ubiquitin-specific protease activity	molecular_function	10	2	738	25	11713	0.473293
GO:0010466	negative regulation of peptidase activity	biological_process	10	2	738	25	11713	0.473293
GO:0007274	neuromuscular synaptic transmission	biological_process	10	2	738	25	11713	0.473293
GO:0005789	endoplasmic reticulum membrane	cellular_component	5	11	738	166	11713	0.476407
GO:0005575	cellular_component	cellular_component	2	15	738	229	11713	0.476739
GO:0006974	cellular response to DNA damage stimulus	biological_process	6	8	738	119	11713	0.477741
GO:0046959	habituation	biological_process	7	1	738	10	11713	0.478503
GO:0009790	embryo development	biological_process	5	1	738	10	11713	0.478503
GO:0060071	Wnt signaling pathway, planar cell polarity pathway	biological_process	9	1	738	10	11713	0.478503
GO:0003712	transcription cofactor activity	molecular_function	4	1	738	10	11713	0.478503
GO:0070509	calcium ion import	biological_process	11	1	738	10	11713	0.478503
GO:1902667	regulation of axon guidance	biological_process	10	1	738	10	11713	0.478503
GO:0004176	ATP-dependent peptidase activity	molecular_function	11	1	738	10	11713	0.478503
GO:1903354	regulation of distal tip cell migration	biological_process	8	1	738	10	11713	0.478503
GO:0008202	steroid metabolic process	biological_process	6	1	738	10	11713	0.478503
GO:0048609	multicellular organismal reproductive process	biological_process	4	1	738	10	11713	0.478503
GO:0046513	ceramide biosynthetic process	biological_process	10	1	738	10	11713	0.478503
GO:0002020	protease binding	molecular_function	6	1	738	10	11713	0.478503
GO:0007187	G-protein coupled receptor signaling pathway, coupled to cyclic nucleotide second messenger	biological_process	6	1	738	10	11713	0.478503
GO:0009966	regulation of signal transduction	biological_process	7	1	738	10	11713	0.478503
GO:0006751	glutathione catabolic process	biological_process	9	1	738	10	11713	0.478503
GO:0007189	adenylate cyclase-activating G-protein coupled receptor signaling pathway	biological_process	8	1	738	10	11713	0.478503
GO:0005773	vacuole	cellular_component	6	1	738	10	11713	0.478503
GO:0007052	mitotic spindle organization	biological_process	9	1	738	10	11713	0.478503
GO:0050775	positive regulation of dendrite morphogenesis	biological_process	10	1	738	10	11713	0.478503
GO:0044255	cellular lipid metabolic process	biological_process	6	1	738	10	11713	0.478503
GO:0006471	protein ADP-ribosylation	biological_process	9	1	738	10	11713	0.478503
GO:0008409	5'-3' exonuclease activity	molecular_function	8	1	738	10	11713	0.478503
GO:0070072	vacuolar proton-transporting V-type ATPase complex assembly	biological_process	10	1	738	10	11713	0.478503
GO:0004791	thioredoxin-disulfide reductase activity	molecular_function	7	1	738	10	11713	0.478503
GO:0009611	response to wounding	biological_process	5	1	738	10	11713	0.478503
GO:1905608	positive regulation of presynapse assembly	biological_process	8	1	738	10	11713	0.478503
GO:0016075	rRNA catabolic process	biological_process	11	1	738	10	11713	0.478503
GO:0000910	cytokinesis	biological_process	5	1	738	10	11713	0.478503
GO:0010884	positive regulation of lipid storage	biological_process	6	1	738	10	11713	0.478503
GO:0032007	negative regulation of TOR signaling	biological_process	10	1	738	10	11713	0.478503
GO:0016604	nuclear body	cellular_component	7	1	738	10	11713	0.478503
GO:0003950	NAD+ ADP-ribosyltransferase activity	molecular_function	7	1	738	10	11713	0.478503
GO:0007420	brain development	biological_process	6	1	738	10	11713	0.478503
GO:0055059	asymmetric neuroblast division	biological_process	6	1	738	10	11713	0.478503
GO:0008198	ferrous iron binding	molecular_function	9	1	738	10	11713	0.478503
GO:0000422	autophagy of mitochondrion	biological_process	7	2	738	26	11713	0.494135
GO:0005686	U2 snRNP	cellular_component	8	2	738	26	11713	0.494135
GO:0032504	multicellular organism reproduction	biological_process	4	2	738	26	11713	0.494135
GO:0051287	NAD binding	molecular_function	6	2	738	26	11713	0.494135
GO:0003910	DNA ligase (ATP) activity	molecular_function	7	2	738	26	11713	0.494135
GO:0030056	hemidesmosome	cellular_component	5	2	738	26	11713	0.494135
GO:0051103	DNA ligation involved in DNA repair	biological_process	9	2	738	26	11713	0.494135
GO:0034399	nuclear periphery	cellular_component	6	2	738	26	11713	0.494135
GO:0060465	pharynx development	biological_process	5	3	738	42	11713	0.498619
GO:0015078	proton transmembrane transporter activity	molecular_function	9	1	738	11	11713	0.511389
GO:0016442	RISC complex	cellular_component	6	1	738	11	11713	0.511389
GO:0090325	regulation of locomotion involved in locomotory behavior	biological_process	6	1	738	11	11713	0.511389
GO:0015937	coenzyme A biosynthetic process	biological_process	8	1	738	11	11713	0.511389
GO:0006518	peptide metabolic process	biological_process	7	1	738	11	11713	0.511389
GO:0032008	positive regulation of TOR signaling	biological_process	10	1	738	11	11713	0.511389
GO:0005778	peroxisomal membrane	cellular_component	8	1	738	11	11713	0.511389
GO:0019933	cAMP-mediated signaling	biological_process	8	1	738	11	11713	0.511389
GO:0048843	negative regulation of axon extension involved in axon guidance	biological_process	9	1	738	11	11713	0.511389
GO:1904811	positive regulation of dense core granule transport	biological_process	10	1	738	11	11713	0.511389
GO:2000785	regulation of autophagosome assembly	biological_process	10	1	738	11	11713	0.511389
GO:0034088	maintenance of mitotic sister chromatid cohesion	biological_process	6	1	738	11	11713	0.511389
GO:0090326	positive regulation of locomotion involved in locomotory behavior	biological_process	7	1	738	11	11713	0.511389
GO:0002244	hematopoietic progenitor cell differentiation	biological_process	6	1	738	11	11713	0.511389
GO:0032147	activation of protein kinase activity	biological_process	12	1	738	11	11713	0.511389
GO:0000159	protein phosphatase type 2A complex	cellular_component	5	1	738	11	11713	0.511389
GO:0045335	phagocytic vesicle	cellular_component	8	1	738	11	11713	0.511389
GO:0010212	response to ionizing radiation	biological_process	6	1	738	11	11713	0.511389
GO:0005978	glycogen biosynthetic process	biological_process	10	1	738	11	11713	0.511389
GO:0006325	chromatin organization	biological_process	5	1	738	11	11713	0.511389
GO:0032590	dendrite membrane	cellular_component	7	1	738	11	11713	0.511389
GO:0051233	spindle midzone	cellular_component	6	1	738	11	11713	0.511389
GO:0006469	negative regulation of protein kinase activity	biological_process	11	1	738	11	11713	0.511389
GO:0008344	adult locomotory behavior	biological_process	5	1	738	11	11713	0.511389
GO:0004674	protein serine/threonine kinase activity	molecular_function	8	18	738	282	11713	0.512715
GO:0003707	steroid hormone receptor activity	molecular_function	5	2	738	27	11713	0.514445
GO:0016573	histone acetylation	biological_process	10	2	738	27	11713	0.514445
GO:0006890	retrograde vesicle-mediated transport, Golgi to ER	biological_process	8	2	738	27	11713	0.514445
GO:0006606	protein import into nucleus	biological_process	11	2	738	27	11713	0.514445
GO:0005788	endoplasmic reticulum lumen	cellular_component	7	2	738	27	11713	0.514445
GO:0007219	Notch signaling pathway	biological_process	6	2	738	27	11713	0.514445
GO:0040025	vulval development	biological_process	7	3	738	43	11713	0.514595
GO:0016569	covalent chromatin modification	biological_process	6	4	738	59	11713	0.514691
GO:0008150	biological_process	biological_process	2	11	738	171	11713	0.516622
GO:0048471	perinuclear region of cytoplasm	cellular_component	6	8	738	124	11713	0.524996
GO:0005747	mitochondrial respiratory chain complex I	cellular_component	7	2	738	28	11713	0.534208
GO:0035262	gonad morphogenesis	biological_process	5	2	738	28	11713	0.534208
GO:0090502	RNA phosphodiester bond hydrolysis, endonucleolytic	biological_process	10	2	738	28	11713	0.534208
GO:0000178	exosome (RNase complex	cellular_component	5	1	738	12	11713	0.542204
GO:0000177	cytoplasmic exosome (RNase complex	cellular_component	6	1	738	12	11713	0.542204
GO:0102337	3-oxo-cerotoyl-CoA synthase activity	molecular_function	7	1	738	12	11713	0.542204
GO:0034599	cellular response to oxidative stress	biological_process	6	1	738	12	11713	0.542204
GO:0005776	autophagosome	cellular_component	7	1	738	12	11713	0.542204
GO:0019894	kinesin binding	molecular_function	6	1	738	12	11713	0.542204
GO:0030728	ovulation	biological_process	5	1	738	12	11713	0.542204
GO:0102338	3-oxo-lignoceronyl-CoA synthase activity	molecular_function	7	1	738	12	11713	0.542204
GO:0072327	vulval cell fate specification	biological_process	6	1	738	12	11713	0.542204
GO:0005720	nuclear heterochromatin	cellular_component	8	1	738	12	11713	0.542204
GO:1903539	protein localization to postsynaptic membrane	biological_process	7	1	738	12	11713	0.542204
GO:0017151	DEAD/H-box RNA helicase binding	molecular_function	6	1	738	12	11713	0.542204
GO:0006479	protein methylation	biological_process	10	1	738	12	11713	0.542204
GO:0030027	lamellipodium	cellular_component	6	1	738	12	11713	0.542204
GO:0006611	protein export from nucleus	biological_process	11	1	738	12	11713	0.542204
GO:0035064	methylated histone binding	molecular_function	6	1	738	12	11713	0.542204
GO:0005545	1-phosphatidylinositol binding	molecular_function	7	1	738	12	11713	0.542204
GO:0070403	NAD+ binding	molecular_function	6	1	738	12	11713	0.542204
GO:0047485	protein N-terminus binding	molecular_function	5	1	738	12	11713	0.542204
GO:0102336	3-oxo-arachidoyl-CoA synthase activity	molecular_function	7	1	738	12	11713	0.542204
GO:0031143	pseudopodium	cellular_component	6	1	738	12	11713	0.542204
GO:1901076	positive regulation of engulfment of apoptotic cell	biological_process	10	1	738	12	11713	0.542204
GO:0005665	DNA-directed RNA polymerase II, core complex	cellular_component	7	1	738	12	11713	0.542204
GO:0102756	very-long-chain 3-ketoacyl-CoA synthase activity	molecular_function	7	1	738	12	11713	0.542204
GO:0003988	acetyl-CoA C-acyltransferase activity	molecular_function	8	1	738	12	11713	0.542204
GO:0008652	cellular amino acid biosynthetic process	biological_process	9	1	738	12	11713	0.542204
GO:0008053	mitochondrial fusion	biological_process	7	1	738	12	11713	0.542204
GO:0008138	protein tyrosine/serine/threonine phosphatase activity	molecular_function	9	1	738	12	11713	0.542204
GO:0009408	response to heat	biological_process	5	3	738	45	11713	0.545707
GO:0051260	protein homooligomerization	biological_process	8	2	738	29	11713	0.553412
GO:0006413	translational initiation	biological_process	5	3	738	46	11713	0.56082
GO:0045087	innate immune response	biological_process	5	8	738	128	11713	0.561665
GO:0003674	molecular_function	molecular_function	2	16	738	258	11713	0.563763
GO:0016567	protein ubiquitination	biological_process	11	7	738	112	11713	0.564546
GO:0000790	nuclear chromatin	cellular_component	7	4	738	63	11713	0.56726
GO:0040034	regulation of development, heterochronic	biological_process	6	1	738	13	11713	0.571078
GO:0045747	positive regulation of Notch signaling pathway	biological_process	9	1	738	13	11713	0.571078
GO:0017112	Rab guanyl-nucleotide exchange factor activity	molecular_function	9	1	738	13	11713	0.571078
GO:0048815	hermaphrodite genitalia morphogenesis	biological_process	6	1	738	13	11713	0.571078
GO:0019367	fatty acid elongation, saturated fatty acid	biological_process	12	1	738	13	11713	0.571078
GO:0006997	nucleus organization	biological_process	6	1	738	13	11713	0.571078
GO:0015485	cholesterol binding	molecular_function	7	1	738	13	11713	0.571078
GO:0031435	mitogen-activated protein kinase kinase kinase binding	molecular_function	8	1	738	13	11713	0.571078
GO:0016471	vacuolar proton-transporting V-type ATPase complex	cellular_component	7	1	738	13	11713	0.571078
GO:0034625	fatty acid elongation, monounsaturated fatty acid	biological_process	13	1	738	13	11713	0.571078
GO:0005977	glycogen metabolic process	biological_process	9	1	738	13	11713	0.571078
GO:0035094	response to nicotine	biological_process	6	1	738	13	11713	0.571078
GO:0009451	RNA modification	biological_process	9	1	738	13	11713	0.571078
GO:0008514	organic anion transmembrane transporter activity	molecular_function	7	1	738	13	11713	0.571078
GO:0030511	positive regulation of transforming growth factor beta receptor signaling pathway	biological_process	10	1	738	13	11713	0.571078
GO:0034626	fatty acid elongation, polyunsaturated fatty acid	biological_process	13	1	738	13	11713	0.571078
GO:0045197	establishment or maintenance of epithelial cell apical/basal polarity	biological_process	7	1	738	13	11713	0.571078
GO:0009922	fatty acid elongase activity	molecular_function	8	1	738	13	11713	0.571078
GO:0035046	pronuclear migration	biological_process	8	1	738	13	11713	0.571078
GO:0001891	phagocytic cup	cellular_component	5	1	738	13	11713	0.571078
GO:0006913	nucleocytoplasmic transport	biological_process	8	1	738	13	11713	0.571078
GO:0005251	delayed rectifier potassium channel activity	molecular_function	10	1	738	13	11713	0.571078
GO:0051056	regulation of small GTPase mediated signal transduction	biological_process	9	1	738	13	11713	0.571078
GO:0030162	regulation of proteolysis	biological_process	8	1	738	13	11713	0.571078
GO:0040014	regulation of multicellular organism growth	biological_process	7	2	738	30	11713	0.572049
GO:0042981	regulation of apoptotic process	biological_process	8	2	738	30	11713	0.572049
GO:0019904	protein domain specific binding	molecular_function	5	3	738	47	11713	0.575624
GO:0001764	neuron migration	biological_process	7	3	738	47	11713	0.575624
GO:0003777	microtubule motor activity	molecular_function	10	3	738	47	11713	0.575624
GO:0006869	lipid transport	biological_process	7	3	738	47	11713	0.575624
GO:0007155	cell adhesion	biological_process	4	8	738	130	11713	0.579536
GO:0006357	regulation of transcription by RNA polymerase II	biological_process	9	8	738	130	11713	0.579536
GO:0000278	mitotic cell cycle	biological_process	5	4	738	64	11713	0.579902
GO:0098869	cellular oxidant detoxification	biological_process	5	4	738	64	11713	0.579902
GO:0008092	cytoskeletal protein binding	molecular_function	5	2	738	31	11713	0.590114
GO:0055037	recycling endosome	cellular_component	8	2	738	31	11713	0.590114
GO:0000724	double-strand break repair via homologous recombination	biological_process	10	2	738	31	11713	0.590114
GO:0004519	endonuclease activity	molecular_function	7	2	738	31	11713	0.590114
GO:0016485	protein processing	biological_process	8	2	738	31	11713	0.590114
GO:0000166	nucleotide binding	molecular_function	5	54	738	878	11713	0.597174
GO:0055077	gap junction hemi-channel activity	molecular_function	8	1	738	14	11713	0.598133
GO:0051028	mRNA transport	biological_process	10	1	738	14	11713	0.598133
GO:0001666	response to hypoxia	biological_process	5	1	738	14	11713	0.598133
GO:1990834	response to odorant	biological_process	5	1	738	14	11713	0.598133
GO:0007213	G-protein coupled acetylcholine receptor signaling pathway	biological_process	6	1	738	14	11713	0.598133
GO:0043053	dauer entry	biological_process	6	1	738	14	11713	0.598133
GO:0006400	tRNA modification	biological_process	12	1	738	14	11713	0.598133
GO:0005244	voltage-gated ion channel activity	molecular_function	9	1	738	14	11713	0.598133
GO:0006379	mRNA cleavage	biological_process	10	1	738	14	11713	0.598133
GO:0006950	response to stress	biological_process	4	1	738	14	11713	0.598133
GO:2000114	regulation of establishment of cell polarity	biological_process	7	1	738	14	11713	0.598133
GO:0051879	Hsp90 protein binding	molecular_function	6	1	738	14	11713	0.598133
GO:0030991	intraciliary transport particle A	cellular_component	4	1	738	14	11713	0.598133
GO:0031146	SCF-dependent proteasomal ubiquitin-dependent protein catabolic process	biological_process	12	1	738	14	11713	0.598133
GO:0009435	NAD biosynthetic process	biological_process	10	1	738	14	11713	0.598133
GO:0009982	pseudouridine synthase activity	molecular_function	6	1	738	14	11713	0.598133
GO:0015035	protein disulfide oxidoreductase activity	molecular_function	7	1	738	14	11713	0.598133
GO:0004521	endoribonuclease activity	molecular_function	8	1	738	14	11713	0.598133
GO:0007548	sex differentiation	biological_process	5	1	738	14	11713	0.598133
GO:0012501	programmed cell death	biological_process	5	1	738	14	11713	0.598133
GO:0003857	3-hydroxyacyl-CoA dehydrogenase activity	molecular_function	7	1	738	14	11713	0.598133
GO:0000387	spliceosomal snRNP assembly	biological_process	9	1	738	14	11713	0.598133
GO:0032228	regulation of synaptic transmission, GABAergic	biological_process	9	1	738	14	11713	0.598133
GO:0071526	semaphorin-plexin signaling pathway	biological_process	6	1	738	14	11713	0.598133
GO:0008076	voltage-gated potassium channel complex	cellular_component	9	1	738	14	11713	0.598133
GO:0048813	dendrite morphogenesis	biological_process	9	1	738	14	11713	0.598133
GO:0006629	lipid metabolic process	biological_process	5	11	738	182	11713	0.601301
GO:0009055	electron transfer activity	molecular_function	5	3	738	49	11713	0.604278
GO:0043051	regulation of pharyngeal pumping	biological_process	8	4	738	66	11713	0.604539
GO:0005682	U5 snRNP	cellular_component	8	2	738	32	11713	0.607605
GO:0005783	endoplasmic reticulum	cellular_component	6	20	738	331	11713	0.611021
GO:0005516	calmodulin binding	molecular_function	5	4	738	67	11713	0.616523
GO:0008134	transcription factor binding	molecular_function	5	5	738	84	11713	0.616952
GO:0035725	sodium ion transmembrane transport	biological_process	10	3	738	50	11713	0.618116
GO:0007154	cell communication	biological_process	4	1	738	15	11713	0.623484
GO:0004525	ribonuclease III activity	molecular_function	10	1	738	15	11713	0.623484
GO:0030307	positive regulation of cell growth	biological_process	7	1	738	15	11713	0.623484
GO:0042542	response to hydrogen peroxide	biological_process	7	1	738	15	11713	0.623484
GO:0001054	RNA polymerase I activity	molecular_function	10	1	738	15	11713	0.623484
GO:0048749	compound eye development	biological_process	8	1	738	15	11713	0.623484
GO:0031267	small GTPase binding	molecular_function	7	1	738	15	11713	0.623484
GO:0031418	L-ascorbic acid binding	molecular_function	6	1	738	15	11713	0.623484
GO:0032496	response to lipopolysaccharide	biological_process	7	1	738	15	11713	0.623484
GO:0006955	immune response	biological_process	4	1	738	15	11713	0.623484
GO:0043652	engulfment of apoptotic cell	biological_process	9	1	738	15	11713	0.623484
GO:0030335	positive regulation of cell migration	biological_process	8	1	738	15	11713	0.623484
GO:0005736	DNA-directed RNA polymerase I complex	cellular_component	7	1	738	15	11713	0.623484
GO:0000723	telomere maintenance	biological_process	8	1	738	15	11713	0.623484
GO:0030030	cell projection organization	biological_process	5	1	738	15	11713	0.623484
GO:0034605	cellular response to heat	biological_process	6	1	738	15	11713	0.623484
GO:0006541	glutamine metabolic process	biological_process	11	1	738	15	11713	0.623484
GO:0016773	phosphotransferase activity, alcohol group as acceptor	molecular_function	6	1	738	15	11713	0.623484
GO:0006309	apoptotic DNA fragmentation	biological_process	10	1	738	15	11713	0.623484
GO:0008201	heparin binding	molecular_function	6	1	738	15	11713	0.623484
GO:0051539	4 iron, 4 sulfur cluster binding	molecular_function	6	2	738	33	11713	0.624523
GO:0008289	lipid binding	molecular_function	4	4	738	68	11713	0.628278
GO:0003779	actin binding	molecular_function	6	9	738	154	11713	0.640738
GO:0008022	protein C-terminus binding	molecular_function	5	2	738	34	11713	0.64087
GO:0005267	potassium channel activity	molecular_function	8	2	738	34	11713	0.64087
GO:0005777	peroxisome	cellular_component	7	2	738	34	11713	0.64087
GO:0042734	presynaptic membrane	cellular_component	5	2	738	34	11713	0.64087
GO:0005770	late endosome	cellular_component	8	2	738	34	11713	0.64087
GO:0005667	transcription factor complex	cellular_component	4	3	738	52	11713	0.644793
GO:0009653	anatomical structure morphogenesis	biological_process	4	1	738	16	11713	0.647237
GO:0052696	flavonoid glucuronidation	biological_process	6	1	738	16	11713	0.647237
GO:0007064	mitotic sister chromatid cohesion	biological_process	6	1	738	16	11713	0.647237
GO:0031054	pre-miRNA processing	biological_process	11	1	738	16	11713	0.647237
GO:0040019	positive regulation of embryonic development	biological_process	8	1	738	16	11713	0.647237
GO:0007610	behavior	biological_process	3	1	738	16	11713	0.647237
GO:0009411	response to UV	biological_process	7	1	738	16	11713	0.647237
GO:0006414	translational elongation	biological_process	8	1	738	16	11713	0.647237
GO:0030422	production of siRNA involved in RNA interference	biological_process	12	1	738	16	11713	0.647237
GO:0000070	mitotic sister chromatid segregation	biological_process	8	1	738	16	11713	0.647237
GO:0071577	zinc II ion transmembrane transport	biological_process	11	1	738	16	11713	0.647237
GO:0004300	enoyl-CoA hydratase activity	molecular_function	7	1	738	16	11713	0.647237
GO:0048814	regulation of dendrite morphogenesis	biological_process	9	1	738	16	11713	0.647237
GO:0042744	hydrogen peroxide catabolic process	biological_process	8	1	738	16	11713	0.647237
GO:0009813	flavonoid biosynthetic process	biological_process	6	1	738	16	11713	0.647237
GO:0015695	organic cation transport	biological_process	8	1	738	16	11713	0.647237
GO:0006171	cAMP biosynthetic process	biological_process	12	1	738	16	11713	0.647237
GO:0031175	neuron projection development	biological_process	7	1	738	16	11713	0.647237
GO:0000139	Golgi membrane	cellular_component	7	8	738	138	11713	0.647349
GO:0004386	helicase activity	molecular_function	9	7	738	122	11713	0.655298
GO:1902476	chloride transmembrane transport	biological_process	10	6	738	105	11713	0.656033
GO:0000976	transcription regulatory region sequence-specific DNA binding	molecular_function	8	2	738	35	11713	0.656651
GO:0004197	cysteine-type endopeptidase activity	molecular_function	8	2	738	35	11713	0.656651
GO:0006631	fatty acid metabolic process	biological_process	9	3	738	53	11713	0.657627
GO:0005730	nucleolus	cellular_component	6	12	738	207	11713	0.659697
GO:0005929	cilium	cellular_component	4	4	738	71	11713	0.662136
GO:0043161	proteasome-mediated ubiquitin-dependent protein catabolic process	biological_process	11	4	738	71	11713	0.662136
GO:0042761	very long-chain fatty acid biosynthetic process	biological_process	11	1	738	17	11713	0.669494
GO:0052890	oxidoreductase activity, acting on the CH-CH group of donors, with a flavin as acceptor	molecular_function	6	1	738	17	11713	0.669494
GO:0006259	DNA metabolic process	biological_process	7	1	738	17	11713	0.669494
GO:0023014	signal transduction by protein phosphorylation	biological_process	10	1	738	17	11713	0.669494
GO:0035869	ciliary transition zone	cellular_component	5	1	738	17	11713	0.669494
GO:0031624	ubiquitin conjugating enzyme binding	molecular_function	7	1	738	17	11713	0.669494
GO:0008536	Ran GTPase binding	molecular_function	9	1	738	17	11713	0.669494
GO:0048488	synaptic vesicle endocytosis	biological_process	9	1	738	17	11713	0.669494
GO:0060070	canonical Wnt signaling pathway	biological_process	8	1	738	17	11713	0.669494
GO:0016358	dendrite development	biological_process	8	1	738	17	11713	0.669494
GO:0048489	synaptic vesicle transport	biological_process	6	1	738	17	11713	0.669494
GO:0009888	tissue development	biological_process	5	1	738	17	11713	0.669494
GO:0035721	intraciliary retrograde transport	biological_process	8	1	738	17	11713	0.669494
GO:0000045	autophagosome assembly	biological_process	7	2	738	36	11713	0.671873
GO:0006635	fatty acid beta-oxidation	biological_process	11	2	738	36	11713	0.671873
GO:0060279	positive regulation of ovulation	biological_process	7	2	738	36	11713	0.671873
GO:0005886	plasma membrane	cellular_component	4	57	738	949	11713	0.671989
GO:0005634	nucleus	cellular_component	6	113	738	1857	11713	0.677514
GO:0006633	fatty acid biosynthetic process	biological_process	10	2	738	37	11713	0.686542
GO:0005938	cell cortex	cellular_component	7	5	738	91	11713	0.686915
GO:0031252	cell leading edge	cellular_component	4	1	738	18	11713	0.690349
GO:0031982	vesicle	cellular_component	5	1	738	18	11713	0.690349
GO:0004298	threonine-type endopeptidase activity	molecular_function	8	1	738	18	11713	0.690349
GO:0006406	mRNA export from nucleus	biological_process	11	1	738	18	11713	0.690349
GO:0015179	L-amino acid transmembrane transporter activity	molecular_function	8	1	738	18	11713	0.690349
GO:0032956	regulation of actin cytoskeleton organization	biological_process	7	1	738	18	11713	0.690349
GO:0006665	sphingolipid metabolic process	biological_process	8	1	738	18	11713	0.690349
GO:0001056	RNA polymerase III activity	molecular_function	10	1	738	18	11713	0.690349
GO:0042273	ribosomal large subunit biogenesis	biological_process	6	1	738	18	11713	0.690349
GO:1901215	negative regulation of neuron death	biological_process	8	1	738	18	11713	0.690349
GO:0060102	collagen and cuticulin-based cuticle extracellular matrix	cellular_component	6	1	738	18	11713	0.690349
GO:0042335	cuticle development	biological_process	5	1	738	18	11713	0.690349
GO:0042661	regulation of mesodermal cell fate specification	biological_process	9	1	738	18	11713	0.690349
GO:0042254	ribosome biogenesis	biological_process	6	2	738	38	11713	0.700669
GO:0005829	cytosol	cellular_component	6	38	738	647	11713	0.701309
GO:0006821	chloride transport	biological_process	9	3	738	57	11713	0.705595
GO:0010501	RNA secondary structure unwinding	biological_process	9	3	738	57	11713	0.705595
GO:0043252	sodium-independent organic anion transport	biological_process	9	1	738	19	11713	0.709889
GO:0005930	axoneme	cellular_component	6	1	738	19	11713	0.709889
GO:0005666	DNA-directed RNA polymerase III complex	cellular_component	8	1	738	19	11713	0.709889
GO:0007224	smoothened signaling pathway	biological_process	6	1	738	19	11713	0.709889
GO:0005247	voltage-gated chloride channel activity	molecular_function	9	1	738	19	11713	0.709889
GO:1903959	regulation of anion transmembrane transport	biological_process	9	1	738	19	11713	0.709889
GO:0050661	NADP binding	molecular_function	6	1	738	19	11713	0.709889
GO:0001228	transcriptional activator activity, RNA polymerase II transcription regulatory region sequence-specific DNA binding	molecular_function	6	1	738	19	11713	0.709889
GO:0007016	cytoskeletal anchoring at plasma membrane	biological_process	7	1	738	19	11713	0.709889
GO:0015347	sodium-independent organic anion transmembrane transporter activity	molecular_function	8	1	738	19	11713	0.709889
GO:0005086	ARF guanyl-nucleotide exchange factor activity	molecular_function	8	1	738	19	11713	0.709889
GO:0046835	carbohydrate phosphorylation	biological_process	8	1	738	19	11713	0.709889
GO:0010498	proteasomal protein catabolic process	biological_process	8	1	738	19	11713	0.709889
GO:0007283	spermatogenesis	biological_process	7	4	738	76	11713	0.713762
GO:0042626	ATPase activity, coupled to transmembrane movement of substances	molecular_function	8	5	738	94	11713	0.714102
GO:0031581	hemidesmosome assembly	biological_process	8	2	738	39	11713	0.714262
GO:0016853	isomerase activity	molecular_function	4	3	738	58	11713	0.71675
GO:0000165	MAPK cascade	biological_process	11	2	738	40	11713	0.727334
GO:0009755	hormone-mediated signaling pathway	biological_process	5	1	738	20	11713	0.728197
GO:0018107	peptidyl-threonine phosphorylation	biological_process	10	1	738	20	11713	0.728197
GO:0015991	ATP hydrolysis coupled proton transport	biological_process	11	1	738	20	11713	0.728197
GO:0097502	mannosylation	biological_process	5	1	738	20	11713	0.728197
GO:0007266	Rho protein signal transduction	biological_process	8	1	738	20	11713	0.728197
GO:0006412	translation	biological_process	8	10	738	184	11713	0.730377
GO:0007018	microtubule-based movement	biological_process	5	3	738	60	11713	0.738072
GO:0005200	structural constituent of cytoskeleton	molecular_function	4	2	738	41	11713	0.739896
GO:0051453	regulation of intracellular pH	biological_process	12	2	738	41	11713	0.739896
GO:0004175	endopeptidase activity	molecular_function	7	2	738	41	11713	0.739896
GO:0007626	locomotory behavior	biological_process	4	2	738	41	11713	0.739896
GO:0003676	nucleic acid binding	molecular_function	5	18	738	323	11713	0.740177
GO:0004842	ubiquitin-protein transferase activity	molecular_function	6	7	738	133	11713	0.740835
GO:0000977	RNA polymerase II regulatory region sequence-specific DNA binding	molecular_function	9	4	738	79	11713	0.741838
GO:0003725	double-stranded RNA binding	molecular_function	7	1	738	21	11713	0.745352
GO:0071944	cell periphery	cellular_component	4	1	738	21	11713	0.745352
GO:0000922	spindle pole	cellular_component	6	1	738	21	11713	0.745352
GO:0006986	response to unfolded protein	biological_process	6	1	738	21	11713	0.745352
GO:0033539	fatty acid beta-oxidation using acyl-CoA dehydrogenase	biological_process	12	1	738	21	11713	0.745352
GO:0030148	sphingolipid biosynthetic process	biological_process	9	1	738	21	11713	0.745352
GO:0005793	endoplasmic reticulum-Golgi intermediate compartment	cellular_component	6	1	738	21	11713	0.745352
GO:0016328	lateral plasma membrane	cellular_component	5	1	738	21	11713	0.745352
GO:0016849	phosphorus-oxygen lyase activity	molecular_function	5	1	738	21	11713	0.745352
GO:0009190	cyclic nucleotide biosynthetic process	biological_process	10	1	738	21	11713	0.745352
GO:0050807	regulation of synapse organization	biological_process	7	1	738	21	11713	0.745352
GO:0012505	endomembrane system	cellular_component	4	4	738	80	11713	0.750719
GO:0000132	establishment of mitotic spindle orientation	biological_process	10	2	738	42	11713	0.75196
GO:0046983	protein dimerization activity	molecular_function	5	2	738	42	11713	0.75196
GO:0030036	actin cytoskeleton organization	biological_process	7	2	738	42	11713	0.75196
GO:0007517	muscle organ development	biological_process	6	2	738	42	11713	0.75196
GO:0090305	nucleic acid phosphodiester bond hydrolysis	biological_process	8	3	738	62	11713	0.758103
GO:0016311	dephosphorylation	biological_process	7	4	738	81	11713	0.759363
GO:0005765	lysosomal membrane	cellular_component	9	4	738	81	11713	0.759363
GO:0032436	positive regulation of proteasomal ubiquitin-dependent protein catabolic process	biological_process	12	1	738	22	11713	0.761426
GO:0016705	oxidoreductase activity, acting on paired donors, with incorporation or reduction of molecular oxygen	molecular_function	5	1	738	22	11713	0.761426
GO:0008061	chitin binding	molecular_function	5	1	738	22	11713	0.761426
GO:0000386	second spliceosomal transesterification activity	molecular_function	5	1	738	22	11713	0.761426
GO:0010940	positive regulation of necrotic cell death	biological_process	8	1	738	22	11713	0.761426
GO:0014069	postsynaptic density	cellular_component	5	1	738	22	11713	0.761426
GO:0031072	heat shock protein binding	molecular_function	5	1	738	22	11713	0.761426
GO:0005925	focal adhesion	cellular_component	7	1	738	22	11713	0.761426
GO:0008355	olfactory learning	biological_process	7	1	738	22	11713	0.761426
GO:0030154	cell differentiation	biological_process	5	13	738	242	11713	0.763391
GO:0007059	chromosome segregation	biological_process	4	2	738	43	11713	0.763539
GO:0045944	positive regulation of transcription by RNA polymerase II	biological_process	10	11	738	209	11713	0.77335
GO:0008406	gonad development	biological_process	6	2	738	44	11713	0.774645
GO:0035556	intracellular signal transduction	biological_process	5	12	738	227	11713	0.775665
GO:0071013	catalytic step 2 spliceosome	cellular_component	7	4	738	83	11713	0.775952
GO:0005198	structural molecule activity	molecular_function	3	4	738	83	11713	0.775952
GO:0017025	TBP-class protein binding	molecular_function	7	1	738	23	11713	0.776486
GO:0003746	translation elongation factor activity	molecular_function	8	1	738	23	11713	0.776486
GO:0030239	myofibril assembly	biological_process	7	1	738	23	11713	0.776486
GO:0019843	rRNA binding	molecular_function	7	1	738	23	11713	0.776486
GO:0005828	kinetochore microtubule	cellular_component	9	1	738	23	11713	0.776486
GO:0071004	U2-type prespliceosome	cellular_component	8	1	738	23	11713	0.776486
GO:0030431	sleep	biological_process	4	1	738	23	11713	0.776486
GO:0070577	lysine-acetylated histone binding	molecular_function	6	1	738	23	11713	0.776486
GO:0034976	response to endoplasmic reticulum stress	biological_process	6	1	738	23	11713	0.776486
GO:0006811	ion transport	biological_process	6	18	738	332	11713	0.779722
GO:0036064	ciliary basal body	cellular_component	7	2	738	45	11713	0.785294
GO:0000287	magnesium ion binding	molecular_function	7	2	738	45	11713	0.785294
GO:0006898	receptor-mediated endocytosis	biological_process	8	2	738	45	11713	0.785294
GO:0000184	nuclear-transcribed mRNA catabolic process, nonsense-mediated decay	biological_process	12	1	738	24	11713	0.790596
GO:0046961	proton-transporting ATPase activity, rotational mechanism	molecular_function	10	1	738	24	11713	0.790596
GO:0014057	positive regulation of acetylcholine secretion, neurotransmission	biological_process	8	1	738	24	11713	0.790596
GO:0000062	fatty-acyl-CoA binding	molecular_function	9	1	738	24	11713	0.790596
GO:0008654	phospholipid biosynthetic process	biological_process	8	1	738	24	11713	0.790596
GO:0009058	biosynthetic process	biological_process	4	1	738	24	11713	0.790596
GO:0019902	phosphatase binding	molecular_function	6	1	738	24	11713	0.790596
GO:0030276	clathrin binding	molecular_function	5	1	738	24	11713	0.790596
GO:0043235	receptor complex	cellular_component	4	1	738	24	11713	0.790596
GO:0042166	acetylcholine binding	molecular_function	5	1	738	24	11713	0.790596
GO:0000226	microtubule cytoskeleton organization	biological_process	7	1	738	24	11713	0.790596
GO:0005874	microtubule	cellular_component	7	3	738	66	11713	0.79444
GO:0005871	kinesin complex	cellular_component	5	2	738	46	11713	0.795497
GO:0004190	aspartic-type endopeptidase activity	molecular_function	8	2	738	46	11713	0.795497
GO:0004004	ATP-dependent RNA helicase activity	molecular_function	11	5	738	105	11713	0.799272
GO:0007275	multicellular organism development	biological_process	4	22	738	406	11713	0.799777
GO:0005262	calcium channel activity	molecular_function	8	3	738	67	11713	0.80278
GO:0006396	RNA processing	biological_process	9	3	738	67	11713	0.80278
GO:0031625	ubiquitin protein ligase binding	molecular_function	7	3	738	67	11713	0.80278
GO:0008375	acetylglucosaminyltransferase activity	molecular_function	7	1	738	25	11713	0.803817
GO:0002181	cytoplasmic translation	biological_process	9	1	738	25	11713	0.803817
GO:0007528	neuromuscular junction development	biological_process	6	1	738	25	11713	0.803817
GO:0015297	antiporter activity	molecular_function	7	1	738	25	11713	0.803817
GO:0044212	transcription regulatory region DNA binding	molecular_function	7	2	738	47	11713	0.805269
GO:0042802	identical protein binding	molecular_function	5	5	738	106	11713	0.805916
GO:0030054	cell junction	cellular_component	3	12	738	235	11713	0.81337
GO:0006366	transcription by RNA polymerase II	biological_process	9	2	738	48	11713	0.814624
GO:0007264	small GTPase mediated signal transduction	biological_process	6	2	738	48	11713	0.814624
GO:0042995	cell projection	cellular_component	4	7	738	145	11713	0.815832
GO:0004709	MAP kinase kinase kinase activity	molecular_function	9	1	738	26	11713	0.816205
GO:0015464	acetylcholine receptor activity	molecular_function	6	1	738	26	11713	0.816205
GO:0005911	cell-cell junction	cellular_component	4	1	738	26	11713	0.816205
GO:0003678	DNA helicase activity	molecular_function	10	1	738	26	11713	0.816205
GO:0007411	axon guidance	biological_process	6	3	738	69	11713	0.818608
GO:0043005	neuron projection	cellular_component	5	7	738	147	11713	0.826523
GO:0045176	apical protein localization	biological_process	6	1	738	27	11713	0.827811
GO:0004104	cholinesterase activity	molecular_function	7	1	738	27	11713	0.827811
GO:0009925	basal plasma membrane	cellular_component	5	1	738	27	11713	0.827811
GO:0000028	ribosomal small subunit assembly	biological_process	9	1	738	27	11713	0.827811
GO:0005385	zinc ion transmembrane transporter activity	molecular_function	10	1	738	27	11713	0.827811
GO:0043130	ubiquitin binding	molecular_function	6	1	738	27	11713	0.827811
GO:0004252	serine-type endopeptidase activity	molecular_function	8	1	738	27	11713	0.827811
GO:0035418	protein localization to synapse	biological_process	6	1	738	27	11713	0.827811
GO:0005856	cytoskeleton	cellular_component	6	9	738	185	11713	0.831895
GO:0061077	chaperone-mediated protein folding	biological_process	5	2	738	50	11713	0.832135
GO:0060271	cilium assembly	biological_process	7	2	738	50	11713	0.832135
GO:0009968	negative regulation of signal transduction	biological_process	8	1	738	28	11713	0.838685
GO:0004879	nuclear receptor activity	molecular_function	6	1	738	28	11713	0.838685
GO:0030686	90S preribosome	cellular_component	6	1	738	28	11713	0.838685
GO:0050789	regulation of biological process	biological_process	4	1	738	28	11713	0.838685
GO:0008081	phosphoric diester hydrolase activity	molecular_function	7	2	738	51	11713	0.84032
GO:0008340	determination of adult lifespan	biological_process	4	9	738	187	11713	0.840886
GO:0004930	G-protein coupled receptor activity	molecular_function	6	8	738	169	11713	0.843116
GO:0007268	chemical synaptic transmission	biological_process	9	4	738	93	11713	0.845692
GO:0006979	response to oxidative stress	biological_process	5	4	738	93	11713	0.845692
GO:0070062	extracellular exosome	cellular_component	7	5	738	113	11713	0.847641
GO:0000462	maturation of SSU-rRNA from tricistronic rRNA transcript (SSU-rRNA, 5.8S rRNA, LSU-rRNA	biological_process	13	2	738	52	11713	0.848141
GO:0090630	activation of GTPase activity	biological_process	9	2	738	52	11713	0.848141
GO:0010171	body morphogenesis	biological_process	5	1	738	29	11713	0.848873
GO:0008234	cysteine-type peptidase activity	molecular_function	7	1	738	29	11713	0.848873
GO:0008284	positive regulation of cell proliferation	biological_process	7	1	738	29	11713	0.848873
GO:0022008	neurogenesis	biological_process	6	1	738	29	11713	0.848873
GO:0048666	neuron development	biological_process	6	1	738	29	11713	0.848873
GO:0005243	gap junction channel activity	molecular_function	8	1	738	29	11713	0.848873
GO:0006418	tRNA aminoacylation for protein translation	biological_process	12	1	738	29	11713	0.848873
GO:0005921	gap junction	cellular_component	5	1	738	29	11713	0.848873
GO:0000049	tRNA binding	molecular_function	7	1	738	29	11713	0.848873
GO:0005525	GTP binding	molecular_function	8	11	738	226	11713	0.850627
GO:0005892	acetylcholine-gated channel complex	cellular_component	7	1	738	30	11713	0.858419
GO:0004435	phosphatidylinositol phospholipase C activity	molecular_function	9	1	738	30	11713	0.858419
GO:0004812	aminoacyl-tRNA ligase activity	molecular_function	6	1	738	30	11713	0.858419
GO:1905905	pharyngeal gland morphogenesis	biological_process	7	1	738	30	11713	0.858419
GO:0004722	protein serine/threonine phosphatase activity	molecular_function	9	1	738	30	11713	0.858419
GO:0016758	transferase activity, transferring hexosyl groups	molecular_function	6	1	738	30	11713	0.858419
GO:0007017	microtubule-based process	biological_process	4	1	738	30	11713	0.858419
GO:0005762	mitochondrial large ribosomal subunit	cellular_component	9	1	738	30	11713	0.858419
GO:0035335	peptidyl-tyrosine dephosphorylation	biological_process	10	3	738	75	11713	0.859743
GO:0004721	phosphoprotein phosphatase activity	molecular_function	8	4	738	96	11713	0.862674
GO:0006511	ubiquitin-dependent protein catabolic process	biological_process	10	2	738	54	11713	0.862746
GO:0005085	guanyl-nucleotide exchange factor activity	molecular_function	7	2	738	54	11713	0.862746
GO:0030334	regulation of cell migration	biological_process	7	2	738	54	11713	0.862746
GO:0071011	precatalytic spliceosome	cellular_component	7	1	738	31	11713	0.867362
GO:0030163	protein catabolic process	biological_process	7	2	738	55	11713	0.869556
GO:0006470	protein dephosphorylation	biological_process	9	5	738	118	11713	0.872669
GO:0005882	intermediate filament	cellular_component	7	1	738	32	11713	0.875742
GO:0005839	proteasome core complex	cellular_component	4	1	738	32	11713	0.875742
GO:0009986	cell surface	cellular_component	4	2	738	56	11713	0.876054
GO:0004867	serine-type endopeptidase inhibitor activity	molecular_function	8	3	738	79	11713	0.882404
GO:0046777	protein autophosphorylation	biological_process	10	1	738	33	11713	0.883592
GO:0030687	preribosome, large subunit precursor	cellular_component	6	1	738	33	11713	0.883592
GO:0007369	gastrulation	biological_process	6	1	738	33	11713	0.883592
GO:0017137	Rab GTPase binding	molecular_function	9	3	738	80	11713	0.887535
GO:0032880	regulation of protein localization	biological_process	6	1	738	34	11713	0.890947
GO:0006368	transcription elongation from RNA polymerase II promoter	biological_process	9	1	738	34	11713	0.890947
GO:0048786	presynaptic active zone	cellular_component	4	1	738	34	11713	0.890947
GO:0005509	calcium ion binding	molecular_function	7	21	738	420	11713	0.891768
GO:0030170	pyridoxal phosphate binding	molecular_function	6	2	738	59	11713	0.893798
GO:0005912	adherens junction	cellular_component	5	2	738	59	11713	0.893798
GO:0000981	RNA polymerase II transcription factor activity, sequence-specific DNA binding	molecular_function	5	2	738	59	11713	0.893798
GO:0005774	vacuolar membrane	cellular_component	7	1	738	35	11713	0.897839
GO:0033563	dorsal/ventral axon guidance	biological_process	7	1	738	35	11713	0.897839
GO:0010008	endosome membrane	cellular_component	8	1	738	35	11713	0.897839
GO:0005506	iron ion binding	molecular_function	8	2	738	60	11713	0.899168
GO:0007218	neuropeptide signaling pathway	biological_process	6	1	738	36	11713	0.904295
GO:0009612	response to mechanical stimulus	biological_process	5	1	738	36	11713	0.904295
GO:0010499	proteasomal ubiquitin-independent protein catabolic process	biological_process	9	1	738	36	11713	0.904295
GO:0006887	exocytosis	biological_process	7	1	738	36	11713	0.904295
GO:0003993	acid phosphatase activity	molecular_function	8	1	738	36	11713	0.904295
GO:0051087	chaperone binding	molecular_function	5	1	738	36	11713	0.904295
GO:0030421	defecation	biological_process	6	1	738	36	11713	0.904295
GO:0040028	regulation of vulval development	biological_process	9	1	738	36	11713	0.904295
GO:0008017	microtubule binding	molecular_function	7	2	738	62	11713	0.909157
GO:0005802	trans-Golgi network	cellular_component	7	2	738	62	11713	0.909157
GO:0003333	amino acid transmembrane transport	biological_process	11	1	738	37	11713	0.910343
GO:0008021	synaptic vesicle	cellular_component	4	1	738	37	11713	0.910343
GO:0015171	amino acid transmembrane transporter activity	molecular_function	7	1	738	37	11713	0.910343
GO:0043204	perikaryon	cellular_component	5	2	738	63	11713	0.913796
GO:0000712	resolution of meiotic recombination intermediates	biological_process	7	1	738	38	11713	0.91601
GO:0090575	RNA polymerase II transcription factor complex	cellular_component	6	1	738	38	11713	0.91601
GO:0000502	proteasome complex	cellular_component	5	1	738	39	11713	0.921319
GO:0045454	cell redox homeostasis	biological_process	5	1	738	39	11713	0.921319
GO:0005913	cell-cell adherens junction	cellular_component	5	1	738	39	11713	0.921319
GO:0005254	chloride channel activity	molecular_function	8	3	738	89	11713	0.925408
GO:0031338	regulation of vesicle fusion	biological_process	8	1	738	40	11713	0.926293
GO:0004383	guanylate cyclase activity	molecular_function	5	1	738	40	11713	0.926293
GO:0000932	P-body	cellular_component	8	1	738	40	11713	0.926293
GO:0006182	cGMP biosynthetic process	biological_process	12	1	738	40	11713	0.926293
GO:0006417	regulation of translation	biological_process	9	1	738	40	11713	0.926293
GO:0008074	guanylate cyclase complex, soluble	cellular_component	4	1	738	40	11713	0.926293
GO:0043025	neuronal cell body	cellular_component	5	6	738	154	11713	0.92865
GO:0097730	non-motile cilium	cellular_component	5	1	738	41	11713	0.930953
GO:0005604	basement membrane	cellular_component	6	3	738	92	11713	0.93517
GO:0007271	synaptic transmission, cholinergic	biological_process	10	2	738	69	11713	0.937277
GO:0006820	anion transport	biological_process	7	1	738	44	11713	0.943241
GO:0031594	neuromuscular junction	cellular_component	4	1	738	44	11713	0.943241
GO:0006486	protein glycosylation	biological_process	9	3	738	95	11713	0.94374
GO:0043186	P granule	cellular_component	8	1	738	45	11713	0.946831
GO:0050877	nervous system process	biological_process	5	1	738	45	11713	0.946831
GO:0031012	extracellular matrix	cellular_component	4	1	738	45	11713	0.946831
GO:0005230	extracellular ligand-gated ion channel activity	molecular_function	8	1	738	45	11713	0.946831
GO:0006260	DNA replication	biological_process	8	2	738	73	11713	0.949412
GO:0005768	endosome	cellular_component	7	2	738	73	11713	0.949412
GO:0004016	adenylate cyclase activity	molecular_function	5	1	738	46	11713	0.950193
GO:0004713	protein tyrosine kinase activity	molecular_function	8	1	738	46	11713	0.950193
GO:0042493	response to drug	biological_process	5	1	738	47	11713	0.953344
GO:0007165	signal transduction	biological_process	4	17	738	383	11713	0.954546
GO:0007160	cell-matrix adhesion	biological_process	6	1	738	48	11713	0.956295
GO:0010951	negative regulation of endopeptidase activity	biological_process	11	2	738	76	11713	0.957007
GO:0045211	postsynaptic membrane	cellular_component	5	1	738	49	11713	0.959061
GO:0006397	mRNA processing	biological_process	10	3	738	102	11713	0.959814
GO:0030424	axon	cellular_component	6	9	738	232	11713	0.96066
GO:0042391	regulation of membrane potential	biological_process	5	3	738	103	11713	0.961723
GO:0008528	G-protein coupled peptide receptor activity	molecular_function	6	2	738	79	11713	0.963504
GO:0016192	vesicle-mediated transport	biological_process	6	3	738	105	11713	0.965288
GO:0006364	rRNA processing	biological_process	11	2	738	80	11713	0.965452
GO:0000209	protein polyubiquitination	biological_process	12	1	738	52	11713	0.966351
GO:0004601	peroxidase activity	molecular_function	4	1	738	52	11713	0.966351
GO:0006897	endocytosis	biological_process	7	2	738	81	11713	0.967299
GO:0005216	ion channel activity	molecular_function	6	5	738	155	11713	0.970674
GO:0006886	intracellular protein transport	biological_process	10	5	738	155	11713	0.970674
GO:0003924	GTPase activity	molecular_function	9	6	738	178	11713	0.971755
GO:0007186	G-protein coupled receptor signaling pathway	biological_process	5	7	738	200	11713	0.972207
GO:0032040	small-subunit processome	cellular_component	6	1	738	56	11713	0.974095
GO:0043066	negative regulation of apoptotic process	biological_process	9	1	738	57	11713	0.975735
GO:0061630	ubiquitin protein ligase activity	molecular_function	7	3	738	113	11713	0.97665
GO:0006935	chemotaxis	biological_process	5	1	738	58	11713	0.977271
GO:0003729	mRNA binding	molecular_function	7	2	738	88	11713	0.977812
GO:0022625	cytosolic large ribosomal subunit	cellular_component	8	1	738	60	11713	0.980059
GO:0042147	retrograde transport, endosome to Golgi	biological_process	8	1	738	60	11713	0.980059
GO:0004715	non-membrane spanning protein tyrosine kinase activity	molecular_function	9	1	738	61	11713	0.981322
GO:0020037	heme binding	molecular_function	6	2	738	92	11713	0.982263
GO:0010172	embryonic body morphogenesis	biological_process	6	1	738	62	11713	0.982505
GO:0030322	stabilization of membrane potential	biological_process	6	1	738	63	11713	0.983613
GO:0022841	potassium ion leak channel activity	molecular_function	9	1	738	63	11713	0.983613
GO:0098655	cation transmembrane transport	biological_process	8	1	738	67	11713	0.987387
GO:0045202	synapse	cellular_component	3	7	738	221	11713	0.987908
GO:0006457	protein folding	biological_process	4	2	738	100	11713	0.988715
GO:0005681	spliceosomal complex	cellular_component	6	1	738	69	11713	0.988935
GO:0005622	intracellular	cellular_component	4	14	738	375	11713	0.990101
GO:0071805	potassium ion transmembrane transport	biological_process	10	2	738	105	11713	0.991516
GO:0018105	peptidyl-serine phosphorylation	biological_process	10	3	738	134	11713	0.992042
GO:0040018	positive regulation of multicellular organism growth	biological_process	8	1	738	77	11713	0.993448
GO:0004725	protein tyrosine phosphatase activity	molecular_function	9	1	738	78	11713	0.993864
GO:0040012	regulation of locomotion	biological_process	5	1	738	79	11713	0.994253
GO:0000398	mRNA splicing, via spliceosome	biological_process	13	2	738	117	11713	0.995754
GO:0005102	receptor binding	molecular_function	5	1	738	85	11713	0.996122
GO:0015031	protein transport	biological_process	9	3	738	151	11713	0.996772
GO:0040017	positive regulation of locomotion	biological_process	6	2	738	123	11713	0.997006
GO:0008360	regulation of cell shape	biological_process	8	1	738	98	11713	0.998347
GO:0005887	integral component of plasma membrane	cellular_component	6	23	738	617	11713	0.998543
GO:0016477	cell migration	biological_process	6	1	738	102	11713	0.998729
GO:0034220	ion transmembrane transport	biological_process	7	2	738	140	11713	0.9989
GO:0003723	RNA binding	molecular_function	6	10	738	350	11713	0.999021

## Sheet: Baltic_L3VSAtlantic_L3_GO
GO_ID	GO_Term	GO_function	GO_class	S gene number	TS gene number	B gene number	TB gene number	pvalue
GO:0016491	oxidoreductase activity	molecular_function	4	54	965	375	11713	3.45529e-05
GO:0055114	oxidation-reduction process	biological_process	4	67	965	507	11713	6.6534e-05			Parameter	No
GO:0022857	transmembrane transporter activity	molecular_function	4	19	965	98	11713	0.000349978			All GO	2224
GO:0007622	rhythmic behavior	biological_process	4	4	965	6	11713	0.000599991			Significant GO (p<0.05)	147
GO:0045333	cellular respiration	biological_process	7	4	965	6	11713	0.000599991			• Biological process	68
GO:0003854	3-beta-hydroxy-delta5-steroid dehydrogenase activity	molecular_function	7	5	965	10	11713	0.000666079			• Molecular function	53
GO:0006694	steroid biosynthetic process	biological_process	7	5	965	11	11713	0.00113858			• Cellular component	26
GO:0044212	transcription regulatory region DNA binding	molecular_function	7	11	965	47	11713	0.00123234
GO:0009931	calcium-dependent protein serine/threonine kinase activity	molecular_function	9	4	965	7	11713	0.00130859
GO:0000178	exosome (RNase complex	cellular_component	5	5	965	12	11713	0.00182016
GO:0000375	RNA splicing, via transesterification reactions	biological_process	11	3	965	4	11713	0.00209305
GO:0090503	RNA phosphodiester bond hydrolysis, exonucleolytic	biological_process	10	3	965	4	11713	0.00209305
GO:0003954	NADH dehydrogenase activity	molecular_function	6	4	965	8	11713	0.00244683
GO:0045197	establishment or maintenance of epithelial cell apical/basal polarity	biological_process	7	5	965	13	11713	0.00275865
GO:0005543	phospholipid binding	molecular_function	5	8	965	31	11713	0.00293222
GO:0048644	muscle organ morphogenesis	biological_process	6	6	965	19	11713	0.00327684
GO:0031122	cytoplasmic microtubule organization	biological_process	8	5	965	14	11713	0.00400302
GO:0035267	NuA4 histone acetyltransferase complex	cellular_component	9	5	965	14	11713	0.00400302
GO:0061038	uterus morphogenesis	biological_process	5	4	965	9	11713	0.0041185
GO:0030374	ligand-dependent nuclear receptor transcription coactivator activity	molecular_function	6	6	965	20	11713	0.00435952
GO:0003824	catalytic activity	molecular_function	3	52	965	437	11713	0.00436344
GO:0008887	glycerate kinase activity	molecular_function	7	3	965	5	11713	0.0049116
GO:0030014	CCR4-NOT complex	cellular_component	4	3	965	5	11713	0.0049116
GO:0004768	stearoyl-CoA 9-desaturase activity	molecular_function	8	3	965	5	11713	0.0049116
GO:0090162	establishment of epithelial cell polarity	biological_process	6	3	965	5	11713	0.0049116
GO:0070830	bicellular tight junction assembly	biological_process	9	3	965	5	11713	0.0049116
GO:0016717	oxidoreductase activity, acting on paired donors, with oxidation of a pair of donors resulting in the reduction of molecular oxygen to two molecules of water	molecular_function	6	3	965	5	11713	0.0049116
GO:0004558	alpha-1,4-glucosidase activity	molecular_function	9	7	965	28	11713	0.00641061
GO:0016075	rRNA catabolic process	biological_process	11	4	965	10	11713	0.00642011
GO:0043296	apical junction complex	cellular_component	5	4	965	10	11713	0.00642011
GO:0000976	transcription regulatory region sequence-specific DNA binding	molecular_function	8	8	965	35	11713	0.00652228
GO:0035598	N6-threonylcarbomyladenosine methylthiotransferase activity	molecular_function	8	2	965	2	11713	0.00678118
GO:0071294	cellular response to zinc ion	biological_process	8	2	965	2	11713	0.00678118
GO:0019100	male germ-line sex determination	biological_process	8	2	965	2	11713	0.00678118
GO:0034453	microtubule anchoring	biological_process	8	2	965	2	11713	0.00678118
GO:0004617	phosphoglycerate dehydrogenase activity	molecular_function	7	2	965	2	11713	0.00678118
GO:0004488	methylenetetrahydrofolate dehydrogenase (NADP+) activity	molecular_function	7	2	965	2	11713	0.00678118
GO:0004477	methenyltetrahydrofolate cyclohydrolase activity	molecular_function	8	2	965	2	11713	0.00678118
GO:0019102	male somatic sex determination	biological_process	7	2	965	2	11713	0.00678118
GO:0051285	cell cortex of cell tip	cellular_component	9	2	965	2	11713	0.00678118
GO:0071481	cellular response to X-ray	biological_process	8	2	965	2	11713	0.00678118
GO:0036124	histone H3-K9 trimethylation	biological_process	13	2	965	2	11713	0.00678118
GO:0046974	histone methyltransferase activity (H3-K9 specific)	molecular_function	10	2	965	2	11713	0.00678118
GO:0014069	postsynaptic density	cellular_component	5	6	965	22	11713	0.00728134
GO:0060279	positive regulation of ovulation	biological_process	7	8	965	36	11713	0.00779421
GO:0008543	fibroblast growth factor receptor signaling pathway	biological_process	8	6	965	23	11713	0.00917808
GO:0030239	myofibril assembly	biological_process	7	6	965	23	11713	0.00917808
GO:0005828	kinetochore microtubule	cellular_component	9	6	965	23	11713	0.00917808
GO:0004494	methylmalonyl-CoA mutase activity	molecular_function	6	3	965	6	11713	0.00922322
GO:0004683	calmodulin-dependent protein kinase activity	molecular_function	9	4	965	11	11713	0.00943813
GO:1905905	pharyngeal gland morphogenesis	biological_process	7	7	965	30	11713	0.00954221
GO:0055085	transmembrane transport	biological_process	6	48	965	414	11713	0.00967204
GO:0098531	transcription factor activity, direct ligand regulated sequence-specific DNA binding	molecular_function	5	5	965	18	11713	0.0129946
GO:0000177	cytoplasmic exosome (RNase complex	cellular_component	6	4	965	12	11713	0.0132471
GO:0030728	ovulation	biological_process	5	4	965	12	11713	0.0132471
GO:0031143	pseudopodium	cellular_component	6	4	965	12	11713	0.0132471
GO:0005545	1-phosphatidylinositol binding	molecular_function	7	4	965	12	11713	0.0132471
GO:0016616	oxidoreductase activity, acting on the CH-OH group of donors, NAD or NADP as acceptor	molecular_function	6	7	965	32	11713	0.0136647
GO:0005765	lysosomal membrane	cellular_component	9	13	965	81	11713	0.0146095
GO:0044613	nuclear pore central transport channel	cellular_component	4	3	965	7	11713	0.0151592
GO:0032870	cellular response to hormone stimulus	biological_process	6	3	965	7	11713	0.0151592
GO:0043229	intracellular organelle	cellular_component	4	3	965	7	11713	0.0151592
GO:0030010	establishment of cell polarity	biological_process	5	3	965	7	11713	0.0151592
GO:0004040	amidase activity	molecular_function	7	3	965	7	11713	0.0151592
GO:0032259	methylation	biological_process	4	15	965	99	11713	0.0151865
GO:0005980	glycogen catabolic process	biological_process	10	7	965	33	11713	0.0161442
GO:0051539	4 iron, 4 sulfur cluster binding	molecular_function	6	7	965	33	11713	0.0161442
GO:0051287	NAD binding	molecular_function	6	6	965	26	11713	0.0169426
GO:0046498	S-adenosylhomocysteine metabolic process	biological_process	6	2	965	3	11713	0.0192283
GO:0010998	regulation of translational initiation by eIF2 alpha phosphorylation	biological_process	10	2	965	3	11713	0.0192283
GO:0000035	acyl binding	molecular_function	4	2	965	3	11713	0.0192283
GO:1904113	negative regulation of muscle filament sliding	biological_process	10	2	965	3	11713	0.0192283
GO:0035242	protein-arginine omega-N asymmetric methyltransferase activity	molecular_function	9	2	965	3	11713	0.0192283
GO:0090087	regulation of peptide transport	biological_process	7	2	965	3	11713	0.0192283
GO:0046500	S-adenosylmethionine metabolic process	biological_process	7	2	965	3	11713	0.0192283
GO:0000036	acyl carrier activity	molecular_function	7	2	965	3	11713	0.0192283
GO:0003923	GPI-anchor transamidase activity	molecular_function	5	2	965	3	11713	0.0192283
GO:0000179	rRNA (adenine-N6,N6-)-dimethyltransferase activity	molecular_function	8	2	965	3	11713	0.0192283
GO:1904888	cranial skeletal system development	biological_process	5	2	965	3	11713	0.0192283
GO:0042642	actomyosin, myosin complex part	cellular_component	5	2	965	3	11713	0.0192283
GO:0009617	response to bacterium	biological_process	7	2	965	3	11713	0.0192283
GO:1904111	negative regulation of plus-end directed microfilament motor activity	biological_process	9	2	965	3	11713	0.0192283
GO:0036369	transcription factor catabolic process	biological_process	12	2	965	3	11713	0.0192283
GO:0004128	cytochrome-b5 reductase activity, acting on NAD(P)H	molecular_function	7	2	965	3	11713	0.0192283
GO:0010667	negative regulation of cardiac muscle cell apoptotic process	biological_process	12	2	965	3	11713	0.0192283
GO:0009245	lipid A biosynthetic process	biological_process	9	2	965	3	11713	0.0192283
GO:0005743	mitochondrial inner membrane	cellular_component	6	16	965	111	11713	0.0193814
GO:0016323	basolateral plasma membrane	cellular_component	5	8	965	42	11713	0.0196432
GO:0007517	muscle organ development	biological_process	6	8	965	42	11713	0.0196432
GO:0060465	pharynx development	biological_process	5	8	965	42	11713	0.0196432
GO:0005516	calmodulin binding	molecular_function	5	11	965	67	11713	0.0201812
GO:0016573	histone acetylation	biological_process	10	6	965	27	11713	0.0203067
GO:0009755	hormone-mediated signaling pathway	biological_process	5	5	965	20	11713	0.0205005
GO:0051693	actin filament capping	biological_process	10	5	965	20	11713	0.0205005
GO:0008239	dipeptidyl-peptidase activity	molecular_function	9	7	965	35	11713	0.0220271
GO:0005739	mitochondrion	cellular_component	6	67	965	638	11713	0.0221702
GO:0031419	cobalamin binding	molecular_function	5	3	965	8	11713	0.0227866
GO:0032116	SMC loading complex	cellular_component	4	3	965	8	11713	0.0227866
GO:0030151	molybdenum ion binding	molecular_function	8	3	965	8	11713	0.0227866
GO:0015226	carnitine transmembrane transporter activity	molecular_function	9	3	965	8	11713	0.0227866
GO:0000175	3'-5'-exoribonuclease activity	molecular_function	9	3	965	8	11713	0.0227866
GO:0048193	Golgi vesicle transport	biological_process	7	3	965	8	11713	0.0227866
GO:0004879	nuclear receptor activity	molecular_function	6	6	965	28	11713	0.0240966
GO:0008194	UDP-glycosyltransferase activity	molecular_function	6	5	965	21	11713	0.0251304
GO:0006629	lipid metabolic process	biological_process	5	23	965	182	11713	0.0258001
GO:0002119	nematode larval development	biological_process	6	29	965	242	11713	0.026042
GO:0006631	fatty acid metabolic process	biological_process	9	9	965	53	11713	0.0277955
GO:0010172	embryonic body morphogenesis	biological_process	6	10	965	62	11713	0.0291626
GO:0008168	methyltransferase activity	molecular_function	6	14	965	98	11713	0.0295168
GO:0071949	FAD binding	molecular_function	7	5	965	22	11713	0.0303801
GO:0005861	troponin complex	cellular_component	4	3	965	9	11713	0.0321207
GO:0043968	histone H2A acetylation	biological_process	11	3	965	9	11713	0.0321207
GO:0008429	phosphatidylethanolamine binding	molecular_function	6	3	965	9	11713	0.0321207
GO:0006402	mRNA catabolic process	biological_process	10	3	965	9	11713	0.0321207
GO:0043967	histone H4 acetylation	biological_process	11	3	965	9	11713	0.0321207
GO:0090575	RNA polymerase II transcription factor complex	cellular_component	6	7	965	38	11713	0.0333932
GO:0004402	histone acetyltransferase activity	molecular_function	11	5	965	23	11713	0.0362696
GO:1990130	GATOR1 complex	cellular_component	4	2	965	4	11713	0.0363635
GO:0042078	germ-line stem cell division	biological_process	6	2	965	4	11713	0.0363635
GO:0004776	succinate-CoA ligase (GDP-forming) activity	molecular_function	8	2	965	4	11713	0.0363635
GO:0048703	embryonic viscerocranium morphogenesis	biological_process	6	2	965	4	11713	0.0363635
GO:0016671	oxidoreductase activity, acting on a sulfur group of donors, disulfide as acceptor	molecular_function	6	2	965	4	11713	0.0363635
GO:0031461	cullin-RING ubiquitin ligase complex	cellular_component	6	2	965	4	11713	0.0363635
GO:0042643	actomyosin, actin portion	cellular_component	8	2	965	4	11713	0.0363635
GO:0034701	tripeptidase activity	molecular_function	8	2	965	4	11713	0.0363635
GO:0046855	inositol phosphate dephosphorylation	biological_process	9	2	965	4	11713	0.0363635
GO:0016866	intramolecular transferase activity	molecular_function	5	2	965	4	11713	0.0363635
GO:0070983	dendrite guidance	biological_process	6	2	965	4	11713	0.0363635
GO:0016286	small conductance calcium-activated potassium channel activity	molecular_function	10	2	965	4	11713	0.0363635
GO:0019215	intermediate filament binding	molecular_function	5	2	965	4	11713	0.0363635
GO:0060625	regulation of protein deneddylation	biological_process	9	2	965	4	11713	0.0363635
GO:0000070	mitotic sister chromatid segregation	biological_process	8	4	965	16	11713	0.0374235
GO:0018024	histone-lysine N-methyltransferase activity	molecular_function	9	4	965	16	11713	0.0374235
GO:0009792	embryo development ending in birth or egg hatching	biological_process	6	32	965	281	11713	0.037885
GO:0006936	muscle contraction	biological_process	6	7	965	39	11713	0.0379129
GO:0008152	metabolic process	biological_process	3	38	965	345	11713	0.0397333
GO:0009113	purine nucleobase biosynthetic process	biological_process	10	3	965	10	11713	0.0431352
GO:1903354	regulation of distal tip cell migration	biological_process	8	3	965	10	11713	0.0431352
GO:0005518	collagen binding	molecular_function	5	3	965	10	11713	0.0431352
GO:0032007	negative regulation of TOR signaling	biological_process	10	3	965	10	11713	0.0431352
GO:0005764	lysosome	cellular_component	8	14	965	104	11713	0.0457637
GO:0005669	transcription factor TFIID complex	cellular_component	7	4	965	17	11713	0.045845
GO:0000176	nuclear exosome (RNase complex	cellular_component	6	4	965	17	11713	0.045845
GO:0016358	dendrite development	biological_process	8	4	965	17	11713	0.045845
GO:0055120	striated muscle dense body	cellular_component	5	19	965	153	11713	0.0465482
GO:0010468	regulation of gene expression	biological_process	7	10	965	67	11713	0.0465955
GO:0040002	collagen and cuticulin-based cuticle development	biological_process	6	7	965	41	11713	0.0481109
GO:0030687	preribosome, large subunit precursor	cellular_component	6	6	965	33	11713	0.0500262
GO:0046777	protein autophosphorylation	biological_process	10	6	965	33	11713	0.0500262
GO:0004185	serine-type carboxypeptidase activity	molecular_function	9	9	965	59	11713	0.050954
GO:0032956	regulation of actin cytoskeleton organization	biological_process	7	4	965	18	11713	0.0552308
GO:0004180	carboxypeptidase activity	molecular_function	8	4	965	18	11713	0.0552308
GO:2000785	regulation of autophagosome assembly	biological_process	10	3	965	11	11713	0.0557716
GO:0006518	peptide metabolic process	biological_process	7	3	965	11	11713	0.0557716
GO:0034088	maintenance of mitotic sister chromatid cohesion	biological_process	6	3	965	11	11713	0.0557716
GO:0008378	galactosyltransferase activity	molecular_function	7	3	965	11	11713	0.0557716
GO:0016255	attachment of GPI anchor to protein	biological_process	9	2	965	5	11713	0.0573315
GO:0006626	protein targeting to mitochondrion	biological_process	12	2	965	5	11713	0.0573315
GO:0004044	amidophosphoribosyltransferase activity	molecular_function	7	2	965	5	11713	0.0573315
GO:0070988	demethylation	biological_process	4	2	965	5	11713	0.0573315
GO:0004301	epoxide hydrolase activity	molecular_function	7	2	965	5	11713	0.0573315
GO:1990414	replication-born double-strand break repair via sister chromatid exchange	biological_process	11	2	965	5	11713	0.0573315
GO:0090694	Scc2-Scc4 cohesin loading complex	cellular_component	5	2	965	5	11713	0.0573315
GO:0043984	histone H4-K16 acetylation	biological_process	12	2	965	5	11713	0.0573315
GO:0034968	histone lysine methylation	biological_process	12	2	965	5	11713	0.0573315
GO:0043981	histone H4-K5 acetylation	biological_process	12	2	965	5	11713	0.0573315
GO:0004719	protein-L-isoaspartate (D-aspartate) O-methyltransferase activity	molecular_function	8	2	965	5	11713	0.0573315
GO:0034087	establishment of mitotic sister chromatid cohesion	biological_process	6	2	965	5	11713	0.0573315
GO:0070545	PeBoW complex	cellular_component	4	2	965	5	11713	0.0573315
GO:0043996	histone acetyltransferase activity (H4-K8 specific	molecular_function	13	2	965	5	11713	0.0573315
GO:0043054	dauer exit	biological_process	6	2	965	5	11713	0.0573315
GO:0090389	phagosome-lysosome fusion involved in apoptotic cell clearance	biological_process	9	2	965	5	11713	0.0573315
GO:0006559	L-phenylalanine catabolic process	biological_process	11	2	965	5	11713	0.0573315
GO:0071733	transcriptional activation by promoter-enhancer looping	biological_process	11	2	965	5	11713	0.0573315
GO:0046972	histone acetyltransferase activity (H4-K16 specific	molecular_function	13	2	965	5	11713	0.0573315
GO:0071169	establishment of protein localization to chromatin	biological_process	10	2	965	5	11713	0.0573315
GO:0045178	basal part of cell	cellular_component	4	2	965	5	11713	0.0573315
GO:0043995	histone acetyltransferase activity (H4-K5 specific	molecular_function	13	2	965	5	11713	0.0573315
GO:1901652	response to peptide	biological_process	7	2	965	5	11713	0.0573315
GO:0043982	histone H4-K8 acetylation	biological_process	12	2	965	5	11713	0.0573315
GO:0008649	rRNA methyltransferase activity	molecular_function	8	2	965	5	11713	0.0573315
GO:0042765	GPI-anchor transamidase complex	cellular_component	7	2	965	5	11713	0.0573315
GO:0006754	ATP biosynthetic process	biological_process	12	2	965	5	11713	0.0573315
GO:1905406	positive regulation of mitotic cohesin loading	biological_process	11	2	965	5	11713	0.0573315
GO:0004753	saccharopine dehydrogenase activity	molecular_function	7	2	965	5	11713	0.0573315
GO:0031629	synaptic vesicle fusion to presynaptic active zone membrane	biological_process	9	2	965	5	11713	0.0573315
GO:0048038	quinone binding	molecular_function	5	2	965	5	11713	0.0573315
GO:1900194	negative regulation of oocyte maturation	biological_process	9	2	965	5	11713	0.0573315
GO:0000154	rRNA modification	biological_process	12	2	965	5	11713	0.0573315
GO:0005911	cell-cell junction	cellular_component	4	5	965	26	11713	0.057897
GO:0051536	iron-sulfur cluster binding	molecular_function	5	6	965	35	11713	0.0638623
GO:0009791	post-embryonic development	biological_process	4	4	965	19	11713	0.0655683
GO:0042277	peptide binding	molecular_function	5	9	965	62	11713	0.0662402
GO:0019706	protein-cysteine S-palmitoyltransferase activity	molecular_function	8	3	965	12	11713	0.0699464
GO:0006479	protein methylation	biological_process	10	3	965	12	11713	0.0699464
GO:0035064	methylated histone binding	molecular_function	6	3	965	12	11713	0.0699464
GO:0005776	autophagosome	cellular_component	7	3	965	12	11713	0.0699464
GO:0031462	Cul2-RING ubiquitin ligase complex	cellular_component	7	3	965	12	11713	0.0699464
GO:0042742	defense response to bacterium	biological_process	8	3	965	12	11713	0.0699464
GO:0008652	cellular amino acid biosynthetic process	biological_process	9	3	965	12	11713	0.0699464
GO:0030421	defecation	biological_process	6	6	965	36	11713	0.0715422
GO:0045892	negative regulation of transcription, DNA-templated	biological_process	9	8	965	54	11713	0.0731838
GO:0090502	RNA phosphodiester bond hydrolysis, endonucleolytic	biological_process	10	5	965	28	11713	0.0756454
GO:0005272	sodium channel activity	molecular_function	8	4	965	20	11713	0.0768353
GO:1903538	regulation of meiotic cell cycle process involved in oocyte maturation	biological_process	8	4	965	20	11713	0.0768353
GO:0034707	chloride channel complex	cellular_component	7	4	965	20	11713	0.0768353
GO:0006633	fatty acid biosynthetic process	biological_process	10	6	965	37	11713	0.0797284
GO:0004553	hydrolase activity, hydrolyzing O-glycosyl compounds	molecular_function	6	7	965	46	11713	0.0806405
GO:0004190	aspartic-type endopeptidase activity	molecular_function	8	7	965	46	11713	0.0806405
GO:0008750	NAD(P)+ transhydrogenase (AB-specific) activity	molecular_function	8	2	965	6	11713	0.0813857
GO:0016558	protein import into peroxisome matrix	biological_process	13	2	965	6	11713	0.0813857
GO:0051782	negative regulation of cell division	biological_process	7	2	965	6	11713	0.0813857
GO:0045921	positive regulation of exocytosis	biological_process	8	2	965	6	11713	0.0813857
GO:0000478	endonucleolytic cleavage involved in rRNA processing	biological_process	11	2	965	6	11713	0.0813857
GO:0042759	long-chain fatty acid biosynthetic process	biological_process	11	2	965	6	11713	0.0813857
GO:0048589	developmental growth	biological_process	4	2	965	6	11713	0.0813857
GO:0019878	lysine biosynthetic process via aminoadipic acid	biological_process	13	2	965	6	11713	0.0813857
GO:0048285	organelle fission	biological_process	6	2	965	6	11713	0.0813857
GO:0003374	dynamin family protein polymerization involved in mitochondrial fission	biological_process	10	2	965	6	11713	0.0813857
GO:0006740	NADPH regeneration	biological_process	6	2	965	6	11713	0.0813857
GO:0034969	histone arginine methylation	biological_process	12	2	965	6	11713	0.0813857
GO:0031119	tRNA pseudouridine synthesis	biological_process	11	2	965	6	11713	0.0813857
GO:0048039	ubiquinone binding	molecular_function	6	2	965	6	11713	0.0813857
GO:0043023	ribosomal large subunit binding	molecular_function	6	2	965	6	11713	0.0813857
GO:0010085	polarity specification of proximal/distal axis	biological_process	6	2	965	6	11713	0.0813857
GO:0070550	rDNA condensation	biological_process	9	2	965	6	11713	0.0813857
GO:0000123	histone acetyltransferase complex	cellular_component	6	2	965	6	11713	0.0813857
GO:0006999	nuclear pore organization	biological_process	7	2	965	6	11713	0.0813857
GO:0000389	mRNA 3'-splice site recognition	biological_process	10	2	965	6	11713	0.0813857
GO:0019693	ribose phosphate metabolic process	biological_process	7	1	965	1	11713	0.0823871
GO:0032287	peripheral nervous system myelin maintenance	biological_process	8	1	965	1	11713	0.0823871
GO:0001656	metanephros development	biological_process	7	1	965	1	11713	0.0823871
GO:0004657	proline dehydrogenase activity	molecular_function	6	1	965	1	11713	0.0823871
GO:0030091	protein repair	biological_process	8	1	965	1	11713	0.0823871
GO:0042125	protein galactosylation	biological_process	10	1	965	1	11713	0.0823871
GO:0015930	glutamate synthase activity	molecular_function	6	1	965	1	11713	0.0823871
GO:0006562	proline catabolic process	biological_process	12	1	965	1	11713	0.0823871
GO:0034499	late endosome to Golgi transport	biological_process	9	1	965	1	11713	0.0823871
GO:0102867	molybdenum cofactor sulfurtransferase activity	molecular_function	7	1	965	1	11713	0.0823871
GO:0102965	alcohol-forming fatty acyl-CoA reductase activity	molecular_function	7	1	965	1	11713	0.0823871
GO:0004502	kynurenine 3-monooxygenase activity	molecular_function	7	1	965	1	11713	0.0823871
GO:0004081	bis(5'-nucleosyl)-tetraphosphatase (asymmetrical) activity	molecular_function	10	1	965	1	11713	0.0823871
GO:0032203	telomere formation via telomerase	biological_process	7	1	965	1	11713	0.0823871
GO:1904357	negative regulation of telomere maintenance via telomere lengthening	biological_process	11	1	965	1	11713	0.0823871
GO:0030144	alpha-1,6-mannosylglycoprotein 6-beta-N-acetylglucosaminyltransferase activity	molecular_function	8	1	965	1	11713	0.0823871
GO:0070531	BRCA1-A complex	cellular_component	4	1	965	1	11713	0.0823871
GO:0032777	Piccolo NuA4 histone acetyltransferase complex	cellular_component	10	1	965	1	11713	0.0823871
GO:1901006	ubiquinone-6 biosynthetic process	biological_process	10	1	965	1	11713	0.0823871
GO:0016312	inositol bisphosphate phosphatase activity	molecular_function	9	1	965	1	11713	0.0823871
GO:1903259	exon-exon junction complex disassembly	biological_process	7	1	965	1	11713	0.0823871
GO:0030891	VCB complex	cellular_component	7	1	965	1	11713	0.0823871
GO:0035336	long-chain fatty-acyl-CoA metabolic process	biological_process	9	1	965	1	11713	0.0823871
GO:0007500	mesodermal cell fate determination	biological_process	6	1	965	1	11713	0.0823871
GO:0003865	3-oxo-5-alpha-steroid 4-dehydrogenase activity	molecular_function	7	1	965	1	11713	0.0823871
GO:0042054	histone methyltransferase activity	molecular_function	8	1	965	1	11713	0.0823871
GO:0002432	granuloma formation	biological_process	5	1	965	1	11713	0.0823871
GO:0008817	cob(I)yrinic acid a,c-diamide adenosyltransferase activity	molecular_function	6	1	965	1	11713	0.0823871
GO:2000312	regulation of kainate selective glutamate receptor activity	biological_process	10	1	965	1	11713	0.0823871
GO:0035261	external genitalia morphogenesis	biological_process	6	1	965	1	11713	0.0823871
GO:0034971	histone H3-R17 methylation	biological_process	13	1	965	1	11713	0.0823871
GO:0000096	sulfur amino acid metabolic process	biological_process	9	1	965	1	11713	0.0823871
GO:0008609	alkylglycerone-phosphate synthase activity	molecular_function	6	1	965	1	11713	0.0823871
GO:0004411	homogentisate 1,2-dioxygenase activity	molecular_function	7	1	965	1	11713	0.0823871
GO:0070898	RNA polymerase III transcriptional preinitiation complex assembly	biological_process	10	1	965	1	11713	0.0823871
GO:0030033	microvillus assembly	biological_process	8	1	965	1	11713	0.0823871
GO:0047598	7-dehydrocholesterol reductase activity	molecular_function	7	1	965	1	11713	0.0823871
GO:0071965	multicellular organismal locomotion	biological_process	4	1	965	1	11713	0.0823871
GO:0031379	RNA-directed RNA polymerase complex	cellular_component	6	1	965	1	11713	0.0823871
GO:0045646	regulation of erythrocyte differentiation	biological_process	8	1	965	1	11713	0.0823871
GO:0048520	positive regulation of behavior	biological_process	6	1	965	1	11713	0.0823871
GO:1902104	positive regulation of metaphase/anaphase transition of meiotic cell cycle	biological_process	10	1	965	1	11713	0.0823871
GO:0043135	5-phosphoribosyl 1-pyrophosphate pyrophosphatase activity	molecular_function	8	1	965	1	11713	0.0823871
GO:0016132	brassinosteroid biosynthetic process	biological_process	9	1	965	1	11713	0.0823871
GO:0008796	bis(5'-nucleosyl)-tetraphosphatase activity	molecular_function	9	1	965	1	11713	0.0823871
GO:0000930	gamma-tubulin complex	cellular_component	4	1	965	1	11713	0.0823871
GO:0006622	protein targeting to lysosome	biological_process	13	1	965	1	11713	0.0823871
GO:0043271	negative regulation of ion transport	biological_process	8	1	965	1	11713	0.0823871
GO:0036033	mediator complex binding	molecular_function	5	1	965	1	11713	0.0823871
GO:2000193	positive regulation of fatty acid transport	biological_process	9	1	965	1	11713	0.0823871
GO:0035870	dITP diphosphatase activity	molecular_function	9	1	965	1	11713	0.0823871
GO:0042754	negative regulation of circadian rhythm	biological_process	6	1	965	1	11713	0.0823871
GO:0004161	dimethylallyltranstransferase activity	molecular_function	7	1	965	1	11713	0.0823871
GO:0009070	serine family amino acid biosynthetic process	biological_process	11	1	965	1	11713	0.0823871
GO:1903307	positive regulation of regulated secretory pathway	biological_process	9	1	965	1	11713	0.0823871
GO:0043304	regulation of mast cell degranulation	biological_process	9	1	965	1	11713	0.0823871
GO:0016979	lipoate-protein ligase activity	molecular_function	7	1	965	1	11713	0.0823871
GO:0071158	positive regulation of cell cycle arrest	biological_process	9	1	965	1	11713	0.0823871
GO:1905701	positive regulation of drug transmembrane export	biological_process	9	1	965	1	11713	0.0823871
GO:1902683	regulation of receptor localization to synapse	biological_process	8	1	965	1	11713	0.0823871
GO:0016720	delta12-fatty acid dehydrogenase activity	molecular_function	6	1	965	1	11713	0.0823871
GO:0004694	eukaryotic translation initiation factor 2alpha kinase activity	molecular_function	9	1	965	1	11713	0.0823871
GO:0004014	adenosylmethionine decarboxylase activity	molecular_function	7	1	965	1	11713	0.0823871
GO:0043279	response to alkaloid	biological_process	7	1	965	1	11713	0.0823871
GO:0031436	BRCA1-BARD1 complex	cellular_component	7	1	965	1	11713	0.0823871
GO:0003972	RNA ligase (ATP) activity	molecular_function	7	1	965	1	11713	0.0823871
GO:0035071	salivary gland cell autophagic cell death	biological_process	7	1	965	1	11713	0.0823871
GO:0035136	forelimb morphogenesis	biological_process	7	1	965	1	11713	0.0823871
GO:1990188	euchromatin binding	molecular_function	5	1	965	1	11713	0.0823871
GO:0004337	geranyltranstransferase activity	molecular_function	7	1	965	1	11713	0.0823871
GO:0014056	regulation of acetylcholine secretion, neurotransmission	biological_process	10	1	965	1	11713	0.0823871
GO:0019521	D-gluconate metabolic process	biological_process	10	1	965	1	11713	0.0823871
GO:0042634	regulation of hair cycle	biological_process	6	1	965	1	11713	0.0823871
GO:0061802	anterior cell cortex	cellular_component	9	1	965	1	11713	0.0823871
GO:0000097	sulfur amino acid biosynthetic process	biological_process	10	1	965	1	11713	0.0823871
GO:0036123	histone H3-K9 dimethylation	biological_process	13	1	965	1	11713	0.0823871
GO:0036222	XTP diphosphatase activity	molecular_function	9	1	965	1	11713	0.0823871
GO:0034316	negative regulation of Arp2/3 complex-mediated actin nucleation	biological_process	11	1	965	1	11713	0.0823871
GO:0009918	sterol delta7 reductase activity	molecular_function	6	1	965	1	11713	0.0823871
GO:0045337	farnesyl diphosphate biosynthetic process	biological_process	9	1	965	1	11713	0.0823871
GO:0035155	negative regulation of terminal cell fate specification, open tracheal system	biological_process	10	1	965	1	11713	0.0823871
GO:0000064	L-ornithine transmembrane transporter activity	molecular_function	7	1	965	1	11713	0.0823871
GO:0032288	myelin assembly	biological_process	7	1	965	1	11713	0.0823871
GO:0030368	interleukin-17 receptor activity	molecular_function	7	1	965	1	11713	0.0823871
GO:0038062	protein tyrosine kinase collagen receptor activity	molecular_function	10	1	965	1	11713	0.0823871
GO:0042471	ear morphogenesis	biological_process	7	1	965	1	11713	0.0823871
GO:0051452	intracellular pH reduction	biological_process	12	1	965	1	11713	0.0823871
GO:0007020	microtubule nucleation	biological_process	8	1	965	1	11713	0.0823871
GO:0051094	positive regulation of developmental process	biological_process	6	1	965	1	11713	0.0823871
GO:0031268	pseudopodium organization	biological_process	7	1	965	1	11713	0.0823871
GO:0032807	DNA ligase IV complex	cellular_component	4	1	965	1	11713	0.0823871
GO:1902275	regulation of chromatin organization	biological_process	9	1	965	1	11713	0.0823871
GO:1901668	regulation of superoxide dismutase activity	biological_process	7	1	965	1	11713	0.0823871
GO:1990357	terminal web	cellular_component	9	1	965	1	11713	0.0823871
GO:0070200	establishment of protein localization to telomere	biological_process	10	1	965	1	11713	0.0823871
GO:0005476	carnitine:acyl carnitine antiporter activity	molecular_function	10	1	965	1	11713	0.0823871
GO:0002011	morphogenesis of an epithelial sheet	biological_process	7	1	965	1	11713	0.0823871
GO:0016562	protein import into peroxisome matrix, receptor recycling	biological_process	9	1	965	1	11713	0.0823871
GO:0042775	mitochondrial ATP synthesis coupled electron transport	biological_process	9	1	965	1	11713	0.0823871
GO:0004174	electron-transferring-flavoprotein dehydrogenase activity	molecular_function	6	1	965	1	11713	0.0823871
GO:0051974	negative regulation of telomerase activity	biological_process	8	1	965	1	11713	0.0823871
GO:0008603	cAMP-dependent protein kinase regulator activity	molecular_function	7	1	965	1	11713	0.0823871
[truncated: 1,893 more rows]

## Sheet: Baltic_L4VSAtlantic_L4_GO
GO_ID	GO_Term	GO_function	GO_class	S gene number	TS gene number	B gene number	TB gene number	pvalue
[truncated: 4,875 more rows]
