# Supplementary material for: Developmental and geographic transcriptomic variation in Anisakis simplex (s. s.) reveals lncRNA-mediated regulation of mRNA expression
Source: Sci Rep. 2026 Apr 20;16:18383. doi: 10.1038/s41598-026-47984-8 (PMC13266063; doi:10.1038/s41598-026-47984-8)
Supplement: Supplementary file 5 — Supplementary Information 5. [file 41598_2026_47984_MOESM5_ESM.xlsx]

## Sheet: Baltic_L3VSBaltic_L4_KEGG
pathway_id	pathway_name	pvalue	Gene_ID	Gene_name	KO_ENTRY	EC	Description	FPKM.A_4_1	FPKM.A_4_2	FPKM.A_4_3	FPKM.A_4_4	FPKM.B_4_1	FPKM.B_4_2	FPKM.B_4_3	FPKM.B_4_4	fc	log2(fc)	regulation
ko03010	Ribosome	2.68533e-17	MSTRG.10375	ASIM_0000700101	K02958	NA	unnamed protein product, partial [Anisakis simplex]	26.2204	35.5812	33.9747	32.6046	245.97	210.55	187.403	149.57	0.161792	-2.62779	down
ko03010	Ribosome	2.68533e-17	MSTRG.11249	ASIM_0000748301	K02985	NA	unnamed protein product [Anisakis simplex]	13.6857	17.6517	11.0258	13.8671	156.526	122.714	98.308	82.6144	0.122197	-3.03272	down
ko03010	Ribosome	2.68533e-17	MSTRG.11757	ASIM_0000775501	K02938	NA	unnamed protein product [Anisakis simplex]	4.90443	3.75634	0.0001	4.80877	19.6444	17.7422	15.9845	19.8958	0.183844	-2.44345	down
ko03010	Ribosome	2.68533e-17	MSTRG.12912	ASIM_0000837301	K02885	NA	unnamed protein product [Anisakis simplex]	24.0267	14.1778	19.7905	18	109.366	85.7447	73.0255	63.2346	0.229335	-2.12447	down
ko03010	Ribosome	2.68533e-17	MSTRG.13230	ASIM_0000852501	K02885	NA	unnamed protein product [Anisakis simplex]	3.22084	3.04989	2.93358	2.71329	14.8903	12.0687	12.968	9.54431	0.240899	-2.0535	down
ko03010	Ribosome	2.68533e-17	MSTRG.1439	ASIM_0000112501	K02953	NA	unnamed protein product [Anisakis simplex]	2.56998	1.68122	2.07801	1.79204	8.41606	11.7283	7.85906	7.00823	0.231959	-2.10806	down
ko03010	Ribosome	2.68533e-17	MSTRG.14555	ASIM_0000916901	K02976	NA	unnamed protein product [Anisakis simplex]	3.18945	0.881793	2.7893	0.491275	23.9076	11.8981	9.4312	9.96239	0.133187	-2.90848	down
ko03010	Ribosome	2.68533e-17	MSTRG.16604	ASIM_0001011501	K02947	NA	unnamed protein product [Anisakis simplex]	6.66621	5.63675	5.2745	6.42358	27.465	19.0384	14.1785	14.8884	0.317599	-1.65472	down
ko03010	Ribosome	2.68533e-17	MSTRG.17048	ASIM_0001035801	K02930	NA	unnamed protein product [Anisakis simplex]	269.323	221.382	282.315	265.342	1273.64	1063.03	707.817	891.859	0.263788	-1.92255	down
ko03010	Ribosome	2.68533e-17	MSTRG.17167	ASIM_0001059501	K02941	NA	unnamed protein product [Anisakis simplex]	30.6523	22.2649	25.4401	31.246	105.578	83.3691	60.3129	68.0306	0.345435	-1.53351	down
ko03010	Ribosome	2.68533e-17	MSTRG.17181	ASIM_0001060901	K02896	NA	unnamed protein product [Anisakis simplex]	30.2993	39.143	41.3353	49.8377	303.351	236.581	209.61	197.595	0.16958	-2.55996	down
ko03010	Ribosome	2.68533e-17	MSTRG.17358	ASIM_0001072501	K02943	NA	unnamed protein product [Anisakis simplex]	18.9072	24.3199	21.9008	28.2986	59.9415	39.6275	68.2631	64.9175	0.401404	-1.31687	down
ko03010	Ribosome	2.68533e-17	MSTRG.17364	ASIM_0001072701	K02993	NA	unnamed protein product [Anisakis simplex]	20.7814	13.0153	24.9309	24.0691	114.716	98.2632	72.3303	71.419	0.2321	-2.10718	down
ko03010	Ribosome	2.68533e-17	MSTRG.17529	ASIM_0001082401	K02983	NA	unnamed protein product [Anisakis simplex]	5.28901	3.83598	4.53363	5.7643	29.1796	20.926	21.5311	14.4657	0.225579	-2.1483	down
ko03010	Ribosome	2.68533e-17	MSTRG.17631	ASIM_0001088701	K02879	NA	unnamed protein product [Anisakis simplex]	1.97164	1.31075	1.27511	2.20063	4.13287	5.26064	4.07852	2.82626	0.414652	-1.27003	down
ko03010	Ribosome	2.68533e-17	MSTRG.17756	ASIM_0001096901	K02900;K02942	NA	unnamed protein product [Anisakis simplex]	38.8275	33.7326	43.3896	54.3804	193.495	151.766	123.853	109.809	0.294219	-1.76504	down
ko03010	Ribosome	2.68533e-17	MSTRG.18108	ASIM_0001116101	K02908	NA	unnamed protein product [Anisakis simplex]	24.9451	9.56338	21.9389	16.4733	96.7992	96.5929	92.3902	67.1023	0.206642	-2.2748	down
ko03010	Ribosome	2.68533e-17	MSTRG.18882	ASIM_0001171001	K02873	NA	unnamed protein product [Anisakis simplex]	14.0385	10.3872	10.997	12.5431	72.1308	57.551	39.0162	44.6243	0.224851	-2.15296	down
ko03010	Ribosome	2.68533e-17	MSTRG.19276	ASIM_0001190401	K02880	NA	unnamed protein product [Anisakis simplex]	0.336375	0.409437	0.295519	0.825549	3.76635	4.06505	3.52496	2.64418	0.133344	-2.90678	down
ko03010	Ribosome	2.68533e-17	MSTRG.19289	ASIM_0001191201	K11519;K02971	NA	unnamed protein product [Anisakis simplex]	12.1023	12.4085	8.63842	16.1591	79.5725	50.5599	70.0723	38.9043	0.206217	-2.27776	down
ko03010	Ribosome	2.68533e-17	MSTRG.1954	ASIM_0000149401	K02918	NA	unnamed protein product [Anisakis simplex]	3.17546	1.92542	2.76339	3.07903	19.0541	12.0167	6.45467	10.4268	0.228212	-2.13155	down
ko03010	Ribosome	2.68533e-17	MSTRG.19844	ASIM_0001223801	K02966	NA	unnamed protein product [Anisakis simplex]	8.63266	8.54745	8.60287	9.79926	25.9779	22.9424	17.7224	18.9598	0.415668	-1.2665	down
ko03010	Ribosome	2.68533e-17	MSTRG.19924	ASIM_0001228301	K02929	NA	unnamed protein product [Anisakis simplex]	6.04932	3.76094	9.76564	5.95383	93.5592	70.9753	45.3066	49.4703	0.0984521	-3.34443	down
ko03010	Ribosome	2.68533e-17	MSTRG.2076	ASIM_0000156701	K02898	NA	unnamed protein product [Anisakis simplex]	9.6692	12.1812	9.68437	18.0903	102.206	109.178	97.2513	64.3909	0.133034	-2.91014	down
ko03010	Ribosome	2.68533e-17	MSTRG.20852	ASIM_0001282001	K02937	NA	unnamed protein product [Anisakis simplex]	169.358	121.469	131.163	153.259	621.184	440.537	368.596	338.015	0.325307	-1.62013	down
ko03010	Ribosome	2.68533e-17	MSTRG.2109	ASIM_0000159101	K02964	NA	unnamed protein product [Anisakis simplex]	0.405791	0.536252	0.0001	0.211183	3.42771	1.22763	1.57	0.218614	0.178978	-2.48215	down
ko03010	Ribosome	2.68533e-17	MSTRG.21270	ASIM_0001303601	K02995	NA	unnamed protein product [Anisakis simplex]	19.927	11.071	21.3113	18.5219	111.781	89.1249	51.9977	59.6386	0.226629	-2.14159	down
ko03010	Ribosome	2.68533e-17	MSTRG.21307	ASIM_0001306001	K02866	NA	unnamed protein product [Anisakis simplex]	19.7865	15.3248	22.3586	18.6711	142.659	115.71	90.7245	82.7367	0.176322	-2.50372	down
ko03010	Ribosome	2.68533e-17	MSTRG.21342	ASIM_0001307401	K02893	NA	unnamed protein product [Anisakis simplex]	7.66458	3.84982	4.76909	8.2789	36.8452	32.9866	22.341	19.6198	0.219714	-2.1863	down
ko03010	Ribosome	2.68533e-17	MSTRG.21473	ASIM_0001316601	K02949	NA	unnamed protein product [Anisakis simplex]	5.3909	3.96813	5.09634	3.98467	34.3646	28.683	24.3487	25.2642	0.163678	-2.61107	down
ko03010	Ribosome	2.68533e-17	MSTRG.22640	ASIM_0001390201	K02981	NA	unnamed protein product [Anisakis simplex]	16.558	15.1937	16.2121	14.0295	79.1734	55.5593	33.9555	52.5752	0.280179	-1.83558	down
ko03010	Ribosome	2.68533e-17	MSTRG.22987	ASIM_0001408001	K02997	NA	unnamed protein product [Anisakis simplex]	5.1816	1.54357	3.98282	4.65347	29.6649	22.5727	22.7549	18.8844	0.163634	-2.61145	down
ko03010	Ribosome	2.68533e-17	MSTRG.24048	ASIM_0001470901	K02990	NA	unnamed protein product [Anisakis simplex]	2.81622	1.996	3.75299	2.26278	8.16278	7.92654	4.01338	4.12064	0.447007	-1.16163	down
ko03010	Ribosome	2.68533e-17	MSTRG.24370	ASIM_0001488501	K02991	NA	unnamed protein product [Anisakis simplex]	23.537	16.3333	20.1322	30.8575	123.516	90.4142	59.4045	64.582	0.268883	-1.89495	down
ko03010	Ribosome	2.68533e-17	MSTRG.24580	ASIM_0001499701	K02974	NA	unnamed protein product [Anisakis simplex]	7.4815	6.01967	5.69715	7.31368	90.4002	83.4022	76.0497	59.3607	0.0857403	-3.54388	down
ko03010	Ribosome	2.68533e-17	MSTRG.24807	ASIM_0001512601	K02936	NA	unnamed protein product [Anisakis simplex]	68.5393	58.5772	72.1248	100.884	543.089	471.392	274.215	322.546	0.186269	-2.42454	down
ko03010	Ribosome	2.68533e-17	MSTRG.24864	ASIM_0001515001	K02938	NA	unnamed protein product [Anisakis simplex]	50.9945	35.5807	39.1267	49.5936	683.394	532.552	355.167	387.575	0.0894964	-3.48203	down
ko03010	Ribosome	2.68533e-17	MSTRG.24946	ASIM_0001520401	K02984	NA	unnamed protein product [Anisakis simplex]	17.1606	11.654	16.7797	20.4935	195.802	144.69	105.486	101.234	0.120772	-3.04965	down
ko03010	Ribosome	2.68533e-17	MSTRG.25466	ASIM_0001547801	K02950	NA	unnamed protein product [Anisakis simplex]	24.9215	17.4703	23.2483	23.5187	15.4287	12.8652	6.96603	4.96734	2.21638	1.1482	up
ko03010	Ribosome	2.68533e-17	MSTRG.25809	ASIM_0001565601	K02955	NA	unnamed protein product [Anisakis simplex]	32.5876	19.7996	32.2531	27.5603	106.973	103.167	124.026	68.2937	0.278787	-1.84276	down
ko03010	Ribosome	2.68533e-17	MSTRG.26320	ASIM_0001595201	K02910	NA	unnamed protein product [Anisakis simplex]	0.839492	0.826478	1.01356	1.30311	5.42403	3.64989	2.30993	2.38086	0.289337	-1.78918	down
ko03010	Ribosome	2.68533e-17	MSTRG.26722	ASIM_0001617901	K02883	NA	unnamed protein product [Anisakis simplex]	172.746	138.533	165.519	146.579	529.832	422.33	274.029	316.707	0.40403	-1.30746	down
ko03010	Ribosome	2.68533e-17	MSTRG.26812	ASIM_0001623301	K02934	NA	unnamed protein product [Anisakis simplex]	8.7431	5.67205	6.31175	8.43243	67.4743	53.089	37.5524	40.7882	0.1466	-2.77004	down
ko03010	Ribosome	2.68533e-17	MSTRG.27108	ASIM_0001640301	K02939	NA	unnamed protein product [Anisakis simplex]	0.777404	0.710639	0.231977	0.483574	2.51374	1.7117	0.713143	1.39475	0.347936	-1.52311	down
ko03010	Ribosome	2.68533e-17	MSTRG.27137	ASIM_0001642101	K02894	NA	unnamed protein product [Anisakis simplex]	6.44853	2.04952	9.82641	4.56777	40.9665	28.6682	29.7057	20.5894	0.19088	-2.38926	down
ko03010	Ribosome	2.68533e-17	MSTRG.27454	ASIM_0001661901	K02865	NA	unnamed protein product [Anisakis simplex]	5.77635	6.80377	7.937	8.41369	68.9344	58.3599	36.9106	44.5338	0.138598	-2.85102	down
ko03010	Ribosome	2.68533e-17	MSTRG.27481	ASIM_0001663601	K02957	NA	unnamed protein product [Anisakis simplex]	32.8932	26.8305	27.7932	33.8939	159.426	129.574	171.723	101.369	0.215998	-2.21091	down
ko03010	Ribosome	2.68533e-17	MSTRG.2761	ASIM_0000205601	K02978	NA	unnamed protein product [Anisakis simplex]	0.642438	0.301787	0.251319	0.387607	2.74378	3.3498	6.15151	2.35843	0.108409	-3.20545	down
ko03010	Ribosome	2.68533e-17	MSTRG.27795	ASIM_0001681701	K02877	NA	unnamed protein product [Anisakis simplex]	18.2913	14.3503	13.2762	15.6533	118.038	96.6297	62.6292	72.859	0.175839	-2.50767	down
ko03010	Ribosome	2.68533e-17	MSTRG.27965	ASIM_0001692201	K02962	NA	unnamed protein product [Anisakis simplex]	11.1388	7.83281	7.99406	7.1649	67.7814	54.2696	65.7864	39.5795	0.150079	-2.7362	down
ko03010	Ribosome	2.68533e-17	MSTRG.28115	ASIM_0001701201	K02874	NA	unnamed protein product [Anisakis simplex]	57.8585	46.9665	35.7719	47.0202	17.4584	12.439	8.38202	16.0596	3.45272	1.78773	up
ko03010	Ribosome	2.68533e-17	MSTRG.2820	ASIM_0000209101	K02953	NA	unnamed protein product [Anisakis simplex]	9.94339	8.70078	27.5882	6.22396	145.548	62.6124	40.4138	55.2985	0.172626	-2.53428	down
ko03010	Ribosome	2.68533e-17	MSTRG.28349	ASIM_0001715801	K02868	NA	unnamed protein product [Anisakis simplex]	9.49896	5.34549	8.68622	11.0712	48.9656	38.9056	25.9338	28.5122	0.243132	-2.04019	down
ko03010	Ribosome	2.68533e-17	MSTRG.28676	ASIM_0001734701	K02985	NA	unnamed protein product [Anisakis simplex]	46.0801	38.8267	47.9591	47.5455	394.46	361.168	354.147	214.805	0.136203	-2.87617	down
ko03010	Ribosome	2.68533e-17	MSTRG.29190	ASIM_0001763801	K02943	NA	unnamed protein product [Anisakis simplex]	25.0022	18.1161	12.9003	26.4123	115.765	74.934	65.088	71.8234	0.251613	-1.99072	down
ko03010	Ribosome	2.68533e-17	MSTRG.29652	ASIM_0001790201	K02940	NA	unnamed protein product [Anisakis simplex]	11.3094	9.10682	11.9779	12.648	73.9679	59.3136	34.9653	40.3562	0.215923	-2.21141	down
ko03010	Ribosome	2.68533e-17	MSTRG.29752	ASIM_0001795601	K02870	NA	unnamed protein product [Anisakis simplex]	15.0204	11.2543	17.3933	19.505	67.2073	46.1931	51.2829	43.4213	0.303563	-1.71993	down
ko03010	Ribosome	2.68533e-17	MSTRG.29950	ASIM_0001806801	K02973	NA	unnamed protein product [Anisakis simplex]	47.841	36.6494	43.6913	56.8416	219.828	140.952	83.654	102.79	0.338112	-1.56443	down
ko03010	Ribosome	2.68533e-17	MSTRG.30006	ASIM_0001810401	K02969	NA	unnamed protein product [Anisakis simplex]	15.1849	8.89458	11.0546	15.5783	82.9393	75.4248	57.2687	52.6674	0.189013	-2.40344	down
ko03010	Ribosome	2.68533e-17	MSTRG.30300	ASIM_0001827801	K02989	NA	unnamed protein product [Anisakis simplex]	7.54955	5.85094	4.7301	8.66486	70.7376	61.6671	52.5032	43.8049	0.117158	-3.09348	down
ko03010	Ribosome	2.68533e-17	MSTRG.30755	ASIM_0001854101	K02903	NA	unnamed protein product [Anisakis simplex]	25.0216	11.5092	15.8651	16.7385	168.006	126.344	117.938	103.569	0.134018	-2.8995	down
ko03010	Ribosome	2.68533e-17	MSTRG.31209	ASIM_0001881201	K02978	NA	unnamed protein product [Anisakis simplex]	6.60758	6.20293	3.84885	6.52554	54.774	46.0311	58.9574	33.611	0.119897	-3.06013	down
ko03010	Ribosome	2.68533e-17	MSTRG.31457	ASIM_0001898001	K02905	NA	unnamed protein product [Anisakis simplex]	7.02934	5.4078	7.8961	6.37412	48.6116	26.8622	26.5736	30.1219	0.202069	-2.30708	down
ko03010	Ribosome	2.68533e-17	MSTRG.31725	ASIM_0001913901	K02975	NA	unnamed protein product [Anisakis simplex]	23.2384	20.1499	23.9459	26.9124	244.875	188.917	143.987	138.96	0.131494	-2.92693	down
ko03010	Ribosome	2.68533e-17	MSTRG.31893	ASIM_0001924401	K02882	NA	unnamed protein product [Anisakis simplex]	22.2002	26.4438	26.9384	25.4836	278.371	265.997	215.767	172.752	0.108337	-3.20641	down
ko03010	Ribosome	2.68533e-17	MSTRG.31947	ASIM_0001926601	K02964	NA	unnamed protein product [Anisakis simplex]	31.4855	33.0952	45.6068	53.8018	204.438	189.531	148.358	137.229	0.241318	-2.05099	down
ko03010	Ribosome	2.68533e-17	MSTRG.32325	ASIM_0001952301	K02998	NA	unnamed protein product [Anisakis simplex]	8.73148	8.86386	8.48523	5.83767	44.7039	50.9017	53.0194	38.6419	0.170442	-2.55264	down
ko03010	Ribosome	2.68533e-17	MSTRG.32336	ASIM_0001952801	K02926	NA	unnamed protein product [Anisakis simplex]	0.778338	0.843995	0.875909	0.816011	0.17271	0.692633	0.0001	0.0001	3.8291	1.93701	up
ko03010	Ribosome	2.68533e-17	MSTRG.32644	ASIM_0001972001	K02936	NA	unnamed protein product [Anisakis simplex]	8.03178	4.36604	2.52137	6.50671	43.1557	38.0974	33.3674	23.7564	0.154837	-2.69118	down
ko03010	Ribosome	2.68533e-17	MSTRG.32897	ASIM_0001986501	K02925	NA	unnamed protein product [Anisakis simplex]	41.1134	27.4894	33.9298	46.3153	110.519	96.456	65.0764	70.0592	0.435087	-1.20062	down
ko03010	Ribosome	2.68533e-17	MSTRG.32909	ASIM_0001987001	K02875	NA	unnamed protein product [Anisakis simplex]	6.04254	4.43427	5.5975	8.19955	52.4589	47.3904	37.9957	31.6185	0.143239	-2.8035	down
ko03010	Ribosome	2.68533e-17	MSTRG.33637	ASIM_0002033101	K02892	NA	unnamed protein product [Anisakis simplex]	1.40055	0.0001	0.0001	0.851726	4.93339	2.23624	4.89102	3.28645	0.146769	-2.76838	down
ko03010	Ribosome	2.68533e-17	MSTRG.3396	ASIM_0000252001	K02910	NA	unnamed protein product [Anisakis simplex]	8.6419	8.42272	9.89274	8.70071	50.1555	38.5559	36.6345	26.7962	0.234374	-2.09312	down
ko03010	Ribosome	2.68533e-17	MSTRG.34481	ASIM_0002080901	K02889	NA	unnamed protein product [Anisakis simplex]	42.1891	44.5815	47.9042	50.6747	355.443	206.041	208.19	157.594	0.199888	-2.32274	down
ko03010	Ribosome	2.68533e-17	MSTRG.34676	ASIM_0002091901	K02932	NA	unnamed protein product [Anisakis simplex]	5.90344	2.11257	2.06775	3.43572	10.7814	13.4129	10.0776	10.566	0.301519	-1.72968	down
ko03010	Ribosome	2.68533e-17	MSTRG.35286	ASIM_0002125101	K02912	NA	unnamed protein product [Anisakis simplex]	7.34546	6.09954	7.79803	10.8356	64.3182	57.1025	54.4652	37.0262	0.150666	-2.73057	down
ko03010	Ribosome	2.68533e-17	MSTRG.3640	ASIM_0000267401	K02985	NA	unnamed protein product [Anisakis simplex]	1.38732	0.0001	0.0001	0.933346	5.93759	3.756	3.65448	2.95244	0.14238	-2.81218	down
ko03010	Ribosome	2.68533e-17	MSTRG.406	ASIM_0000036201	K02962	NA	unnamed protein product [Anisakis simplex]	4.05304	4.67335	6.0238	8.99889	59.292	56.1913	46.563	34.8919	0.120592	-3.0518	down
ko03010	Ribosome	2.68533e-17	MSTRG.504	ASIM_0000043101	K02880	NA	unnamed protein product [Anisakis simplex]	15.9861	15.8575	24.2145	21.7132	148.904	105.981	60.4935	73.7618	0.199854	-2.32298	down
ko03010	Ribosome	2.68533e-17	MSTRG.520	ASIM_0000045301	K02951	NA	unnamed protein product [Anisakis simplex]	18.8047	12.3172	14.4262	16.5367	188.146	175.347	163.129	130.16	0.0945286	-3.40311	down
ko03010	Ribosome	2.68533e-17	MSTRG.5325	ASIM_0000382301	K02958	NA	unnamed protein product [Anisakis simplex]	0.74562	0.956511	2.08889	0.587664	6.45825	5.89744	4.77332	4.67766	0.200796	-2.3162	down
ko03010	Ribosome	2.68533e-17	MSTRG.5995	ASIM_0000426901	K02963	NA	unnamed protein product [Anisakis simplex]	0.0001	0.0001	0.0001	0.239378	1.10934	1.12688	0.449532	0.52987	0.0745357	-3.74592	down
ko03010	Ribosome	2.68533e-17	MSTRG.6727	ASIM_0000475401	K02998	NA	unnamed protein product [Anisakis simplex]	12.6503	11.7227	9.54192	18.7117	133.88	76.3692	40.7195	77.7954	0.160074	-2.64319	down
ko03010	Ribosome	2.68533e-17	MSTRG.7074	ASIM_0000497101	K02882	NA	unnamed protein product [Anisakis simplex]	27.6077	31.6477	23.6971	19.1148	57.378	46.7445	91.6733	40.041	0.432788	-1.20827	down
ko03010	Ribosome	2.68533e-17	MSTRG.7301	ASIM_0000512201	K02976	NA	unnamed protein product [Anisakis simplex]	7.85608	9.53367	5.7962	5.82024	56.7507	37.2359	53.2155	31.4549	0.162357	-2.62276	down
ko03010	Ribosome	2.68533e-17	MSTRG.7310	ASIM_0000512401	K02932	NA	unnamed protein product, partial [Anisakis simplex]	97.7035	54.0698	46.9403	77.4257	256.271	227.61	174.853	184.528	0.327466	-1.61058	down
ko03010	Ribosome	2.68533e-17	MSTRG.7445	ASIM_0000522501	K02922	NA	unnamed protein product, partial [Anisakis simplex]	19.1761	8.77066	15.5045	20.4749	68.8618	67.0259	59.3654	37.4631	0.274696	-1.86409	down
ko03010	Ribosome	2.68533e-17	MSTRG.7722	ASIM_0000540501	K02871	NA	unnamed protein product [Anisakis simplex]	7.34038	8.92905	14.085	10.555	31.9701	24.3547	17.7486	14.4016	0.462385	-1.11283	down
ko03010	Ribosome	2.68533e-17	MSTRG.7782	ASIM_0000544601	K02920	NA	unnamed protein product [Toxocara canis]	3.19464	1.24099	2.33714	2.67677	15.3075	10.6949	5.73112	5.43932	0.254205	-1.97593	down
ko03010	Ribosome	2.68533e-17	MSTRG.7954	ASIM_0000555501	K02987	NA	unnamed protein product [Anisakis simplex]	26.638	39.8131	23.8779	26.9399	422.812	337.92	346.927	281.54	0.0844147	-3.56636	down
ko03010	Ribosome	2.68533e-17	MSTRG.821	ASIM_0000066101	K02872	NA	unnamed protein product [Anisakis simplex]	50.0884	46.9427	57.6057	67.2039	498.598	356.078	266.765	260.557	0.160522	-2.63916	down
ko03010	Ribosome	2.68533e-17	MSTRG.8335	ASIM_0000579001	K02977	NA	unnamed protein product [Toxocara canis]	4.955	1.46591	7.06166	2.39006	39.8961	39.0951	32.5354	21.1731	0.119613	-3.06355	down
ko03010	Ribosome	2.68533e-17	MSTRG.8717	ASIM_0000603501	K02924	NA	unnamed protein product [Anisakis simplex]	0.647412	1.05677	1.15639	1.96671	14.3425	10.2399	9.99987	6.3448	0.117949	-3.08377	down
ko03010	Ribosome	2.68533e-17	MSTRG.8898	ASIM_0000611301	K02885	NA	unnamed protein product [Anisakis simplex]	4.40785	3.92241	3.29969	3.992	30.7244	32.7158	38.3709	23.1415	0.125023	-2.99973	down
ko03010	Ribosome	2.68533e-17	MSTRG.947	ASIM_0000075101	K02979	NA	40S ribosomal protein S28 [Toxocara canis]	14.3088	4.10138	9.89498	9.13079	44.7401	19.9743	39.1535	23.9778	0.292821	-1.77191	down
ko04142	Lysosome	7.63037e-10	MSTRG.1002	ASIM_0000078701	K13289	EC:3.4.16.5	unnamed protein product [Anisakis simplex]	58.7024	41.6946	61.1877	59.4925	292.041	323.87	221.526	341.181	0.187573	-2.41448	down
ko04142	Lysosome	7.63037e-10	MSTRG.10097	ASIM_0000684601	K13289	EC:3.4.16.5	unnamed protein product [Anisakis simplex]	7.70506	4.71641	5.00988	3.31863	66.5566	140.011	99.0843	90.0205	0.0524423	-4.25312	down
ko04142	Lysosome	7.63037e-10	MSTRG.10975	ASIM_0000733001	K05642	NA	unnamed protein product [Anisakis simplex]	0.503613	0.514447	0.0001	1.09163	3.77827	1.99526	0.840313	2.74291	0.225483	-2.14891	down
ko04142	Lysosome	7.63037e-10	MSTRG.12951	ASIM_0000839301	K01379	EC:3.4.23.5	unnamed protein product [Anisakis simplex]	1.45366	1.27932	1.0205	1.01109	0.651698	0.672616	0.647934	0.348699	2.05286	1.03763	up
ko04142	Lysosome	7.63037e-10	MSTRG.13015	ASIM_0000842101	K02154	NA	unnamed protein product [Anisakis simplex]	1.49555	8.35191	2.85786	3.48419	11.9514	27.7255	15.4518	20.1279	0.215124	-2.21676	down
ko04142	Lysosome	7.63037e-10	MSTRG.1333	ASIM_0000104501	K13289	EC:3.4.16.5	unnamed protein product [Anisakis simplex]	0.0001	0.0001	0.0001	0.0001	3.92825	13.4008	8.19741	6.76271	1.2388e-05	-16.3007	down
ko04142	Lysosome	7.63037e-10	MSTRG.13852	ASIM_0000882201	K02144	NA	unnamed protein product [Anisakis simplex]	0.0570199	0.0513068	0.0336564	0.191296	0.577937	0.227649	0.237609	0.41623	0.228363	-2.1306	down
ko04142	Lysosome	7.63037e-10	MSTRG.1405	ASIM_0000110201	K01373	EC:3.4.22.41	unnamed protein product [Anisakis simplex]	0.277362	1.86869	1.11451	2.94672	13.4595	6.76508	2.5252	4.34076	0.229131	-2.12576	down
ko04142	Lysosome	7.63037e-10	MSTRG.1520	ASIM_0000120401	K13289	EC:3.4.16.5	unnamed protein product [Anisakis simplex]	0.0753011	0.203887	0.0630644	0.0001	1.29645	5.09153	3.91386	4.76678	0.0227195	-5.45992	down
ko04142	Lysosome	7.63037e-10	MSTRG.16427	ASIM_0001001601	K01373	EC:3.4.22.41	unnamed protein product [Anisakis simplex]	3.44251	2.99765	4.07721	3.24678	29.0733	13.5045	3.48245	11.9417	0.237305	-2.07519	down
ko04142	Lysosome	7.63037e-10	MSTRG.16562	ASIM_0001009101	K12385	NA	unnamed protein product [Anisakis simplex]	0.341202	2.59176	1.16494	3.23542	0.87543	0.675844	0.239661	0.506476	3.19199	1.67446	up
ko04142	Lysosome	7.63037e-10	MSTRG.16966	ASIM_0001030901	K12301	NA	unnamed protein product [Anisakis simplex]	0.959811	0.545156	0.63401	0.606826	3.54124	3.04385	2.07434	2.89874	0.237564	-2.07361	down
ko04142	Lysosome	7.63037e-10	MSTRG.17056	ASIM_0001036701	K12404	NA	unnamed protein product [Anisakis simplex]	18.7879	29.4263	44.9723	26.7165	6.58268	5.286	0.44555	6.58705	6.34364	2.66531	up
ko04142	Lysosome	7.63037e-10	MSTRG.17202	ASIM_0001062701	K12385	NA	unnamed protein product [Anisakis simplex]	9.45364	3.84662	7.71982	6.68534	0.0001	0.0001	0.0001	0.602291	45.9771	5.52284	up
ko04142	Lysosome	7.63037e-10	MSTRG.17408	ASIM_0001075601	K12305	EC:3.6.1.6	unnamed protein product [Anisakis simplex]	53.2108	49.3062	54.727	85.4915	246.245	273.888	201.137	184.67	0.267938	-1.90003	down
ko04142	Lysosome	7.63037e-10	MSTRG.17512	ASIM_0001081001	K12394	NA	unnamed protein product [Anisakis simplex]	1.37909	0.996625	2.73081	2.25001	4.54151	4.4306	3.89331	3.19373	0.458089	-1.1263	down
ko04142	Lysosome	7.63037e-10	MSTRG.17586	ASIM_0001085701	K05656	NA	unnamed protein product [Anisakis simplex]	3.33116	2.70875	2.44924	3.52205	1.39052	1.04647	0.739185	1.0358	2.85168	1.51181	up
ko04142	Lysosome	7.63037e-10	MSTRG.17986	ASIM_0001109701	K05656	NA	unnamed protein product [Anisakis simplex]	13.2315	39.8839	31.8792	24.3931	302.624	287.509	136.151	193.284	0.118955	-3.07151	down
ko04142	Lysosome	7.63037e-10	MSTRG.18072	ASIM_0001114701	K19363	NA	unnamed protein product [Anisakis simplex]	18.8217	9.9876	8.17003	6.94378	139.853	87.0454	85.3047	67.0953	0.115801	-3.11028	down
ko04142	Lysosome	7.63037e-10	MSTRG.18318	ASIM_0001128301	K01365	EC:3.4.22.15	unnamed protein product [Anisakis simplex]	378.892	233.134	263.956	350.05	925.196	709.496	392.301	429.149	0.49917	-1.0024	down
ko04142	Lysosome	7.63037e-10	MSTRG.18784	ASIM_0001156101	K12385	NA	unnamed protein product [Anisakis simplex]	0.0001	0.342935	0.0001	0.0001	77.5639	54.7548	27.7811	42.1904	0.00169674	-9.20302	down
ko04142	Lysosome	7.63037e-10	MSTRG.18807	ASIM_0001157501	K01201	EC:3.2.1.45	unnamed protein product [Anisakis simplex]	8.94774	2.64138	7.40378	3.4042	35.7419	39.4257	18.3839	23.9614	0.190593	-2.39144	down
ko04142	Lysosome	7.63037e-10	MSTRG.18877	ASIM_0001170901	K12385	NA	unnamed protein product [Anisakis simplex]	0.0001	0.0001	0.750136	0.666282	11.4794	2.85009	4.75082	3.89622	0.0616549	-4.01964	down
ko04142	Lysosome	7.63037e-10	MSTRG.19344	ASIM_0001193601	K13289	EC:3.4.16.5	unnamed protein product [Anisakis simplex]	0.234744	0.282179	0.157686	0.466159	1.538	1.9659	3.3374	1.41351	0.138194	-2.85523	down
ko04142	Lysosome	7.63037e-10	MSTRG.19672	ASIM_0001212101	K12387	NA	unnamed protein product [Anisakis simplex]	6.67588	8.22749	9.24151	6.552	6.00187	3.41072	2.61543	2.0479	2.18081	1.12486	up
ko04142	Lysosome	7.63037e-10	MSTRG.19895	ASIM_0001225901	K05656	NA	unnamed protein product [Anisakis simplex]	7.72544	6.04025	5.91837	6.81384	82.3619	100.461	45.9066	68.1429	0.089257	-3.48589	down
ko04142	Lysosome	7.63037e-10	MSTRG.20110	ASIM_0001240401	K12384	NA	unnamed protein product [Anisakis simplex]	41.9376	45.1245	22.6171	23.2805	98.1386	99.1229	73.9821	70.445	0.389125	-1.36169	down
ko04142	Lysosome	7.63037e-10	MSTRG.20133	ASIM_0001241701	K12307	NA	unnamed protein product [Anisakis simplex]	18.1895	12.7308	13.1237	18.1167	5.74489	7.00065	6.05647	3.37741	2.80263	1.48678	up
ko04142	Lysosome	7.63037e-10	MSTRG.20322	ASIM_0001251601	K12389	NA	unnamed protein product [Anisakis simplex]	1.5262	1.30801	0.711631	2.75705	25.022	25.2833	11.4419	16.1917	0.0808696	-3.62826	down
ko04142	Lysosome	7.63037e-10	MSTRG.20352	ASIM_0001254001	K12404	NA	unnamed protein product [Anisakis simplex]	147.429	140.971	148.106	167.433	113.684	60.8043	56.8406	69.5173	2.00747	1.00538	up
ko04142	Lysosome	7.63037e-10	MSTRG.20977	ASIM_0001289401	K21398	NA	unnamed protein product [Anisakis simplex]	2.01586	5.2184	3.80289	3.39405	10.5117	11.2581	5.58816	5.56627	0.438316	-1.18996	down
ko04142	Lysosome	7.63037e-10	MSTRG.21111	ASIM_0001295101	K12307	NA	unnamed protein product [Anisakis simplex]	0.335094	1.09733	0.485623	0.3654	3.24155	4.69822	2.18701	2.23829	0.184669	-2.43698	down
ko04142	Lysosome	7.63037e-10	MSTRG.21802	ASIM_0001340001	K12384	NA	unnamed protein product [Anisakis simplex]	21.7415	73.1755	11.3044	92.4207	14.6308	11.5444	4.90974	4.62507	5.56264	2.47577	up
ko04142	Lysosome	7.63037e-10	MSTRG.22027	ASIM_0001352201	K12384	NA	unnamed protein product [Anisakis simplex]	9.08173	8.33363	3.90795	6.9008	33.6482	22.2199	12.5202	17.6134	0.328181	-1.60744	down
ko04142	Lysosome	7.63037e-10	MSTRG.22480	ASIM_0001379501	K01379	EC:3.4.23.5	unnamed protein product [Anisakis simplex]	0.429783	1.31402	1.93672	1.83296	0.0515618	0.0001	0.0275582	0.0001	69.5094	6.11914	up
ko04142	Lysosome	7.63037e-10	MSTRG.2260	ASIM_0000170101	K14410	EC:3.1.3.2	unnamed protein product [Anisakis simplex]	0.0001	0.0743292	0.0001	0.0691158	0.626531	0.974546	1.23582	0.570757	0.0421537	-4.5682	down
ko04142	Lysosome	7.63037e-10	MSTRG.23035	ASIM_0001410301	K01373	EC:3.4.22.41	ani s 4 allergen [Anisakis simplex]	9.46156	3.90809	2.53666	4.86354	24.4033	20.9418	11.5677	14.8554	0.289402	-1.78885	down
ko04142	Lysosome	7.63037e-10	MSTRG.23188	ASIM_0001418301	K12373	EC:3.2.1.52	unnamed protein product [Anisakis simplex]	4.56956	6.30987	11.6498	5.86747	46.7578	62.852	34.1352	29.6097	0.163807	-2.60993	down
ko04142	Lysosome	7.63037e-10	MSTRG.23568	ASIM_0001441601	K12301	NA	unnamed protein product [Anisakis simplex]	9.99886	10.4006	6.77966	18.8484	3.01031	1.54405	0.930744	0.0001	8.39121	3.06888	up
ko04142	Lysosome	7.63037e-10	MSTRG.24171	ASIM_0001476301	K12307	NA	unnamed protein product [Anisakis simplex]	8.19299	12.9057	15.3195	14.3588	1.15514	0.0001	0.742152	0.657937	19.871	4.31259	up
ko04142	Lysosome	7.63037e-10	MSTRG.24234	ASIM_0001479201	K01379	EC:3.4.23.5	unnamed protein product [Anisakis simplex]	0.629409	1.70407	0.940557	1.46678	0.0001	0.0001	0.0001	0.0001	11852	13.5328	up
ko04142	Lysosome	7.63037e-10	MSTRG.2440	ASIM_0000182101	K14410	EC:3.1.3.2	unnamed protein product [Anisakis simplex]	1.13948	4.48092	2.01767	0.0001	159.176	183.797	97.1847	120.272	0.0136291	-6.19716	down
ko04142	Lysosome	7.63037e-10	MSTRG.24464	ASIM_0001493101	K08568	EC:3.4.18.1	unnamed protein product [Anisakis simplex]	35.8624	25.7677	35.9647	39.3223	21.4816	18.8956	8.13242	9.91675	2.34341	1.22861	up
ko04142	Lysosome	7.63037e-10	MSTRG.24511	ASIM_0001495901	K01363	EC:3.4.22.1	unnamed protein product [Anisakis simplex]	4.18703	2.42733	3.37861	2.47239	7.5999	17.9947	6.58657	7.95479	0.310579	-1.68697	down
ko04142	Lysosome	7.63037e-10	MSTRG.24561	ASIM_0001498601	K21398	NA	unnamed protein product [Anisakis simplex]	2.54298	3.73107	5.31319	3.28189	12.4097	23.3449	13.5304	16.8867	0.224705	-2.15389	down
ko04142	Lysosome	7.63037e-10	MSTRG.24660	ASIM_0001504501	K12309	EC:3.2.1.23	unnamed protein product [Anisakis simplex]	7.56786	8.22011	7.58584	6.93015	62.3883	57.478	33.0058	24.6534	0.170702	-2.55045	down
ko04142	Lysosome	7.63037e-10	MSTRG.25049	ASIM_0001525701	K01052	EC:3.1.1.13	unnamed protein product [Anisakis simplex]	5.63279	0.0001	3.43358	9.99172	2.30282	0.0001	0.0001	0.0001	8.27495	3.04875	up
ko04142	Lysosome	7.63037e-10	MSTRG.25217	ASIM_0001534401	K12385	NA	unnamed protein product [Anisakis simplex]	33.7032	65.0512	47.4577	42.0178	3.69623	0.581817	2.9755	0.499415	24.2785	4.60161	up
ko04142	Lysosome	7.63037e-10	MSTRG.2528	ASIM_0000188901	K01379	EC:3.4.23.5	unnamed protein product [Anisakis simplex]	7.07857	5.17586	0.764855	4.25317	20.3729	23.3233	10.7201	20.5167	0.230506	-2.11713	down
ko04142	Lysosome	7.63037e-10	MSTRG.25578	ASIM_0001554901	K01379	EC:3.4.23.5	unnamed protein product [Anisakis simplex]	34.9933	20.287	44.1462	63.5067	9.78112	1.31284	1.65728	4.11899	9.65803	3.27173	up
ko04142	Lysosome	7.63037e-10	MSTRG.25586	ASIM_0001555501	K01373	EC:3.4.22.41	unnamed protein product [Anisakis simplex]	0.205155	2.51489	2.17193	0.8718	19.6114	19.5362	16.2883	14.8189	0.082041	-3.60751	down
ko04142	Lysosome	7.63037e-10	MSTRG.2563	ASIM_0000191401	K01379	EC:3.4.23.5	unnamed protein product [Anisakis simplex]	10.6004	4.57794	5.59091	7.21549	13.2063	26.9248	23.9992	12.5237	0.365079	-1.45372	down
ko04142	Lysosome	7.63037e-10	MSTRG.26028	ASIM_0001578001	K06129	EC:3.1.1.5	unnamed protein product [Anisakis simplex]	1.77883	0.613294	2.1555	0.721333	9.55111	9.6865	7.86918	4.47836	0.166818	-2.58366	down
ko04142	Lysosome	7.63037e-10	MSTRG.26497	ASIM_0001606001	K12385	NA	unnamed protein product [Anisakis simplex]	9.33212	4.08245	5.53876	5.66099	3.25349	2.43472	1.97292	1.76868	2.61027	1.3842	up
ko04142	Lysosome	7.63037e-10	MSTRG.26825	ASIM_0001623601	K12385	NA	unnamed protein product [Anisakis simplex]	0.550212	2.13972	0.559564	2.41631	0.0819163	0.0753437	0.20473	0.0001	15.6475	3.96786	up
ko04142	Lysosome	7.63037e-10	MSTRG.26835	ASIM_0001624701	K02155	NA	unnamed protein product [Anisakis simplex]	6.98687	5.32047	7.47953	7.36904	19.3077	20.1751	24.4724	15.3625	0.342369	-1.54638	down
ko04142	Lysosome	7.63037e-10	MSTRG.26945	ASIM_0001631201	K01204	EC:3.2.1.49	unnamed protein product [Anisakis simplex]	0.63723	0.0001	0.690387	1.75404	15.9117	7.61706	7.7077	4.51435	0.0862009	-3.53615	down
ko04142	Lysosome	7.63037e-10	MSTRG.28019	ASIM_0001695601	K12307	NA	unnamed protein product [Anisakis simplex]	7.45986	4.24179	6.23012	7.18144	1.4679	0.141449	0.27536	0.240188	11.8186	3.56298	up
ko04142	Lysosome	7.63037e-10	MSTRG.28179	ASIM_0001705201	K13289	EC:3.4.16.5	unnamed protein product [Toxocara canis]	19.5195	27.8427	41.4882	15.1971	161.547	170.252	89.2204	209.807	0.164938	-2.6	down
ko04142	Lysosome	7.63037e-10	MSTRG.28483	ASIM_0001723701	K14410	EC:3.1.3.2	unnamed protein product [Anisakis simplex]	0.747148	0.421374	0.0001	0.0001	12.1276	8.0697	3.7318	4.94547	0.0404758	-4.6268	down
ko04142	Lysosome	7.63037e-10	MSTRG.28766	ASIM_0001739501	K13289	EC:3.4.16.5	unnamed protein product [Anisakis simplex]	63.0858	36.8681	89.2809	94.2529	287.812	356.986	239.78	346.051	0.23036	-2.11804	down
ko04142	Lysosome	7.63037e-10	MSTRG.28830	ASIM_0001743501	K12385	NA	unnamed protein product [Anisakis simplex]	15.9802	28.9114	23.5054	28.9688	6.44525	3.26622	5.77194	2.53679	5.40314	2.4338	up
ko04142	Lysosome	7.63037e-10	MSTRG.28931	ASIM_0001749301	K12301	NA	unnamed protein product [Anisakis simplex]	23.4349	39.8786	39.755	25.0624	58.2384	113.254	111.964	59.7241	0.373363	-1.42135	down
ko04142	Lysosome	7.63037e-10	MSTRG.28944	ASIM_0001749601	K14410	EC:3.1.3.2	unnamed protein product [Anisakis simplex]	0.0001	0.0001	0.0001	0.0001	24.3969	17.3694	8.06848	8.67222	6.8368e-06	-17.1582	down
ko04142	Lysosome	7.63037e-10	MSTRG.29571	ASIM_0001785601	K14410	EC:3.1.3.2	unnamed protein product [Anisakis simplex]	2.75788	1.477	2.74147	1.55604	188.227	210.038	145.695	139.712	0.0124803	-6.32421	down
ko04142	Lysosome	7.63037e-10	MSTRG.29701	ASIM_0001792401	K01052	EC:3.1.1.13	unnamed protein product [Anisakis simplex]	1.26037	1.45184	0.409534	1.39404	18.3092	18.9051	13.8612	13.4983	0.0699321	-3.8379	down
ko04142	Lysosome	7.63037e-10	MSTRG.29996	ASIM_0001809601	K01373	EC:3.4.22.41	unnamed protein product [Anisakis simplex]	13.8516	11.8519	25.739	17.3415	117.67	138.747	102.37	84.1793	0.155281	-2.68705	down
ko04142	Lysosome	7.63037e-10	MSTRG.30130	ASIM_0001818001	K14410	EC:3.1.3.2	unnamed protein product [Anisakis simplex]	0.903198	0.0001	0.20814	0.100633	15.0012	17.1687	6.12806	13.3338	0.0234753	-5.41271	down
ko04142	Lysosome	7.63037e-10	MSTRG.3018	ASIM_0000223301	K01369	EC:3.4.22.34	unnamed protein product [Anisakis simplex]	1.97684	0.886088	2.07372	1.85702	6.43396	9.19914	4.08892	4.06135	0.285648	-1.80769	down
ko04142	Lysosome	7.63037e-10	MSTRG.30312	ASIM_0001828801	K14410	EC:3.1.3.2	unnamed protein product [Anisakis simplex]	0.0001	0.0001	0.0001	0.0001	0.58413	3.26088	1.82195	1.15885	5.86011e-05	-14.0587	down
ko04142	Lysosome	7.63037e-10	MSTRG.30638	ASIM_0001847401	K12307	NA	unnamed protein product [Anisakis simplex]	4.86941	3.38426	2.94114	6.60153	70.4553	53.4693	58.0233	41.7645	0.0795501	-3.65199	down
ko04142	Lysosome	7.63037e-10	MSTRG.31176	ASIM_0001878701	K01379	EC:3.4.23.5	unnamed protein product [Anisakis simplex]	8.21258	4.85374	5.33161	2.26557	18.0198	29.2797	7.48194	14.346	0.298919	-1.74217	down
ko04142	Lysosome	7.63037e-10	MSTRG.3154	ASIM_0000232101	K14410	EC:3.1.3.2	unnamed protein product [Anisakis simplex]	0.0001	0.0001	0.0001	0.0001	4.31345	6.96929	2.35049	2.11568	2.53986e-05	-15.2649	down
ko04142	Lysosome	7.63037e-10	MSTRG.31710	ASIM_0001912401	K01369	EC:3.4.22.34	unnamed protein product [Anisakis simplex]	31.6905	38.5835	33.0641	32.0544	92.0511	106.107	54.1134	47.0778	0.452289	-1.14468	down
ko04142	Lysosome	7.63037e-10	MSTRG.31783	ASIM_0001917701	K13289	EC:3.4.16.5	unnamed protein product [Anisakis simplex]	0.622028	0.0001	0.0001	0.0001	10.4793	32.1411	20.8041	26.2301	0.0069414	-7.17056	down
ko04142	Lysosome	7.63037e-10	MSTRG.32041	ASIM_0001932201	K12307	NA	unnamed protein product [Anisakis simplex]	8.55387	4.47519	5.96713	8.22952	52.1711	59.8682	43.6192	36.8848	0.1414	-2.82214	down
ko04142	Lysosome	7.63037e-10	MSTRG.32100	ASIM_0001936401	K13289	EC:3.4.16.5	unnamed protein product [Anisakis simplex]	4.76413	5.1229	3.79459	6.83488	107.516	138.096	41.687	126.504	0.0495804	-4.33409	down
ko04142	Lysosome	7.63037e-10	MSTRG.32178	ASIM_0001942301	K03661	NA	unnamed protein product [Anisakis simplex]	0.754607	2.71799	0.0001	2.805	17.4917	15.7741	14.0708	12.8827	0.104247	-3.26192	down
ko04142	Lysosome	7.63037e-10	MSTRG.3303	ASIM_0000244301	K13289	EC:3.4.16.5	unnamed protein product [Anisakis simplex]	0.0001	0.0001	3.64044	0.0001	20.7404	41.1904	47.1427	37.8698	0.0247765	-5.33488	down
ko04142	Lysosome	7.63037e-10	MSTRG.33046	ASIM_0001996601	K13289	EC:3.4.16.5	unnamed protein product [Anisakis simplex]	1.80247	4.18496	3.28323	5.43928	12.9399	16.9482	19.8274	10.0493	0.246131	-2.0225	down
ko04142	Lysosome	7.63037e-10	MSTRG.33275	ASIM_0002013101	K01373	EC:3.4.22.41	unnamed protein product [Anisakis simplex]	0.0001	0.584574	0.162256	0.273909	0.913949	1.72185	0.847941	1.08351	0.223513	-2.16157	down
ko04142	Lysosome	7.63037e-10	MSTRG.33324	ASIM_0002016001	K14410	EC:3.1.3.2	unnamed protein product [Anisakis simplex]	1.27488	0.0001	0.0001	0.0001	11.5677	19.3671	10.2646	16.3362	0.0221634	-5.49568	down
ko04142	Lysosome	7.63037e-10	MSTRG.33567	ASIM_0002029201	K01379	EC:3.4.23.5	unnamed protein product [Anisakis simplex]	0.0001	0.0001	0.0001	0.329033	39.1347	36.1314	28.7567	17.1311	0.0027183	-8.52308	down
ko04142	Lysosome	7.63037e-10	MSTRG.33779	ASIM_0002041801	K13289	EC:3.4.16.5	unnamed protein product [Anisakis simplex]	7.08355	6.08199	12.141	2.1968	28.7485	44.7063	29.8417	30.7901	0.205116	-2.28549	down
ko04142	Lysosome	7.63037e-10	MSTRG.33910	ASIM_0002049501	K13289	EC:3.4.16.5	unnamed protein product [Anisakis simplex]	0.0001	0.0001	0.0001	0.0001	0.907326	0.702427	0.577617	0.879046	0.000130445	-12.9043	down
ko04142	Lysosome	7.63037e-10	MSTRG.3409	ASIM_0000253001	K14410	EC:3.1.3.2	unnamed protein product [Anisakis simplex]	3.39343	3.56013	0.0001	0.0001	114.836	112.039	76.1115	75.521	0.0183715	-5.76639	down
ko04142	Lysosome	7.63037e-10	MSTRG.34494	ASIM_0002081801	K12311	EC:3.2.1.24	unnamed protein product [Toxocara canis]	1.69656	1.83737	2.1207	1.77424	5.55188	6.04502	2.55639	5.20332	0.38379	-1.38161	down
ko04142	Lysosome	7.63037e-10	MSTRG.34636	ASIM_0002089701	K13289	EC:3.4.16.5	unnamed protein product, partial [Anisakis simplex]	14.2226	4.02171	11.5893	7.39518	104.171	168.639	75.6495	120.894	0.0793193	-3.65618	down
ko04142	Lysosome	7.63037e-10	MSTRG.34654	ASIM_0002090801	K12399	NA	unnamed protein product [Anisakis simplex]	3.28031	6.35115	3.45275	3.81272	16.3589	9.25653	10.6666	5.7825	0.401691	-1.31584	down
ko04142	Lysosome	7.63037e-10	MSTRG.34706	ASIM_0002093701	K12386	NA	unnamed protein product [Anisakis simplex]	2.64973	1.58202	1.32345	2.44398	11.5111	8.67361	4.71341	7.03515	0.250497	-1.99714	down
ko04142	Lysosome	7.63037e-10	MSTRG.35092	ASIM_0002114201	K02154	NA	unnamed protein product [Anisakis simplex]	0.0001	0.0001	0.0001	0.736943	2.3724	1.29731	1.21131	0.765425	0.130568	-2.93713	down
ko04142	Lysosome	7.63037e-10	MSTRG.35218	ASIM_0002121401	K13289	EC:3.4.16.5	unnamed protein product [Anisakis simplex]	3.24922	3.28471	7.58321	8.90258	10.0734	15.2823	13.792	9.82362	0.470066	-1.08907	down
ko04142	Lysosome	7.63037e-10	MSTRG.35265	ASIM_0002123701	K02154	NA	unnamed protein product, partial [Anisakis simplex]	8.41381	7.84816	14.1171	6.63126	36.7325	46.7596	36.4724	49.958	0.217807	-2.19888	down
ko04142	Lysosome	7.63037e-10	MSTRG.35304	ASIM_0002125801	K12385	NA	unnamed protein product [Anisakis simplex]	2.6863	2.97187	1.6675	2.41052	0.440906	1.34649	0.490264	0.473447	3.53901	1.82334	up
ko04142	Lysosome	7.63037e-10	MSTRG.3774	ASIM_0000277401	K14410	EC:3.1.3.2	unnamed protein product, partial [Anisakis simplex]	0.0001	1.85059	0.0001	0.0001	13.7852	19.8109	12.3715	14.1549	0.0307853	-5.02162	down
ko04142	Lysosome	7.63037e-10	MSTRG.3811	ASIM_0000280501	K13289	EC:3.4.16.5	unnamed protein product [Anisakis simplex]	0.0001	0.0001	0.0001	0.672821	4.39712	10.3762	11.1125	11.0598	0.0182192	-5.7784	down
ko04142	Lysosome	7.63037e-10	MSTRG.4204	ASIM_0000305301	K01373	EC:3.4.22.41	unnamed protein product [Anisakis simplex]	2.32888	1.11212	2.91175	4.10406	6.74316	4.7625	6.34012	3.75155	0.484171	-1.04641	down
ko04142	Lysosome	7.63037e-10	MSTRG.425	ASIM_0000037901	K01373	EC:3.4.22.41	unnamed protein product [Anisakis simplex]	10.9827	7.34663	15.1618	14.79	41.2528	41.2096	20.0828	20.8109	0.391397	-1.3533	down
ko04142	Lysosome	7.63037e-10	MSTRG.434	ASIM_0000038901	K01363	EC:3.4.22.1	unnamed protein product [Anisakis simplex]	181.103	211.824	267.801	259.63	70.6673	58.0721	47.5936	37.3614	4.30689	2.10664	up
ko04142	Lysosome	7.63037e-10	MSTRG.4666	ASIM_0000336901	K14410	EC:3.1.3.2	unnamed protein product [Anisakis simplex]	0.597704	0.40115	0.290289	0.0001	28.3544	27.6761	16.4912	13.8423	0.014928	-6.06583	down
ko04142	Lysosome	7.63037e-10	MSTRG.4679	ASIM_0000338101	K01052	EC:3.1.1.13	unnamed protein product, partial [Anisakis simplex]	3.02551	1.9924	0.0001	2.51248	0.0001	0.0001	0.0001	0.0001	18826.2	14.2005	up
ko04142	Lysosome	7.63037e-10	MSTRG.4682	ASIM_0000338301	K13289	EC:3.4.16.5	unnamed protein product [Anisakis simplex]	1.28867	2.09843	2.61415	1.35139	4.49961	7.72681	6.71443	5.04734	0.30651	-1.70599	down
ko04142	Lysosome	7.63037e-10	MSTRG.4898	ASIM_0000353001	K02144	NA	unnamed protein product [Anisakis simplex]	0.818509	0.980197	0.470825	0.0001	1.53403	5.95717	2.97827	4.85594	0.148096	-2.7554	down
ko04142	Lysosome	7.63037e-10	MSTRG.5124	ASIM_0000368101	K13289	EC:3.4.16.5	unnamed protein product [Anisakis simplex]	0.0391396	0.0001	0.0001	0.0001	0.560452	2.27489	0.850675	2.13824	0.00677161	-7.20629	down
ko04142	Lysosome	7.63037e-10	MSTRG.5131	ASIM_0000368601	K02146	NA	unnamed protein product [Anisakis simplex]	2.52603	1.90438	1.29244	2.635	8.51361	5.81282	4.27135	5.28293	0.349983	-1.51464	down
ko04142	Lysosome	7.63037e-10	MSTRG.5248	ASIM_0000376701	K13289	EC:3.4.16.5	unnamed protein product [Anisakis simplex]	13.1489	4.47266	8.07512	9.85884	119.285	189.522	147.921	148.769	0.0587212	-4.08997	down
ko04142	Lysosome	7.63037e-10	MSTRG.5266	ASIM_0000378201	K01369	EC:3.4.22.34	unnamed protein product [Anisakis simplex]	12.8234	9.35582	8.6234	13.1613	49.7638	41.0269	24.37	23.1826	0.317789	-1.65386	down
ko04142	Lysosome	7.63037e-10	MSTRG.5380	ASIM_0000385801	K14410	EC:3.1.3.2	unnamed protein product, partial [Anisakis simplex]	0.0001	0.0001	0.0001	0.0001	3.15143	2.70364	1.87414	1.35282	4.4043e-05	-14.4707	down
ko04142	Lysosome	7.63037e-10	MSTRG.5510	ASIM_0000394501	K14410	EC:3.1.3.2	unnamed protein product [Anisakis simplex]	0.0001	0.0001	0.0001	0.0001	6.68024	6.48129	6.28142	4.72873	1.65483e-05	-15.883	down
ko04142	Lysosome	7.63037e-10	MSTRG.5605	ASIM_0000400201	K12386	NA	unnamed protein product [Anisakis simplex]	0.706455	0.430057	0.532603	1.31447	5.86858	4.53023	3.02281	3.12459	0.180318	-2.47138	down
ko04142	Lysosome	7.63037e-10	MSTRG.6211	ASIM_0000442001	K13289	EC:3.4.16.5	unnamed protein product, partial [Anisakis simplex]	2.21605	3.26583	3.99843	0.737488	18.7481	9.60924	17.2457	14.7524	0.169294	-2.5624	down
ko04142	Lysosome	7.63037e-10	MSTRG.6276	ASIM_0000446001	K02144	NA	unnamed protein product [Anisakis simplex]	1.1668	0.475801	0.875172	2.41843	9.23438	1.23533	4.0212	4.32515	0.26234	-1.93049	down
ko04142	Lysosome	7.63037e-10	MSTRG.6331	ASIM_0000449801	K12385	NA	unnamed protein product [Anisakis simplex]	0.597407	1.23354	1.06003	0.988516	4.1804	4.4761	3.67006	3.04681	0.252351	-1.98649	down
ko04142	Lysosome	7.63037e-10	MSTRG.6450	ASIM_0000457901	K14410	EC:3.1.3.2	unnamed protein product [Anisakis simplex]	0.413413	0.544939	0.0001	0.0001	67.6445	73.9805	47.1118	47.7485	0.00405333	-7.94668	down
ko04142	Lysosome	7.63037e-10	MSTRG.7131	ASIM_0000500401	K13289	EC:3.4.16.5	unnamed protein product [Anisakis simplex]	0.767535	0.812154	1.02375	2.11323	7.03691	7.56596	9.59057	9.21293	0.141191	-2.82428	down
ko04142	Lysosome	7.63037e-10	MSTRG.7205	ASIM_0000506001	K04646	NA	unnamed protein product [Anisakis simplex]	9.34801	11.2587	7.51601	16.4916	27.7515	28.751	21.1539	24.063	0.438601	-1.18902	down
ko04142	Lysosome	7.63037e-10	MSTRG.721	ASIM_0000058901	K12385	NA	unnamed protein product, partial [Anisakis simplex]	19.0398	9.64056	11.2951	11.1464	9.80201	7.50545	3.79459	3.9789	2.03828	1.02735	up
ko04142	Lysosome	7.63037e-10	MSTRG.7876	ASIM_0000550201	K01379	EC:3.4.23.5	unnamed protein product, partial [Anisakis simplex]	1.91835	6.46983	4.82344	14.1588	30.8636	26.8452	14.2201	23.7622	0.286029	-1.80576	down
ko04142	Lysosome	7.63037e-10	MSTRG.8116	ASIM_0000565901	K13289	EC:3.4.16.5	unnamed protein product, partial [Anisakis simplex]	0.0001	0.0001	2.50518	0.0001	20.779	9.08604	3.62097	17.9793	0.048683	-4.36044	down
ko04142	Lysosome	7.63037e-10	MSTRG.882	ASIM_0000070701	K13289	EC:3.4.16.5	unnamed protein product [Anisakis simplex]	0.334249	0.684148	0.0001	0.0001	18.5949	39.556	31.5582	40.0366	0.00785072	-6.99296	down
ko04142	Lysosome	7.63037e-10	MSTRG.9512	ASIM_0000650701	K12311	EC:3.2.1.24	unnamed protein product [Anisakis simplex]	3.62802	2.57325	2.00264	2.6908	13.3329	8.33753	2.10517	6.34824	0.361664	-1.46728	down
ko04142	Lysosome	7.63037e-10	MSTRG.9958	ASIM_0000676401	K13289	EC:3.4.16.5	unnamed protein product, partial [Anisakis simplex]	13.525	10.9092	6.80415	12.5441	123.855	188.316	225.599	165.551	0.0622511	-4.00576	down
ko00260	Glycine, serine and threonine metabolism	1.36364e-09	MSTRG.10317	ASIM_0000697601	K00382	EC:1.8.1.4	unnamed protein product, partial [Anisakis simplex]	153.044	113.791	100.788	147.546	653.512	676.402	492.083	557.791	0.216477	-2.20771	down
ko00260	Glycine, serine and threonine metabolism	1.36364e-09	MSTRG.10504	ASIM_0000706101	K14085	EC:1.2.1.31;EC:1.2.1.8	unnamed protein product [Anisakis simplex]	3.7218	4.94132	5.82345	7.32264	3.29066	1.47958	1.36012	1.87161	2.72548	1.44651	up
ko00260	Glycine, serine and threonine metabolism	1.36364e-09	MSTRG.11267	ASIM_0000749101	K15633	EC:5.4.2.12	unnamed protein product [Anisakis simplex]	4.48271	2.15024	1.53999	2.58442	72.1013	101.363	24.8398	56.1291	0.0422797	-4.56389	down
ko00260	Glycine, serine and threonine metabolism	1.36364e-09	MSTRG.11700	ASIM_0000772001	K00281	EC:1.4.4.2	unnamed protein product, partial [Anisakis simplex]	11.767	12.2415	22.8613	27.9447	59.3739	63.9612	38.7595	52.6745	0.348348	-1.5214	down
ko00260	Glycine, serine and threonine metabolism	1.36364e-09	MSTRG.12291	ASIM_0000803301	K15633	EC:5.4.2.12	unnamed protein product [Anisakis simplex]	4.17949	1.38236	3.27919	5.64277	133.139	119.249	44.6335	100.245	0.0364587	-4.77759	down
ko00260	Glycine, serine and threonine metabolism	1.36364e-09	MSTRG.12507	ASIM_0000817601	K00108	EC:1.1.99.1	unnamed protein product [Anisakis simplex]	0.0001	0.0001	0.0001	0.0001	1.5616	1.57836	0.0001	0.0001	0.000127382	-12.9385	down
ko00260	Glycine, serine and threonine metabolism	1.36364e-09	MSTRG.12596	ASIM_0000821301	K00281	EC:1.4.4.2	unnamed protein product [Anisakis simplex]	3.42455	2.38906	2.26335	5.07482	17.6424	12.4405	13.0299	10.8711	0.243624	-2.03727	down
ko00260	Glycine, serine and threonine metabolism	1.36364e-09	MSTRG.12825	ASIM_0000832801	K15633	EC:5.4.2.12	unnamed protein product [Anisakis simplex]	1.69098	1.8838	0.166962	1.31322	40.0646	78.6676	21.9604	38.0111	0.0282868	-5.14373	down
ko00260	Glycine, serine and threonine metabolism	1.36364e-09	MSTRG.15247	ASIM_0000947501	K00639	EC:2.3.1.29	unnamed protein product [Anisakis simplex]	0.40742	0.0001	0.0001	0.502123	14.6654	3.11235	9.43451	8.79023	0.0252689	-5.30649	down
ko00260	Glycine, serine and threonine metabolism	1.36364e-09	MSTRG.1608	ASIM_0000125901	K01754	EC:4.3.1.19	unnamed protein product, partial [Anisakis simplex]	1.73268	2.47555	0.957154	1.94916	0.271018	0.246031	0.0001	0.0001	13.7546	3.78184	up
ko00260	Glycine, serine and threonine metabolism	1.36364e-09	MSTRG.16199	ASIM_0000990101	K00281	EC:1.4.4.2	unnamed protein product [Anisakis simplex]	2.79047	2.0438	2.01937	3.63015	7.93567	5.59329	2.34024	5.62989	0.487638	-1.03612	down
ko00260	Glycine, serine and threonine metabolism	1.36364e-09	MSTRG.16882	ASIM_0001025201	K01758	EC:4.4.1.1	unnamed protein product [Anisakis simplex]	316.892	219.503	246.574	256.545	1091.81	1122.23	844.007	871.113	0.264564	-1.91831	down
ko00260	Glycine, serine and threonine metabolism	1.36364e-09	MSTRG.16925	ASIM_0001028801	K00315	EC:1.5.8.4	unnamed protein product [Anisakis simplex]	3.87466	2.69472	3.21813	4.92675	9.92528	9.62749	5.02162	6.50361	0.473462	-1.07868	down
ko00260	Glycine, serine and threonine metabolism	1.36364e-09	MSTRG.17106	ASIM_0001056601	K01697	EC:4.2.1.22	unnamed protein product [Anisakis simplex]	1.82822	2.77014	2.51467	2.75384	46.511	25.4672	17.2753	31.4591	0.0817385	-3.61284	down
ko00260	Glycine, serine and threonine metabolism	1.36364e-09	MSTRG.1766	ASIM_0000136701	K11529	EC:2.7.1.165	unnamed protein product [Anisakis simplex]	7.61717	3.65928	5.23299	4.22163	34.0933	17.5388	13.697	16.0465	0.254758	-1.9728	down
ko00260	Glycine, serine and threonine metabolism	1.36364e-09	MSTRG.18824	ASIM_0001158801	K01620	EC:4.1.2.48	unnamed protein product [Anisakis simplex]	5.0718	5.9538	5.20519	2.41324	130.192	155.553	89.3049	97.5883	0.0394467	-4.66395	down
ko00260	Glycine, serine and threonine metabolism	1.36364e-09	MSTRG.20521	ASIM_0001263101	K00315	EC:1.5.8.4	unnamed protein product [Anisakis simplex]	41.5406	40.0024	45.2779	47.2661	293.751	278.954	212.431	216.351	0.173828	-2.52426	down
ko00260	Glycine, serine and threonine metabolism	1.36364e-09	MSTRG.20976	ASIM_0001289301	K00108	EC:1.1.99.1	unnamed protein product [Anisakis simplex]	33.0501	26.571	13.3628	23.3107	572.561	692.128	453.413	290.07	0.0479514	-4.38228	down
ko00260	Glycine, serine and threonine metabolism	1.36364e-09	MSTRG.21706	ASIM_0001333701	K01754	EC:4.3.1.19	unnamed protein product [Anisakis simplex]	1.09454	0.99102	2.10309	2.96011	0.288648	0.474959	0.0366064	0.0718203	8.1978	3.03524	up
ko00260	Glycine, serine and threonine metabolism	1.36364e-09	MSTRG.2230	ASIM_0000167801	K00605	EC:2.1.2.10	unnamed protein product [Anisakis simplex]	6.35568	3.92117	3.5139	4.5702	45.0148	44.9283	24.3621	26.9547	0.12998	-2.94364	down
ko00260	Glycine, serine and threonine metabolism	1.36364e-09	MSTRG.22598	ASIM_0001387601	K00600	EC:2.1.2.1	unnamed protein product [Anisakis simplex]	1.47337	0.821023	1.16769	2.21727	4.59472	4.52457	4.75103	3.42622	0.328352	-1.60668	down
ko00260	Glycine, serine and threonine metabolism	1.36364e-09	MSTRG.22870	ASIM_0001403401	K01697	EC:4.2.1.22	unnamed protein product [Anisakis simplex]	0.711925	0.729009	1.49552	2.69444	5.15747	5.40923	3.44643	4.11332	0.310645	-1.68666	down
ko00260	Glycine, serine and threonine metabolism	1.36364e-09	MSTRG.25355	ASIM_0001541801	K01079	EC:3.1.3.3	unnamed protein product [Anisakis simplex]	17.0437	17.1052	21.1467	27.9983	55.7768	61.2605	45.5457	32.4081	0.427168	-1.22713	down
ko00260	Glycine, serine and threonine metabolism	1.36364e-09	MSTRG.26864	ASIM_0001626401	K00600	EC:2.1.2.1	unnamed protein product, partial [Anisakis simplex]	137.599	112.003	113.6	128.42	303.901	320.775	234.973	255.835	0.440726	-1.18205	down
ko00260	Glycine, serine and threonine metabolism	1.36364e-09	MSTRG.2720	ASIM_0000202001	K00605	EC:2.1.2.10	unnamed protein product [Anisakis simplex]	4.47901	6.60558	6.51968	5.85417	64.7983	76.8031	56.7727	59.1864	0.0910793	-3.45673	down
ko00260	Glycine, serine and threonine metabolism	1.36364e-09	MSTRG.29364	ASIM_0001773201	K15789	EC:1.1.1.103	unnamed protein product [Anisakis simplex]	0.0001	0.138608	0.0001	0.217052	127.542	182.396	80.249	134.448	0.0006783	-10.5258	down
ko00260	Glycine, serine and threonine metabolism	1.36364e-09	MSTRG.29725	ASIM_0001794301	K02437	NA	unnamed protein product [Anisakis simplex]	51.7289	25.3785	43.3831	37.1352	516.058	358.965	263.808	281.394	0.110986	-3.17155	down
ko00260	Glycine, serine and threonine metabolism	1.36364e-09	MSTRG.30057	ASIM_0001813401	K15633	EC:5.4.2.12	unnamed protein product, partial [Anisakis simplex]	7.30596	7.95852	1.87044	7.45465	220.202	211.286	77.2237	151.353	0.0372533	-4.74649	down
ko00260	Glycine, serine and threonine metabolism	1.36364e-09	MSTRG.30980	ASIM_0001866301	K11529	EC:2.7.1.165	unnamed protein product [Anisakis simplex]	9.49026	10.3953	15.3376	22.3955	49.2837	84.4446	50.5881	48.844	0.24712	-2.01671	down
ko00260	Glycine, serine and threonine metabolism	1.36364e-09	MSTRG.31499	ASIM_0001900301	K00639	EC:2.3.1.29	unnamed protein product [Anisakis simplex]	157.479	140.942	95.9748	105.757	3111.53	3290.65	2132.91	3152.68	0.0427927	-4.54649	down
ko00260	Glycine, serine and threonine metabolism	1.36364e-09	MSTRG.32173	ASIM_0001942101	K11529	EC:2.7.1.165	unnamed protein product [Anisakis simplex]	58.457	44.4804	52.8823	68.8061	347.848	260.134	218.213	175.915	0.224153	-2.15744	down
ko00260	Glycine, serine and threonine metabolism	1.36364e-09	MSTRG.33107	ASIM_0002000501	K00382	EC:1.8.1.4	unnamed protein product [Anisakis simplex]	35.6265	30.6647	42.0753	60.1005	252.396	170.723	84.5882	131.8	0.263433	-1.92449	down
ko00260	Glycine, serine and threonine metabolism	1.36364e-09	MSTRG.33568	ASIM_0002029101	K00049	EC:1.1.1.79;EC:1.1.1.81	unnamed protein product [Anisakis simplex]	2.72719	1.82201	0.909558	1.10646	64.7994	42.7351	42.1696	39.0783	0.0347767	-4.84574	down
ko00260	Glycine, serine and threonine metabolism	1.36364e-09	MSTRG.34884	ASIM_0002102301	K00281	EC:1.4.4.2	unnamed protein product [Anisakis simplex]	29.7712	19.509	12.6441	23.2358	74.8307	84.6502	61.8789	71.2584	0.291028	-1.78077	down
ko00260	Glycine, serine and threonine metabolism	1.36364e-09	MSTRG.35543	ASIM_0002139701	K00049	EC:1.1.1.79;EC:1.1.1.81	unnamed protein product, partial [Anisakis simplex]	4.70699	6.05936	7.70904	2.40101	232.766	211.263	151.553	192.304	0.0264967	-5.23804	down
ko00260	Glycine, serine and threonine metabolism	1.36364e-09	MSTRG.4522	ASIM_0000327501	K00049	EC:1.1.1.79;EC:1.1.1.81	unnamed protein product [Anisakis simplex]	2.27254	1.10454	2.06271	0.0001	63.9693	104.795	64.1633	74.7561	0.0176802	-5.82172	down
ko00260	Glycine, serine and threonine metabolism	1.36364e-09	MSTRG.5654	ASIM_0000403701	K00382	EC:1.8.1.4	dihydrolipoyl dehydrogenase [Anisakis simplex]	38.2247	20.8482	25.3163	37.832	156.744	122.781	96.7507	96.5116	0.258512	-1.95169	down
ko00260	Glycine, serine and threonine metabolism	1.36364e-09	MSTRG.6786	ASIM_0000479301	K00382	EC:1.8.1.4	dihydrolipoyl dehydrogenase [Anisakis simplex]	330.182	130.981	151.084	255.628	1049.29	1095.26	625.133	867.356	0.238622	-2.0672	down
ko00260	Glycine, serine and threonine metabolism	1.36364e-09	MSTRG.7166	ASIM_0000502601	K11529	EC:2.7.1.165	unnamed protein product [Anisakis simplex]	11.1153	14.6924	0.0001	15.6422	26.6922	71.9859	48.3101	40.4803	0.221104	-2.17721	down
ko00260	Glycine, serine and threonine metabolism	1.36364e-09	MSTRG.7361	ASIM_0000517001	K00281	EC:1.4.4.2	unnamed protein product [Anisakis simplex]	35.9248	22.153	21.9754	28.732	92.4217	73.2807	39.303	63.0635	0.40581	-1.30112	down
ko00260	Glycine, serine and threonine metabolism	1.36364e-09	MSTRG.8907	ASIM_0000612501	K00281	EC:1.4.4.2	unnamed protein product [Anisakis simplex]	1.51455	1.78952	1.08571	1.60922	5.92337	4.9665	3.76349	4.67947	0.310301	-1.68826	down
ko00260	Glycine, serine and threonine metabolism	1.36364e-09	MSTRG.9086	ASIM_0000625601	K15633	EC:5.4.2.12	unnamed protein product, partial [Anisakis simplex]	1.71121	1.20482	1.20055	1.46698	36.8652	56.1777	20.2924	33.0012	0.0381556	-4.71196	down
ko00630	Glyoxylate and dicarboxylate metabolism	2.98632e-08	MSTRG.10317	ASIM_0000697601	K00382	EC:1.8.1.4	unnamed protein product, partial [Anisakis simplex]	153.044	113.791	100.788	147.546	653.512	676.402	492.083	557.791	0.216477	-2.20771	down
ko00630	Glyoxylate and dicarboxylate metabolism	2.98632e-08	MSTRG.10913	ASIM_0000730401	K01647	EC:2.3.3.1	unnamed protein product [Dracunculus medinensis]	5.70209	15.7828	9.20865	8.95834	45.9312	47.8816	33.8005	45.2217	0.22942	-2.12394	down
ko00630	Glyoxylate and dicarboxylate metabolism	2.98632e-08	MSTRG.11700	ASIM_0000772001	K00281	EC:1.4.4.2	unnamed protein product, partial [Anisakis simplex]	11.767	12.2415	22.8613	27.9447	59.3739	63.9612	38.7595	52.6745	0.348348	-1.5214	down
ko00630	Glyoxylate and dicarboxylate metabolism	2.98632e-08	MSTRG.12193	ASIM_0000799301	K01895	EC:6.2.1.1	Acetyl-coenzyme A synthetase [Toxocara canis]	3.99346	1.09499	2.66768	8.11973	2.72958	2.47079	0.522615	1.67654	2.14553	1.10133	up
ko00630	Glyoxylate and dicarboxylate metabolism	2.98632e-08	MSTRG.12596	ASIM_0000821301	K00281	EC:1.4.4.2	unnamed protein product [Anisakis simplex]	3.42455	2.38906	2.26335	5.07482	17.6424	12.4405	13.0299	10.8711	0.243624	-2.03727	down
ko00630	Glyoxylate and dicarboxylate metabolism	2.98632e-08	MSTRG.12714	ASIM_0000827101	K05606	EC:5.1.99.1	unnamed protein product [Anisakis simplex]	2.18054	0.639239	1.30291	1.46873	5.10536	5.25926	3.47121	4.267	0.30887	-1.69493	down
ko00630	Glyoxylate and dicarboxylate metabolism	2.98632e-08	MSTRG.12720	ASIM_0000827801	K05606	EC:5.1.99.1	unnamed protein product [Anisakis simplex]	36.0873	25.6628	36.6242	40.8795	145.32	122.518	132.262	86.9207	0.28593	-1.80627	down
ko00630	Glyoxylate and dicarboxylate metabolism	2.98632e-08	MSTRG.15050	ASIM_0000938001	K00025	EC:1.1.1.37	unnamed protein product [Anisakis simplex]	14.8491	11.0065	8.16415	13.9352	148.034	187.39	131.04	94.002	0.0855625	-3.54688	down
ko00630	Glyoxylate and dicarboxylate metabolism	2.98632e-08	MSTRG.16199	ASIM_0000990101	K00281	EC:1.4.4.2	unnamed protein product [Anisakis simplex]	2.79047	2.0438	2.01937	3.63015	7.93567	5.59329	2.34024	5.62989	0.487638	-1.03612	down
ko00630	Glyoxylate and dicarboxylate metabolism	2.98632e-08	MSTRG.16619	ASIM_0001013001	K05606	EC:5.1.99.1	unnamed protein product [Anisakis simplex]	34.8255	18.2006	31.0837	35.1873	93.3749	85.1536	61.288	61.0623	0.396496	-1.33462	down
ko00630	Glyoxylate and dicarboxylate metabolism	2.98632e-08	MSTRG.1766	ASIM_0000136701	K11529	EC:2.7.1.165	unnamed protein product [Anisakis simplex]	7.61717	3.65928	5.23299	4.22163	34.0933	17.5388	13.697	16.0465	0.254758	-1.9728	down
ko00630	Glyoxylate and dicarboxylate metabolism	2.98632e-08	MSTRG.19302	ASIM_0001192301	K01681	EC:4.2.1.3	unnamed protein product [Anisakis simplex]	13.2554	10.3661	13.5317	12.8136	87.5658	77.7471	45.0737	58.3477	0.185934	-2.42714	down
ko00630	Glyoxylate and dicarboxylate metabolism	2.98632e-08	MSTRG.2230	ASIM_0000167801	K00605	EC:2.1.2.10	unnamed protein product [Anisakis simplex]	6.35568	3.92117	3.5139	4.5702	45.0148	44.9283	24.3621	26.9547	0.12998	-2.94364	down
ko00630	Glyoxylate and dicarboxylate metabolism	2.98632e-08	MSTRG.22443	ASIM_0001377701	K01915	EC:6.3.1.2	unnamed protein product [Anisakis simplex]	990.532	564.694	685.526	762.032	2317.68	2248.29	1808.6	1629.9	0.375139	-1.4145	down
ko00630	Glyoxylate and dicarboxylate metabolism	2.98632e-08	MSTRG.22598	ASIM_0001387601	K00600	EC:2.1.2.1	unnamed protein product [Anisakis simplex]	1.47337	0.821023	1.16769	2.21727	4.59472	4.52457	4.75103	3.42622	0.328352	-1.60668	down
ko00630	Glyoxylate and dicarboxylate metabolism	2.98632e-08	MSTRG.25943	ASIM_0001573001	K01895	EC:6.2.1.1	unnamed protein product [Anisakis simplex]	17.5184	20.5616	16.3632	25.2966	77.4179	59.4767	51.7967	44.5168	0.341926	-1.54824	down
ko00630	Glyoxylate and dicarboxylate metabolism	2.98632e-08	MSTRG.26519	ASIM_0001607001	K01647	EC:2.3.3.1	unnamed protein product, partial [Anisakis simplex]	14.1079	10.4385	9.89905	12.4044	109.174	65.0489	55.9885	62.087	0.160281	-2.64133	down
ko00630	Glyoxylate and dicarboxylate metabolism	2.98632e-08	MSTRG.26864	ASIM_0001626401	K00600	EC:2.1.2.1	unnamed protein product, partial [Anisakis simplex]	137.599	112.003	113.6	128.42	303.901	320.775	234.973	255.835	0.440726	-1.18205	down
ko00630	Glyoxylate and dicarboxylate metabolism	2.98632e-08	MSTRG.2720	ASIM_0000202001	K00605	EC:2.1.2.10	unnamed protein product [Anisakis simplex]	4.47901	6.60558	6.51968	5.85417	64.7983	76.8031	56.7727	59.1864	0.0910793	-3.45673	down
ko00630	Glyoxylate and dicarboxylate metabolism	2.98632e-08	MSTRG.27939	ASIM_0001690801	K01965	EC:6.4.1.3	unnamed protein product, partial [Anisakis simplex]	1420.11	857.798	805.414	1149.54	3524.35	3610.87	2967.15	2755.56	0.329202	-1.60295	down
ko00630	Glyoxylate and dicarboxylate metabolism	2.98632e-08	MSTRG.28434	ASIM_0001720401	K00626	EC:2.3.1.9	unnamed protein product [Anisakis simplex]	0.0001	0.0001	0.0001	0.0001	0.0001	1.54484	0.689579	1.4288	0.000109191	-13.1609	down
ko00630	Glyoxylate and dicarboxylate metabolism	2.98632e-08	MSTRG.28699	ASIM_0001736201	K01847	EC:5.4.99.2	unnamed protein product [Anisakis simplex]	421.27	258.693	350.054	413.538	894.091	982.688	569.463	680.371	0.461699	-1.11497	down
ko00630	Glyoxylate and dicarboxylate metabolism	2.98632e-08	MSTRG.29448	ASIM_0001778501	K01637	EC:4.1.3.1	unnamed protein product [Anisakis simplex]	0.574513	0.0001	0.0001	0.464656	0.0001	0.0001	0.0001	0.0001	2598.42	11.3434	up
ko00630	Glyoxylate and dicarboxylate metabolism	2.98632e-08	MSTRG.29658	ASIM_0001790601	K00626	EC:2.3.1.9	unnamed protein product [Anisakis simplex]	6717.07	2407.65	2924.91	4200.62	20298.6	18914.8	14961	15980.1	0.231636	-2.11007	down
ko00630	Glyoxylate and dicarboxylate metabolism	2.98632e-08	MSTRG.29725	ASIM_0001794301	K02437	NA	unnamed protein product [Anisakis simplex]	51.7289	25.3785	43.3831	37.1352	516.058	358.965	263.808	281.394	0.110986	-3.17155	down
ko00630	Glyoxylate and dicarboxylate metabolism	2.98632e-08	MSTRG.30206	ASIM_0001823201	K01816	EC:5.3.1.22	unnamed protein product [Anisakis simplex]	0.74703	0.0001	0.673142	2.1158	6.16065	5.28488	2.86599	3.46251	0.198946	-2.32955	down
ko00630	Glyoxylate and dicarboxylate metabolism	2.98632e-08	MSTRG.30240	ASIM_0001825201	K00026	EC:1.1.1.37	unnamed protein product [Anisakis simplex]	46.9681	71.6684	46.4441	54.2826	376.344	338.379	217.871	201.263	0.193466	-2.36985	down
ko00630	Glyoxylate and dicarboxylate metabolism	2.98632e-08	MSTRG.3025	ASIM_0000223701	K01637	EC:4.1.3.1	unnamed protein product [Anisakis simplex]	2.25294	0.0001	0.0001	1.10407	0.0001	0.0001	0.0001	0.0001	8393.03	13.035	up
ko00630	Glyoxylate and dicarboxylate metabolism	2.98632e-08	MSTRG.30980	ASIM_0001866301	K11529	EC:2.7.1.165	unnamed protein product [Anisakis simplex]	9.49026	10.3953	15.3376	22.3955	49.2837	84.4446	50.5881	48.844	0.24712	-2.01671	down
ko00630	Glyoxylate and dicarboxylate metabolism	2.98632e-08	MSTRG.32173	ASIM_0001942101	K11529	EC:2.7.1.165	unnamed protein product [Anisakis simplex]	58.457	44.4804	52.8823	68.8061	347.848	260.134	218.213	175.915	0.224153	-2.15744	down
ko00630	Glyoxylate and dicarboxylate metabolism	2.98632e-08	MSTRG.33016	ASIM_0001994001	K01895	EC:6.2.1.1	unnamed protein product, partial [Anisakis simplex]	17.0855	19.8603	19.2914	34.5223	24.0823	9.76783	5.12747	5.10535	2.05884	1.04183	up
ko00630	Glyoxylate and dicarboxylate metabolism	2.98632e-08	MSTRG.33020	ASIM_0001994301	K01895	EC:6.2.1.1	unnamed protein product [Anisakis simplex]	15.4682	6.96948	14.4593	22.238	10.8159	6.33297	0.369723	2.63644	2.934	1.55287	up
ko00630	Glyoxylate and dicarboxylate metabolism	2.98632e-08	MSTRG.33107	ASIM_0002000501	K00382	EC:1.8.1.4	unnamed protein product [Anisakis simplex]	35.6265	30.6647	42.0753	60.1005	252.396	170.723	84.5882	131.8	0.263433	-1.92449	down
ko00630	Glyoxylate and dicarboxylate metabolism	2.98632e-08	MSTRG.33133	ASIM_0002002701	K05606	EC:5.1.99.1	unnamed protein product [Anisakis simplex]	168.265	101.976	163.717	189.163	977.462	817.88	735.738	407.555	0.212045	-2.23756	down
ko00630	Glyoxylate and dicarboxylate metabolism	2.98632e-08	MSTRG.33269	ASIM_0002012601	K01966	EC:6.4.1.3;EC:2.1.3.15	unnamed protein product, partial [Anisakis simplex]	826.37	536.061	504.64	669.3	2969.3	3020.42	2376.56	2445.31	0.234598	-2.09174	down
ko00630	Glyoxylate and dicarboxylate metabolism	2.98632e-08	MSTRG.33494	ASIM_0002025501	K03781	EC:1.11.1.6	unnamed protein product [Anisakis simplex]	1.95423	0.0001	1.0225	1.75851	19.489	5.99264	3.4861	8.53888	0.126253	-2.98561	down
ko00630	Glyoxylate and dicarboxylate metabolism	2.98632e-08	MSTRG.33568	ASIM_0002029101	K00049	EC:1.1.1.79;EC:1.1.1.81	unnamed protein product [Anisakis simplex]	2.72719	1.82201	0.909558	1.10646	64.7994	42.7351	42.1696	39.0783	0.0347767	-4.84574	down
ko00630	Glyoxylate and dicarboxylate metabolism	2.98632e-08	MSTRG.34884	ASIM_0002102301	K00281	EC:1.4.4.2	unnamed protein product [Anisakis simplex]	29.7712	19.509	12.6441	23.2358	74.8307	84.6502	61.8789	71.2584	0.291028	-1.78077	down
ko00630	Glyoxylate and dicarboxylate metabolism	2.98632e-08	MSTRG.35543	ASIM_0002139701	K00049	EC:1.1.1.79;EC:1.1.1.81	unnamed protein product, partial [Anisakis simplex]	4.70699	6.05936	7.70904	2.40101	232.766	211.263	151.553	192.304	0.0264967	-5.23804	down
ko00630	Glyoxylate and dicarboxylate metabolism	2.98632e-08	MSTRG.3799	ASIM_0000279501	K00025	EC:1.1.1.37	unnamed protein product [Anisakis simplex]	36.2822	31.8529	25.9459	34.2897	476.97	587.886	434.26	304.478	0.071175	-3.81249	down
ko00630	Glyoxylate and dicarboxylate metabolism	2.98632e-08	MSTRG.4042	ASIM_0000294201	K01966	EC:6.4.1.3;EC:2.1.3.15	unnamed protein product [Anisakis simplex]	274.164	163.606	151.737	254.508	896.296	569.035	365.693	531.766	0.357211	-1.48515	down
ko00630	Glyoxylate and dicarboxylate metabolism	2.98632e-08	MSTRG.4369	ASIM_0000317001	K01965	EC:6.4.1.3	unnamed protein product, partial [Anisakis simplex]	824.13	466.575	418.092	645.788	2076.88	1890.96	1543.35	1517.19	0.335011	-1.57772	down
ko00630	Glyoxylate and dicarboxylate metabolism	2.98632e-08	MSTRG.4522	ASIM_0000327501	K00049	EC:1.1.1.79;EC:1.1.1.81	unnamed protein product [Anisakis simplex]	2.27254	1.10454	2.06271	0.0001	63.9693	104.795	64.1633	74.7561	0.0176802	-5.82172	down
ko00630	Glyoxylate and dicarboxylate metabolism	2.98632e-08	MSTRG.4598	ASIM_0000332301	K01966	EC:6.4.1.3;EC:2.1.3.15	unnamed protein product [Anisakis simplex]	179.163	117.398	133.217	145.038	797.269	780.256	472.27	582.361	0.218382	-2.19507	down
ko00630	Glyoxylate and dicarboxylate metabolism	2.98632e-08	MSTRG.5057	ASIM_0000363601	K01847	EC:5.4.99.2	unnamed protein product [Anisakis simplex]	146.289	75.4356	102.661	109.011	240.97	333.224	105.407	223.574	0.479859	-1.05932	down
ko00630	Glyoxylate and dicarboxylate metabolism	2.98632e-08	MSTRG.5654	ASIM_0000403701	K00382	EC:1.8.1.4	dihydrolipoyl dehydrogenase [Anisakis simplex]	38.2247	20.8482	25.3163	37.832	156.744	122.781	96.7507	96.5116	0.258512	-1.95169	down
ko00630	Glyoxylate and dicarboxylate metabolism	2.98632e-08	MSTRG.5689	ASIM_0000406801	K05606	EC:5.1.99.1	unnamed protein product [Anisakis simplex]	74.0732	69.7825	55.6962	63.1175	235.361	233.707	195.594	177.222	0.312002	-1.68037	down
ko00630	Glyoxylate and dicarboxylate metabolism	2.98632e-08	MSTRG.6786	ASIM_0000479301	K00382	EC:1.8.1.4	dihydrolipoyl dehydrogenase [Anisakis simplex]	330.182	130.981	151.084	255.628	1049.29	1095.26	625.133	867.356	0.238622	-2.0672	down
ko00630	Glyoxylate and dicarboxylate metabolism	2.98632e-08	MSTRG.7166	ASIM_0000502601	K11529	EC:2.7.1.165	unnamed protein product [Anisakis simplex]	11.1153	14.6924	0.0001	15.6422	26.6922	71.9859	48.3101	40.4803	0.221104	-2.17721	down
ko00630	Glyoxylate and dicarboxylate metabolism	2.98632e-08	MSTRG.725	ASIM_0000059801	K03781	EC:1.11.1.6	unnamed protein product [Anisakis simplex]	6.20359	6.79473	3.52227	5.8348	48.6945	46.5872	20.5978	20.6871	0.163696	-2.61091	down
ko00630	Glyoxylate and dicarboxylate metabolism	2.98632e-08	MSTRG.7361	ASIM_0000517001	K00281	EC:1.4.4.2	unnamed protein product [Anisakis simplex]	35.9248	22.153	21.9754	28.732	92.4217	73.2807	39.303	63.0635	0.40581	-1.30112	down
ko00630	Glyoxylate and dicarboxylate metabolism	2.98632e-08	MSTRG.7734	ASIM_0000541501	K01895	EC:6.2.1.1	unnamed protein product [Anisakis simplex]	0.0001	0.0001	0.974848	0.0001	5.99093	2.31367	2.46305	0.0001	0.0905619	-3.46495	down
ko00630	Glyoxylate and dicarboxylate metabolism	2.98632e-08	MSTRG.7939	ASIM_0000554701	K05606	EC:5.1.99.1	unnamed protein product [Anisakis simplex]	178.538	53.5207	131.096	153.879	563.645	554.304	470.356	291.397	0.275062	-1.86217	down
ko00630	Glyoxylate and dicarboxylate metabolism	2.98632e-08	MSTRG.8907	ASIM_0000612501	K00281	EC:1.4.4.2	unnamed protein product [Anisakis simplex]	1.51455	1.78952	1.08571	1.60922	5.92337	4.9665	3.76349	4.67947	0.310301	-1.68826	down
ko00500	Starch and sucrose metabolism	1.62225e-07	MSTRG.10928	ASIM_0000731301	K00750	EC:2.4.1.186	unnamed protein product [Anisakis simplex]	0.386869	0.764267	0.531367	0.441205	8.2294	8.61335	8.70053	4.77166	0.0700549	-3.83537	down
ko00500	Starch and sucrose metabolism	1.62225e-07	MSTRG.11475	ASIM_0000760201	K15779	EC:5.4.2.2;EC:5.4.2.7	Phosphoglucomutase-2 [Anisakis simplex]	11.5441	8.72114	8.11407	10.3126	92.3196	115.425	44.1134	81.7571	0.115978	-3.10808	down
ko00500	Starch and sucrose metabolism	1.62225e-07	MSTRG.11513	ASIM_0000761801	K00693	EC:2.4.1.11	unnamed protein product [Anisakis simplex]	10.028	16.4405	20.9471	19.9355	86.1746	144.022	44.1821	79.1366	0.190518	-2.392	down
ko00500	Starch and sucrose metabolism	1.62225e-07	MSTRG.12634	ASIM_0000823101	K00700	EC:2.4.1.18	unnamed protein product [Anisakis simplex]	2.23019	3.57375	2.95901	4.04299	6.61481	8.98525	5.9228	7.40034	0.442757	-1.17541	down
ko00500	Starch and sucrose metabolism	1.62225e-07	MSTRG.12695	ASIM_0000825501	K00700	EC:2.4.1.18	unnamed protein product [Anisakis simplex]	0.137672	0.126948	0.247545	0.180116	0.564339	0.567935	0.41635	0.634404	0.31712	-1.6569	down
ko00500	Starch and sucrose metabolism	1.62225e-07	MSTRG.13705	ASIM_0000875601	K00688	EC:2.4.1.1	glycogen phosphorylase [Anisakis simplex]	1.98869	1.08047	1.0924	3.57251	10.2741	5.39141	2.7413	4.41082	0.338952	-1.56085	down
ko00500	Starch and sucrose metabolism	1.62225e-07	MSTRG.15438	ASIM_0000955701	K01810	EC:5.3.1.9	unnamed protein product [Anisakis simplex]	0.0622813	0.0349225	0.0549929	0.0330677	0.655731	0.598614	0.366195	0.748471	0.0782033	-3.67663	down
ko00500	Starch and sucrose metabolism	1.62225e-07	MSTRG.15862	ASIM_0000976501	K01176	EC:3.2.1.1	unnamed protein product, partial [Anisakis simplex]	0.0830591	0.103265	0.0001	0.0462649	16.7455	14.6902	8.93676	12.7112	0.00438343	-7.83373	down
ko00500	Starch and sucrose metabolism	1.62225e-07	MSTRG.17608	ASIM_0001087001	K00693	EC:2.4.1.11	unnamed protein product [Anisakis simplex]	17.7193	17.2914	20.2228	18.5033	104.378	99.803	57.2877	81.0584	0.215273	-2.21576	down
ko00500	Starch and sucrose metabolism	1.62225e-07	MSTRG.1773	ASIM_0000137601	K01176	EC:3.2.1.1	unnamed protein product [Anisakis simplex]	4.36386	1.084	0.582204	1.12395	386.021	330.669	209.694	312.374	0.00577515	-7.43593	down
ko00500	Starch and sucrose metabolism	1.62225e-07	MSTRG.18239	ASIM_0001122901	K00844	EC:2.7.1.1	unnamed protein product [Anisakis simplex]	0.823713	7.64843	10.202	5.98684	22.4935	16.9169	15.3491	8.6566	0.388876	-1.36262	down
ko00500	Starch and sucrose metabolism	1.62225e-07	MSTRG.18570	ASIM_0001142901	K16055	EC:2.4.1.15;EC:3.1.3.12	unnamed protein product [Anisakis simplex]	13.6701	17.0934	15.2474	20.9741	9.71076	10.1718	5.46338	6.99278	2.07136	1.05058	up
ko00500	Starch and sucrose metabolism	1.62225e-07	MSTRG.1888	ASIM_0000145901	K01187	EC:3.2.1.20	unnamed protein product [Anisakis simplex]	0.835508	0.710157	0.0001	0.468536	11.6985	13.6278	6.21631	7.47566	0.0516244	-4.2758	down
ko00500	Starch and sucrose metabolism	1.62225e-07	MSTRG.1952	ASIM_0000149201	K01187	EC:3.2.1.20	unnamed protein product [Anisakis simplex]	2.40869	1.6284	0.0001	2.43261	63.6654	59.8019	28.4852	32.5323	0.0350695	-4.83364	down
ko00500	Starch and sucrose metabolism	1.62225e-07	MSTRG.19869	ASIM_0001224301	K01194	EC:3.2.1.28	unnamed protein product [Anisakis simplex]	11.3679	6.81676	5.26456	9.61092	25.6935	25.9341	13.1274	11.1346	0.435634	-1.19881	down
ko00500	Starch and sucrose metabolism	1.62225e-07	MSTRG.20717	ASIM_0001274201	K01513	EC:3.1.4.1;EC:3.6.1.9	unnamed protein product, partial [Anisakis simplex]	342.877	67.2722	63.647	206.52	79.9213	78.5445	31.5841	42.7969	2.92173	1.54682	up
ko00500	Starch and sucrose metabolism	1.62225e-07	MSTRG.21540	ASIM_0001320601	K00844	EC:2.7.1.1	unnamed protein product [Anisakis simplex]	331.66	271.397	340.024	304.603	1560.64	1732.24	975.634	1066.18	0.233881	-2.09615	down
ko00500	Starch and sucrose metabolism	1.62225e-07	MSTRG.2192	ASIM_0000164901	K12047	EC:3.2.1.20;EC:3.2.1.3	unnamed protein product [Anisakis simplex]	0.297891	1.55255	0.0001	0.734242	15.2551	23.2121	12.2342	12.3439	0.0409988	-4.60828	down
ko00500	Starch and sucrose metabolism	1.62225e-07	MSTRG.23330	ASIM_0001428101	K01187	EC:3.2.1.20	unnamed protein product [Anisakis simplex]	7.37997	11.1982	16.6707	11.5954	9.54982	2.89215	1.94127	1.1298	3.01967	1.59439	up
ko00500	Starch and sucrose metabolism	1.62225e-07	MSTRG.236	ASIM_0000022601	K01187	EC:3.2.1.20	unnamed protein product [Anisakis simplex]	0.0001	0.219383	1.16314	0.829953	3.96718	3.37094	2.97101	1.74031	0.183625	-2.44517	down
ko00500	Starch and sucrose metabolism	1.62225e-07	MSTRG.23853	ASIM_0001461401	K01187	EC:3.2.1.20	unnamed protein product [Anisakis simplex]	0.0001	0.0001	0.0001	0.0001	32.8613	68.6081	42.9963	59.0694	1.96526e-06	-18.9568	down
ko00500	Starch and sucrose metabolism	1.62225e-07	MSTRG.24670	ASIM_0001505601	K01187	EC:3.2.1.20	unnamed protein product [Anisakis simplex]	2.40325	4.35832	0.351824	5.01828	41.7575	41.1415	16.366	24.9888	0.0976363	-3.35644	down
ko00500	Starch and sucrose metabolism	1.62225e-07	MSTRG.25148	ASIM_0001530601	K01194	EC:3.2.1.28	unnamed protein product, partial [Anisakis simplex]	5.41432	13.4738	4.56328	5.6123	2.58622	1.88345	0.785477	0.818343	4.78534	2.25862	up
ko00500	Starch and sucrose metabolism	1.62225e-07	MSTRG.25427	ASIM_0001545601	K00750	EC:2.4.1.186	unnamed protein product [Anisakis simplex]	39.1396	23.1779	28.3898	30.9599	627.739	567.675	318.756	402.374	0.0634826	-3.97749	down
ko00500	Starch and sucrose metabolism	1.62225e-07	MSTRG.26288	ASIM_0001592301	K12047	EC:3.2.1.20;EC:3.2.1.3	unnamed protein product [Anisakis simplex]	6.29864	9.3879	0.0001	16.7824	174.947	199.301	80.3206	116.293	0.0568773	-4.136	down
ko00500	Starch and sucrose metabolism	1.62225e-07	MSTRG.2895	ASIM_0000213801	K00688	EC:2.4.1.1	unnamed protein product, partial [Anisakis simplex]	59.3857	38.753	46.3494	59.783	215.527	174.523	91.5998	139.714	0.328746	-1.60495	down
ko00500	Starch and sucrose metabolism	1.62225e-07	MSTRG.30028	ASIM_0001811801	K00963	EC:2.7.7.9	unnamed protein product [Anisakis simplex]	15.9364	2.76087	25.844	21.7958	89.8071	83.2716	50.5366	12.7007	0.280713	-1.83283	down
ko00500	Starch and sucrose metabolism	1.62225e-07	MSTRG.30792	ASIM_0001856001	K01176	EC:3.2.1.1	unnamed protein product [Anisakis simplex]	1.04551	0.231234	0.0001	0.0001	142.949	125.636	69.8574	88.9235	0.00298793	-8.38664	down
ko00500	Starch and sucrose metabolism	1.62225e-07	MSTRG.31177	ASIM_0001878601	K01194	EC:3.2.1.28	unnamed protein product [Anisakis simplex]	0.0001	0.0001	0.638667	0.184179	1.11969	1.86456	0.78163	0.860211	0.177914	-2.49075	down
ko00500	Starch and sucrose metabolism	1.62225e-07	MSTRG.31502	ASIM_0001900401	K01513	EC:3.1.4.1;EC:3.6.1.9	unnamed protein product [Anisakis simplex]	0.0001	0.0001	1.17907	0.0001	15.2994	22.54	9.93485	14.4194	0.0189629	-5.72068	down
ko00500	Starch and sucrose metabolism	1.62225e-07	MSTRG.32101	ASIM_0001936701	K15779	EC:5.4.2.2;EC:5.4.2.7	Phosphoglucomutase-2 [Anisakis simplex]	34.266	42.7055	48.5319	60.0303	493.041	531.893	376.982	335.988	0.106757	-3.2276	down
ko00500	Starch and sucrose metabolism	1.62225e-07	MSTRG.32935	ASIM_0001988701	K01187	EC:3.2.1.20	unnamed protein product [Toxocara canis]	0.0001	0.0001	0.22878	0.830366	9.6536	9.14419	3.97968	6.92148	0.0356695	-4.80917	down
ko00500	Starch and sucrose metabolism	1.62225e-07	MSTRG.33212	ASIM_0002009001	K00700	EC:2.4.1.18	1,4-alpha-glucan branching enzyme [Anisakis simplex]	22.6569	19.0237	27.5791	24.6561	128.55	88.5981	60.4814	89.0675	0.256113	-1.96515	down
ko00500	Starch and sucrose metabolism	1.62225e-07	MSTRG.4087	ASIM_0000296701	K00963	EC:2.7.7.9	unnamed protein product, partial [Anisakis simplex]	15.2003	19.4383	24.129	30.855	229.95	237.914	133.044	189.826	0.113341	-3.14126	down
ko00500	Starch and sucrose metabolism	1.62225e-07	MSTRG.4114	ASIM_0000298201	K00963	EC:2.7.7.9	UTP-glucose-1-phosphate uridylyltransferase [Anisakis simplex]	24.3414	23.655	43.7749	22.7204	267.631	259.263	160.713	203.799	0.12844	-2.96084	down
ko00500	Starch and sucrose metabolism	1.62225e-07	MSTRG.4201	ASIM_0000304901	K01187	EC:3.2.1.20	unnamed protein product [Anisakis simplex]	0.0001	0.990922	0.0001	0.0001	65.549	107.551	41.1612	49.205	0.00376224	-8.05419	down
ko00500	Starch and sucrose metabolism	1.62225e-07	MSTRG.5293	ASIM_0000379901	K01187	EC:3.2.1.20	unnamed protein product, partial [Anisakis simplex]	0.0001	0.0001	0.0001	0.455723	2.38585	3.73473	2.66439	2.64908	0.0398829	-4.64809	down
ko00500	Starch and sucrose metabolism	1.62225e-07	MSTRG.6381	ASIM_0000453401	K01187	EC:3.2.1.20	unnamed protein product [Anisakis simplex]	0.149693	0.0001	0.0001	0.0001	6.63845	9.64153	2.65372	4.48562	0.00640467	-7.28666	down
ko00500	Starch and sucrose metabolism	1.62225e-07	MSTRG.701	ASIM_0000058001	K01810	EC:5.3.1.9	unnamed protein product [Anisakis simplex]	30.5832	22.2625	34.0622	32.3884	296.207	258.592	138.453	131.959	0.144565	-2.79021	down
ko00500	Starch and sucrose metabolism	1.62225e-07	MSTRG.7611	ASIM_0000533501	K15779	EC:5.4.2.2;EC:5.4.2.7	unnamed protein product [Anisakis simplex]	15.914	10.8573	12.9275	19.7046	170.618	155.095	84.6997	112.25	0.113655	-3.13727	down
ko00500	Starch and sucrose metabolism	1.62225e-07	MSTRG.7898	ASIM_0000551601	K01187	EC:3.2.1.20	unnamed protein product, partial [Anisakis simplex]	0.0001	0.0001	0.0001	0.0001	6.15846	6.14866	3.20024	3.44402	2.11067e-05	-15.5319	down
ko00500	Starch and sucrose metabolism	1.62225e-07	MSTRG.7934	ASIM_0000554301	K01187	EC:3.2.1.20	unnamed protein product [Anisakis simplex]	0.557078	0.0001	0.0001	0.642627	11.5869	16.5407	6.60298	5.76225	0.0296325	-5.07667	down
ko00500	Starch and sucrose metabolism	1.62225e-07	MSTRG.807	ASIM_0000065301	K01810	EC:5.3.1.9	unnamed protein product [Anisakis simplex]	44.9754	52.0547	42.0092	46.6957	543.901	478.412	221.681	224.167	0.126509	-2.98269	down
ko00500	Starch and sucrose metabolism	1.62225e-07	MSTRG.8164	ASIM_0000568501	K01187	EC:3.2.1.20	unnamed protein product, partial [Anisakis simplex]	6.79826	0.0001	3.19361	1.11725	51.5322	60.084	32.1405	24.0301	0.0662103	-3.9168	down
ko00500	Starch and sucrose metabolism	1.62225e-07	MSTRG.8273	ASIM_0000575401	K00688	EC:2.4.1.1	unnamed protein product [Anisakis simplex]	58.3634	43.3673	36.5439	48.9537	243.557	182.276	73.6081	130.745	0.2971	-1.75098	down
ko00500	Starch and sucrose metabolism	1.62225e-07	MSTRG.8915	ASIM_0000613201	K00693	EC:2.4.1.11	unnamed protein product [Anisakis simplex]	0.0001	0.348122	0.463201	0.6606	1.64048	3.8413	0.741955	1.27104	0.196406	-2.34809	down
ko00500	Starch and sucrose metabolism	1.62225e-07	MSTRG.9068	ASIM_0000623901	K01187	EC:3.2.1.20	unnamed protein product [Anisakis simplex]	1.62753	1.99135	2.35907	2.40641	0.487844	1.43364	0.611963	0.888393	2.45026	1.29293	up
ko00500	Starch and sucrose metabolism	1.62225e-07	MSTRG.93	ASIM_0000014401	K01835	EC:5.4.2.2	phosphoglucomutase 1 [Anisakis simplex]	161.222	119.863	103.701	149.527	739.596	853.831	585.706	569.108	0.19442	-2.36275	down
ko00500	Starch and sucrose metabolism	1.62225e-07	MSTRG.9429	ASIM_0000646401	K00688	EC:2.4.1.1	unnamed protein product [Anisakis simplex]	13.5053	13.6642	11.0162	14.1924	60.7931	30.2526	36.0655	26.7424	0.340441	-1.55452	down
ko00500	Starch and sucrose metabolism	1.62225e-07	MSTRG.9438	ASIM_0000646001	K00688	EC:2.4.1.1	unnamed protein product [Anisakis simplex]	10.8978	4.98741	13.9775	8.8328	27.1827	37.125	14.3751	34.352	0.342333	-1.54653	down
ko00280	Valine, leucine and isoleucine degradation	7.2706e-07	MSTRG.10317	ASIM_0000697601	K00382	EC:1.8.1.4	unnamed protein product, partial [Anisakis simplex]	153.044	113.791	100.788	147.546	653.512	676.402	492.083	557.791	0.216477	-2.20771	down
ko00280	Valine, leucine and isoleucine degradation	7.2706e-07	MSTRG.10504	ASIM_0000706101	K14085	EC:1.2.1.31;EC:1.2.1.8	unnamed protein product [Anisakis simplex]	3.7218	4.94132	5.82345	7.32264	3.29066	1.47958	1.36012	1.87161	2.72548	1.44651	up
ko00280	Valine, leucine and isoleucine degradation	7.2706e-07	MSTRG.10922	ASIM_0000730601	K18661	EC:6.2.1.-	unnamed protein product [Anisakis simplex]	23.1878	9.39743	23.1904	23.9453	8.26247	13.4851	2.055	6.95549	2.59187	1.37399	up
ko00280	Valine, leucine and isoleucine degradation	7.2706e-07	MSTRG.12435	ASIM_0000812801	K00826	EC:2.6.1.42	unnamed protein product [Anisakis simplex]	0.338371	0.0001	0.0001	0.590133	14.572	17.0402	6.68038	11.0674	0.0188149	-5.73198	down
ko00280	Valine, leucine and isoleucine degradation	7.2706e-07	MSTRG.12714	ASIM_0000827101	K05606	EC:5.1.99.1	unnamed protein product [Anisakis simplex]	2.18054	0.639239	1.30291	1.46873	5.10536	5.25926	3.47121	4.267	0.30887	-1.69493	down
ko00280	Valine, leucine and isoleucine degradation	7.2706e-07	MSTRG.12720	ASIM_0000827801	K05606	EC:5.1.99.1	unnamed protein product [Anisakis simplex]	36.0873	25.6628	36.6242	40.8795	145.32	122.518	132.262	86.9207	0.28593	-1.80627	down
ko00280	Valine, leucine and isoleucine degradation	7.2706e-07	MSTRG.1426	ASIM_0000111601	K01641	EC:2.3.3.10	unnamed protein product [Anisakis simplex]	0.127749	0.0243241	0.0001	0.0462267	0.388142	0.547077	0.103871	0.166103	0.164621	-2.60278	down
ko00280	Valine, leucine and isoleucine degradation	7.2706e-07	MSTRG.16234	ASIM_0000993001	K00166	EC:1.2.4.4	unnamed protein product [Anisakis simplex]	0.132097	0.0001	0.189444	0.0001	1.59731	0.758959	0.602077	0.453096	0.0943123	-3.40641	down
ko00280	Valine, leucine and isoleucine degradation	7.2706e-07	MSTRG.16619	ASIM_0001013001	K05606	EC:5.1.99.1	unnamed protein product [Anisakis simplex]	34.8255	18.2006	31.0837	35.1873	93.3749	85.1536	61.288	61.0623	0.396496	-1.33462	down
ko00280	Valine, leucine and isoleucine degradation	7.2706e-07	MSTRG.17447	ASIM_0001077301	K09478	EC:1.3.99.12	unnamed protein product [Anisakis simplex]	10.5749	16.028	13.2281	15.835	4.04385	5.37993	5.9695	3.60805	2.92959	1.5507	up
ko00280	Valine, leucine and isoleucine degradation	7.2706e-07	MSTRG.18172	ASIM_0001120601	K07509	EC:2.3.1.16	unnamed protein product [Anisakis simplex]	2.77576	2.33888	2.16276	2.32493	7.52035	6.78131	4.10436	5.07264	0.408981	-1.28989	down
ko00280	Valine, leucine and isoleucine degradation	7.2706e-07	MSTRG.1842	ASIM_0000141701	K00157	EC:1.2.3.1	unnamed protein product [Anisakis simplex]	0.35546	0.699543	1.14717	0.926334	3.24425	3.69958	0.650537	3.05675	0.293726	-1.76746	down
ko00280	Valine, leucine and isoleucine degradation	7.2706e-07	MSTRG.19502	ASIM_0001203501	K09699	EC:2.3.1.168	unnamed protein product, partial [Anisakis simplex]	4.57279	3.52194	6.33032	4.93654	73.5248	97.5023	41.4681	55.4806	0.0722513	-3.79083	down
ko00280	Valine, leucine and isoleucine degradation	7.2706e-07	MSTRG.19522	ASIM_0001204401	K05607	EC:4.2.1.18	unnamed protein product [Anisakis simplex]	8.98615	15.1256	11.3668	13.2483	87.0516	94.3085	86.097	44.0108	0.156443	-2.67629	down
ko00280	Valine, leucine and isoleucine degradation	7.2706e-07	MSTRG.21741	ASIM_0001335701	K00167	EC:1.2.4.4	unnamed protein product [Anisakis simplex]	10.1655	5.68057	9.40837	8.28985	29.8811	25.868	14.7344	18.8608	0.37545	-1.41331	down
ko00280	Valine, leucine and isoleucine degradation	7.2706e-07	MSTRG.24906	ASIM_0001518201	K07511	EC:4.2.1.17	unnamed protein product [Anisakis simplex]	2.83532	2.48685	1.38088	3.11535	19.2541	14.5047	9.8895	10.3827	0.181718	-2.46023	down
ko00280	Valine, leucine and isoleucine degradation	7.2706e-07	MSTRG.2491	ASIM_0000186701	K07511	EC:4.2.1.17	unnamed protein product [Anisakis simplex]	3.7846	2.73617	1.55357	1.33667	39.748	12.589	5.7147	11.8788	0.134577	-2.8935	down
ko00280	Valine, leucine and isoleucine degradation	7.2706e-07	MSTRG.25021	ASIM_0001524701	K00128	EC:1.2.1.3	unnamed protein product [Anisakis simplex]	93.2936	100.088	99.1483	128.467	44.8059	49.7643	24.0977	27.5596	2.87905	1.52559	up
ko00280	Valine, leucine and isoleucine degradation	7.2706e-07	MSTRG.26054	ASIM_0001580201	K00128	EC:1.2.1.3	unnamed protein product [Anisakis simplex]	8.13748	4.0235	4.5335	6.44867	1.26252	0.747555	0.671135	0.643343	6.96129	2.79935	up
ko00280	Valine, leucine and isoleucine degradation	7.2706e-07	MSTRG.26407	ASIM_0001599701	K07511	EC:4.2.1.17	unnamed protein product [Anisakis simplex]	2.47985	0.922342	0.423232	0.873356	8.28454	14.3136	3.63796	3.31368	0.159012	-2.65279	down
ko00280	Valine, leucine and isoleucine degradation	7.2706e-07	MSTRG.27671	ASIM_0001674601	K13524	EC:2.6.1.19;EC:2.6.1.22	unnamed protein product [Anisakis simplex]	8.78142	10.4176	8.94142	11.2077	39.0101	23.6652	12.8082	18.5819	0.418305	-1.25737	down
ko00280	Valine, leucine and isoleucine degradation	7.2706e-07	MSTRG.27939	ASIM_0001690801	K01965	EC:6.4.1.3	unnamed protein product, partial [Anisakis simplex]	1420.11	857.798	805.414	1149.54	3524.35	3610.87	2967.15	2755.56	0.329202	-1.60295	down
ko00280	Valine, leucine and isoleucine degradation	7.2706e-07	MSTRG.28434	ASIM_0001720401	K00626	EC:2.3.1.9	unnamed protein product [Anisakis simplex]	0.0001	0.0001	0.0001	0.0001	0.0001	1.54484	0.689579	1.4288	0.000109191	-13.1609	down
ko00280	Valine, leucine and isoleucine degradation	7.2706e-07	MSTRG.28547	ASIM_0001727501	K00128	EC:1.2.1.3	unnamed protein product [Anisakis simplex]	17.1401	14.5861	15.9649	12.5114	72.5014	73.5378	42.5655	49.3487	0.253001	-1.98279	down
ko00280	Valine, leucine and isoleucine degradation	7.2706e-07	MSTRG.28699	ASIM_0001736201	K01847	EC:5.4.99.2	unnamed protein product [Anisakis simplex]	421.27	258.693	350.054	413.538	894.091	982.688	569.463	680.371	0.461699	-1.11497	down
ko00280	Valine, leucine and isoleucine degradation	7.2706e-07	MSTRG.2915	ASIM_0000215401	K00166	EC:1.2.4.4	unnamed protein product [Anisakis simplex]	4.28658	4.08774	11.4461	9.22707	39.0942	46.6839	14.989	21.2571	0.238047	-2.07068	down
ko00280	Valine, leucine and isoleucine degradation	7.2706e-07	MSTRG.29325	ASIM_0001771001	K00826	EC:2.6.1.42	unnamed protein product [Anisakis simplex]	0.0001	0.0001	0.0001	0.513055	14.7107	25.1331	10.0147	12.8329	0.00818859	-6.93217	down
ko00280	Valine, leucine and isoleucine degradation	7.2706e-07	MSTRG.29522	ASIM_0001782901	K00128	EC:1.2.1.3	unnamed protein product [Anisakis simplex]	8.36879	4.29627	4.44401	3.23341	26.6645	31.6358	12.7747	10.35	0.249831	-2.00097	down
ko00280	Valine, leucine and isoleucine degradation	7.2706e-07	MSTRG.29658	ASIM_0001790601	K00626	EC:2.3.1.9	unnamed protein product [Anisakis simplex]	6717.07	2407.65	2924.91	4200.62	20298.6	18914.8	14961	15980.1	0.231636	-2.11007	down
ko00280	Valine, leucine and isoleucine degradation	7.2706e-07	MSTRG.32232	ASIM_0001946501	K00022	EC:1.1.1.35	unnamed protein product, partial [Anisakis simplex]	1.18492	0.0001	0.0001	2.05191	10.6912	3.50775	8.28386	7.13535	0.109292	-3.19374	down
ko00280	Valine, leucine and isoleucine degradation	7.2706e-07	MSTRG.33021	ASIM_0001994601	K00149	EC:1.2.1.47;EC:1.2.1.3	unnamed protein product [Anisakis simplex]	0.963617	1.19503	1.25968	1.28386	6.05097	7.28009	4.99069	4.4076	0.206878	-2.27315	down
ko00280	Valine, leucine and isoleucine degradation	7.2706e-07	MSTRG.33107	ASIM_0002000501	K00382	EC:1.8.1.4	unnamed protein product [Anisakis simplex]	35.6265	30.6647	42.0753	60.1005	252.396	170.723	84.5882	131.8	0.263433	-1.92449	down
ko00280	Valine, leucine and isoleucine degradation	7.2706e-07	MSTRG.33133	ASIM_0002002701	K05606	EC:5.1.99.1	unnamed protein product [Anisakis simplex]	168.265	101.976	163.717	189.163	977.462	817.88	735.738	407.555	0.212045	-2.23756	down
ko00280	Valine, leucine and isoleucine degradation	7.2706e-07	MSTRG.33235	ASIM_0002010501	K11538	EC:1.3.99.-	unnamed protein product [Anisakis simplex]	0.572648	0.547378	1.55561	2.19335	0.0001	0.697898	0.0001	0.0001	6.97365	2.80191	up
ko00280	Valine, leucine and isoleucine degradation	7.2706e-07	MSTRG.33269	ASIM_0002012601	K01966	EC:6.4.1.3;EC:2.1.3.15	unnamed protein product, partial [Anisakis simplex]	826.37	536.061	504.64	669.3	2969.3	3020.42	2376.56	2445.31	0.234598	-2.09174	down
ko00280	Valine, leucine and isoleucine degradation	7.2706e-07	MSTRG.33464	ASIM_0002023801	K00149	EC:1.2.1.47;EC:1.2.1.3	unnamed protein product [Anisakis simplex]	0.633232	0.377645	1.09391	1.22855	10.4481	10.8447	4.35267	7.75306	0.0998049	-3.32474	down
ko00280	Valine, leucine and isoleucine degradation	7.2706e-07	MSTRG.34556	ASIM_0002085201	K00149	EC:1.2.1.47;EC:1.2.1.3	unnamed protein product [Anisakis simplex]	1.34366	1.48646	1.33917	2.03548	12.1833	11.2691	5.83565	8.73434	0.163187	-2.6154	down
ko00280	Valine, leucine and isoleucine degradation	7.2706e-07	MSTRG.34938	ASIM_0002104701	K07515	EC:4.2.1.17;EC:1.1.1.211	unnamed protein product [Anisakis simplex]	1.45058	1.74988	3.12276	1.44503	20.3455	13.9824	3.52358	5.28375	0.18009	-2.47321	down
ko00280	Valine, leucine and isoleucine degradation	7.2706e-07	MSTRG.4042	ASIM_0000294201	K01966	EC:6.4.1.3;EC:2.1.3.15	unnamed protein product [Anisakis simplex]	274.164	163.606	151.737	254.508	896.296	569.035	365.693	531.766	0.357211	-1.48515	down
ko00280	Valine, leucine and isoleucine degradation	7.2706e-07	MSTRG.4108	ASIM_0000297901	K00022	EC:1.1.1.35	unnamed protein product, partial [Anisakis simplex]	0.0001	0.868187	0.53252	1.06408	28.9771	15.615	20.0914	19.435	0.0293026	-5.09283	down
ko00280	Valine, leucine and isoleucine degradation	7.2706e-07	MSTRG.4178	ASIM_0000303201	K00166	EC:1.2.4.4	unnamed protein product [Anisakis simplex]	10.7264	17.2728	14.5303	10.4836	96.9957	76.6417	32.132	49.1075	0.207995	-2.26538	down
ko00280	Valine, leucine and isoleucine degradation	7.2706e-07	MSTRG.4369	ASIM_0000317001	K01965	EC:6.4.1.3	unnamed protein product, partial [Anisakis simplex]	824.13	466.575	418.092	645.788	2076.88	1890.96	1543.35	1517.19	0.335011	-1.57772	down
ko00280	Valine, leucine and isoleucine degradation	7.2706e-07	MSTRG.4598	ASIM_0000332301	K01966	EC:6.4.1.3;EC:2.1.3.15	unnamed protein product [Anisakis simplex]	179.163	117.398	133.217	145.038	797.269	780.256	472.27	582.361	0.218382	-2.19507	down
ko00280	Valine, leucine and isoleucine degradation	7.2706e-07	MSTRG.4810	ASIM_0000346501	K07515	EC:4.2.1.17;EC:1.1.1.211	unnamed protein product [Anisakis simplex]	0.928651	0.0001	0.0001	1.20272	3.63888	4.55099	2.38023	2.9109	0.158116	-2.66094	down
ko00280	Valine, leucine and isoleucine degradation	7.2706e-07	MSTRG.4895	ASIM_0000353101	K18661	EC:6.2.1.-	unnamed protein product [Anisakis simplex]	93.0594	59.4429	125.765	89.1261	51.172	46.4757	18.5939	29.069	2.52833	1.33818	up
ko00280	Valine, leucine and isoleucine degradation	7.2706e-07	MSTRG.5057	ASIM_0000363601	K01847	EC:5.4.99.2	unnamed protein product [Anisakis simplex]	146.289	75.4356	102.661	109.011	240.97	333.224	105.407	223.574	0.479859	-1.05932	down
ko00280	Valine, leucine and isoleucine degradation	7.2706e-07	MSTRG.5654	ASIM_0000403701	K00382	EC:1.8.1.4	dihydrolipoyl dehydrogenase [Anisakis simplex]	38.2247	20.8482	25.3163	37.832	156.744	122.781	96.7507	96.5116	0.258512	-1.95169	down
ko00280	Valine, leucine and isoleucine degradation	7.2706e-07	MSTRG.5689	ASIM_0000406801	K05606	EC:5.1.99.1	unnamed protein product [Anisakis simplex]	74.0732	69.7825	55.6962	63.1175	235.361	233.707	195.594	177.222	0.312002	-1.68037	down
ko00280	Valine, leucine and isoleucine degradation	7.2706e-07	MSTRG.6212	ASIM_0000441701	K07515	EC:4.2.1.17;EC:1.1.1.211	unnamed protein product [Anisakis simplex]	4.84774	1.84445	2.54168	5.31076	23.0489	25.2161	8.7377	14.7131	0.202809	-2.3018	down
ko00280	Valine, leucine and isoleucine degradation	7.2706e-07	MSTRG.6786	ASIM_0000479301	K00382	EC:1.8.1.4	dihydrolipoyl dehydrogenase [Anisakis simplex]	330.182	130.981	151.084	255.628	1049.29	1095.26	625.133	867.356	0.238622	-2.0672	down
ko00280	Valine, leucine and isoleucine degradation	7.2706e-07	MSTRG.7607	ASIM_0000533301	K00826	EC:2.6.1.42	unnamed protein product [Anisakis simplex]	0.0001	0.939221	1.2209	0.0001	25.3889	37.4568	30.2752	30.5316	0.0174709	-5.83891	down
ko00280	Valine, leucine and isoleucine degradation	7.2706e-07	MSTRG.7767	ASIM_0000544101	K00128	EC:1.2.1.3	unnamed protein product [Anisakis simplex]	0.0001	0.0001	0.539013	0.0001	2.87673	5.48564	0.0001	1.91292	0.0524859	-4.25193	down
ko00280	Valine, leucine and isoleucine degradation	7.2706e-07	MSTRG.7939	ASIM_0000554701	K05606	EC:5.1.99.1	unnamed protein product [Anisakis simplex]	178.538	53.5207	131.096	153.879	563.645	554.304	470.356	291.397	0.275062	-1.86217	down
ko00280	Valine, leucine and isoleucine degradation	7.2706e-07	MSTRG.8347	ASIM_0000579701	K07515	EC:4.2.1.17;EC:1.1.1.211	unnamed protein product [Anisakis simplex]	0.0001	0.893667	0.0001	0.0001	3.16273	3.49861	3.12322	0.734764	0.0849833	-3.55668	down
ko00280	Valine, leucine and isoleucine degradation	7.2706e-07	MSTRG.8518	ASIM_0000590501	K00826	EC:2.6.1.42	unnamed protein product [Anisakis simplex]	1.13451	0.0001	0.0001	1.57751	15.6493	26.0456	9.2694	11.5572	0.0433805	-4.52681	down
ko00280	Valine, leucine and isoleucine degradation	7.2706e-07	MSTRG.9600	ASIM_0000655501	K05607	EC:4.2.1.18	unnamed protein product [Anisakis simplex]	2.60976	3.30258	3.65103	3.58014	22.9161	29.0786	20.1273	12.5782	0.155177	-2.68801	down
ko00190	Oxidative phosphorylation	2.65024e-06	MSTRG.1218	ASIM_0000096801	K02151	NA	unnamed protein product [Anisakis simplex]	1.54635	1.94797	7.13491	3.56125	19.3577	13.4872	11.0428	13.6937	0.246442	-2.02068	down
ko00190	Oxidative phosphorylation	2.65024e-06	MSTRG.13015	ASIM_0000842101	K02154	NA	unnamed protein product [Anisakis simplex]	1.49555	8.35191	2.85786	3.48419	11.9514	27.7255	15.4518	20.1279	0.215124	-2.21676	down
ko00190	Oxidative phosphorylation	2.65024e-06	MSTRG.13852	ASIM_0000882201	K02144	NA	unnamed protein product [Anisakis simplex]	0.0570199	0.0513068	0.0336564	0.191296	0.577937	0.227649	0.237609	0.41623	0.228363	-2.1306	down
ko00190	Oxidative phosphorylation	2.65024e-06	MSTRG.16691	ASIM_0001017101	K00415	NA	unnamed protein product [Anisakis simplex]	1.782	2.20035	1.78807	2.38858	6.75927	6.38991	3.99239	4.55841	0.375991	-1.41123	down
ko00190	Oxidative phosphorylation	2.65024e-06	MSTRG.16890	ASIM_0001025901	K02130	NA	unnamed protein product [Anisakis simplex]	4.37471	6.83833	6.19241	9.25803	46.4989	43.4847	20.6329	30.6398	0.188759	-2.40538	down
ko00190	Oxidative phosphorylation	2.65024e-06	MSTRG.17518	ASIM_0001081601	K03966	NA	unnamed protein product [Anisakis simplex]	54.0418	23.1953	28.8258	40.4796	141.38	101.151	62.714	84.0831	0.376398	-1.40967	down
ko00190	Oxidative phosphorylation	2.65024e-06	MSTRG.17519	ASIM_0001081701	K02129	NA	unnamed protein product [Anisakis simplex]	1.52842	1.01732	1.08252	1.11619	6.17119	3.27657	3.29328	2.72623	0.306741	-1.70491	down
ko00190	Oxidative phosphorylation	2.65024e-06	MSTRG.17649	ASIM_0001090201	K02268	NA	unnamed protein product [Anisakis simplex]	1.74927	0.788582	1.35375	1.77717	4.02252	3.77289	2.96813	2.37025	0.431617	-1.21218	down
ko00190	Oxidative phosphorylation	2.65024e-06	MSTRG.17771	ASIM_0001097701	K03940	EC:1.6.5.3;EC:1.6.99.3	unnamed protein product [Anisakis simplex]	73.8882	53.9731	63.0093	71.9347	213.596	204.078	160.274	128.969	0.371762	-1.42755	down
ko00190	Oxidative phosphorylation	2.65024e-06	MSTRG.18022	ASIM_0001111601	K02138	NA	unnamed protein product [Anisakis simplex]	0.813688	1.25792	1.16656	0.95036	6.36506	3.60946	1.63766	2.77597	0.291109	-1.78037	down
ko00190	Oxidative phosphorylation	2.65024e-06	MSTRG.18272	ASIM_0001124201	K02265	NA	unnamed protein product [Anisakis simplex]	0.867193	1.15181	0.989283	0.973853	9.4934	5.61497	5.09913	6.61405	0.148468	-2.75178	down
ko00190	Oxidative phosphorylation	2.65024e-06	MSTRG.18597	ASIM_0001145301	K11351	NA	unnamed protein product [Anisakis simplex]	9.72525	7.64489	11.1362	9.14656	31.9375	26.5482	27.0379	25.5358	0.339034	-1.5605	down
ko00190	Oxidative phosphorylation	2.65024e-06	MSTRG.19703	ASIM_0001213301	K00411	EC:1.10.2.2	unnamed protein product [Anisakis simplex]	29.7101	11.9974	20.4196	27.4738	10.5512	7.64999	6.99122	9.133	2.61034	1.38424	up
ko00190	Oxidative phosphorylation	2.65024e-06	MSTRG.19907	ASIM_0001226701	K11353	NA	unnamed protein product [Anisakis simplex]	1.34722	1.06365	1.03362	0.936679	2.92177	2.46933	1.85278	1.87827	0.480277	-1.05806	down
ko00190	Oxidative phosphorylation	2.65024e-06	MSTRG.19938	ASIM_0001229301	K03955	NA	unnamed protein product [Anisakis simplex]	0.712897	0.597037	1.02203	0.724366	5.16389	2.89131	1.98905	3.32033	0.228689	-2.12854	down
ko00190	Oxidative phosphorylation	2.65024e-06	MSTRG.20005	ASIM_0001233601	K02145	EC:3.6.3.14	unnamed protein product [Anisakis simplex]	1.95505	1.99477	2.69789	2.11687	7.17157	6.4716	4.38111	5.432	0.373656	-1.42022	down
ko00190	Oxidative phosphorylation	2.65024e-06	MSTRG.2057	ASIM_0000155501	K02137	NA	unnamed protein product [Anisakis simplex]	3.5463	4.76382	2.45591	2.48715	14.0538	26.7072	5.66831	10.1401	0.234281	-2.09369	down
ko00190	Oxidative phosphorylation	2.65024e-06	MSTRG.2066	ASIM_0000156201	K02267	NA	unnamed protein product [Anisakis simplex]	26.3439	18.8148	20.4372	17.7246	93.2821	70.4701	48.4396	64.105	0.301562	-1.72948	down
ko00190	Oxidative phosphorylation	2.65024e-06	MSTRG.2080	ASIM_0000156901	K00417	NA	unnamed protein product [Anisakis simplex]	0.0001	1.53994	0.565674	1.66362	9.58642	5.57385	6.15223	5.08384	0.142798	-2.80796	down
ko00190	Oxidative phosphorylation	2.65024e-06	MSTRG.20814	ASIM_0001279601	K03961	NA	unnamed protein product [Anisakis simplex]	7.39435	4.12619	4.14479	1.90855	49.5434	40.6885	51.4123	35.5395	0.0991846	-3.33374	down
ko00190	Oxidative phosphorylation	2.65024e-06	MSTRG.21441	ASIM_0001314301	K03937	NA	unnamed protein product [Anisakis simplex]	37.9029	45.1326	56.4163	45.1422	159.1	102.479	94.2626	100.911	0.404144	-1.30706	down
ko00190	Oxidative phosphorylation	2.65024e-06	MSTRG.21789	ASIM_0001339301	K02132	NA	unnamed protein product [Anisakis simplex]	18.3342	15.0925	17.0058	17.4222	69.3666	75.7752	43.8445	58.8441	0.273794	-1.86884	down
ko00190	Oxidative phosphorylation	2.65024e-06	MSTRG.22416	ASIM_0001375801	K02134	NA	unnamed protein product [Anisakis simplex]	1.88871	0.942456	1.2478	1.72053	6.90546	6.37555	5.14355	4.30217	0.255184	-1.97039	down
ko00190	Oxidative phosphorylation	2.65024e-06	MSTRG.22806	ASIM_0001400101	K02127	NA	unnamed protein product [Anisakis simplex]	131.983	85.5357	94.7492	117.837	321.832	272.497	168.01	187.417	0.452858	-1.14287	down
ko00190	Oxidative phosphorylation	2.65024e-06	MSTRG.23283	ASIM_0001423401	K02140	NA	unnamed protein product [Anisakis simplex]	0.418811	0.726307	0.0001	0.345863	3.91632	3.90073	2.86442	2.7034	0.1114	-3.16617	down
ko00190	Oxidative phosphorylation	2.65024e-06	MSTRG.24483	ASIM_0001493801	K02133;K02516	EC:3.6.3.14;EC:2.1.1.320	unnamed protein product, partial [Anisakis simplex];unnamed protein product [Anisakis simplex]	87.2799	73.4079	78.5773	76.9559	336.893	332.394	216.866	275.766	0.272154	-1.87751	down
ko00190	Oxidative phosphorylation	2.65024e-06	MSTRG.24639	ASIM_0001503801	K02264	NA	unnamed protein product [Anisakis simplex]	3.16888	1.89808	4.64276	2.49589	20.8968	6.26831	6.2153	5.83251	0.311265	-1.68379	down
ko00190	Oxidative phosphorylation	2.65024e-06	MSTRG.24858	ASIM_0001515401	K03954	NA	unnamed protein product [Anisakis simplex]	9.40791	5.26085	4.92079	8.23973	22.8012	23.9291	9.9495	18.0251	0.372523	-1.4246	down
ko00190	Oxidative phosphorylation	2.65024e-06	MSTRG.25465	ASIM_0001547601	K03945	NA	unnamed protein product [Anisakis simplex]	5.47943	6.02135	10.1047	7.88732	35.4075	32.4133	23.6798	20.7753	0.262682	-1.92861	down
ko00190	Oxidative phosphorylation	2.65024e-06	MSTRG.25832	ASIM_0001566801	K01507	EC:3.6.1.1	unnamed protein product [Anisakis simplex]	21.902	18.4557	17.5572	24.166	163.336	156.585	89.5425	89.0013	0.164668	-2.60237	down
ko00190	Oxidative phosphorylation	2.65024e-06	MSTRG.2591	ASIM_0000192701	K02137	NA	unnamed protein product [Anisakis simplex]	0.496776	0.38287	0.389975	0.738527	3.10391	3.65426	2.13121	1.6209	0.191065	-2.38786	down
ko00190	Oxidative phosphorylation	2.65024e-06	MSTRG.26266	ASIM_0001591701	K02266	NA	unnamed protein product [Anisakis simplex]	53.4984	44.0523	57.8892	56.0924	28.7826	22.315	15.8586	15.1513	2.57628	1.36529	up
ko00190	Oxidative phosphorylation	2.65024e-06	MSTRG.26277	ASIM_0001592201	K02263	NA	unnamed protein product [Anisakis simplex]	5.38564	5.54315	4.57353	4.70241	47.0027	40.8483	26.5827	33.4738	0.136604	-2.87193	down
ko00190	Oxidative phosphorylation	2.65024e-06	MSTRG.26824	ASIM_0001623801	K00417	NA	unnamed protein product [Anisakis simplex]	5.0582	2.38961	1.41121	2.00236	7.34943	5.008	4.70671	4.88622	0.494816	-1.01504	down
ko00190	Oxidative phosphorylation	2.65024e-06	MSTRG.26835	ASIM_0001624701	K02155	NA	unnamed protein product [Anisakis simplex]	6.98687	5.32047	7.47953	7.36904	19.3077	20.1751	24.4724	15.3625	0.342369	-1.54638	down
ko00190	Oxidative phosphorylation	2.65024e-06	MSTRG.28721	ASIM_0001737001	K03959	NA	unnamed protein product [Anisakis simplex]	1.14975	0.721067	0.879832	0.805327	3.3566	1.50519	1.33829	2.08261	0.429327	-1.21985	down
ko00190	Oxidative phosphorylation	2.65024e-06	MSTRG.29065	ASIM_0001756201	K02136	NA	unnamed protein product [Anisakis simplex]	7.30415	6.32717	8.25892	8.67333	21.2589	19.5919	9.48451	13.4101	0.479462	-1.06051	down
ko00190	Oxidative phosphorylation	2.65024e-06	MSTRG.30925	ASIM_0001863201	K00234	EC:1.3.5.1	unnamed protein product [Anisakis simplex]	107.562	60.6679	86.9652	84.3701	218.99	213.938	119.474	147.16	0.485396	-1.04276	down
ko00190	Oxidative phosphorylation	2.65024e-06	MSTRG.31350	ASIM_0001890701	K11725	EC:3.6.1.1;EC:3.1.3.-	unnamed protein product [Anisakis simplex]	11.1854	9.34785	5.63693	12.5313	107.955	104.853	65.035	77.3363	0.108963	-3.19809	down
ko00190	Oxidative phosphorylation	2.65024e-06	MSTRG.31429	ASIM_0001896201	K02137	NA	unnamed protein product [Anisakis simplex]	0.0001	3.28153	4.09053	6.24497	41.9337	37.8007	23.4372	15.519	0.114728	-3.12371	down
ko00190	Oxidative phosphorylation	2.65024e-06	MSTRG.32178	ASIM_0001942301	K03661	NA	unnamed protein product [Anisakis simplex]	0.754607	2.71799	0.0001	2.805	17.4917	15.7741	14.0708	12.8827	0.104247	-3.26192	down
ko00190	Oxidative phosphorylation	2.65024e-06	MSTRG.3340	ASIM_0000246901	K02153	NA	unnamed protein product [Anisakis simplex]	3.55433	2.08813	1.81075	1.00446	18.3177	15.6347	10.9883	13.928	0.14367	-2.79917	down
ko00190	Oxidative phosphorylation	2.65024e-06	MSTRG.34692	ASIM_0002092901	K02148	NA	unnamed protein product [Toxocara canis]	1.11802	1.66493	1.13314	2.82121	4.69825	4.3875	5.3494	4.02746	0.364916	-1.45436	down
ko00190	Oxidative phosphorylation	2.65024e-06	MSTRG.35092	ASIM_0002114201	K02154	NA	unnamed protein product [Anisakis simplex]	0.0001	0.0001	0.0001	0.736943	2.3724	1.29731	1.21131	0.765425	0.130568	-2.93713	down
ko00190	Oxidative phosphorylation	2.65024e-06	MSTRG.35265	ASIM_0002123701	K02154	NA	unnamed protein product, partial [Anisakis simplex]	8.41381	7.84816	14.1171	6.63126	36.7325	46.7596	36.4724	49.958	0.217807	-2.19888	down
ko00190	Oxidative phosphorylation	2.65024e-06	MSTRG.3549	ASIM_0000261001	K03955	NA	unnamed protein product [Anisakis simplex]	3.35867	3.26952	4.1743	5.28447	10.9333	11.3566	4.38072	9.77741	0.441367	-1.17995	down
ko00190	Oxidative phosphorylation	2.65024e-06	MSTRG.3895	ASIM_0000285001	K03952	NA	unnamed protein product [Anisakis simplex]	1.74347	2.12634	2.77275	4.95993	24.6172	20.4027	22.1203	16.5241	0.138679	-2.85018	down
ko00190	Oxidative phosphorylation	2.65024e-06	MSTRG.4492	ASIM_0000324701	K02152	NA	unnamed protein product [Anisakis simplex]	3.87414	4.24171	5.83981	9.54153	47.9931	39.3052	15.3907	31.7579	0.174769	-2.51648	down
ko00190	Oxidative phosphorylation	2.65024e-06	MSTRG.4898	ASIM_0000353001	K02144	NA	unnamed protein product [Anisakis simplex]	0.818509	0.980197	0.470825	0.0001	1.53403	5.95717	2.97827	4.85594	0.148096	-2.7554	down
ko00190	Oxidative phosphorylation	2.65024e-06	MSTRG.4960	ASIM_0000356801	K00411	EC:1.10.2.2	unnamed protein product [Anisakis simplex]	17.5705	9.01953	14.5819	13.3876	6.85446	5.45101	4.05253	6.13543	2.42558	1.27833	up
ko00190	Oxidative phosphorylation	2.65024e-06	MSTRG.5131	ASIM_0000368601	K02146	NA	unnamed protein product [Anisakis simplex]	2.52603	1.90438	1.29244	2.635	8.51361	5.81282	4.27135	5.28293	0.349983	-1.51464	down
ko00190	Oxidative phosphorylation	2.65024e-06	MSTRG.5530	ASIM_0000395501	K02267	NA	unnamed protein product [Anisakis simplex]	14.6572	11.6249	8.93094	11.3635	44.3179	38.5536	24.5762	36.5923	0.323358	-1.62879	down
ko00190	Oxidative phosphorylation	2.65024e-06	MSTRG.6276	ASIM_0000446001	K02144	NA	unnamed protein product [Anisakis simplex]	1.1668	0.475801	0.875172	2.41843	9.23438	1.23533	4.0212	4.32515	0.26234	-1.93049	down
ko00190	Oxidative phosphorylation	2.65024e-06	MSTRG.667	ASIM_0000055901	K02151;K13342	NA	unnamed protein product [Anisakis simplex];unnamed protein product, partial [Anisakis simplex]	0.296241	0.575951	0.973702	0.384128	4.59431	3.0437	1.95375	3.33453	0.172518	-2.53518	down
ko00190	Oxidative phosphorylation	2.65024e-06	MSTRG.7432	ASIM_0000521301	K03954	NA	NADH dehydrogenase [ubiquinone] 1 alpha subcomplex subunit 10, mitochondrial [Toxocara canis]	31.8867	21.8425	18.6929	22.0423	55.1604	64.0018	48.6408	44.4457	0.445065	-1.16791	down
ko00190	Oxidative phosphorylation	2.65024e-06	MSTRG.8305	ASIM_0000576301	K00411	EC:1.10.2.2	unnamed protein product [Anisakis simplex]	20.2096	8.84253	9.55359	13.1291	6.54356	4.97141	7.90459	4.69422	2.14545	1.10128	up
ko00190	Oxidative phosphorylation	2.65024e-06	MSTRG.8602	ASIM_0000596501	K11725	EC:3.6.1.1;EC:3.1.3.-	unnamed protein product, partial [Anisakis simplex]	1.40055	0.0001	0.0001	0.0001	6.97061	3.60168	4.13425	3.82059	0.0756105	-3.72527	down
ko00190	Oxidative phosphorylation	2.65024e-06	MSTRG.9703	ASIM_0000660901	K03962	NA	unnamed protein product [Anisakis simplex]	4.26062	5.58526	5.19695	3.66263	14.8617	10.5656	6.81088	12.3086	0.419906	-1.25186	down
ko00190	Oxidative phosphorylation	2.65024e-06	MSTRG.9804	ASIM_0000667601	K03962	NA	unnamed protein product [Anisakis simplex]	6.58162	2.51067	3.38886	5.73906	17.5763	14.8867	8.9997	14.2381	0.327109	-1.61216	down
ko00970	Aminoacyl-tRNA biosynthesis	5.43718e-06	MSTRG.107	ASIM_0000015501	K01890	EC:6.1.1.20	unnamed protein product [Anisakis simplex]	27.4098	38.6773	44.0119	45.6902	255.52	279.697	131.123	186.465	0.182679	-2.45262	down
ko00970	Aminoacyl-tRNA biosynthesis	5.43718e-06	MSTRG.11849	ASIM_0000781301	K04567	EC:6.1.1.6	unnamed protein product [Anisakis simplex]	19.3404	4.69942	7.04282	11.0162	33.1016	42.8106	27.2372	27.1944	0.322983	-1.63047	down
ko00970	Aminoacyl-tRNA biosynthesis	5.43718e-06	MSTRG.13000	ASIM_0000842001	K01890	EC:6.1.1.20	unnamed protein product, partial [Anisakis simplex]	0.260396	0.775668	0.552877	0.86614	7.23385	4.65468	3.79427	1.84706	0.140051	-2.83597	down
ko00970	Aminoacyl-tRNA biosynthesis	5.43718e-06	MSTRG.13198	ASIM_0000851201	K14163	EC:6.1.1.17;EC:6.1.1.15	unnamed protein product [Anisakis simplex]	0.883522	1.94192	2.0496	1.25958	8.86371	6.73618	2.3736	3.81821	0.281512	-1.82873	down
ko00970	Aminoacyl-tRNA biosynthesis	5.43718e-06	MSTRG.133	ASIM_0000016701	K01890	EC:6.1.1.20	unnamed protein product [Anisakis simplex]	1.05567	1.07851	0.970415	1.56793	9.73844	8.01273	5.51704	4.81125	0.166404	-2.58724	down
ko00970	Aminoacyl-tRNA biosynthesis	5.43718e-06	MSTRG.13434	ASIM_0000862701	K14163	EC:6.1.1.17;EC:6.1.1.15	unnamed protein product [Anisakis simplex]	10.6894	7.83283	15.3751	11.1892	40.7717	38.6236	10.8791	21.5964	0.403023	-1.31106	down
ko00970	Aminoacyl-tRNA biosynthesis	5.43718e-06	MSTRG.13992	ASIM_0000888901	K14163	EC:6.1.1.17;EC:6.1.1.15	unnamed protein product, partial [Anisakis simplex]	0.576266	1.24333	1.591	1.95035	4.43789	4.33478	1.63617	2.13901	0.427241	-1.22688	down
ko00970	Aminoacyl-tRNA biosynthesis	5.43718e-06	MSTRG.1399	ASIM_0000109801	K01887	EC:6.1.1.19	unnamed protein product [Anisakis simplex]	0.0001	0.0001	0.0001	0.0001	1.46377	1.67449	0.570718	1.19644	8.15425e-05	-13.5821	down
ko00970	Aminoacyl-tRNA biosynthesis	5.43718e-06	MSTRG.1411	ASIM_0000110401	K01866	EC:6.1.1.1	unnamed protein product [Anisakis simplex]	2.97403	2.31497	4.18992	1.78614	11.404	15.7423	12.4613	11.2488	0.221508	-2.17457	down
ko00970	Aminoacyl-tRNA biosynthesis	5.43718e-06	MSTRG.14155	ASIM_0000897301	K04567	EC:6.1.1.6	unnamed protein product [Anisakis simplex]	5.51881	4.01246	3.08825	5.95364	18.2801	27.7524	15.5701	9.66823	0.2606	-1.94009	down
ko00970	Aminoacyl-tRNA biosynthesis	5.43718e-06	MSTRG.14259	ASIM_0000902601	K01869	EC:6.1.1.4	unnamed protein product, partial [Anisakis simplex]	0.0001	0.180475	0.17264	0.157667	2.76297	2.27346	0.493351	0.62837	0.0829604	-3.59143	down
ko00970	Aminoacyl-tRNA biosynthesis	5.43718e-06	MSTRG.1504	ASIM_0000119101	K01866	EC:6.1.1.1	unnamed protein product [Anisakis simplex]	3.58036	5.59223	6.04134	7.26089	24.5161	27.2946	17.3072	13.0876	0.273398	-1.87093	down
ko00970	Aminoacyl-tRNA biosynthesis	5.43718e-06	MSTRG.17922	ASIM_0001106301	K01886	EC:6.1.1.18	unnamed protein product [Anisakis simplex]	43.2169	51.1211	71.0465	58.1175	358.3	443.437	252.633	284.108	0.166982	-2.58223	down
ko00970	Aminoacyl-tRNA biosynthesis	5.43718e-06	MSTRG.19137	ASIM_0001183801	K01873	EC:6.1.1.9	unnamed protein product [Anisakis simplex]	0.544007	2.78119	3.00653	1.4328	1.4094	1.25572	0.377309	0.378786	2.26952	1.18239	up
ko00970	Aminoacyl-tRNA biosynthesis	5.43718e-06	MSTRG.2112	ASIM_0000159401	K01887	EC:6.1.1.19	unnamed protein product [Anisakis simplex]	0.0001	0.0001	0.0001	0.0001	2.68148	1.36367	1.15609	1.04885	6.39991e-05	-13.9316	down
ko00970	Aminoacyl-tRNA biosynthesis	5.43718e-06	MSTRG.21364	ASIM_0001308901	K01893	EC:6.1.1.22	unnamed protein product [Anisakis simplex]	6.07778	4.12919	6.95673	5.63499	14.0655	8.94542	16.8853	10.1016	0.455993	-1.13292	down
ko00970	Aminoacyl-tRNA biosynthesis	5.43718e-06	MSTRG.21714	ASIM_0001334201	K01881	EC:6.1.1.15	unnamed protein product [Anisakis simplex]	29.0781	21.5715	24.0431	30.0047	90.6403	82.5974	43.4906	51.4538	0.390397	-1.35699	down
ko00970	Aminoacyl-tRNA biosynthesis	5.43718e-06	MSTRG.2315	ASIM_0000172701	K14163	EC:6.1.1.17;EC:6.1.1.15	unnamed protein product [Anisakis simplex]	35.8727	32.3241	34.8383	38.7718	122.544	110.158	76.5456	76.1542	0.367946	-1.44243	down
ko00970	Aminoacyl-tRNA biosynthesis	5.43718e-06	MSTRG.24937	ASIM_0001519901	K01880	EC:6.1.1.14	unnamed protein product [Anisakis simplex]	119.018	112.231	153.846	157.583	622.132	645.122	477.4	461.091	0.246029	-2.0231	down
ko00970	Aminoacyl-tRNA biosynthesis	5.43718e-06	MSTRG.24996	ASIM_0001523401	K01873	EC:6.1.1.9	unnamed protein product [Anisakis simplex]	56.1083	56.0395	66.833	73.9734	192.603	187.221	115.838	136.151	0.400363	-1.32062	down
ko00970	Aminoacyl-tRNA biosynthesis	5.43718e-06	MSTRG.25076	ASIM_0001526401	K01868	EC:6.1.1.3	unnamed protein product [Anisakis simplex]	150.831	144.343	189.989	188.761	452.861	421.576	292.743	238.294	0.4795	-1.0604	down
ko00970	Aminoacyl-tRNA biosynthesis	5.43718e-06	MSTRG.25270	ASIM_0001537201	K01874	EC:6.1.1.10	unnamed protein product [Anisakis simplex]	9.66811	14.3347	21.4095	17.8438	7.17119	10.6334	4.3419	2.89776	2.52577	1.33673	up
ko00970	Aminoacyl-tRNA biosynthesis	5.43718e-06	MSTRG.2556	ASIM_0000190801	K01866	EC:6.1.1.1	unnamed protein product [Anisakis simplex]	3.6358	5.49423	6.03444	5.05234	27.2673	33.1023	18.4275	14.5734	0.216523	-2.20741	down
ko00970	Aminoacyl-tRNA biosynthesis	5.43718e-06	MSTRG.26044	ASIM_0001579401	K02434	EC:6.3.5.6;EC:6.3.5.7	unnamed protein product [Anisakis simplex]	0.0001	0.374763	0.0001	0.0001	3.82795	2.30642	0.925368	0.464666	0.0498461	-4.32637	down
ko00970	Aminoacyl-tRNA biosynthesis	5.43718e-06	MSTRG.26400	ASIM_0001599601	K01867	EC:6.1.1.2	unnamed protein product [Anisakis simplex]	6.33454	5.67725	8.44485	6.0729	21.5599	19.8128	9.51642	14.601	0.405093	-1.30367	down
ko00970	Aminoacyl-tRNA biosynthesis	5.43718e-06	MSTRG.26473	ASIM_0001604601	K22503	EC:6.1.1.12	unnamed protein product [Anisakis simplex]	66.6732	58.3852	70.3345	78.4212	182.093	221.905	156.357	117.776	0.403777	-1.30837	down
ko00970	Aminoacyl-tRNA biosynthesis	5.43718e-06	MSTRG.27005	ASIM_0001635101	K01870	EC:6.1.1.5	unnamed protein product [Anisakis simplex]	30.0644	38.4588	34.7159	53.5882	251.822	244.545	130.765	159.882	0.199269	-2.32721	down
ko00970	Aminoacyl-tRNA biosynthesis	5.43718e-06	MSTRG.27203	ASIM_0001646501	K01887	EC:6.1.1.19	unnamed protein product [Anisakis simplex]	30.3938	26.0843	31.3879	38.8086	203.149	179.691	97.1861	106.694	0.215903	-2.21155	down
ko00970	Aminoacyl-tRNA biosynthesis	5.43718e-06	MSTRG.27766	ASIM_0001679601	K04567	EC:6.1.1.6	unnamed protein product [Anisakis simplex]	30.763	26.4263	28.4021	29.5177	115.457	116.05	79.27	71.6996	0.300957	-1.73237	down
ko00970	Aminoacyl-tRNA biosynthesis	5.43718e-06	MSTRG.28750	ASIM_0001738001	K02435	EC:6.3.5.6;EC:6.3.5.7	unnamed protein product [Anisakis simplex]	0.742607	0.0001	0.0001	0.372164	2.79685	2.13884	1.63216	1.82044	0.13292	-2.91137	down
ko00970	Aminoacyl-tRNA biosynthesis	5.43718e-06	MSTRG.29133	ASIM_0001760201	K01875	EC:6.1.1.11	unnamed protein product [Anisakis simplex]	18.3792	11.4566	24.1427	16.9659	72.4729	59.2096	43.6372	42.3964	0.325857	-1.61769	down
ko00970	Aminoacyl-tRNA biosynthesis	5.43718e-06	MSTRG.29337	ASIM_0001771301	K03341	EC:2.9.1.2	unnamed protein product [Anisakis simplex]	7.0739	6.47569	6.48147	6.67298	2.78713	3.07895	2.95282	3.89935	2.09966	1.07016	up
ko00970	Aminoacyl-tRNA biosynthesis	5.43718e-06	MSTRG.31029	ASIM_0001869801	K01867	EC:6.1.1.2	unnamed protein product [Anisakis simplex]	11.3095	9.79871	13.9891	23.4417	43.3711	40.6409	20.2496	19.5055	0.472977	-1.08016	down
ko00970	Aminoacyl-tRNA biosynthesis	5.43718e-06	MSTRG.34005	ASIM_0002054101	K01866	EC:6.1.1.1	unnamed protein product [Anisakis simplex]	6.51959	3.82977	6.833	5.57963	15.3199	18.3399	13.3688	12.1447	0.384666	-1.37832	down
ko00970	Aminoacyl-tRNA biosynthesis	5.43718e-06	MSTRG.342	ASIM_0000030901	K01874	EC:6.1.1.10	unnamed protein product [Anisakis simplex]	28.8436	32.8701	28.6388	35.0088	112.473	104.958	79.6913	76.4693	0.335557	-1.57537	down
ko00970	Aminoacyl-tRNA biosynthesis	5.43718e-06	MSTRG.35855	ASIM_0002154101	K14163	EC:6.1.1.17;EC:6.1.1.15	unnamed protein product, partial [Anisakis simplex]	1.16562	0.812541	0.699257	1.91944	5.55078	4.46144	2.01093	3.12653	0.303429	-1.72057	down
ko00970	Aminoacyl-tRNA biosynthesis	5.43718e-06	MSTRG.3766	ASIM_0000277001	K01869	EC:6.1.1.4	unnamed protein product [Anisakis simplex]	6.41957	6.31226	7.20705	8.85462	48.6349	44.824	23.5161	30.8209	0.194819	-2.35979	down
ko00970	Aminoacyl-tRNA biosynthesis	5.43718e-06	MSTRG.3785	ASIM_0000278101	K01869	EC:6.1.1.4	unnamed protein product, partial [Anisakis simplex]	13.17	13.0827	11.5816	12.5223	84.1243	75.197	53.3604	50.2416	0.191526	-2.38439	down
ko00970	Aminoacyl-tRNA biosynthesis	5.43718e-06	MSTRG.4557	ASIM_0000329301	K01869	EC:6.1.1.4	unnamed protein product, partial [Anisakis simplex]	3.82038	5.26425	3.24707	2.64821	57.6358	32.8513	20.9993	26.1173	0.108863	-3.19942	down
ko00970	Aminoacyl-tRNA biosynthesis	5.43718e-06	MSTRG.5910	ASIM_0000420901	K01869	EC:6.1.1.4	unnamed protein product [Anisakis simplex]	12.5725	9.6481	8.86258	16.4158	62.3753	76.0295	36.3205	38.0106	0.223277	-2.1631	down
ko00970	Aminoacyl-tRNA biosynthesis	5.43718e-06	MSTRG.6831	ASIM_0000481901	K14163	EC:6.1.1.17;EC:6.1.1.15	unnamed protein product, partial [Anisakis simplex]	8.42225	12.1131	8.70014	18.5697	41.3312	51.4565	35.9474	29.587	0.301948	-1.72763	down
ko00340	Histidine metabolism	1.4697e-05	MSTRG.10406	ASIM_0000702001	K01712	EC:4.2.1.49	unnamed protein product [Anisakis simplex]	4.0404	4.13038	5.50522	7.75971	64.7794	76.3359	35.6333	57.4026	0.0915465	-3.44935	down
ko00340	Histidine metabolism	1.4697e-05	MSTRG.10504	ASIM_0000706101	K14085	EC:1.2.1.31;EC:1.2.1.8	unnamed protein product [Anisakis simplex]	3.7218	4.94132	5.82345	7.32264	3.29066	1.47958	1.36012	1.87161	2.72548	1.44651	up
ko00340	Histidine metabolism	1.4697e-05	MSTRG.12024	ASIM_0000789001	K01745	EC:4.3.1.3	unnamed protein product [Anisakis simplex]	0.0001	0.0001	0.323864	0.0001	5.57708	4.29273	4.1035	2.6283	0.019526	-5.67846	down
ko00340	Histidine metabolism	1.4697e-05	MSTRG.17630	ASIM_0001088601	K08660	EC:3.4.13.18	unnamed protein product [Anisakis simplex]	98.2851	90.6285	120.751	134.961	1430.53	1583.3	825.988	1003.1	0.0918092	-3.44522	down
ko00340	Histidine metabolism	1.4697e-05	MSTRG.19604	ASIM_0001208001	K08660	EC:3.4.13.18	unnamed protein product [Anisakis simplex]	134.355	63.4135	67.7557	128.72	2260.61	2654.14	1521.99	1264.24	0.051194	-4.28788	down
ko00340	Histidine metabolism	1.4697e-05	MSTRG.20948	ASIM_0001288101	K01712	EC:4.2.1.49	unnamed protein product [Anisakis simplex]	16.5523	16.6109	6.9977	15.5246	113.022	96.6379	74.246	80.0084	0.153018	-2.70823	down
ko00340	Histidine metabolism	1.4697e-05	MSTRG.25021	ASIM_0001524701	K00128	EC:1.2.1.3	unnamed protein product [Anisakis simplex]	93.2936	100.088	99.1483	128.467	44.8059	49.7643	24.0977	27.5596	2.87905	1.52559	up
ko00340	Histidine metabolism	1.4697e-05	MSTRG.26054	ASIM_0001580201	K00128	EC:1.2.1.3	unnamed protein product [Anisakis simplex]	8.13748	4.0235	4.5335	6.44867	1.26252	0.747555	0.671135	0.643343	6.96129	2.79935	up
ko00340	Histidine metabolism	1.4697e-05	MSTRG.28547	ASIM_0001727501	K00128	EC:1.2.1.3	unnamed protein product [Anisakis simplex]	17.1401	14.5861	15.9649	12.5114	72.5014	73.5378	42.5655	49.3487	0.253001	-1.98279	down
ko00340	Histidine metabolism	1.4697e-05	MSTRG.29096	ASIM_0001758901	K08660	EC:3.4.13.18	unnamed protein product [Anisakis simplex]	13.7563	6.83053	11.8863	10.9134	652.001	596.71	395.263	409.759	0.0211257	-5.56486	down
ko00340	Histidine metabolism	1.4697e-05	MSTRG.29522	ASIM_0001782901	K00128	EC:1.2.1.3	unnamed protein product [Anisakis simplex]	8.36879	4.29627	4.44401	3.23341	26.6645	31.6358	12.7747	10.35	0.249831	-2.00097	down
ko00340	Histidine metabolism	1.4697e-05	MSTRG.33021	ASIM_0001994601	K00149	EC:1.2.1.47;EC:1.2.1.3	unnamed protein product [Anisakis simplex]	0.963617	1.19503	1.25968	1.28386	6.05097	7.28009	4.99069	4.4076	0.206878	-2.27315	down
ko00340	Histidine metabolism	1.4697e-05	MSTRG.33063	ASIM_0001997701	K01468	EC:3.5.2.7	unnamed protein product [Anisakis simplex]	8.97153	6.39745	9.97637	14.8682	37.853	40.0471	23.0785	35.1535	0.295401	-1.75925	down
ko00340	Histidine metabolism	1.4697e-05	MSTRG.33464	ASIM_0002023801	K00149	EC:1.2.1.47;EC:1.2.1.3	unnamed protein product [Anisakis simplex]	0.633232	0.377645	1.09391	1.22855	10.4481	10.8447	4.35267	7.75306	0.0998049	-3.32474	down
ko00340	Histidine metabolism	1.4697e-05	MSTRG.34556	ASIM_0002085201	K00149	EC:1.2.1.47;EC:1.2.1.3	unnamed protein product [Anisakis simplex]	1.34366	1.48646	1.33917	2.03548	12.1833	11.2691	5.83565	8.73434	0.163187	-2.6154	down
ko00340	Histidine metabolism	1.4697e-05	MSTRG.6490	ASIM_0000461001	K01745	EC:4.3.1.3	unnamed protein product [Anisakis simplex]	0.0001	2.46518	5.82925	2.22465	61.8431	55.3873	23.8991	41.8331	0.0574936	-4.12045	down
ko00340	Histidine metabolism	1.4697e-05	MSTRG.6957	ASIM_0000490001	K01712	EC:4.2.1.49	unnamed protein product [Anisakis simplex]	1.9141	2.07884	2.25741	3.01557	11.0335	9.67596	4.77453	7.63119	0.279809	-1.83749	down
ko00340	Histidine metabolism	1.4697e-05	MSTRG.7767	ASIM_0000544101	K00128	EC:1.2.1.3	unnamed protein product [Anisakis simplex]	0.0001	0.0001	0.539013	0.0001	2.87673	5.48564	0.0001	1.91292	0.0524859	-4.25193	down
ko00340	Histidine metabolism	1.4697e-05	MSTRG.8828	ASIM_0000608501	K01745	EC:4.3.1.3	unnamed protein product [Anisakis simplex]	0.0940673	0.134874	0.172487	0.289954	6.58749	8.74225	3.25273	4.31592	0.0301935	-5.04962	down
ko00340	Histidine metabolism	1.4697e-05	MSTRG.9877	ASIM_0000671701	K01745	EC:4.3.1.3	unnamed protein product, partial [Anisakis simplex]	7.83432	5.4151	13.2724	7.55232	69.2312	82.3538	34.7443	63.5616	0.136356	-2.87455	down
ko00030	Pentose phosphate pathway	1.5323e-05	MSTRG.10905	ASIM_0000729401	K00852	EC:2.7.1.15	unnamed protein product [Anisakis simplex]	1.69663	2.66068	1.87843	1.37082	4.82661	5.09095	5.70978	6.35502	0.34603	-1.53103	down
ko00030	Pentose phosphate pathway	1.5323e-05	MSTRG.11475	ASIM_0000760201	K15779	EC:5.4.2.2;EC:5.4.2.7	Phosphoglucomutase-2 [Anisakis simplex]	11.5441	8.72114	8.11407	10.3126	92.3196	115.425	44.1134	81.7571	0.115978	-3.10808	down
ko00030	Pentose phosphate pathway	1.5323e-05	MSTRG.14318	ASIM_0000904301	K00852	EC:2.7.1.15	unnamed protein product [Toxocara canis]	2.32177	1.75342	2.05567	2.00155	11.8842	8.05045	5.09991	11.4944	0.222629	-2.16729	down
ko00030	Pentose phosphate pathway	1.5323e-05	MSTRG.15438	ASIM_0000955701	K01810	EC:5.3.1.9	unnamed protein product [Anisakis simplex]	0.0622813	0.0349225	0.0549929	0.0330677	0.655731	0.598614	0.366195	0.748471	0.0782033	-3.67663	down
ko00030	Pentose phosphate pathway	1.5323e-05	MSTRG.16523	ASIM_0001007601	K00850	EC:2.7.1.11	unnamed protein product [Anisakis simplex]	1139.33	629.094	862.622	965.714	2390.84	3030.2	1710.79	2227.14	0.384312	-1.37965	down
ko00030	Pentose phosphate pathway	1.5323e-05	MSTRG.16986	ASIM_0001032201	K01783	EC:5.1.3.1	unnamed protein product [Anisakis simplex]	32.2303	32.9964	33.2627	37.1845	221.778	318.507	249.869	165.393	0.141986	-2.81618	down
ko00030	Pentose phosphate pathway	1.5323e-05	MSTRG.1766	ASIM_0000136701	K11529	EC:2.7.1.165	unnamed protein product [Anisakis simplex]	7.61717	3.65928	5.23299	4.22163	34.0933	17.5388	13.697	16.0465	0.254758	-1.9728	down
ko00030	Pentose phosphate pathway	1.5323e-05	MSTRG.17959	ASIM_0001108201	K03841	EC:3.1.3.11	unnamed protein product [Anisakis simplex]	17.9676	14.9736	25.7761	16.9204	566.701	480.081	446.71	395.326	0.0400451	-4.64223	down
ko00030	Pentose phosphate pathway	1.5323e-05	MSTRG.18012	ASIM_0001111401	K00852	EC:2.7.1.15	unnamed protein product [Anisakis simplex]	10.8741	13.4261	8.18883	13.8926	53.7985	59.7818	35.2763	30.7781	0.2582	-1.95344	down
ko00030	Pentose phosphate pathway	1.5323e-05	MSTRG.20497	ASIM_0001262201	K01619	EC:4.1.2.4	unnamed protein product [Anisakis simplex]	9.56188	4.96709	6.05374	8.50444	42.1688	49.6625	37.0022	31.0709	0.181903	-2.45876	down
ko00030	Pentose phosphate pathway	1.5323e-05	MSTRG.20839	ASIM_0001281601	K03841	EC:3.1.3.11	unnamed protein product [Anisakis simplex]	44.2254	17.9569	33.6004	40.3892	109.204	138.162	99.725	84.5991	0.315439	-1.66457	down
ko00030	Pentose phosphate pathway	1.5323e-05	MSTRG.21478	ASIM_0001316301	K00615	EC:2.2.1.1	unnamed protein product [Anisakis simplex]	54.4418	43.6385	46.4657	45.7788	254.647	324.003	210.518	217.831	0.189002	-2.40353	down
ko00030	Pentose phosphate pathway	1.5323e-05	MSTRG.22244	ASIM_0001366301	K01623	EC:4.1.2.13	unnamed protein product [Anisakis simplex]	15.4458	11.1591	13.2827	18.514	360.209	514.814	250.349	225.893	0.0432199	-4.53216	down
ko00030	Pentose phosphate pathway	1.5323e-05	MSTRG.25958	ASIM_0001573501	K01623	EC:4.1.2.13	unnamed protein product [Anisakis simplex]	120.292	44.0824	44.3132	67.5054	441.494	512.941	315.161	337.625	0.171845	-2.54082	down
ko00030	Pentose phosphate pathway	1.5323e-05	MSTRG.29719	ASIM_0001793901	K00616	EC:2.2.1.2	unnamed protein product [Anisakis simplex]	187.388	206.834	229.563	239.32	1076.44	1055.97	583.528	783.19	0.246662	-2.01939	down
ko00030	Pentose phosphate pathway	1.5323e-05	MSTRG.30980	ASIM_0001866301	K11529	EC:2.7.1.165	unnamed protein product [Anisakis simplex]	9.49026	10.3953	15.3376	22.3955	49.2837	84.4446	50.5881	48.844	0.24712	-2.01671	down
ko00030	Pentose phosphate pathway	1.5323e-05	MSTRG.32101	ASIM_0001936701	K15779	EC:5.4.2.2;EC:5.4.2.7	Phosphoglucomutase-2 [Anisakis simplex]	34.266	42.7055	48.5319	60.0303	493.041	531.893	376.982	335.988	0.106757	-3.2276	down
ko00030	Pentose phosphate pathway	1.5323e-05	MSTRG.32173	ASIM_0001942101	K11529	EC:2.7.1.165	unnamed protein product [Anisakis simplex]	58.457	44.4804	52.8823	68.8061	347.848	260.134	218.213	175.915	0.224153	-2.15744	down
ko00030	Pentose phosphate pathway	1.5323e-05	MSTRG.33517	ASIM_0002026501	K01783	EC:5.1.3.1	unnamed protein product [Anisakis simplex]	3.10928	1.69117	2.05223	2.04909	15.5781	26.9506	5.70597	6.1596	0.163653	-2.61129	down
ko00030	Pentose phosphate pathway	1.5323e-05	MSTRG.34593	ASIM_0002087501	K00852	EC:2.7.1.15	unnamed protein product, partial [Anisakis simplex]	0.0001	0.0001	1.47889	0.0001	8.48754	12.7545	5.45705	4.9631	0.0467177	-4.41989	down
ko00030	Pentose phosphate pathway	1.5323e-05	MSTRG.6880	ASIM_0000485501	K00616	EC:2.2.1.2	unnamed protein product [Anisakis simplex]	8.98126	4.64033	3.31962	1.14138	23.7606	18.1095	31.0348	2.28029	0.240507	-2.05585	down
ko00030	Pentose phosphate pathway	1.5323e-05	MSTRG.701	ASIM_0000058001	K01810	EC:5.3.1.9	unnamed protein product [Anisakis simplex]	30.5832	22.2625	34.0622	32.3884	296.207	258.592	138.453	131.959	0.144565	-2.79021	down
ko00030	Pentose phosphate pathway	1.5323e-05	MSTRG.7166	ASIM_0000502601	K11529	EC:2.7.1.165	unnamed protein product [Anisakis simplex]	11.1153	14.6924	0.0001	15.6422	26.6922	71.9859	48.3101	40.4803	0.221104	-2.17721	down
ko00030	Pentose phosphate pathway	1.5323e-05	MSTRG.7611	ASIM_0000533501	K15779	EC:5.4.2.2;EC:5.4.2.7	unnamed protein product [Anisakis simplex]	15.914	10.8573	12.9275	19.7046	170.618	155.095	84.6997	112.25	0.113655	-3.13727	down
ko00030	Pentose phosphate pathway	1.5323e-05	MSTRG.807	ASIM_0000065301	K01810	EC:5.3.1.9	unnamed protein product [Anisakis simplex]	44.9754	52.0547	42.0092	46.6957	543.901	478.412	221.681	224.167	0.126509	-2.98269	down
ko00030	Pentose phosphate pathway	1.5323e-05	MSTRG.93	ASIM_0000014401	K01835	EC:5.4.2.2	phosphoglucomutase 1 [Anisakis simplex]	161.222	119.863	103.701	149.527	739.596	853.831	585.706	569.108	0.19442	-2.36275	down
ko00330	Arginine and proline metabolism	1.72399e-05	MSTRG.10504	ASIM_0000706101	K14085	EC:1.2.1.31;EC:1.2.1.8	unnamed protein product [Anisakis simplex]	3.7218	4.94132	5.82345	7.32264	3.29066	1.47958	1.36012	1.87161	2.72548	1.44651	up
ko00330	Arginine and proline metabolism	1.72399e-05	MSTRG.1115	ASIM_0000088601	K14454	EC:2.6.1.1	unnamed protein product [Anisakis simplex]	64.7938	55.1419	72.0743	62.0479	422.971	515.483	383.646	293.479	0.157255	-2.66882	down
ko00330	Arginine and proline metabolism	1.72399e-05	MSTRG.1131	ASIM_0000090001	K14454	EC:2.6.1.1	unnamed protein product [Anisakis simplex]	22.5704	18.8518	15.1605	24.4871	133.661	133.884	83.6121	71.6836	0.191726	-2.38288	down
ko00330	Arginine and proline metabolism	1.72399e-05	MSTRG.14508	ASIM_0000913801	K14454	EC:2.6.1.1	unnamed protein product [Anisakis simplex]	1.83118	1.75925	0.863855	2.17164	10.4111	13.5741	9.17298	7.46983	0.163088	-2.61628	down
ko00330	Arginine and proline metabolism	1.72399e-05	MSTRG.1553	ASIM_0000122901	K00472	EC:1.14.11.2	unnamed protein product, partial [Anisakis simplex]	2.00548	1.7072	1.66117	1.58442	5.1777	4.664	4.80313	3.23025	0.389273	-1.36115	down
ko00330	Arginine and proline metabolism	1.72399e-05	MSTRG.16241	ASIM_0000992801	K14454	EC:2.6.1.1	unnamed protein product, partial [Anisakis simplex]	7.56257	7.13817	5.66805	9.56053	51.8202	58.6003	38.9245	33.3701	0.163803	-2.60997	down
ko00330	Arginine and proline metabolism	1.72399e-05	MSTRG.16577	ASIM_0001010401	K00318	EC:1.5.-.-	unnamed protein product [Anisakis simplex]	36.9321	26.4708	45.6871	39.3361	89.9297	106.917	43.0282	62.0861	0.49154	-1.02462	down
ko00330	Arginine and proline metabolism	1.72399e-05	MSTRG.17081	ASIM_0001055301	K14455	EC:2.6.1.1	unnamed protein product [Anisakis simplex]	1.63818	1.11337	4.19195	0.0001	0.778201	0.0001	0.0001	0.0001	8.9192	3.15691	up
ko00330	Arginine and proline metabolism	1.72399e-05	MSTRG.17621	ASIM_0001088101	K00934	EC:2.7.3.3	unnamed protein product [Anisakis simplex]	1.72232	1.88989	1.91877	1.72038	9.54632	10.1164	6.18515	6.92688	0.221248	-2.17626	down
ko00330	Arginine and proline metabolism	1.72399e-05	MSTRG.17630	ASIM_0001088601	K08660	EC:3.4.13.18	unnamed protein product [Anisakis simplex]	98.2851	90.6285	120.751	134.961	1430.53	1583.3	825.988	1003.1	0.0918092	-3.44522	down
ko00330	Arginine and proline metabolism	1.72399e-05	MSTRG.19291	ASIM_0001191301	K14455	EC:2.6.1.1	unnamed protein product [Anisakis simplex]	1.33716	1.84383	1.72429	1.69568	4.84659	4.78742	2.85168	2.62939	0.436713	-1.19524	down
ko00330	Arginine and proline metabolism	1.72399e-05	MSTRG.19604	ASIM_0001208001	K08660	EC:3.4.13.18	unnamed protein product [Anisakis simplex]	134.355	63.4135	67.7557	128.72	2260.61	2654.14	1521.99	1264.24	0.051194	-4.28788	down
ko00330	Arginine and proline metabolism	1.72399e-05	MSTRG.23856	ASIM_0001461901	K00819	EC:2.6.1.13	unnamed protein product [Anisakis simplex]	4.74624	8.60791	8.36812	8.01022	41.5375	24.1078	14.9959	20.4767	0.294038	-1.76593	down
ko00330	Arginine and proline metabolism	1.72399e-05	MSTRG.24004	ASIM_0001468901	K00933	EC:2.7.3.2	unnamed protein product [Anisakis simplex]	6.92732	9.14672	11.9236	7.25101	2.76432	1.319	1.66748	2.05323	4.51672	2.17528	up
ko00330	Arginine and proline metabolism	1.72399e-05	MSTRG.24349	ASIM_0001486801	K00286	EC:1.5.1.2	unnamed protein product [Anisakis simplex]	9.91861	8.04059	7.6411	16.3769	3.66747	1.9462	1.27947	0.0001	6.08962	2.60635	up
ko00330	Arginine and proline metabolism	1.72399e-05	MSTRG.25021	ASIM_0001524701	K00128	EC:1.2.1.3	unnamed protein product [Anisakis simplex]	93.2936	100.088	99.1483	128.467	44.8059	49.7643	24.0977	27.5596	2.87905	1.52559	up
ko00330	Arginine and proline metabolism	1.72399e-05	MSTRG.26054	ASIM_0001580201	K00128	EC:1.2.1.3	unnamed protein product [Anisakis simplex]	8.13748	4.0235	4.5335	6.44867	1.26252	0.747555	0.671135	0.643343	6.96129	2.79935	up
ko00330	Arginine and proline metabolism	1.72399e-05	MSTRG.28547	ASIM_0001727501	K00128	EC:1.2.1.3	unnamed protein product [Anisakis simplex]	17.1401	14.5861	15.9649	12.5114	72.5014	73.5378	42.5655	49.3487	0.253001	-1.98279	down
ko00330	Arginine and proline metabolism	1.72399e-05	MSTRG.28671	ASIM_0001734001	K00797	EC:2.5.1.16	unnamed protein product [Anisakis simplex]	23.7041	24.7216	39.1969	34.2168	314.053	220.845	138.965	112.567	0.154927	-2.69034	down
ko00330	Arginine and proline metabolism	1.72399e-05	MSTRG.28906	ASIM_0001747901	K00286	EC:1.5.1.2	unnamed protein product [Anisakis simplex]	15.0115	13.4584	6.90933	13.2194	3.50226	1.38258	2.13407	2.40546	5.15669	2.36645	up
ko00330	Arginine and proline metabolism	1.72399e-05	MSTRG.29096	ASIM_0001758901	K08660	EC:3.4.13.18	unnamed protein product [Anisakis simplex]	13.7563	6.83053	11.8863	10.9134	652.001	596.71	395.263	409.759	0.0211257	-5.56486	down
ko00330	Arginine and proline metabolism	1.72399e-05	MSTRG.29209	ASIM_0001765001	K00472	EC:1.14.11.2	unnamed protein product [Anisakis simplex]	14.8397	5.18277	10.4771	9.10354	30.8289	31.223	15.2788	18.9815	0.411195	-1.2821	down
ko00330	Arginine and proline metabolism	1.72399e-05	MSTRG.29522	ASIM_0001782901	K00128	EC:1.2.1.3	unnamed protein product [Anisakis simplex]	8.36879	4.29627	4.44401	3.23341	26.6645	31.6358	12.7747	10.35	0.249831	-2.00097	down
ko00330	Arginine and proline metabolism	1.72399e-05	MSTRG.33021	ASIM_0001994601	K00149	EC:1.2.1.47;EC:1.2.1.3	unnamed protein product [Anisakis simplex]	0.963617	1.19503	1.25968	1.28386	6.05097	7.28009	4.99069	4.4076	0.206878	-2.27315	down
ko00330	Arginine and proline metabolism	1.72399e-05	MSTRG.33052	ASIM_0001996701	K00472	EC:1.14.11.2	unnamed protein product [Anisakis simplex]	2.47224	1.69288	1.78815	2.63156	6.81263	6.18225	4.47593	5.80918	0.368764	-1.43923	down
ko00330	Arginine and proline metabolism	1.72399e-05	MSTRG.33122	ASIM_0002001901	K00933	EC:2.7.3.2	unnamed protein product [Anisakis simplex]	3.58199	8.31522	4.21891	6.09926	1.47447	0.300974	0.569715	0.383022	8.14292	3.02555	up
ko00330	Arginine and proline metabolism	1.72399e-05	MSTRG.33464	ASIM_0002023801	K00149	EC:1.2.1.47;EC:1.2.1.3	unnamed protein product [Anisakis simplex]	0.633232	0.377645	1.09391	1.22855	10.4481	10.8447	4.35267	7.75306	0.0998049	-3.32474	down
ko00330	Arginine and proline metabolism	1.72399e-05	MSTRG.34556	ASIM_0002085201	K00149	EC:1.2.1.47;EC:1.2.1.3	unnamed protein product [Anisakis simplex]	1.34366	1.48646	1.33917	2.03548	12.1833	11.2691	5.83565	8.73434	0.163187	-2.6154	down
ko00330	Arginine and proline metabolism	1.72399e-05	MSTRG.7767	ASIM_0000544101	K00128	EC:1.2.1.3	unnamed protein product [Anisakis simplex]	0.0001	0.0001	0.539013	0.0001	2.87673	5.48564	0.0001	1.91292	0.0524859	-4.25193	down
ko00010	Glycolysis / Gluconeogenesis	3.39808e-05	MSTRG.10317	ASIM_0000697601	K00382	EC:1.8.1.4	unnamed protein product, partial [Anisakis simplex]	153.044	113.791	100.788	147.546	653.512	676.402	492.083	557.791	0.216477	-2.20771	down
ko00010	Glycolysis / Gluconeogenesis	3.39808e-05	MSTRG.10504	ASIM_0000706101	K14085	EC:1.2.1.31;EC:1.2.1.8	unnamed protein product [Anisakis simplex]	3.7218	4.94132	5.82345	7.32264	3.29066	1.47958	1.36012	1.87161	2.72548	1.44651	up
ko00010	Glycolysis / Gluconeogenesis	3.39808e-05	MSTRG.10733	ASIM_0000719201	K01596	EC:4.1.1.32	unnamed protein product [Anisakis simplex]	8.92316	0.803027	0.0001	0.0001	22.9764	35.6657	29.4137	0.0001	0.110457	-3.17844	down
ko00010	Glycolysis / Gluconeogenesis	3.39808e-05	MSTRG.11125	ASIM_0000742201	K01596	EC:4.1.1.32	unnamed protein product [Anisakis simplex]	2.27556	0.193017	1.14596	1.57673	0.0001	0.0001	0.0579541	0.0989683	33.0396	5.04612	up
ko00010	Glycolysis / Gluconeogenesis	3.39808e-05	MSTRG.11267	ASIM_0000749101	K15633	EC:5.4.2.12	unnamed protein product [Anisakis simplex]	4.48271	2.15024	1.53999	2.58442	72.1013	101.363	24.8398	56.1291	0.0422797	-4.56389	down
ko00010	Glycolysis / Gluconeogenesis	3.39808e-05	MSTRG.11475	ASIM_0000760201	K15779	EC:5.4.2.2;EC:5.4.2.7	Phosphoglucomutase-2 [Anisakis simplex]	11.5441	8.72114	8.11407	10.3126	92.3196	115.425	44.1134	81.7571	0.115978	-3.10808	down
ko00010	Glycolysis / Gluconeogenesis	3.39808e-05	MSTRG.12193	ASIM_0000799301	K01895	EC:6.2.1.1	Acetyl-coenzyme A synthetase [Toxocara canis]	3.99346	1.09499	2.66768	8.11973	2.72958	2.47079	0.522615	1.67654	2.14553	1.10133	up
ko00010	Glycolysis / Gluconeogenesis	3.39808e-05	MSTRG.12291	ASIM_0000803301	K15633	EC:5.4.2.12	unnamed protein product [Anisakis simplex]	4.17949	1.38236	3.27919	5.64277	133.139	119.249	44.6335	100.245	0.0364587	-4.77759	down
ko00010	Glycolysis / Gluconeogenesis	3.39808e-05	MSTRG.12825	ASIM_0000832801	K15633	EC:5.4.2.12	unnamed protein product [Anisakis simplex]	1.69098	1.8838	0.166962	1.31322	40.0646	78.6676	21.9604	38.0111	0.0282868	-5.14373	down
ko00010	Glycolysis / Gluconeogenesis	3.39808e-05	MSTRG.15438	ASIM_0000955701	K01810	EC:5.3.1.9	unnamed protein product [Anisakis simplex]	0.0622813	0.0349225	0.0549929	0.0330677	0.655731	0.598614	0.366195	0.748471	0.0782033	-3.67663	down
ko00010	Glycolysis / Gluconeogenesis	3.39808e-05	MSTRG.16523	ASIM_0001007601	K00850	EC:2.7.1.11	unnamed protein product [Anisakis simplex]	1139.33	629.094	862.622	965.714	2390.84	3030.2	1710.79	2227.14	0.384312	-1.37965	down
ko00010	Glycolysis / Gluconeogenesis	3.39808e-05	MSTRG.16852	ASIM_0001024501	K00162	EC:1.2.4.1	unnamed protein product [Anisakis simplex]	13.5606	12.4177	13.3837	15.3747	39.3242	29.484	26.2567	27.2625	0.447462	-1.16016	down
ko00010	Glycolysis / Gluconeogenesis	3.39808e-05	MSTRG.17959	ASIM_0001108201	K03841	EC:3.1.3.11	unnamed protein product [Anisakis simplex]	17.9676	14.9736	25.7761	16.9204	566.701	480.081	446.71	395.326	0.0400451	-4.64223	down
ko00010	Glycolysis / Gluconeogenesis	3.39808e-05	MSTRG.17997	ASIM_0001110701	K00002	EC:1.1.1.2	unnamed protein product [Anisakis simplex]	16.5947	7.47414	8.87741	11.4729	96.675	84.1931	40.8546	66.4592	0.154136	-2.69772	down
ko00010	Glycolysis / Gluconeogenesis	3.39808e-05	MSTRG.18239	ASIM_0001122901	K00844	EC:2.7.1.1	unnamed protein product [Anisakis simplex]	0.823713	7.64843	10.202	5.98684	22.4935	16.9169	15.3491	8.6566	0.388876	-1.36262	down
ko00010	Glycolysis / Gluconeogenesis	3.39808e-05	MSTRG.18892	ASIM_0001171301	K01596	EC:4.1.1.32	unnamed protein product [Anisakis simplex]	13.4576	9.82052	7.88807	15.8501	260.062	332.487	312.215	290.158	0.0393467	-4.66761	down
ko00010	Glycolysis / Gluconeogenesis	3.39808e-05	MSTRG.19735	ASIM_0001215301	K01803	EC:5.3.1.1	unnamed protein product [Anisakis simplex]	15.1165	5.73428	7.39731	11.0121	34.8859	27.495	17.1554	23.4036	0.381389	-1.39067	down
ko00010	Glycolysis / Gluconeogenesis	3.39808e-05	MSTRG.20839	ASIM_0001281601	K03841	EC:3.1.3.11	unnamed protein product [Anisakis simplex]	44.2254	17.9569	33.6004	40.3892	109.204	138.162	99.725	84.5991	0.315439	-1.66457	down
ko00010	Glycolysis / Gluconeogenesis	3.39808e-05	MSTRG.21489	ASIM_0001317401	K00873	EC:2.7.1.40	unnamed protein product [Anisakis simplex]	32.8788	11.4553	38.1805	21.0284	113.588	86.5944	74.308	63.142	0.306674	-1.70522	down
ko00010	Glycolysis / Gluconeogenesis	3.39808e-05	MSTRG.21540	ASIM_0001320601	K00844	EC:2.7.1.1	unnamed protein product [Anisakis simplex]	331.66	271.397	340.024	304.603	1560.64	1732.24	975.634	1066.18	0.233881	-2.09615	down
ko00010	Glycolysis / Gluconeogenesis	3.39808e-05	MSTRG.22244	ASIM_0001366301	K01623	EC:4.1.2.13	unnamed protein product [Anisakis simplex]	15.4458	11.1591	13.2827	18.514	360.209	514.814	250.349	225.893	0.0432199	-4.53216	down
ko00010	Glycolysis / Gluconeogenesis	3.39808e-05	MSTRG.22555	ASIM_0001384801	K01689	EC:4.2.1.11	unnamed protein product [Anisakis simplex]	302.529	182.42	150.188	303.901	876.012	1231.48	606.491	592.899	0.283964	-1.81622	down
ko00010	Glycolysis / Gluconeogenesis	3.39808e-05	MSTRG.25021	ASIM_0001524701	K00128	EC:1.2.1.3	unnamed protein product [Anisakis simplex]	93.2936	100.088	99.1483	128.467	44.8059	49.7643	24.0977	27.5596	2.87905	1.52559	up
ko00010	Glycolysis / Gluconeogenesis	3.39808e-05	MSTRG.25155	ASIM_0001530901	K00134	EC:1.2.1.12	unnamed protein product [Anisakis simplex]	244.518	138.731	190.61	228.448	2351.18	2277.64	1615.37	1571.33	0.102656	-3.28412	down
ko00010	Glycolysis / Gluconeogenesis	3.39808e-05	MSTRG.25693	ASIM_0001560601	K00927	EC:2.7.2.3	unnamed protein product [Anisakis simplex]	127.278	72.763	85.8696	111.457	606.442	595.799	400.818	434.113	0.195059	-2.35802	down
ko00010	Glycolysis / Gluconeogenesis	3.39808e-05	MSTRG.25943	ASIM_0001573001	K01895	EC:6.2.1.1	unnamed protein product [Anisakis simplex]	17.5184	20.5616	16.3632	25.2966	77.4179	59.4767	51.7967	44.5168	0.341926	-1.54824	down
ko00010	Glycolysis / Gluconeogenesis	3.39808e-05	MSTRG.25958	ASIM_0001573501	K01623	EC:4.1.2.13	unnamed protein product [Anisakis simplex]	120.292	44.0824	44.3132	67.5054	441.494	512.941	315.161	337.625	0.171845	-2.54082	down
ko00010	Glycolysis / Gluconeogenesis	3.39808e-05	MSTRG.26054	ASIM_0001580201	K00128	EC:1.2.1.3	unnamed protein product [Anisakis simplex]	8.13748	4.0235	4.5335	6.44867	1.26252	0.747555	0.671135	0.643343	6.96129	2.79935	up
ko00010	Glycolysis / Gluconeogenesis	3.39808e-05	MSTRG.26876	ASIM_0001627101	K00134	EC:1.2.1.12	unnamed protein product [Anisakis simplex]	170.989	85.284	107.142	119.581	1212.83	1347.8	844.168	920.655	0.111664	-3.16277	down
ko00010	Glycolysis / Gluconeogenesis	3.39808e-05	MSTRG.27055	ASIM_0001637401	K00627	EC:2.3.1.12	unnamed protein product [Anisakis simplex]	417.503	222.122	248.641	331.782	1199.57	1081.63	614.735	931.4	0.318773	-1.6494	down
ko00010	Glycolysis / Gluconeogenesis	3.39808e-05	MSTRG.27452	ASIM_0001661701	K00002	EC:1.1.1.2	unnamed protein product [Anisakis simplex]	334.483	250.421	364.485	301.467	1973.62	1694.04	1158.16	1359.55	0.202229	-2.30594	down
ko00010	Glycolysis / Gluconeogenesis	3.39808e-05	MSTRG.28547	ASIM_0001727501	K00128	EC:1.2.1.3	unnamed protein product [Anisakis simplex]	17.1401	14.5861	15.9649	12.5114	72.5014	73.5378	42.5655	49.3487	0.253001	-1.98279	down
ko00010	Glycolysis / Gluconeogenesis	3.39808e-05	MSTRG.29522	ASIM_0001782901	K00128	EC:1.2.1.3	unnamed protein product [Anisakis simplex]	8.36879	4.29627	4.44401	3.23341	26.6645	31.6358	12.7747	10.35	0.249831	-2.00097	down
ko00010	Glycolysis / Gluconeogenesis	3.39808e-05	MSTRG.30057	ASIM_0001813401	K15633	EC:5.4.2.12	unnamed protein product, partial [Anisakis simplex]	7.30596	7.95852	1.87044	7.45465	220.202	211.286	77.2237	151.353	0.0372533	-4.74649	down
ko00010	Glycolysis / Gluconeogenesis	3.39808e-05	MSTRG.30156	ASIM_0001819501	K00002	EC:1.1.1.2	unnamed protein product [Anisakis simplex]	4.54599	5.2255	3.14873	3.49825	0.694775	0.0001	0.646429	0.0001	12.2398	3.6135	up
ko00010	Glycolysis / Gluconeogenesis	3.39808e-05	MSTRG.30900	ASIM_0001861901	K01596	EC:4.1.1.32	unnamed protein product [Anisakis simplex]	10.4089	3.72642	2.82381	7.64952	0.292873	0.409038	0.281011	0.0001	25.0337	4.6458	up
ko00010	Glycolysis / Gluconeogenesis	3.39808e-05	MSTRG.32101	ASIM_0001936701	K15779	EC:5.4.2.2;EC:5.4.2.7	Phosphoglucomutase-2 [Anisakis simplex]	34.266	42.7055	48.5319	60.0303	493.041	531.893	376.982	335.988	0.106757	-3.2276	down
ko00010	Glycolysis / Gluconeogenesis	3.39808e-05	MSTRG.33016	ASIM_0001994001	K01895	EC:6.2.1.1	unnamed protein product, partial [Anisakis simplex]	17.0855	19.8603	19.2914	34.5223	24.0823	9.76783	5.12747	5.10535	2.05884	1.04183	up
ko00010	Glycolysis / Gluconeogenesis	3.39808e-05	MSTRG.33020	ASIM_0001994301	K01895	EC:6.2.1.1	unnamed protein product [Anisakis simplex]	15.4682	6.96948	14.4593	22.238	10.8159	6.33297	0.369723	2.63644	2.934	1.55287	up
ko00010	Glycolysis / Gluconeogenesis	3.39808e-05	MSTRG.33021	ASIM_0001994601	K00149	EC:1.2.1.47;EC:1.2.1.3	unnamed protein product [Anisakis simplex]	0.963617	1.19503	1.25968	1.28386	6.05097	7.28009	4.99069	4.4076	0.206878	-2.27315	down
ko00010	Glycolysis / Gluconeogenesis	3.39808e-05	MSTRG.33107	ASIM_0002000501	K00382	EC:1.8.1.4	unnamed protein product [Anisakis simplex]	35.6265	30.6647	42.0753	60.1005	252.396	170.723	84.5882	131.8	0.263433	-1.92449	down
ko00010	Glycolysis / Gluconeogenesis	3.39808e-05	MSTRG.33464	ASIM_0002023801	K00149	EC:1.2.1.47;EC:1.2.1.3	unnamed protein product [Anisakis simplex]	0.633232	0.377645	1.09391	1.22855	10.4481	10.8447	4.35267	7.75306	0.0998049	-3.32474	down
ko00010	Glycolysis / Gluconeogenesis	3.39808e-05	MSTRG.34556	ASIM_0002085201	K00149	EC:1.2.1.47;EC:1.2.1.3	unnamed protein product [Anisakis simplex]	1.34366	1.48646	1.33917	2.03548	12.1833	11.2691	5.83565	8.73434	0.163187	-2.6154	down
ko00010	Glycolysis / Gluconeogenesis	3.39808e-05	MSTRG.4122	ASIM_0000299201	K00121	EC:1.1.1.284;EC:1.1.1.1	unnamed protein product [Anisakis simplex]	19.9528	6.27936	5.71068	15.6955	61.8608	90.3556	73.6593	73.3299	0.159216	-2.65094	down
ko00010	Glycolysis / Gluconeogenesis	3.39808e-05	MSTRG.4199	ASIM_0000304701	K00121	EC:1.1.1.284;EC:1.1.1.1	unnamed protein product [Anisakis simplex]	87.0867	50.5585	43.5666	43.6074	353.459	409.037	236.764	202.306	0.187105	-2.41808	down
ko00010	Glycolysis / Gluconeogenesis	3.39808e-05	MSTRG.5654	ASIM_0000403701	K00382	EC:1.8.1.4	dihydrolipoyl dehydrogenase [Anisakis simplex]	38.2247	20.8482	25.3163	37.832	156.744	122.781	96.7507	96.5116	0.258512	-1.95169	down
ko00010	Glycolysis / Gluconeogenesis	3.39808e-05	MSTRG.6786	ASIM_0000479301	K00382	EC:1.8.1.4	dihydrolipoyl dehydrogenase [Anisakis simplex]	330.182	130.981	151.084	255.628	1049.29	1095.26	625.133	867.356	0.238622	-2.0672	down
ko00010	Glycolysis / Gluconeogenesis	3.39808e-05	MSTRG.701	ASIM_0000058001	K01810	EC:5.3.1.9	unnamed protein product [Anisakis simplex]	30.5832	22.2625	34.0622	32.3884	296.207	258.592	138.453	131.959	0.144565	-2.79021	down
ko00010	Glycolysis / Gluconeogenesis	3.39808e-05	MSTRG.7611	ASIM_0000533501	K15779	EC:5.4.2.2;EC:5.4.2.7	unnamed protein product [Anisakis simplex]	15.914	10.8573	12.9275	19.7046	170.618	155.095	84.6997	112.25	0.113655	-3.13727	down
ko00010	Glycolysis / Gluconeogenesis	3.39808e-05	MSTRG.7734	ASIM_0000541501	K01895	EC:6.2.1.1	unnamed protein product [Anisakis simplex]	0.0001	0.0001	0.974848	0.0001	5.99093	2.31367	2.46305	0.0001	0.0905619	-3.46495	down
ko00010	Glycolysis / Gluconeogenesis	3.39808e-05	MSTRG.7767	ASIM_0000544101	K00128	EC:1.2.1.3	unnamed protein product [Anisakis simplex]	0.0001	0.0001	0.539013	0.0001	2.87673	5.48564	0.0001	1.91292	0.0524859	-4.25193	down
ko00010	Glycolysis / Gluconeogenesis	3.39808e-05	MSTRG.780	ASIM_0000064001	K01596	EC:4.1.1.32	unnamed protein product [Anisakis simplex]	4751.61	2993.89	3361.47	4018.89	14963.1	18095.5	10378	12581	0.27002	-1.88886	down
ko00010	Glycolysis / Gluconeogenesis	3.39808e-05	MSTRG.807	ASIM_0000065301	K01810	EC:5.3.1.9	unnamed protein product [Anisakis simplex]	44.9754	52.0547	42.0092	46.6957	543.901	478.412	221.681	224.167	0.126509	-2.98269	down
ko00010	Glycolysis / Gluconeogenesis	3.39808e-05	MSTRG.9086	ASIM_0000625601	K15633	EC:5.4.2.12	unnamed protein product, partial [Anisakis simplex]	1.71121	1.20482	1.20055	1.46698	36.8652	56.1777	20.2924	33.0012	0.0381556	-4.71196	down
ko00010	Glycolysis / Gluconeogenesis	3.39808e-05	MSTRG.93	ASIM_0000014401	K01835	EC:5.4.2.2	phosphoglucomutase 1 [Anisakis simplex]	161.222	119.863	103.701	149.527	739.596	853.831	585.706	569.108	0.19442	-2.36275	down
ko00010	Glycolysis / Gluconeogenesis	3.39808e-05	MSTRG.991	ASIM_0000078101	K01596	EC:4.1.1.32	unnamed protein product [Anisakis simplex]	141.304	66.9625	68.2344	67.3818	857.578	1034.75	576.087	618.821	0.111389	-3.16633	down
ko00052	Galactose metabolism	0.000245193	MSTRG.11475	ASIM_0000760201	K15779	EC:5.4.2.2;EC:5.4.2.7	Phosphoglucomutase-2 [Anisakis simplex]	11.5441	8.72114	8.11407	10.3126	92.3196	115.425	44.1134	81.7571	0.115978	-3.10808	down
ko00052	Galactose metabolism	0.000245193	MSTRG.16523	ASIM_0001007601	K00850	EC:2.7.1.11	unnamed protein product [Anisakis simplex]	1139.33	629.094	862.622	965.714	2390.84	3030.2	1710.79	2227.14	0.384312	-1.37965	down
ko00052	Galactose metabolism	0.000245193	MSTRG.17030	ASIM_0001034701	K01784	EC:5.1.3.2	unnamed protein product [Anisakis simplex]	13.2119	15.8315	15.2105	14.8692	68.2089	65.9211	55.5284	45.972	0.250915	-1.99473	down
ko00052	Galactose metabolism	0.000245193	MSTRG.18239	ASIM_0001122901	K00844	EC:2.7.1.1	unnamed protein product [Anisakis simplex]	0.823713	7.64843	10.202	5.98684	22.4935	16.9169	15.3491	8.6566	0.388876	-1.36262	down
ko00052	Galactose metabolism	0.000245193	MSTRG.1888	ASIM_0000145901	K01187	EC:3.2.1.20	unnamed protein product [Anisakis simplex]	0.835508	0.710157	0.0001	0.468536	11.6985	13.6278	6.21631	7.47566	0.0516244	-4.2758	down
ko00052	Galactose metabolism	0.000245193	MSTRG.1952	ASIM_0000149201	K01187	EC:3.2.1.20	unnamed protein product [Anisakis simplex]	2.40869	1.6284	0.0001	2.43261	63.6654	59.8019	28.4852	32.5323	0.0350695	-4.83364	down
ko00052	Galactose metabolism	0.000245193	MSTRG.21540	ASIM_0001320601	K00844	EC:2.7.1.1	unnamed protein product [Anisakis simplex]	331.66	271.397	340.024	304.603	1560.64	1732.24	975.634	1066.18	0.233881	-2.09615	down
ko00052	Galactose metabolism	0.000245193	MSTRG.2192	ASIM_0000164901	K12047	EC:3.2.1.20;EC:3.2.1.3	unnamed protein product [Anisakis simplex]	0.297891	1.55255	0.0001	0.734242	15.2551	23.2121	12.2342	12.3439	0.0409988	-4.60828	down
ko00052	Galactose metabolism	0.000245193	MSTRG.23330	ASIM_0001428101	K01187	EC:3.2.1.20	unnamed protein product [Anisakis simplex]	7.37997	11.1982	16.6707	11.5954	9.54982	2.89215	1.94127	1.1298	3.01967	1.59439	up
ko00052	Galactose metabolism	0.000245193	MSTRG.236	ASIM_0000022601	K01187	EC:3.2.1.20	unnamed protein product [Anisakis simplex]	0.0001	0.219383	1.16314	0.829953	3.96718	3.37094	2.97101	1.74031	0.183625	-2.44517	down
ko00052	Galactose metabolism	0.000245193	MSTRG.23853	ASIM_0001461401	K01187	EC:3.2.1.20	unnamed protein product [Anisakis simplex]	0.0001	0.0001	0.0001	0.0001	32.8613	68.6081	42.9963	59.0694	1.96526e-06	-18.9568	down
ko00052	Galactose metabolism	0.000245193	MSTRG.24660	ASIM_0001504501	K12309	EC:3.2.1.23	unnamed protein product [Anisakis simplex]	7.56786	8.22011	7.58584	6.93015	62.3883	57.478	33.0058	24.6534	0.170702	-2.55045	down
ko00052	Galactose metabolism	0.000245193	MSTRG.24670	ASIM_0001505601	K01187	EC:3.2.1.20	unnamed protein product [Anisakis simplex]	2.40325	4.35832	0.351824	5.01828	41.7575	41.1415	16.366	24.9888	0.0976363	-3.35644	down
ko00052	Galactose metabolism	0.000245193	MSTRG.26288	ASIM_0001592301	K12047	EC:3.2.1.20;EC:3.2.1.3	unnamed protein product [Anisakis simplex]	6.29864	9.3879	0.0001	16.7824	174.947	199.301	80.3206	116.293	0.0568773	-4.136	down
ko00052	Galactose metabolism	0.000245193	MSTRG.30028	ASIM_0001811801	K00963	EC:2.7.7.9	unnamed protein product [Anisakis simplex]	15.9364	2.76087	25.844	21.7958	89.8071	83.2716	50.5366	12.7007	0.280713	-1.83283	down
ko00052	Galactose metabolism	0.000245193	MSTRG.31404	ASIM_0001894801	K01229	EC:3.2.1.108;EC:3.2.1.62	unnamed protein product [Anisakis simplex]	2.74349	4.73669	10.5037	9.69465	1.41727	3.84156	2.70929	3.71897	2.3683	1.24385	up
ko00052	Galactose metabolism	0.000245193	MSTRG.32101	ASIM_0001936701	K15779	EC:5.4.2.2;EC:5.4.2.7	Phosphoglucomutase-2 [Anisakis simplex]	34.266	42.7055	48.5319	60.0303	493.041	531.893	376.982	335.988	0.106757	-3.2276	down
ko00052	Galactose metabolism	0.000245193	MSTRG.32935	ASIM_0001988701	K01187	EC:3.2.1.20	unnamed protein product [Toxocara canis]	0.0001	0.0001	0.22878	0.830366	9.6536	9.14419	3.97968	6.92148	0.0356695	-4.80917	down
ko00052	Galactose metabolism	0.000245193	MSTRG.331	ASIM_0000030201	K00011	EC:1.1.1.21	unnamed protein product [Anisakis simplex]	15.3706	14.8004	15.6924	18.1375	52.1178	62.7215	28.0651	30.7261	0.368604	-1.43986	down
ko00052	Galactose metabolism	0.000245193	MSTRG.4087	ASIM_0000296701	K00963	EC:2.7.7.9	unnamed protein product, partial [Anisakis simplex]	15.2003	19.4383	24.129	30.855	229.95	237.914	133.044	189.826	0.113341	-3.14126	down
ko00052	Galactose metabolism	0.000245193	MSTRG.4114	ASIM_0000298201	K00963	EC:2.7.7.9	UTP-glucose-1-phosphate uridylyltransferase [Anisakis simplex]	24.3414	23.655	43.7749	22.7204	267.631	259.263	160.713	203.799	0.12844	-2.96084	down
ko00052	Galactose metabolism	0.000245193	MSTRG.4201	ASIM_0000304901	K01187	EC:3.2.1.20	unnamed protein product [Anisakis simplex]	0.0001	0.990922	0.0001	0.0001	65.549	107.551	41.1612	49.205	0.00376224	-8.05419	down
ko00052	Galactose metabolism	0.000245193	MSTRG.5293	ASIM_0000379901	K01187	EC:3.2.1.20	unnamed protein product, partial [Anisakis simplex]	0.0001	0.0001	0.0001	0.455723	2.38585	3.73473	2.66439	2.64908	0.0398829	-4.64809	down
ko00052	Galactose metabolism	0.000245193	MSTRG.6381	ASIM_0000453401	K01187	EC:3.2.1.20	unnamed protein product [Anisakis simplex]	0.149693	0.0001	0.0001	0.0001	6.63845	9.64153	2.65372	4.48562	0.00640467	-7.28666	down
ko00052	Galactose metabolism	0.000245193	MSTRG.7611	ASIM_0000533501	K15779	EC:5.4.2.2;EC:5.4.2.7	unnamed protein product [Anisakis simplex]	15.914	10.8573	12.9275	19.7046	170.618	155.095	84.6997	112.25	0.113655	-3.13727	down
ko00052	Galactose metabolism	0.000245193	MSTRG.7898	ASIM_0000551601	K01187	EC:3.2.1.20	unnamed protein product, partial [Anisakis simplex]	0.0001	0.0001	0.0001	0.0001	6.15846	6.14866	3.20024	3.44402	2.11067e-05	-15.5319	down
ko00052	Galactose metabolism	0.000245193	MSTRG.7934	ASIM_0000554301	K01187	EC:3.2.1.20	unnamed protein product [Anisakis simplex]	0.557078	0.0001	0.0001	0.642627	11.5869	16.5407	6.60298	5.76225	0.0296325	-5.07667	down
ko00052	Galactose metabolism	0.000245193	MSTRG.8164	ASIM_0000568501	K01187	EC:3.2.1.20	unnamed protein product, partial [Anisakis simplex]	6.79826	0.0001	3.19361	1.11725	51.5322	60.084	32.1405	24.0301	0.0662103	-3.9168	down
ko00052	Galactose metabolism	0.000245193	MSTRG.9068	ASIM_0000623901	K01187	EC:3.2.1.20	unnamed protein product [Anisakis simplex]	1.62753	1.99135	2.35907	2.40641	0.487844	1.43364	0.611963	0.888393	2.45026	1.29293	up
ko00052	Galactose metabolism	0.000245193	MSTRG.93	ASIM_0000014401	K01835	EC:5.4.2.2	phosphoglucomutase 1 [Anisakis simplex]	161.222	119.863	103.701	149.527	739.596	853.831	585.706	569.108	0.19442	-2.36275	down
ko00640	Propanoate metabolism	0.000295013	MSTRG.10317	ASIM_0000697601	K00382	EC:1.8.1.4	unnamed protein product, partial [Anisakis simplex]	153.044	113.791	100.788	147.546	653.512	676.402	492.083	557.791	0.216477	-2.20771	down
ko00640	Propanoate metabolism	0.000295013	MSTRG.12193	ASIM_0000799301	K01895	EC:6.2.1.1	Acetyl-coenzyme A synthetase [Toxocara canis]	3.99346	1.09499	2.66768	8.11973	2.72958	2.47079	0.522615	1.67654	2.14553	1.10133	up
ko00640	Propanoate metabolism	0.000295013	MSTRG.12714	ASIM_0000827101	K05606	EC:5.1.99.1	unnamed protein product [Anisakis simplex]	2.18054	0.639239	1.30291	1.46873	5.10536	5.25926	3.47121	4.267	0.30887	-1.69493	down
ko00640	Propanoate metabolism	0.000295013	MSTRG.12720	ASIM_0000827801	K05606	EC:5.1.99.1	unnamed protein product [Anisakis simplex]	36.0873	25.6628	36.6242	40.8795	145.32	122.518	132.262	86.9207	0.28593	-1.80627	down
ko00640	Propanoate metabolism	0.000295013	MSTRG.16234	ASIM_0000993001	K00166	EC:1.2.4.4	unnamed protein product [Anisakis simplex]	0.132097	0.0001	0.189444	0.0001	1.59731	0.758959	0.602077	0.453096	0.0943123	-3.40641	down
ko00640	Propanoate metabolism	0.000295013	MSTRG.16619	ASIM_0001013001	K05606	EC:5.1.99.1	unnamed protein product [Anisakis simplex]	34.8255	18.2006	31.0837	35.1873	93.3749	85.1536	61.288	61.0623	0.396496	-1.33462	down
ko00640	Propanoate metabolism	0.000295013	MSTRG.18835	ASIM_0001159301	K11262	EC:6.4.1.2;EC:6.3.4.14	unnamed protein product [Anisakis simplex]	60.7694	68.0148	55.9561	53.9578	238.797	210.593	114.656	139.076	0.339483	-1.55859	down
ko00640	Propanoate metabolism	0.000295013	MSTRG.19502	ASIM_0001203501	K09699	EC:2.3.1.168	unnamed protein product, partial [Anisakis simplex]	4.57279	3.52194	6.33032	4.93654	73.5248	97.5023	41.4681	55.4806	0.0722513	-3.79083	down
ko00640	Propanoate metabolism	0.000295013	MSTRG.21741	ASIM_0001335701	K00167	EC:1.2.4.4	unnamed protein product [Anisakis simplex]	10.1655	5.68057	9.40837	8.28985	29.8811	25.868	14.7344	18.8608	0.37545	-1.41331	down
ko00640	Propanoate metabolism	0.000295013	MSTRG.24906	ASIM_0001518201	K07511	EC:4.2.1.17	unnamed protein product [Anisakis simplex]	2.83532	2.48685	1.38088	3.11535	19.2541	14.5047	9.8895	10.3827	0.181718	-2.46023	down
ko00640	Propanoate metabolism	0.000295013	MSTRG.2491	ASIM_0000186701	K07511	EC:4.2.1.17	unnamed protein product [Anisakis simplex]	3.7846	2.73617	1.55357	1.33667	39.748	12.589	5.7147	11.8788	0.134577	-2.8935	down
ko00640	Propanoate metabolism	0.000295013	MSTRG.25042	ASIM_0001525301	K01900	EC:6.2.1.4;EC:6.2.1.5	unnamed protein product [Anisakis simplex]	2.88341	2.01622	2.46938	2.59468	37.9929	32.3803	21.828	33.8587	0.0790394	-3.66128	down
ko00640	Propanoate metabolism	0.000295013	MSTRG.25943	ASIM_0001573001	K01895	EC:6.2.1.1	unnamed protein product [Anisakis simplex]	17.5184	20.5616	16.3632	25.2966	77.4179	59.4767	51.7967	44.5168	0.341926	-1.54824	down
ko00640	Propanoate metabolism	0.000295013	MSTRG.26407	ASIM_0001599701	K07511	EC:4.2.1.17	unnamed protein product [Anisakis simplex]	2.47985	0.922342	0.423232	0.873356	8.28454	14.3136	3.63796	3.31368	0.159012	-2.65279	down
ko00640	Propanoate metabolism	0.000295013	MSTRG.27671	ASIM_0001674601	K13524	EC:2.6.1.19;EC:2.6.1.22	unnamed protein product [Anisakis simplex]	8.78142	10.4176	8.94142	11.2077	39.0101	23.6652	12.8082	18.5819	0.418305	-1.25737	down
ko00640	Propanoate metabolism	0.000295013	MSTRG.27939	ASIM_0001690801	K01965	EC:6.4.1.3	unnamed protein product, partial [Anisakis simplex]	1420.11	857.798	805.414	1149.54	3524.35	3610.87	2967.15	2755.56	0.329202	-1.60295	down
ko00640	Propanoate metabolism	0.000295013	MSTRG.28434	ASIM_0001720401	K00626	EC:2.3.1.9	unnamed protein product [Anisakis simplex]	0.0001	0.0001	0.0001	0.0001	0.0001	1.54484	0.689579	1.4288	0.000109191	-13.1609	down
ko00640	Propanoate metabolism	0.000295013	MSTRG.28699	ASIM_0001736201	K01847	EC:5.4.99.2	unnamed protein product [Anisakis simplex]	421.27	258.693	350.054	413.538	894.091	982.688	569.463	680.371	0.461699	-1.11497	down
ko00640	Propanoate metabolism	0.000295013	MSTRG.2915	ASIM_0000215401	K00166	EC:1.2.4.4	unnamed protein product [Anisakis simplex]	4.28658	4.08774	11.4461	9.22707	39.0942	46.6839	14.989	21.2571	0.238047	-2.07068	down
ko00640	Propanoate metabolism	0.000295013	MSTRG.29658	ASIM_0001790601	K00626	EC:2.3.1.9	unnamed protein product [Anisakis simplex]	6717.07	2407.65	2924.91	4200.62	20298.6	18914.8	14961	15980.1	0.231636	-2.11007	down
ko00640	Propanoate metabolism	0.000295013	MSTRG.33016	ASIM_0001994001	K01895	EC:6.2.1.1	unnamed protein product, partial [Anisakis simplex]	17.0855	19.8603	19.2914	34.5223	24.0823	9.76783	5.12747	5.10535	2.05884	1.04183	up
ko00640	Propanoate metabolism	0.000295013	MSTRG.33020	ASIM_0001994301	K01895	EC:6.2.1.1	unnamed protein product [Anisakis simplex]	15.4682	6.96948	14.4593	22.238	10.8159	6.33297	0.369723	2.63644	2.934	1.55287	up
ko00640	Propanoate metabolism	0.000295013	MSTRG.33107	ASIM_0002000501	K00382	EC:1.8.1.4	unnamed protein product [Anisakis simplex]	35.6265	30.6647	42.0753	60.1005	252.396	170.723	84.5882	131.8	0.263433	-1.92449	down
ko00640	Propanoate metabolism	0.000295013	MSTRG.33133	ASIM_0002002701	K05606	EC:5.1.99.1	unnamed protein product [Anisakis simplex]	168.265	101.976	163.717	189.163	977.462	817.88	735.738	407.555	0.212045	-2.23756	down
ko00640	Propanoate metabolism	0.000295013	MSTRG.33269	ASIM_0002012601	K01966	EC:6.4.1.3;EC:2.1.3.15	unnamed protein product, partial [Anisakis simplex]	826.37	536.061	504.64	669.3	2969.3	3020.42	2376.56	2445.31	0.234598	-2.09174	down
ko00640	Propanoate metabolism	0.000295013	MSTRG.34938	ASIM_0002104701	K07515	EC:4.2.1.17;EC:1.1.1.211	unnamed protein product [Anisakis simplex]	1.45058	1.74988	3.12276	1.44503	20.3455	13.9824	3.52358	5.28375	0.18009	-2.47321	down
ko00640	Propanoate metabolism	0.000295013	MSTRG.4042	ASIM_0000294201	K01966	EC:6.4.1.3;EC:2.1.3.15	unnamed protein product [Anisakis simplex]	274.164	163.606	151.737	254.508	896.296	569.035	365.693	531.766	0.357211	-1.48515	down
ko00640	Propanoate metabolism	0.000295013	MSTRG.4178	ASIM_0000303201	K00166	EC:1.2.4.4	unnamed protein product [Anisakis simplex]	10.7264	17.2728	14.5303	10.4836	96.9957	76.6417	32.132	49.1075	0.207995	-2.26538	down
ko00640	Propanoate metabolism	0.000295013	MSTRG.4369	ASIM_0000317001	K01965	EC:6.4.1.3	unnamed protein product, partial [Anisakis simplex]	824.13	466.575	418.092	645.788	2076.88	1890.96	1543.35	1517.19	0.335011	-1.57772	down
ko00640	Propanoate metabolism	0.000295013	MSTRG.4598	ASIM_0000332301	K01966	EC:6.4.1.3;EC:2.1.3.15	unnamed protein product [Anisakis simplex]	179.163	117.398	133.217	145.038	797.269	780.256	472.27	582.361	0.218382	-2.19507	down
ko00640	Propanoate metabolism	0.000295013	MSTRG.4810	ASIM_0000346501	K07515	EC:4.2.1.17;EC:1.1.1.211	unnamed protein product [Anisakis simplex]	0.928651	0.0001	0.0001	1.20272	3.63888	4.55099	2.38023	2.9109	0.158116	-2.66094	down
ko00640	Propanoate metabolism	0.000295013	MSTRG.5057	ASIM_0000363601	K01847	EC:5.4.99.2	unnamed protein product [Anisakis simplex]	146.289	75.4356	102.661	109.011	240.97	333.224	105.407	223.574	0.479859	-1.05932	down
ko00640	Propanoate metabolism	0.000295013	MSTRG.5654	ASIM_0000403701	K00382	EC:1.8.1.4	dihydrolipoyl dehydrogenase [Anisakis simplex]	38.2247	20.8482	25.3163	37.832	156.744	122.781	96.7507	96.5116	0.258512	-1.95169	down
ko00640	Propanoate metabolism	0.000295013	MSTRG.5689	ASIM_0000406801	K05606	EC:5.1.99.1	unnamed protein product [Anisakis simplex]	74.0732	69.7825	55.6962	63.1175	235.361	233.707	195.594	177.222	0.312002	-1.68037	down
ko00640	Propanoate metabolism	0.000295013	MSTRG.6212	ASIM_0000441701	K07515	EC:4.2.1.17;EC:1.1.1.211	unnamed protein product [Anisakis simplex]	4.84774	1.84445	2.54168	5.31076	23.0489	25.2161	8.7377	14.7131	0.202809	-2.3018	down
ko00640	Propanoate metabolism	0.000295013	MSTRG.6786	ASIM_0000479301	K00382	EC:1.8.1.4	dihydrolipoyl dehydrogenase [Anisakis simplex]	330.182	130.981	151.084	255.628	1049.29	1095.26	625.133	867.356	0.238622	-2.0672	down
ko00640	Propanoate metabolism	0.000295013	MSTRG.7734	ASIM_0000541501	K01895	EC:6.2.1.1	unnamed protein product [Anisakis simplex]	0.0001	0.0001	0.974848	0.0001	5.99093	2.31367	2.46305	0.0001	0.0905619	-3.46495	down
ko00640	Propanoate metabolism	0.000295013	MSTRG.7939	ASIM_0000554701	K05606	EC:5.1.99.1	unnamed protein product [Anisakis simplex]	178.538	53.5207	131.096	153.879	563.645	554.304	470.356	291.397	0.275062	-1.86217	down
ko00640	Propanoate metabolism	0.000295013	MSTRG.8347	ASIM_0000579701	K07515	EC:4.2.1.17;EC:1.1.1.211	unnamed protein product [Anisakis simplex]	0.0001	0.893667	0.0001	0.0001	3.16273	3.49861	3.12322	0.734764	0.0849833	-3.55668	down
ko00640	Propanoate metabolism	0.000295013	MSTRG.8791	ASIM_0000606801	K01899	EC:6.2.1.4;EC:6.2.1.5	unnamed protein product, partial [Anisakis simplex]	22.3446	16.6842	16.9545	20.9065	62.8781	61.7702	32.5201	39.093	0.391773	-1.35191	down
ko00270	Cysteine and methionine metabolism	0.000540177	MSTRG.1115	ASIM_0000088601	K14454	EC:2.6.1.1	unnamed protein product [Anisakis simplex]	64.7938	55.1419	72.0743	62.0479	422.971	515.483	383.646	293.479	0.157255	-2.66882	down
ko00270	Cysteine and methionine metabolism	0.000540177	MSTRG.1131	ASIM_0000090001	K14454	EC:2.6.1.1	unnamed protein product [Anisakis simplex]	22.5704	18.8518	15.1605	24.4871	133.661	133.884	83.6121	71.6836	0.191726	-2.38288	down
ko00270	Cysteine and methionine metabolism	0.000540177	MSTRG.12435	ASIM_0000812801	K00826	EC:2.6.1.42	unnamed protein product [Anisakis simplex]	0.338371	0.0001	0.0001	0.590133	14.572	17.0402	6.68038	11.0674	0.0188149	-5.73198	down
ko00270	Cysteine and methionine metabolism	0.000540177	MSTRG.14291	ASIM_0000903401	K01251	EC:3.3.1.1	unnamed protein product, partial [Anisakis simplex]	10.081	9.15394	11.2259	11.988	60.2087	54.093	53.9902	40.7745	0.20304	-2.30017	down
ko00270	Cysteine and methionine metabolism	0.000540177	MSTRG.14508	ASIM_0000913801	K14454	EC:2.6.1.1	unnamed protein product [Anisakis simplex]	1.83118	1.75925	0.863855	2.17164	10.4111	13.5741	9.17298	7.46983	0.163088	-2.61628	down
ko00270	Cysteine and methionine metabolism	0.000540177	MSTRG.15050	ASIM_0000938001	K00025	EC:1.1.1.37	unnamed protein product [Anisakis simplex]	14.8491	11.0065	8.16415	13.9352	148.034	187.39	131.04	94.002	0.0855625	-3.54688	down
ko00270	Cysteine and methionine metabolism	0.000540177	MSTRG.1515	ASIM_0000119701	K01251	EC:3.3.1.1	unnamed protein product [Toxocara canis]	1.01722	0.678601	0.813712	1.12877	5.52506	3.13121	2.3014	3.00217	0.260626	-1.93994	down
ko00270	Cysteine and methionine metabolism	0.000540177	MSTRG.16241	ASIM_0000992801	K14454	EC:2.6.1.1	unnamed protein product, partial [Anisakis simplex]	7.56257	7.13817	5.66805	9.56053	51.8202	58.6003	38.9245	33.3701	0.163803	-2.60997	down
ko00270	Cysteine and methionine metabolism	0.000540177	MSTRG.16882	ASIM_0001025201	K01758	EC:4.4.1.1	unnamed protein product [Anisakis simplex]	316.892	219.503	246.574	256.545	1091.81	1122.23	844.007	871.113	0.264564	-1.91831	down
ko00270	Cysteine and methionine metabolism	0.000540177	MSTRG.16970	ASIM_0001031101	K01011;K04131	EC:2.8.1.1;EC:2.8.1.2	unnamed protein product [Anisakis simplex]	46.2511	49.4044	46.0112	49.9156	285.337	265.001	179.308	181.995	0.210151	-2.2505	down
ko00270	Cysteine and methionine metabolism	0.000540177	MSTRG.17081	ASIM_0001055301	K14455	EC:2.6.1.1	unnamed protein product [Anisakis simplex]	1.63818	1.11337	4.19195	0.0001	0.778201	0.0001	0.0001	0.0001	8.9192	3.15691	up
ko00270	Cysteine and methionine metabolism	0.000540177	MSTRG.17106	ASIM_0001056601	K01697	EC:4.2.1.22	unnamed protein product [Anisakis simplex]	1.82822	2.77014	2.51467	2.75384	46.511	25.4672	17.2753	31.4591	0.0817385	-3.61284	down
ko00270	Cysteine and methionine metabolism	0.000540177	MSTRG.18985	ASIM_0001175301	K21456	EC:6.3.2.3	unnamed protein product [Anisakis simplex]	0.72841	0.672903	0.562052	0.757372	0.623568	0.404511	0.0437487	0.130886	2.26217	1.17771	up
ko00270	Cysteine and methionine metabolism	0.000540177	MSTRG.19236	ASIM_0001189101	K00547	EC:2.1.1.10	unnamed protein product [Anisakis simplex]	0.0001	0.0001	2.29513	1.5132	6.53067	7.5126	4.49994	3.9731	0.169145	-2.56366	down
ko00270	Cysteine and methionine metabolism	0.000540177	MSTRG.19291	ASIM_0001191301	K14455	EC:2.6.1.1	unnamed protein product [Anisakis simplex]	1.33716	1.84383	1.72429	1.69568	4.84659	4.78742	2.85168	2.62939	0.436713	-1.19524	down
ko00270	Cysteine and methionine metabolism	0.000540177	MSTRG.20598	ASIM_0001267101	K01738	EC:2.5.1.47	unnamed protein product [Anisakis simplex]	0.0001	0.262882	0.0001	1.97332	4.49673	4.33738	2.00189	1.89553	0.175659	-2.50915	down
ko00270	Cysteine and methionine metabolism	0.000540177	MSTRG.22259	ASIM_0001367101	K08967	EC:1.13.11.53;EC:1.13.11.54	unnamed protein product [Anisakis simplex]	3.12178	0.892804	1.26797	1.98465	0.0001	0.0001	0.0001	0.0001	18168	14.1491	up
ko00270	Cysteine and methionine metabolism	0.000540177	MSTRG.22870	ASIM_0001403401	K01697	EC:4.2.1.22	unnamed protein product [Anisakis simplex]	0.711925	0.729009	1.49552	2.69444	5.15747	5.40923	3.44643	4.11332	0.310645	-1.68666	down
ko00270	Cysteine and methionine metabolism	0.000540177	MSTRG.25467	ASIM_0001547901	K00789	EC:2.5.1.6	unnamed protein product [Anisakis simplex]	4.49764	4.77333	8.00143	6.01784	4.2261	1.80598	0.933798	0.94328	2.94472	1.55813	up
ko00270	Cysteine and methionine metabolism	0.000540177	MSTRG.26030	ASIM_0001578201	K08967	EC:1.13.11.53;EC:1.13.11.54	unnamed protein product [Anisakis simplex]	12.2728	8.96319	10.9946	7.94115	39.0362	44.6829	24.532	22.9399	0.306207	-1.70742	down
ko00270	Cysteine and methionine metabolism	0.000540177	MSTRG.28671	ASIM_0001734001	K00797	EC:2.5.1.16	unnamed protein product [Anisakis simplex]	23.7041	24.7216	39.1969	34.2168	314.053	220.845	138.965	112.567	0.154927	-2.69034	down
ko00270	Cysteine and methionine metabolism	0.000540177	MSTRG.29325	ASIM_0001771001	K00826	EC:2.6.1.42	unnamed protein product [Anisakis simplex]	0.0001	0.0001	0.0001	0.513055	14.7107	25.1331	10.0147	12.8329	0.00818859	-6.93217	down
ko00270	Cysteine and methionine metabolism	0.000540177	MSTRG.30240	ASIM_0001825201	K00026	EC:1.1.1.37	unnamed protein product [Anisakis simplex]	46.9681	71.6684	46.4441	54.2826	376.344	338.379	217.871	201.263	0.193466	-2.36985	down
ko00270	Cysteine and methionine metabolism	0.000540177	MSTRG.33676	ASIM_0002035401	K08967	EC:1.13.11.53;EC:1.13.11.54	unnamed protein product [Anisakis simplex]	0.0001	0.684571	0.0001	1.76529	13.5871	30.2922	9.04369	4.30832	0.0428098	-4.54592	down
ko00270	Cysteine and methionine metabolism	0.000540177	MSTRG.3799	ASIM_0000279501	K00025	EC:1.1.1.37	unnamed protein product [Anisakis simplex]	36.2822	31.8529	25.9459	34.2897	476.97	587.886	434.26	304.478	0.071175	-3.81249	down
ko00270	Cysteine and methionine metabolism	0.000540177	MSTRG.5809	ASIM_0000414501	K01251	EC:3.3.1.1	unnamed protein product [Anisakis simplex]	49.881	38.0992	40.0644	43.6399	184.932	172.545	121.221	115.738	0.288819	-1.79176	down
ko00270	Cysteine and methionine metabolism	0.000540177	MSTRG.7607	ASIM_0000533301	K00826	EC:2.6.1.42	unnamed protein product [Anisakis simplex]	0.0001	0.939221	1.2209	0.0001	25.3889	37.4568	30.2752	30.5316	0.0174709	-5.83891	down
ko00270	Cysteine and methionine metabolism	0.000540177	MSTRG.8518	ASIM_0000590501	K00826	EC:2.6.1.42	unnamed protein product [Anisakis simplex]	1.13451	0.0001	0.0001	1.57751	15.6493	26.0456	9.2694	11.5572	0.0433805	-4.52681	down
ko00250	Alanine, aspartate and glutamate metabolism	0.000657463	MSTRG.10303	ASIM_0000696301	K00261	EC:1.4.1.3	unnamed protein product, partial [Anisakis simplex]	731.424	512.265	498.256	633.852	1873.66	1729.41	1681.24	1687.51	0.340772	-1.55312	down
ko00250	Alanine, aspartate and glutamate metabolism	0.000657463	MSTRG.10854	ASIM_0000726101	K00261	EC:1.4.1.3	unnamed protein product, partial [Anisakis simplex]	6.39072	0.0001	0.0001	0.0001	2167.71	2270.64	1657.32	1702.52	0.000819553	-10.2529	down
ko00250	Alanine, aspartate and glutamate metabolism	0.000657463	MSTRG.10866	ASIM_0000727001	K00261	EC:1.4.1.3	unnamed protein product [Anisakis simplex]	2.97097	0.0001	0.0001	0.0001	1314.85	1350.43	1272.58	1038.69	0.000597053	-10.7099	down
ko00250	Alanine, aspartate and glutamate metabolism	0.000657463	MSTRG.1115	ASIM_0000088601	K14454	EC:2.6.1.1	unnamed protein product [Anisakis simplex]	64.7938	55.1419	72.0743	62.0479	422.971	515.483	383.646	293.479	0.157255	-2.66882	down
ko00250	Alanine, aspartate and glutamate metabolism	0.000657463	MSTRG.1131	ASIM_0000090001	K14454	EC:2.6.1.1	unnamed protein product [Anisakis simplex]	22.5704	18.8518	15.1605	24.4871	133.661	133.884	83.6121	71.6836	0.191726	-2.38288	down
ko00250	Alanine, aspartate and glutamate metabolism	0.000657463	MSTRG.12612	ASIM_0000821101	K00261	EC:1.4.1.3	unnamed protein product [Anisakis simplex]	2.51361	0.0001	0.0001	0.0001	2020.47	2273.15	1127.12	1818.47	0.000347264	-11.4917	down
ko00250	Alanine, aspartate and glutamate metabolism	0.000657463	MSTRG.14508	ASIM_0000913801	K14454	EC:2.6.1.1	unnamed protein product [Anisakis simplex]	1.83118	1.75925	0.863855	2.17164	10.4111	13.5741	9.17298	7.46983	0.163088	-2.61628	down
ko00250	Alanine, aspartate and glutamate metabolism	0.000657463	MSTRG.16241	ASIM_0000992801	K14454	EC:2.6.1.1	unnamed protein product, partial [Anisakis simplex]	7.56257	7.13817	5.66805	9.56053	51.8202	58.6003	38.9245	33.3701	0.163803	-2.60997	down
ko00250	Alanine, aspartate and glutamate metabolism	0.000657463	MSTRG.16967	ASIM_0001031001	K01953	EC:6.3.5.4	unnamed protein product [Anisakis simplex]	1.75158	0.873053	0.18575	1.00605	29.2598	34.0998	22.7322	32.7204	0.0321216	-4.96031	down
ko00250	Alanine, aspartate and glutamate metabolism	0.000657463	MSTRG.17081	ASIM_0001055301	K14455	EC:2.6.1.1	unnamed protein product [Anisakis simplex]	1.63818	1.11337	4.19195	0.0001	0.778201	0.0001	0.0001	0.0001	8.9192	3.15691	up
ko00250	Alanine, aspartate and glutamate metabolism	0.000657463	MSTRG.19291	ASIM_0001191301	K14455	EC:2.6.1.1	unnamed protein product [Anisakis simplex]	1.33716	1.84383	1.72429	1.69568	4.84659	4.78742	2.85168	2.62939	0.436713	-1.19524	down
ko00250	Alanine, aspartate and glutamate metabolism	0.000657463	MSTRG.20148	ASIM_0001242501	K00261	EC:1.4.1.3	unnamed protein product [Anisakis simplex]	0.147169	0.0001	0.272396	0.112723	0.0001	0.0550327	0.0001	0.0001	9.62158	3.26627	up
ko00250	Alanine, aspartate and glutamate metabolism	0.000657463	MSTRG.20223	ASIM_0001247301	K00820	EC:2.6.1.16	unnamed protein product [Anisakis simplex]	2.25799	7.31917	7.70677	5.10272	14.3346	15.6487	12.7246	7.53281	0.445588	-1.16622	down
ko00250	Alanine, aspartate and glutamate metabolism	0.000657463	MSTRG.20297	ASIM_0001251001	K00814	EC:2.6.1.2	unnamed protein product [Anisakis simplex]	10.5791	0.0001	0.0001	0.0001	3961.02	3048.06	2674.83	2754.5	0.000850546	-10.1993	down
ko00250	Alanine, aspartate and glutamate metabolism	0.000657463	MSTRG.21133	ASIM_0001295701	K00139	EC:1.2.1.24	unnamed protein product [Anisakis simplex]	36.4786	34.7382	34.6203	41.4708	176.513	142.669	81.8915	131.329	0.276685	-1.85368	down
ko00250	Alanine, aspartate and glutamate metabolism	0.000657463	MSTRG.22443	ASIM_0001377701	K01915	EC:6.3.1.2	unnamed protein product [Anisakis simplex]	990.532	564.694	685.526	762.032	2317.68	2248.29	1808.6	1629.9	0.375139	-1.4145	down
ko00250	Alanine, aspartate and glutamate metabolism	0.000657463	MSTRG.23142	ASIM_0001415901	K01756	EC:4.3.2.2	unnamed protein product [Anisakis simplex]	3.53702	1.95118	3.55938	4.31434	12.4737	14.322	8.11288	8.32719	0.309048	-1.6941	down
ko00250	Alanine, aspartate and glutamate metabolism	0.000657463	MSTRG.24269	ASIM_0001482401	K00272	EC:1.4.3.1	unnamed protein product [Anisakis simplex]	0.0001	0.0001	0.0001	1.12519	18.2143	7.55035	5.86542	7.33622	0.0288837	-5.1136	down
ko00250	Alanine, aspartate and glutamate metabolism	0.000657463	MSTRG.24388	ASIM_0001489101	K00814	EC:2.6.1.2	unnamed protein product [Anisakis simplex]	24.2401	28.3571	29.361	28.3838	561.224	619.683	400.419	486.893	0.0533511	-4.22834	down
ko00250	Alanine, aspartate and glutamate metabolism	0.000657463	MSTRG.26179	ASIM_0001586301	K00261	EC:1.4.1.3	unnamed protein product [Anisakis simplex]	33.5582	16.4043	17.941	27.3799	11.5528	6.21798	5.85176	7.54396	3.05725	1.61223	up
ko00250	Alanine, aspartate and glutamate metabolism	0.000657463	MSTRG.27671	ASIM_0001674601	K13524	EC:2.6.1.19;EC:2.6.1.22	unnamed protein product [Anisakis simplex]	8.78142	10.4176	8.94142	11.2077	39.0101	23.6652	12.8082	18.5819	0.418305	-1.25737	down
ko00250	Alanine, aspartate and glutamate metabolism	0.000657463	MSTRG.30814	ASIM_0001857401	K01939	EC:6.3.4.4	unnamed protein product [Anisakis simplex]	2.63623	2.18188	1.55808	3.40625	10.7319	7.88782	5.38378	5.56787	0.330808	-1.59594	down
ko00250	Alanine, aspartate and glutamate metabolism	0.000657463	MSTRG.34921	ASIM_0002104001	K00261	EC:1.4.1.3	unnamed protein product, partial [Anisakis simplex]	833.425	312.995	276.13	312.216	769.237	1374.53	765.534	984.735	0.445493	-1.16653	down
ko00250	Alanine, aspartate and glutamate metabolism	0.000657463	MSTRG.430	ASIM_0000038401	K00261	EC:1.4.1.3	unnamed protein product [Anisakis simplex]	232.984	131.451	155.669	152.932	443.85	407.371	284.365	430.645	0.429718	-1.21854	down
ko00250	Alanine, aspartate and glutamate metabolism	0.000657463	MSTRG.4464	ASIM_0000323201	K01939	EC:6.3.4.4	unnamed protein product [Anisakis simplex]	3.34126	7.8555	9.22735	7.41637	37.553	36.5751	16.1738	18.7773	0.255232	-1.97012	down
ko00250	Alanine, aspartate and glutamate metabolism	0.000657463	MSTRG.742	ASIM_0000060801	K00261	EC:1.4.1.3	unnamed protein product, partial [Anisakis simplex]	2838.13	1599.56	2224.72	2521.96	6610.09	6000.82	4609.82	5852.84	0.398047	-1.32899	down
ko00250	Alanine, aspartate and glutamate metabolism	0.000657463	MSTRG.7711	ASIM_0000539701	K00261	EC:1.4.1.3	unnamed protein product, partial [Anisakis simplex]	5.97954	0.0001	0.0001	0.0001	5396.96	4136.69	3140.22	3942.55	0.000359875	-11.4402	down
ko00290	Valine, leucine and isoleucine biosynthesis	0.000698955	MSTRG.12435	ASIM_0000812801	K00826	EC:2.6.1.42	unnamed protein product [Anisakis simplex]	0.338371	0.0001	0.0001	0.590133	14.572	17.0402	6.68038	11.0674	0.0188149	-5.73198	down
ko00290	Valine, leucine and isoleucine biosynthesis	0.000698955	MSTRG.1608	ASIM_0000125901	K01754	EC:4.3.1.19	unnamed protein product, partial [Anisakis simplex]	1.73268	2.47555	0.957154	1.94916	0.271018	0.246031	0.0001	0.0001	13.7546	3.78184	up
ko00290	Valine, leucine and isoleucine biosynthesis	0.000698955	MSTRG.21706	ASIM_0001333701	K01754	EC:4.3.1.19	unnamed protein product [Anisakis simplex]	1.09454	0.99102	2.10309	2.96011	0.288648	0.474959	0.0366064	0.0718203	8.1978	3.03524	up
ko00290	Valine, leucine and isoleucine biosynthesis	0.000698955	MSTRG.29325	ASIM_0001771001	K00826	EC:2.6.1.42	unnamed protein product [Anisakis simplex]	0.0001	0.0001	0.0001	0.513055	14.7107	25.1331	10.0147	12.8329	0.00818859	-6.93217	down
ko00290	Valine, leucine and isoleucine biosynthesis	0.000698955	MSTRG.7607	ASIM_0000533301	K00826	EC:2.6.1.42	unnamed protein product [Anisakis simplex]	0.0001	0.939221	1.2209	0.0001	25.3889	37.4568	30.2752	30.5316	0.0174709	-5.83891	down
ko00290	Valine, leucine and isoleucine biosynthesis	0.000698955	MSTRG.8518	ASIM_0000590501	K00826	EC:2.6.1.42	unnamed protein product [Anisakis simplex]	1.13451	0.0001	0.0001	1.57751	15.6493	26.0456	9.2694	11.5572	0.0433805	-4.52681	down
ko00910	Nitrogen metabolism	0.00136898	MSTRG.10303	ASIM_0000696301	K00261	EC:1.4.1.3	unnamed protein product, partial [Anisakis simplex]	731.424	512.265	498.256	633.852	1873.66	1729.41	1681.24	1687.51	0.340772	-1.55312	down
ko00910	Nitrogen metabolism	0.00136898	MSTRG.10854	ASIM_0000726101	K00261	EC:1.4.1.3	unnamed protein product, partial [Anisakis simplex]	6.39072	0.0001	0.0001	0.0001	2167.71	2270.64	1657.32	1702.52	0.000819553	-10.2529	down
ko00910	Nitrogen metabolism	0.00136898	MSTRG.10866	ASIM_0000727001	K00261	EC:1.4.1.3	unnamed protein product [Anisakis simplex]	2.97097	0.0001	0.0001	0.0001	1314.85	1350.43	1272.58	1038.69	0.000597053	-10.7099	down
ko00910	Nitrogen metabolism	0.00136898	MSTRG.12612	ASIM_0000821101	K00261	EC:1.4.1.3	unnamed protein product [Anisakis simplex]	2.51361	0.0001	0.0001	0.0001	2020.47	2273.15	1127.12	1818.47	0.000347264	-11.4917	down
ko00910	Nitrogen metabolism	0.00136898	MSTRG.12859	ASIM_0000834101	K01501	EC:3.5.5.1	unnamed protein product [Anisakis simplex]	0.126392	0.30442	0.437996	0.0001	14.97	7.06279	7.5975	11.8466	0.0209492	-5.57696	down
ko00910	Nitrogen metabolism	0.00136898	MSTRG.20148	ASIM_0001242501	K00261	EC:1.4.1.3	unnamed protein product [Anisakis simplex]	0.147169	0.0001	0.272396	0.112723	0.0001	0.0550327	0.0001	0.0001	9.62158	3.26627	up
ko00910	Nitrogen metabolism	0.00136898	MSTRG.22215	ASIM_0001363101	K18245	EC:4.2.1.1	unnamed protein product [Anisakis simplex]	0.73541	0.416626	0.254253	0.574912	0.0841486	0.0001	0.199758	0.0991923	5.17016	2.37021	up
ko00910	Nitrogen metabolism	0.00136898	MSTRG.22443	ASIM_0001377701	K01915	EC:6.3.1.2	unnamed protein product [Anisakis simplex]	990.532	564.694	685.526	762.032	2317.68	2248.29	1808.6	1629.9	0.375139	-1.4145	down
ko00910	Nitrogen metabolism	0.00136898	MSTRG.23189	ASIM_0001418401	K01672	EC:4.2.1.1	unnamed protein product [Anisakis simplex]	9.58242	7.59942	11.9842	9.25637	112.54	73.4436	70.3902	77.8522	0.114959	-3.12081	down
ko00910	Nitrogen metabolism	0.00136898	MSTRG.26179	ASIM_0001586301	K00261	EC:1.4.1.3	unnamed protein product [Anisakis simplex]	33.5582	16.4043	17.941	27.3799	11.5528	6.21798	5.85176	7.54396	3.05725	1.61223	up
ko00910	Nitrogen metabolism	0.00136898	MSTRG.31711	ASIM_0001912701	K01672	EC:4.2.1.1	unnamed protein product [Anisakis simplex]	17.7885	16.8332	5.99256	14.4782	76.1423	82.2326	47.6468	78.8038	0.193426	-2.37015	down
ko00910	Nitrogen metabolism	0.00136898	MSTRG.34158	ASIM_0002062801	K01501	EC:3.5.5.1	unnamed protein product [Anisakis simplex]	1.76737	0.0001	0.0001	0.0001	143.684	69.8482	45.7205	79.0916	0.00522448	-7.5805	down
ko00910	Nitrogen metabolism	0.00136898	MSTRG.34921	ASIM_0002104001	K00261	EC:1.4.1.3	unnamed protein product, partial [Anisakis simplex]	833.425	312.995	276.13	312.216	769.237	1374.53	765.534	984.735	0.445493	-1.16653	down
ko00910	Nitrogen metabolism	0.00136898	MSTRG.430	ASIM_0000038401	K00261	EC:1.4.1.3	unnamed protein product [Anisakis simplex]	232.984	131.451	155.669	152.932	443.85	407.371	284.365	430.645	0.429718	-1.21854	down
ko00910	Nitrogen metabolism	0.00136898	MSTRG.742	ASIM_0000060801	K00261	EC:1.4.1.3	unnamed protein product, partial [Anisakis simplex]	2838.13	1599.56	2224.72	2521.96	6610.09	6000.82	4609.82	5852.84	0.398047	-1.32899	down
ko00910	Nitrogen metabolism	0.00136898	MSTRG.7711	ASIM_0000539701	K00261	EC:1.4.1.3	unnamed protein product, partial [Anisakis simplex]	5.97954	0.0001	0.0001	0.0001	5396.96	4136.69	3140.22	3942.55	0.000359875	-11.4402	down
ko00740	Riboflavin metabolism	0.00159434	MSTRG.20086	ASIM_0001238801	K00861	EC:2.7.1.26	unnamed protein product [Anisakis simplex]	21.4075	20.0522	16.5425	23.5655	47.6729	56.7849	54.6828	35.4833	0.419104	-1.25462	down
ko00740	Riboflavin metabolism	0.00159434	MSTRG.20717	ASIM_0001274201	K01513	EC:3.1.4.1;EC:3.6.1.9	unnamed protein product, partial [Anisakis simplex]	342.877	67.2722	63.647	206.52	79.9213	78.5445	31.5841	42.7969	2.92173	1.54682	up
ko00740	Riboflavin metabolism	0.00159434	MSTRG.2260	ASIM_0000170101	K14410	EC:3.1.3.2	unnamed protein product [Anisakis simplex]	0.0001	0.0743292	0.0001	0.0691158	0.626531	0.974546	1.23582	0.570757	0.0421537	-4.5682	down
ko00740	Riboflavin metabolism	0.00159434	MSTRG.2440	ASIM_0000182101	K14410	EC:3.1.3.2	unnamed protein product [Anisakis simplex]	1.13948	4.48092	2.01767	0.0001	159.176	183.797	97.1847	120.272	0.0136291	-6.19716	down
ko00740	Riboflavin metabolism	0.00159434	MSTRG.28483	ASIM_0001723701	K14410	EC:3.1.3.2	unnamed protein product [Anisakis simplex]	0.747148	0.421374	0.0001	0.0001	12.1276	8.0697	3.7318	4.94547	0.0404758	-4.6268	down
ko00740	Riboflavin metabolism	0.00159434	MSTRG.28944	ASIM_0001749601	K14410	EC:3.1.3.2	unnamed protein product [Anisakis simplex]	0.0001	0.0001	0.0001	0.0001	24.3969	17.3694	8.06848	8.67222	6.8368e-06	-17.1582	down
ko00740	Riboflavin metabolism	0.00159434	MSTRG.29571	ASIM_0001785601	K14410	EC:3.1.3.2	unnamed protein product [Anisakis simplex]	2.75788	1.477	2.74147	1.55604	188.227	210.038	145.695	139.712	0.0124803	-6.32421	down
ko00740	Riboflavin metabolism	0.00159434	MSTRG.30130	ASIM_0001818001	K14410	EC:3.1.3.2	unnamed protein product [Anisakis simplex]	0.903198	0.0001	0.20814	0.100633	15.0012	17.1687	6.12806	13.3338	0.0234753	-5.41271	down
ko00740	Riboflavin metabolism	0.00159434	MSTRG.30312	ASIM_0001828801	K14410	EC:3.1.3.2	unnamed protein product [Anisakis simplex]	0.0001	0.0001	0.0001	0.0001	0.58413	3.26088	1.82195	1.15885	5.86011e-05	-14.0587	down
ko00740	Riboflavin metabolism	0.00159434	MSTRG.31502	ASIM_0001900401	K01513	EC:3.1.4.1;EC:3.6.1.9	unnamed protein product [Anisakis simplex]	0.0001	0.0001	1.17907	0.0001	15.2994	22.54	9.93485	14.4194	0.0189629	-5.72068	down
ko00740	Riboflavin metabolism	0.00159434	MSTRG.3154	ASIM_0000232101	K14410	EC:3.1.3.2	unnamed protein product [Anisakis simplex]	0.0001	0.0001	0.0001	0.0001	4.31345	6.96929	2.35049	2.11568	2.53986e-05	-15.2649	down
ko00740	Riboflavin metabolism	0.00159434	MSTRG.33324	ASIM_0002016001	K14410	EC:3.1.3.2	unnamed protein product [Anisakis simplex]	1.27488	0.0001	0.0001	0.0001	11.5677	19.3671	10.2646	16.3362	0.0221634	-5.49568	down
ko00740	Riboflavin metabolism	0.00159434	MSTRG.3409	ASIM_0000253001	K14410	EC:3.1.3.2	unnamed protein product [Anisakis simplex]	3.39343	3.56013	0.0001	0.0001	114.836	112.039	76.1115	75.521	0.0183715	-5.76639	down
ko00740	Riboflavin metabolism	0.00159434	MSTRG.3774	ASIM_0000277401	K14410	EC:3.1.3.2	unnamed protein product, partial [Anisakis simplex]	0.0001	1.85059	0.0001	0.0001	13.7852	19.8109	12.3715	14.1549	0.0307853	-5.02162	down
ko00740	Riboflavin metabolism	0.00159434	MSTRG.4666	ASIM_0000336901	K14410	EC:3.1.3.2	unnamed protein product [Anisakis simplex]	0.597704	0.40115	0.290289	0.0001	28.3544	27.6761	16.4912	13.8423	0.014928	-6.06583	down
ko00740	Riboflavin metabolism	0.00159434	MSTRG.5380	ASIM_0000385801	K14410	EC:3.1.3.2	unnamed protein product, partial [Anisakis simplex]	0.0001	0.0001	0.0001	0.0001	3.15143	2.70364	1.87414	1.35282	4.4043e-05	-14.4707	down
ko00740	Riboflavin metabolism	0.00159434	MSTRG.5510	ASIM_0000394501	K14410	EC:3.1.3.2	unnamed protein product [Anisakis simplex]	0.0001	0.0001	0.0001	0.0001	6.68024	6.48129	6.28142	4.72873	1.65483e-05	-15.883	down
ko00740	Riboflavin metabolism	0.00159434	MSTRG.6450	ASIM_0000457901	K14410	EC:3.1.3.2	unnamed protein product [Anisakis simplex]	0.413413	0.544939	0.0001	0.0001	67.6445	73.9805	47.1118	47.7485	0.00405333	-7.94668	down
ko00053	Ascorbate and aldarate metabolism	0.00159434	MSTRG.10504	ASIM_0000706101	K14085	EC:1.2.1.31;EC:1.2.1.8	unnamed protein product [Anisakis simplex]	3.7218	4.94132	5.82345	7.32264	3.29066	1.47958	1.36012	1.87161	2.72548	1.44651	up
ko00053	Ascorbate and aldarate metabolism	0.00159434	MSTRG.22615	ASIM_0001389101	K00699	EC:2.4.1.17	unnamed protein product [Anisakis simplex]	1.77199	1.40445	1.38041	1.48892	5.30398	5.92176	2.46659	2.62284	0.370561	-1.43222	down
ko00053	Ascorbate and aldarate metabolism	0.00159434	MSTRG.22769	ASIM_0001398001	K00699	EC:2.4.1.17	unnamed protein product [Anisakis simplex]	22.2757	13.484	13.367	20.9124	11.1547	10.3465	4.92733	5.67358	2.18176	1.12549	up
ko00053	Ascorbate and aldarate metabolism	0.00159434	MSTRG.23092	ASIM_0001412901	K00699	EC:2.4.1.17	unnamed protein product [Anisakis simplex]	6.85944	5.29683	8.20389	11.215	30.7458	18.4814	20.7581	15.1433	0.370911	-1.43086	down
ko00053	Ascorbate and aldarate metabolism	0.00159434	MSTRG.24324	ASIM_0001485901	K00469	EC:1.13.99.1	unnamed protein product [Anisakis simplex]	0.66019	1.03924	1.73699	1.5736	0.317905	0.532363	0.07786	0.704923	3.0679	1.61725	up
ko00053	Ascorbate and aldarate metabolism	0.00159434	MSTRG.25021	ASIM_0001524701	K00128	EC:1.2.1.3	unnamed protein product [Anisakis simplex]	93.2936	100.088	99.1483	128.467	44.8059	49.7643	24.0977	27.5596	2.87905	1.52559	up
ko00053	Ascorbate and aldarate metabolism	0.00159434	MSTRG.26054	ASIM_0001580201	K00128	EC:1.2.1.3	unnamed protein product [Anisakis simplex]	8.13748	4.0235	4.5335	6.44867	1.26252	0.747555	0.671135	0.643343	6.96129	2.79935	up
ko00053	Ascorbate and aldarate metabolism	0.00159434	MSTRG.28547	ASIM_0001727501	K00128	EC:1.2.1.3	unnamed protein product [Anisakis simplex]	17.1401	14.5861	15.9649	12.5114	72.5014	73.5378	42.5655	49.3487	0.253001	-1.98279	down
ko00053	Ascorbate and aldarate metabolism	0.00159434	MSTRG.29141	ASIM_0001761101	K00699	EC:2.4.1.17	unnamed protein product [Anisakis simplex]	35.6093	26.5836	27.1188	34.4476	89.3166	74.101	44.0176	58.3222	0.465686	-1.10257	down
ko00053	Ascorbate and aldarate metabolism	0.00159434	MSTRG.29522	ASIM_0001782901	K00128	EC:1.2.1.3	unnamed protein product [Anisakis simplex]	8.36879	4.29627	4.44401	3.23341	26.6645	31.6358	12.7747	10.35	0.249831	-2.00097	down
ko00053	Ascorbate and aldarate metabolism	0.00159434	MSTRG.29671	ASIM_0001791301	K00699	EC:2.4.1.17	unnamed protein product [Anisakis simplex]	17.2158	17.054	35.3219	20.1738	102.232	111.31	81.3838	72.8479	0.244078	-2.03459	down
ko00053	Ascorbate and aldarate metabolism	0.00159434	MSTRG.33021	ASIM_0001994601	K00149	EC:1.2.1.47;EC:1.2.1.3	unnamed protein product [Anisakis simplex]	0.963617	1.19503	1.25968	1.28386	6.05097	7.28009	4.99069	4.4076	0.206878	-2.27315	down
ko00053	Ascorbate and aldarate metabolism	0.00159434	MSTRG.33464	ASIM_0002023801	K00149	EC:1.2.1.47;EC:1.2.1.3	unnamed protein product [Anisakis simplex]	0.633232	0.377645	1.09391	1.22855	10.4481	10.8447	4.35267	7.75306	0.0998049	-3.32474	down
ko00053	Ascorbate and aldarate metabolism	0.00159434	MSTRG.34556	ASIM_0002085201	K00149	EC:1.2.1.47;EC:1.2.1.3	unnamed protein product [Anisakis simplex]	1.34366	1.48646	1.33917	2.03548	12.1833	11.2691	5.83565	8.73434	0.163187	-2.6154	down
ko00053	Ascorbate and aldarate metabolism	0.00159434	MSTRG.3540	ASIM_0000260401	K00699	EC:2.4.1.17	unnamed protein product [Anisakis simplex]	0.274795	0.203438	0.0001	0.0001	7.98025	4.16417	2.77589	3.51547	0.0259514	-5.26805	down
ko00053	Ascorbate and aldarate metabolism	0.00159434	MSTRG.6126	ASIM_0000435101	K00699	EC:2.4.1.17	unnamed protein product, partial [Anisakis simplex]	17.9178	9.50604	19.2341	16.2	85.8992	58.5755	37.1007	52.5185	0.268516	-1.89692	down
ko00053	Ascorbate and aldarate metabolism	0.00159434	MSTRG.7767	ASIM_0000544101	K00128	EC:1.2.1.3	unnamed protein product [Anisakis simplex]	0.0001	0.0001	0.539013	0.0001	2.87673	5.48564	0.0001	1.91292	0.0524859	-4.25193	down
ko00053	Ascorbate and aldarate metabolism	0.00159434	MSTRG.8940	ASIM_0000615301	K00699	EC:2.4.1.17	unnamed protein product [Anisakis simplex]	0.0001	0.0001	0.316763	0.0001	1.47757	1.50634	0.824122	0.62821	0.0714713	-3.80649	down
ko05161	Hepatitis B	0.00234893	MSTRG.26989	ASIM_0001634001	K06255	NA	unnamed protein product [Anisakis simplex]	68.6512	44.0965	32.0145	67.4158	288.09	290.48	138.702	236.509	0.22246	-2.16838	down
ko05161	Hepatitis B	0.00234893	MSTRG.27656	ASIM_0001673601	K06255	NA	unnamed protein product [Anisakis simplex]	22.9547	15.8236	14.1835	22.9943	125.079	147.908	70.2458	126.517	0.161695	-2.62865	down
ko05161	Hepatitis B	0.00234893	MSTRG.27665	ASIM_0001673501	K06255	NA	unnamed protein product, partial [Anisakis simplex]	79.2427	46.4135	47.6739	66.4601	258.789	313.024	85.0382	210.395	0.276496	-1.85467	down
ko05161	Hepatitis B	0.00234893	MSTRG.28175	ASIM_0001705101	K06255	NA	unnamed protein product [Anisakis simplex]	284.078	123.603	97.8003	153.55	1217.53	1261.63	658.152	945.635	0.161411	-2.63119	down
ko05161	Hepatitis B	0.00234893	MSTRG.31074	ASIM_0001871501	K06255	NA	unnamed protein product [Anisakis simplex]	33.6174	23.6186	15.9644	21.6683	197.251	216.036	89.6902	159.901	0.143117	-2.80474	down
ko00062	Fatty acid elongation	0.00252528	MSTRG.18172	ASIM_0001120601	K07509	EC:2.3.1.16	unnamed protein product [Anisakis simplex]	2.77576	2.33888	2.16276	2.32493	7.52035	6.78131	4.10436	5.07264	0.408981	-1.28989	down
ko00062	Fatty acid elongation	0.00252528	MSTRG.1838	ASIM_0000141601	K10258	EC:1.3.1.93	unnamed protein product [Anisakis simplex]	2.58748	3.01143	3.05192	2.12727	6.7859	8.38744	5.34097	4.75785	0.426481	-1.22945	down
ko00062	Fatty acid elongation	0.00252528	MSTRG.19541	ASIM_0001205401	K10203	EC:2.3.1.199	unnamed protein product [Anisakis simplex]	26.4309	27.4354	23.0208	23.7988	92.6701	101.909	56.2819	68.8891	0.31489	-1.66708	down
ko00062	Fatty acid elongation	0.00252528	MSTRG.19651	ASIM_0001210501	K10203	EC:2.3.1.199	unnamed protein product [Anisakis simplex]	17.582	11.4666	13.9226	19.1861	56.2963	70.4378	60.2307	44.4284	0.268622	-1.89635	down
ko00062	Fatty acid elongation	0.00252528	MSTRG.21896	ASIM_0001343801	K07512	EC:1.3.1.38	unnamed protein product [Anisakis simplex]	36.3667	40.0749	50.2501	56.5315	197.892	165.727	107.52	112.192	0.314098	-1.67071	down
ko00062	Fatty acid elongation	0.00252528	MSTRG.24906	ASIM_0001518201	K07511	EC:4.2.1.17	unnamed protein product [Anisakis simplex]	2.83532	2.48685	1.38088	3.11535	19.2541	14.5047	9.8895	10.3827	0.181718	-2.46023	down
ko00062	Fatty acid elongation	0.00252528	MSTRG.2491	ASIM_0000186701	K07511	EC:4.2.1.17	unnamed protein product [Anisakis simplex]	3.7846	2.73617	1.55357	1.33667	39.748	12.589	5.7147	11.8788	0.134577	-2.8935	down
ko00062	Fatty acid elongation	0.00252528	MSTRG.26407	ASIM_0001599701	K07511	EC:4.2.1.17	unnamed protein product [Anisakis simplex]	2.47985	0.922342	0.423232	0.873356	8.28454	14.3136	3.63796	3.31368	0.159012	-2.65279	down
ko00062	Fatty acid elongation	0.00252528	MSTRG.26481	ASIM_0001605201	K10203	EC:2.3.1.199	unnamed protein product [Anisakis simplex]	12.8686	14.4803	14.3722	12.9374	5.5555	4.32587	5.6792	4.75777	2.69011	1.42767	up
ko00062	Fatty acid elongation	0.00252528	MSTRG.27384	ASIM_0001657401	K10258	EC:1.3.1.93	unnamed protein product [Anisakis simplex]	6.89166	2.32933	4.9248	2.63291	13.4977	6.99498	10.3907	6.87682	0.444349	-1.17023	down
ko00062	Fatty acid elongation	0.00252528	MSTRG.30402	ASIM_0001834501	K07512	EC:1.3.1.38	unnamed protein product [Anisakis simplex]	15.2282	10.0298	11.9829	23.144	48.2874	56.4749	37.6254	32.9725	0.344348	-1.53806	down
ko00062	Fatty acid elongation	0.00252528	MSTRG.31965	ASIM_0001927801	K10203	EC:2.3.1.199	unnamed protein product [Anisakis simplex]	44.9005	39.8249	34.005	25.2748	467.499	270.91	295.059	183.051	0.118375	-3.07857	down
ko00062	Fatty acid elongation	0.00252528	MSTRG.32232	ASIM_0001946501	K00022	EC:1.1.1.35	unnamed protein product, partial [Anisakis simplex]	1.18492	0.0001	0.0001	2.05191	10.6912	3.50775	8.28386	7.13535	0.109292	-3.19374	down
ko00062	Fatty acid elongation	0.00252528	MSTRG.34482	ASIM_0002081101	K07512	EC:1.3.1.38	unnamed protein product [Anisakis simplex]	15.6121	12.9982	10.3535	18.6136	6.93172	4.69452	2.50622	3.09952	3.34131	1.74041	up
ko00062	Fatty acid elongation	0.00252528	MSTRG.34938	ASIM_0002104701	K07515	EC:4.2.1.17;EC:1.1.1.211	unnamed protein product [Anisakis simplex]	1.45058	1.74988	3.12276	1.44503	20.3455	13.9824	3.52358	5.28375	0.18009	-2.47321	down
ko00062	Fatty acid elongation	0.00252528	MSTRG.4108	ASIM_0000297901	K00022	EC:1.1.1.35	unnamed protein product, partial [Anisakis simplex]	0.0001	0.868187	0.53252	1.06408	28.9771	15.615	20.0914	19.435	0.0293026	-5.09283	down
ko00062	Fatty acid elongation	0.00252528	MSTRG.4810	ASIM_0000346501	K07515	EC:4.2.1.17;EC:1.1.1.211	unnamed protein product [Anisakis simplex]	0.928651	0.0001	0.0001	1.20272	3.63888	4.55099	2.38023	2.9109	0.158116	-2.66094	down
ko00062	Fatty acid elongation	0.00252528	MSTRG.6212	ASIM_0000441701	K07515	EC:4.2.1.17;EC:1.1.1.211	unnamed protein product [Anisakis simplex]	4.84774	1.84445	2.54168	5.31076	23.0489	25.2161	8.7377	14.7131	0.202809	-2.3018	down
ko00062	Fatty acid elongation	0.00252528	MSTRG.7888	ASIM_0000550901	K10251	EC:1.1.1.62;EC:1.1.1.330	unnamed protein product [Anisakis simplex]	0.0001	1.8353	2.00959	2.05899	6.84488	8.58029	7.66307	4.12962	0.216916	-2.20479	down
ko00062	Fatty acid elongation	0.00252528	MSTRG.7891	ASIM_0000551301	K07512	EC:1.3.1.38	unnamed protein product [Anisakis simplex]	12.9988	5.12954	11.8873	21.164	5.28453	6.73257	2.69107	2.5986	2.9572	1.56423	up
ko00062	Fatty acid elongation	0.00252528	MSTRG.7916	ASIM_0000553601	K07512	EC:1.3.1.38	unnamed protein product [Anisakis simplex]	8.80048	3.71055	2.74116	6.65909	0.749822	0.727343	2.18553	0.456665	5.31909	2.41118	up
ko00062	Fatty acid elongation	0.00252528	MSTRG.8347	ASIM_0000579701	K07515	EC:4.2.1.17;EC:1.1.1.211	unnamed protein product [Anisakis simplex]	0.0001	0.893667	0.0001	0.0001	3.16273	3.49861	3.12322	0.734764	0.0849833	-3.55668	down
ko00062	Fatty acid elongation	0.00252528	MSTRG.9067	ASIM_0000623701	K07512	EC:1.3.1.38	unnamed protein product [Anisakis simplex]	6.70701	6.43123	4.77227	5.4032	39.5621	42.6942	50.604	22.0748	0.150474	-2.73241	down
ko00062	Fatty acid elongation	0.00252528	MSTRG.9151	ASIM_0000629601	K10203	EC:2.3.1.199	unnamed protein product [Toxocara canis]	9.56655	11.2003	9.56054	9.72052	211.718	154.057	107.27	110.907	0.068581	-3.86605	down
ko00220	Arginine biosynthesis	0.00320492	MSTRG.10303	ASIM_0000696301	K00261	EC:1.4.1.3	unnamed protein product, partial [Anisakis simplex]	731.424	512.265	498.256	633.852	1873.66	1729.41	1681.24	1687.51	0.340772	-1.55312	down
ko00220	Arginine biosynthesis	0.00320492	MSTRG.10854	ASIM_0000726101	K00261	EC:1.4.1.3	unnamed protein product, partial [Anisakis simplex]	6.39072	0.0001	0.0001	0.0001	2167.71	2270.64	1657.32	1702.52	0.000819553	-10.2529	down
ko00220	Arginine biosynthesis	0.00320492	MSTRG.10866	ASIM_0000727001	K00261	EC:1.4.1.3	unnamed protein product [Anisakis simplex]	2.97097	0.0001	0.0001	0.0001	1314.85	1350.43	1272.58	1038.69	0.000597053	-10.7099	down
ko00220	Arginine biosynthesis	0.00320492	MSTRG.1115	ASIM_0000088601	K14454	EC:2.6.1.1	unnamed protein product [Anisakis simplex]	64.7938	55.1419	72.0743	62.0479	422.971	515.483	383.646	293.479	0.157255	-2.66882	down
ko00220	Arginine biosynthesis	0.00320492	MSTRG.1131	ASIM_0000090001	K14454	EC:2.6.1.1	unnamed protein product [Anisakis simplex]	22.5704	18.8518	15.1605	24.4871	133.661	133.884	83.6121	71.6836	0.191726	-2.38288	down
ko00220	Arginine biosynthesis	0.00320492	MSTRG.12612	ASIM_0000821101	K00261	EC:1.4.1.3	unnamed protein product [Anisakis simplex]	2.51361	0.0001	0.0001	0.0001	2020.47	2273.15	1127.12	1818.47	0.000347264	-11.4917	down
ko00220	Arginine biosynthesis	0.00320492	MSTRG.14508	ASIM_0000913801	K14454	EC:2.6.1.1	unnamed protein product [Anisakis simplex]	1.83118	1.75925	0.863855	2.17164	10.4111	13.5741	9.17298	7.46983	0.163088	-2.61628	down
ko00220	Arginine biosynthesis	0.00320492	MSTRG.16241	ASIM_0000992801	K14454	EC:2.6.1.1	unnamed protein product, partial [Anisakis simplex]	7.56257	7.13817	5.66805	9.56053	51.8202	58.6003	38.9245	33.3701	0.163803	-2.60997	down
ko00220	Arginine biosynthesis	0.00320492	MSTRG.17081	ASIM_0001055301	K14455	EC:2.6.1.1	unnamed protein product [Anisakis simplex]	1.63818	1.11337	4.19195	0.0001	0.778201	0.0001	0.0001	0.0001	8.9192	3.15691	up
ko00220	Arginine biosynthesis	0.00320492	MSTRG.19291	ASIM_0001191301	K14455	EC:2.6.1.1	unnamed protein product [Anisakis simplex]	1.33716	1.84383	1.72429	1.69568	4.84659	4.78742	2.85168	2.62939	0.436713	-1.19524	down
ko00220	Arginine biosynthesis	0.00320492	MSTRG.20148	ASIM_0001242501	K00261	EC:1.4.1.3	unnamed protein product [Anisakis simplex]	0.147169	0.0001	0.272396	0.112723	0.0001	0.0550327	0.0001	0.0001	9.62158	3.26627	up
ko00220	Arginine biosynthesis	0.00320492	MSTRG.20297	ASIM_0001251001	K00814	EC:2.6.1.2	unnamed protein product [Anisakis simplex]	10.5791	0.0001	0.0001	0.0001	3961.02	3048.06	2674.83	2754.5	0.000850546	-10.1993	down
ko00220	Arginine biosynthesis	0.00320492	MSTRG.22443	ASIM_0001377701	K01915	EC:6.3.1.2	unnamed protein product [Anisakis simplex]	990.532	564.694	685.526	762.032	2317.68	2248.29	1808.6	1629.9	0.375139	-1.4145	down
ko00220	Arginine biosynthesis	0.00320492	MSTRG.24388	ASIM_0001489101	K00814	EC:2.6.1.2	unnamed protein product [Anisakis simplex]	24.2401	28.3571	29.361	28.3838	561.224	619.683	400.419	486.893	0.0533511	-4.22834	down
ko00220	Arginine biosynthesis	0.00320492	MSTRG.26179	ASIM_0001586301	K00261	EC:1.4.1.3	unnamed protein product [Anisakis simplex]	33.5582	16.4043	17.941	27.3799	11.5528	6.21798	5.85176	7.54396	3.05725	1.61223	up
ko00220	Arginine biosynthesis	0.00320492	MSTRG.34921	ASIM_0002104001	K00261	EC:1.4.1.3	unnamed protein product, partial [Anisakis simplex]	833.425	312.995	276.13	312.216	769.237	1374.53	765.534	984.735	0.445493	-1.16653	down
ko00220	Arginine biosynthesis	0.00320492	MSTRG.430	ASIM_0000038401	K00261	EC:1.4.1.3	unnamed protein product [Anisakis simplex]	232.984	131.451	155.669	152.932	443.85	407.371	284.365	430.645	0.429718	-1.21854	down
ko00220	Arginine biosynthesis	0.00320492	MSTRG.742	ASIM_0000060801	K00261	EC:1.4.1.3	unnamed protein product, partial [Anisakis simplex]	2838.13	1599.56	2224.72	2521.96	6610.09	6000.82	4609.82	5852.84	0.398047	-1.32899	down
ko00220	Arginine biosynthesis	0.00320492	MSTRG.7711	ASIM_0000539701	K00261	EC:1.4.1.3	unnamed protein product, partial [Anisakis simplex]	5.97954	0.0001	0.0001	0.0001	5396.96	4136.69	3140.22	3942.55	0.000359875	-11.4402	down
ko04512	ECM-receptor interaction	0.00324188	MSTRG.12222	ASIM_0000800601	K05635	NA	unnamed protein product [Anisakis simplex]	0.0001	0.0001	0.357868	0.0001	0.42627	3.1251	0.212932	4.88817	0.0413948	-4.5944	down
ko04512	ECM-receptor interaction	0.00324188	MSTRG.1489	ASIM_0000117701	K06255	NA	unnamed protein product [Anisakis simplex]	0.0001	0.0001	0.0001	0.0001	0.780627	0.388743	0.805439	0.660901	0.000151762	-12.6859	down
ko04512	ECM-receptor interaction	0.00324188	MSTRG.17461	ASIM_0001077701	K06237	NA	unnamed protein product [Anisakis simplex]	126.847	73.7452	78.0286	89.2152	318.428	357.744	169.499	288.318	0.324374	-1.62427	down
ko04512	ECM-receptor interaction	0.00324188	MSTRG.18015	ASIM_0001111301	K05636	NA	unnamed protein product [Anisakis simplex]	26.517	22.2571	26.3543	28.2243	206.493	164.389	70.9461	121.216	0.183561	-2.44567	down
ko04512	ECM-receptor interaction	0.00324188	MSTRG.18826	ASIM_0001157701	K06240	NA	unnamed protein product [Anisakis simplex]	145.824	125.398	151.863	135.574	819.17	904.867	392.574	654.219	0.201622	-2.31028	down
ko04512	ECM-receptor interaction	0.00324188	MSTRG.19346	ASIM_0001193801	K06238	NA	unnamed protein product [Anisakis simplex]	1.17164	0.447645	0.861388	1.41318	0.271059	0.280754	0.170448	0.228208	4.09677	2.03449	up
ko04512	ECM-receptor interaction	0.00324188	MSTRG.1960	ASIM_0000149601	K06255	NA	unnamed protein product, partial [Anisakis simplex]	6.4803	3.89931	4.67953	5.12483	27.6829	24.1007	9.31711	24.0642	0.236999	-2.07705	down
ko04512	ECM-receptor interaction	0.00324188	MSTRG.20359	ASIM_0001254201	K06238	NA	unnamed protein product [Anisakis simplex]	1.15597	0.0001	0.743741	1.42403	0.068861	0.219116	0.0001	0.0001	11.534	3.52783	up
ko04512	ECM-receptor interaction	0.00324188	MSTRG.21252	ASIM_0001302601	K06252	NA	unnamed protein product [Anisakis simplex]	650.974	434.125	395.496	466.69	1630.38	1362.3	661.492	1082.34	0.411123	-1.28236	down
ko04512	ECM-receptor interaction	0.00324188	MSTRG.23057	ASIM_0001411401	K05717	NA	unnamed protein product [Anisakis simplex]	31.5917	17.5567	14.6626	26.9974	75.3414	70.1388	41.4904	51.4566	0.380864	-1.39265	down
ko04512	ECM-receptor interaction	0.00324188	MSTRG.24304	ASIM_0001484201	K06237	NA	unnamed protein product [Anisakis simplex]	91.3897	56.9037	50.8968	61.5829	336.582	354.062	169.087	274.188	0.229975	-2.12045	down
ko04512	ECM-receptor interaction	0.00324188	MSTRG.24756	ASIM_0001509201	K05637	NA	unnamed protein product [Anisakis simplex]	3.46394	4.47369	4.24273	4.68846	14.768	10.2472	6.70966	6.92465	0.436456	-1.19609	down
ko04512	ECM-receptor interaction	0.00324188	MSTRG.25378	ASIM_0001542901	K05635	NA	unnamed protein product [Anisakis simplex]	1.00878	0.371299	1.02008	1.22224	4.35891	3.61995	2.11025	3.66947	0.263283	-1.92531	down
ko04512	ECM-receptor interaction	0.00324188	MSTRG.25518	ASIM_0001551001	K06238	NA	unnamed protein product, partial [Anisakis simplex]	54.0551	45.1306	48.1439	45.9225	149.587	196.479	122.375	121.757	0.327436	-1.61072	down
ko04512	ECM-receptor interaction	0.00324188	MSTRG.26989	ASIM_0001634001	K06255	NA	unnamed protein product [Anisakis simplex]	68.6512	44.0965	32.0145	67.4158	288.09	290.48	138.702	236.509	0.22246	-2.16838	down
ko04512	ECM-receptor interaction	0.00324188	MSTRG.27275	ASIM_0001650101	K06258	NA	unnamed protein product [Anisakis simplex]	6.61548	6.70106	10.3824	5.08601	1.83802	1.42379	0.0001	0.0001	8.82432	3.14148	up
ko04512	ECM-receptor interaction	0.00324188	MSTRG.27515	ASIM_0001665301	K06255	NA	unnamed protein product, partial [Anisakis simplex]	77.9794	49.0848	40.8477	44.8489	366.965	425.934	152.941	444.06	0.153076	-2.70768	down
ko04512	ECM-receptor interaction	0.00324188	MSTRG.27656	ASIM_0001673601	K06255	NA	unnamed protein product [Anisakis simplex]	22.9547	15.8236	14.1835	22.9943	125.079	147.908	70.2458	126.517	0.161695	-2.62865	down
ko04512	ECM-receptor interaction	0.00324188	MSTRG.27665	ASIM_0001673501	K06255	NA	unnamed protein product, partial [Anisakis simplex]	79.2427	46.4135	47.6739	66.4601	258.789	313.024	85.0382	210.395	0.276496	-1.85467	down
ko04512	ECM-receptor interaction	0.00324188	MSTRG.28175	ASIM_0001705101	K06255	NA	unnamed protein product [Anisakis simplex]	284.078	123.603	97.8003	153.55	1217.53	1261.63	658.152	945.635	0.161411	-2.63119	down
ko04512	ECM-receptor interaction	0.00324188	MSTRG.29316	ASIM_0001770401	K06238	NA	unnamed protein product [Anisakis simplex]	1.7716	0.0001	0.349503	0.0001	304.935	507.817	419.122	244.313	0.00143702	-9.44271	down
ko04512	ECM-receptor interaction	0.00324188	MSTRG.30190	ASIM_0001822001	K05635	NA	unnamed protein product [Anisakis simplex]	2.9672	2.26124	2.25686	1.84029	15.3857	13.0953	6.31825	11.3324	0.202152	-2.30649	down
ko04512	ECM-receptor interaction	0.00324188	MSTRG.30996	ASIM_0001867401	K06255	NA	unnamed protein product [Anisakis simplex]	18.752	12.925	8.73691	13.1943	90.4149	91.4274	37.5756	67.0594	0.187129	-2.41789	down
ko04512	ECM-receptor interaction	0.00324188	MSTRG.31074	ASIM_0001871501	K06255	NA	unnamed protein product [Anisakis simplex]	33.6174	23.6186	15.9644	21.6683	197.251	216.036	89.6902	159.901	0.143117	-2.80474	down
ko04512	ECM-receptor interaction	0.00324188	MSTRG.31364	ASIM_0001891701	K06255	NA	unnamed protein product [Anisakis simplex]	59.8283	31.7253	26.6104	54.3881	281.871	299.937	172.474	222.793	0.176601	-2.50144	down
ko04512	ECM-receptor interaction	0.00324188	MSTRG.31438	ASIM_0001896901	K05635	NA	unnamed protein product, partial [Anisakis simplex]	10.9938	13.8226	4.06343	12.7057	69.1428	54.8933	33.6183	71.1321	0.181765	-2.45985	down
ko04512	ECM-receptor interaction	0.00324188	MSTRG.31628	ASIM_0001907501	K06255	NA	unnamed protein product, partial [Anisakis simplex]	138.436	79.4789	86.2252	97.0956	498.731	566.313	214.612	415.727	0.236664	-2.07909	down
ko04512	ECM-receptor interaction	0.00324188	MSTRG.31941	ASIM_0001926401	K05635	NA	unnamed protein product [Toxocara canis]	0.0001	2.0183	2.95556	0.818183	10.4502	11.1583	12.7472	9.26903	0.132772	-2.91297	down
ko04512	ECM-receptor interaction	0.00324188	MSTRG.31969	ASIM_0001928001	K06238	NA	unnamed protein product, partial [Anisakis simplex]	0.0001	0.0001	0.0001	0.0001	6.94279	1.7261	3.57163	7.61797	2.01425e-05	-15.5994	down
ko04512	ECM-receptor interaction	0.00324188	MSTRG.32063	ASIM_0001933701	K06255	NA	unnamed protein product [Anisakis simplex]	43.9252	21.839	29.5215	50.5534	177.032	133.773	60.5021	105.592	0.305807	-1.70931	down
ko04512	ECM-receptor interaction	0.00324188	MSTRG.33417	ASIM_0002021701	K06255	NA	unnamed protein product [Anisakis simplex]	30.7448	20.0878	12.9959	20.2263	133.17	141.511	52.3324	99.1612	0.197231	-2.34204	down
ko04512	ECM-receptor interaction	0.00324188	MSTRG.34150	ASIM_0002062301	K06238	NA	unnamed protein product [Anisakis simplex]	0.0001	0.0001	0.0001	0.189106	14.7944	32.308	14.9453	25.1046	0.00217328	-8.84591	down
ko04512	ECM-receptor interaction	0.00324188	MSTRG.34890	ASIM_0002102601	K06238	NA	unnamed protein product [Anisakis simplex]	0.0001	0.0001	0.0001	0.0001	0.853712	0.276467	0.0001	1.05983	0.000182639	-12.4187	down
ko04512	ECM-receptor interaction	0.00324188	MSTRG.4275	ASIM_0000310201	K05635	NA	unnamed protein product [Anisakis simplex]	18.6135	8.75992	14.7739	19.4424	59.6491	47.1889	18.6146	39.7077	0.372909	-1.42311	down
ko04512	ECM-receptor interaction	0.00324188	MSTRG.4834	ASIM_0000348001	K06255	NA	unnamed protein product, partial [Anisakis simplex]	22.0253	13.2805	12.6926	16.0249	62.7588	82.0826	25.7757	47.6763	0.293291	-1.7696	down
ko04512	ECM-receptor interaction	0.00324188	MSTRG.5445	ASIM_0000390901	K06238	NA	unnamed protein product [Anisakis simplex]	0.0001	0.0001	0.0001	0.312899	1.15168	1.22408	0.266776	0.584768	0.0970465	-3.36518	down
ko04512	ECM-receptor interaction	0.00324188	MSTRG.6029	ASIM_0000429401	K05719	NA	unnamed protein product, partial [Toxocara canis]	11.1745	7.16441	7.94093	8.71545	5.08142	3.32728	3.85325	5.09321	2.01642	1.0118	up
ko04512	ECM-receptor interaction	0.00324188	MSTRG.681	ASIM_0000057001	K06255	NA	unnamed protein product, partial [Anisakis simplex]	45.135	17.6866	27.937	36.95	257.007	225.257	133.637	162.262	0.164115	-2.60722	down
ko04512	ECM-receptor interaction	0.00324188	MSTRG.7282	ASIM_0000510901	K06238	NA	unnamed protein product [Anisakis simplex]	0.751707	0.0986827	1.99827	3.64861	11.7972	13.255	5.14581	9.25083	0.164701	-2.60208	down
ko04512	ECM-receptor interaction	0.00324188	MSTRG.745	ASIM_0000061201	K06255	NA	unnamed protein product [Anisakis simplex]	3.95557	3.02465	6.13195	6.63332	34.7705	28.1625	15.4853	22.7418	0.195191	-2.35704	down
ko04512	ECM-receptor interaction	0.00324188	MSTRG.754	ASIM_0000062301	K06255	NA	unnamed protein product, partial [Anisakis simplex]	0.0001	1.13862	2.79386	0.0001	45.8703	30.4634	14.5749	37.1979	0.0306985	-5.02569	down
ko04512	ECM-receptor interaction	0.00324188	MSTRG.918	ASIM_0000073001	K06238	NA	unnamed protein product [Anisakis simplex]	0.0001	0.0001	0.0001	0.0001	2.78716	0.50576	2.65411	0.0001	6.72594e-05	-13.8599	down
ko04512	ECM-receptor interaction	0.00324188	MSTRG.9659	ASIM_0000658501	K06255	NA	unnamed protein product [Anisakis simplex]	17.6587	14.2744	7.60964	10.9111	83.192	83.669	55.6789	84.5893	0.164276	-2.60581	down
ko05205	Proteoglycans in cancer	0.00364535	MSTRG.24380	ASIM_0001488701	K05763	NA	unnamed protein product [Anisakis simplex]	57.1696	62.3237	64.5024	74.8089	334.347	235.847	116.815	178.378	0.299062	-1.74148	down
ko05205	Proteoglycans in cancer	0.00364535	MSTRG.26989	ASIM_0001634001	K06255	NA	unnamed protein product [Anisakis simplex]	68.6512	44.0965	32.0145	67.4158	288.09	290.48	138.702	236.509	0.22246	-2.16838	down
ko05205	Proteoglycans in cancer	0.00364535	MSTRG.27656	ASIM_0001673601	K06255	NA	unnamed protein product [Anisakis simplex]	22.9547	15.8236	14.1835	22.9943	125.079	147.908	70.2458	126.517	0.161695	-2.62865	down
ko05205	Proteoglycans in cancer	0.00364535	MSTRG.27665	ASIM_0001673501	K06255	NA	unnamed protein product, partial [Anisakis simplex]	79.2427	46.4135	47.6739	66.4601	258.789	313.024	85.0382	210.395	0.276496	-1.85467	down
ko05205	Proteoglycans in cancer	0.00364535	MSTRG.28175	ASIM_0001705101	K06255	NA	unnamed protein product [Anisakis simplex]	284.078	123.603	97.8003	153.55	1217.53	1261.63	658.152	945.635	0.161411	-2.63119	down
ko05205	Proteoglycans in cancer	0.00364535	MSTRG.31074	ASIM_0001871501	K06255	NA	unnamed protein product [Anisakis simplex]	33.6174	23.6186	15.9644	21.6683	197.251	216.036	89.6902	159.901	0.143117	-2.80474	down
ko00480	Glutathione metabolism	0.00476557	MSTRG.1369	ASIM_0000107301	K01255	EC:3.4.11.1	unnamed protein product, partial [Anisakis simplex]	0.0001	0.0001	0.345201	0.0001	10.2485	6.05122	4.81908	4.68755	0.0133882	-6.22289	down
ko00480	Glutathione metabolism	0.00476557	MSTRG.15583	ASIM_0000964001	K00031	EC:1.1.1.42	unnamed protein product [Anisakis simplex]	0.499528	0.360305	0.356142	0.535779	0.15172	0.109098	0.104008	0.11835	3.6255	1.85818	up
ko00480	Glutathione metabolism	0.00476557	MSTRG.15967	ASIM_0000981201	K11140	EC:3.4.11.2	unnamed protein product [Anisakis simplex]	0.187198	0.0001	0.0001	0.0001	4.77587	9.64013	4.53993	6.94655	0.00723862	-7.11007	down
ko00480	Glutathione metabolism	0.00476557	MSTRG.17496	ASIM_0001079301	K18592	EC:2.3.2.2;EC:3.4.19.13	unnamed protein product [Anisakis simplex]	12.5287	13.6512	6.30279	9.73125	84.3802	73.9785	42.8543	50.7344	0.167551	-2.57733	down
ko00480	Glutathione metabolism	0.00476557	MSTRG.17543	ASIM_0001083101	K07232	EC:4.3.2.7	unnamed protein product [Anisakis simplex]	89.689	72.3942	97.3995	87.2086	335.826	286.106	159.611	202.329	0.352374	-1.50482	down
ko00480	Glutathione metabolism	0.00476557	MSTRG.18985	ASIM_0001175301	K21456	EC:6.3.2.3	unnamed protein product [Anisakis simplex]	0.72841	0.672903	0.562052	0.757372	0.623568	0.404511	0.0437487	0.130886	2.26217	1.17771	up
ko00480	Glutathione metabolism	0.00476557	MSTRG.20615	ASIM_0001268201	K00432	EC:1.11.1.9	unnamed protein product [Anisakis simplex]	4.1379	5.21781	8.1368	3.8678	21.9624	18.8677	9.97084	9.50267	0.354213	-1.49731	down
ko00480	Glutathione metabolism	0.00476557	MSTRG.21611	ASIM_0001327501	K11140	EC:3.4.11.2	unnamed protein product [Anisakis simplex]	7.42039	10.413	10.1356	12.7132	63.4106	45.5946	35.6268	55.3095	0.20347	-2.29711	down
ko00480	Glutathione metabolism	0.00476557	MSTRG.22580	ASIM_0001385901	K00432	EC:1.11.1.9	unnamed protein product [Anisakis simplex]	20.1746	20.5383	12.8083	22.8009	0.598127	0.519773	0.57637	0.0693524	43.2758	5.43549	up
ko00480	Glutathione metabolism	0.00476557	MSTRG.23199	ASIM_0001418601	K11140	EC:3.4.11.2	unnamed protein product [Anisakis simplex]	1.45199	1.10871	1.0134	0.0001	9.29026	7.90023	3.10786	4.98911	0.141343	-2.82273	down
ko00480	Glutathione metabolism	0.00476557	MSTRG.23212	ASIM_0001419301	K11140	EC:3.4.11.2	unnamed protein product [Anisakis simplex]	0.0001	0.0001	0.0001	0.0001	0.251081	0.0542214	0.162467	0.0001	0.000854941	-10.1919	down
ko00480	Glutathione metabolism	0.00476557	MSTRG.25845	ASIM_0001567501	K00432	EC:1.11.1.9	unnamed protein product [Anisakis simplex]	0.632867	2.24844	4.47864	3.67469	0.95561	0.442671	0.0001	0.0001	7.89045	2.98011	up
ko00480	Glutathione metabolism	0.00476557	MSTRG.25885	ASIM_0001568901	K11140	EC:3.4.11.2	unnamed protein product [Anisakis simplex]	28.2185	4.83634	2.94133	9.22143	0.0001	0.253141	0.0001	0.0001	178.415	7.47909	up
ko00480	Glutathione metabolism	0.00476557	MSTRG.27797	ASIM_0001681801	K04097	EC:5.3.99.2;EC:2.5.1.18	unnamed protein product, partial [Anisakis simplex]	1.35103	3.7796	1.3724	3.97363	52.7618	46.3479	38.4132	35.3474	0.0606041	-4.04444	down
ko00480	Glutathione metabolism	0.00476557	MSTRG.28271	ASIM_0001711301	K18592	EC:2.3.2.2;EC:3.4.19.13	unnamed protein product [Toxocara canis]	4.98291	4.7109	0.0001	7.34138	34.427	43.1273	16.4471	31.2084	0.136054	-2.87775	down
ko00480	Glutathione metabolism	0.00476557	MSTRG.28671	ASIM_0001734001	K00797	EC:2.5.1.16	unnamed protein product [Anisakis simplex]	23.7041	24.7216	39.1969	34.2168	314.053	220.845	138.965	112.567	0.154927	-2.69034	down
ko00480	Glutathione metabolism	0.00476557	MSTRG.29848	ASIM_0001801201	K00799	EC:2.5.1.18	unnamed protein product [Anisakis simplex]	55.9895	45.8851	44.8534	79.3734	390.43	278.917	148.318	170.24	0.22887	-2.1274	down
ko00480	Glutathione metabolism	0.00476557	MSTRG.30315	ASIM_0001828901	K00799	EC:2.5.1.18	unnamed protein product [Anisakis simplex]	166.262	91.947	79.1529	129.186	336.334	297.001	252.178	190.021	0.433783	-1.20496	down
ko00480	Glutathione metabolism	0.00476557	MSTRG.30604	ASIM_0001845801	K10807	EC:1.17.4.1	unnamed protein product [Anisakis simplex]	0.906672	0.398508	3.28245	2.39024	9.33768	11.5724	13.8754	14.3361	0.142053	-2.8155	down
ko00480	Glutathione metabolism	0.00476557	MSTRG.31599	ASIM_0001905901	K01255	EC:3.4.11.1	unnamed protein product [Anisakis simplex]	0.512354	1.4322	0.843638	0.607881	57.5994	18.8378	13.9926	19.6703	0.0308453	-5.0188	down
ko00480	Glutathione metabolism	0.00476557	MSTRG.31698	ASIM_0001911601	K10807	EC:1.17.4.1	unnamed protein product [Anisakis simplex]	1.91017	4.42416	3.451	8.63727	13.7518	9.19558	9.36289	10.2598	0.43276	-1.20836	down
ko00480	Glutathione metabolism	0.00476557	MSTRG.32201	ASIM_0001943701	K18592	EC:2.3.2.2;EC:3.4.19.13	unnamed protein product [Anisakis simplex]	5.06925	8.32265	6.86635	7.90043	41.4435	43.1364	11.8013	20.9712	0.23995	-2.0592	down
ko00480	Glutathione metabolism	0.00476557	MSTRG.32388	ASIM_0001955501	K11140	EC:3.4.11.2	unnamed protein product [Anisakis simplex]	15.1066	25.5537	16.8699	30.2748	54.0893	57.8397	36.3841	50.392	0.441886	-1.17825	down
ko00480	Glutathione metabolism	0.00476557	MSTRG.3238	ASIM_0000239001	K11140	EC:3.4.11.2	unnamed protein product [Anisakis simplex]	0.141338	0.406067	0.293475	0.0001	8.20449	12.3646	5.25901	11.3302	0.0226324	-5.46547	down
ko00480	Glutathione metabolism	0.00476557	MSTRG.32563	ASIM_0001967301	K04097	EC:5.3.99.2;EC:2.5.1.18	unnamed protein product [Anisakis simplex]	0.383451	0.617362	0.362014	0.660723	29.4857	24.0015	24.7732	14.6518	0.0217792	-5.52091	down
ko00480	Glutathione metabolism	0.00476557	MSTRG.33718	ASIM_0002038101	K18592	EC:2.3.2.2;EC:3.4.19.13	unnamed protein product [Anisakis simplex]	0.0001	1.35093	2.48611	1.39671	28.0903	39.7706	18.3362	17.7016	0.0503746	-4.31116	down
ko00480	Glutathione metabolism	0.00476557	MSTRG.34499	ASIM_0002082501	K01255	EC:3.4.11.1	unnamed protein product [Anisakis simplex]	3.88241	0.615042	2.40423	1.1986	82.4714	31.7974	15.7365	22.0358	0.0532769	-4.23035	down
ko00480	Glutathione metabolism	0.00476557	MSTRG.34829	ASIM_0002100101	K11140	EC:3.4.11.2	unnamed protein product [Anisakis simplex]	0.255987	0.0001	0.310924	0.604163	5.65084	7.8365	2.26236	4.13902	0.0588863	-4.08592	down
ko00480	Glutathione metabolism	0.00476557	MSTRG.3833	ASIM_0000282101	K00799	EC:2.5.1.18	unnamed protein product [Anisakis simplex]	36.5806	17.2805	16.1652	24.9651	804.143	1009.2	732.701	578.503	0.0304017	-5.03971	down
ko00480	Glutathione metabolism	0.00476557	MSTRG.4665	ASIM_0000336801	K11140	EC:3.4.11.2	unnamed protein product [Anisakis simplex]	9.51309	6.85794	16.7568	9.42467	37.0789	53.7852	26.5177	35.861	0.27768	-1.8485	down
ko00480	Glutathione metabolism	0.00476557	MSTRG.5136	ASIM_0000368901	K11140	EC:3.4.11.2	unnamed protein product [Anisakis simplex]	7.04953	4.54046	3.78825	12.2904	18.4029	20.0977	9.87504	14.8028	0.437945	-1.19118	down
ko00480	Glutathione metabolism	0.00476557	MSTRG.5442	ASIM_0000390401	K11140	EC:3.4.11.2	unnamed protein product, partial [Anisakis simplex]	7.00389	4.5791	3.19322	7.9169	9.43325	13.4575	7.05866	16.156	0.4922	-1.02268	down
ko00480	Glutathione metabolism	0.00476557	MSTRG.6334	ASIM_0000450701	K11140	EC:3.4.11.2	unnamed protein product [Anisakis simplex]	1.44501	1.27713	2.09342	2.64607	17.88	21.9679	14.3753	17.4561	0.104098	-3.26399	down
ko00480	Glutathione metabolism	0.00476557	MSTRG.633	ASIM_0000052601	K00799	EC:2.5.1.18	unnamed protein product, partial [Anisakis simplex]	0.0001	0.0001	0.0001	0.0001	2.03216	1.50037	0.0001	0.817864	9.19435e-05	-13.4089	down
ko00480	Glutathione metabolism	0.00476557	MSTRG.7113	ASIM_0000499301	K01255	EC:3.4.11.1	unnamed protein product [Anisakis simplex]	0.0001	0.0001	0.0001	0.0001	17.781	11.8252	4.63993	1.48788	1.11938e-05	-16.4469	down
ko00480	Glutathione metabolism	0.00476557	MSTRG.7624	ASIM_0000534101	K11140	EC:3.4.11.2	unnamed protein product [Anisakis simplex]	0.0001	0.0001	0.338184	0.0001	28.2452	32.1458	28.1176	26.1622	0.00295179	-8.40419	down
ko00480	Glutathione metabolism	0.00476557	MSTRG.9258	ASIM_0000635401	K00031	EC:1.1.1.42	unnamed protein product [Enterobius vermicularis]	5.7569	3.83474	4.07937	4.96591	1.52905	1.29111	0.329396	0.523562	5.07386	2.34308	up
ko00982	Drug metabolism - cytochrome P450	0.00533584	MSTRG.1842	ASIM_0000141701	K00157	EC:1.2.3.1	unnamed protein product [Anisakis simplex]	0.35546	0.699543	1.14717	0.926334	3.24425	3.69958	0.650537	3.05675	0.293726	-1.76746	down
ko00982	Drug metabolism - cytochrome P450	0.00533584	MSTRG.21282	ASIM_0001304301	K00485	EC:1.14.13.8	unnamed protein product [Anisakis simplex]	6.74509	7.56135	6.45234	5.79793	2.95755	2.19792	0.51987	2.1639	3.38767	1.76029	up
ko00982	Drug metabolism - cytochrome P450	0.00533584	MSTRG.22615	ASIM_0001389101	K00699	EC:2.4.1.17	unnamed protein product [Anisakis simplex]	1.77199	1.40445	1.38041	1.48892	5.30398	5.92176	2.46659	2.62284	0.370561	-1.43222	down
ko00982	Drug metabolism - cytochrome P450	0.00533584	MSTRG.22769	ASIM_0001398001	K00699	EC:2.4.1.17	unnamed protein product [Anisakis simplex]	22.2757	13.484	13.367	20.9124	11.1547	10.3465	4.92733	5.67358	2.18176	1.12549	up
ko00982	Drug metabolism - cytochrome P450	0.00533584	MSTRG.23092	ASIM_0001412901	K00699	EC:2.4.1.17	unnamed protein product [Anisakis simplex]	6.85944	5.29683	8.20389	11.215	30.7458	18.4814	20.7581	15.1433	0.370911	-1.43086	down
ko00982	Drug metabolism - cytochrome P450	0.00533584	MSTRG.23270	ASIM_0001422501	K00485	EC:1.14.13.8	unnamed protein product [Anisakis simplex]	0.229628	0.372094	0.353029	0.636097	1.38318	2.60639	1.13233	0.888133	0.264699	-1.91758	down
ko00982	Drug metabolism - cytochrome P450	0.00533584	MSTRG.27797	ASIM_0001681801	K04097	EC:5.3.99.2;EC:2.5.1.18	unnamed protein product, partial [Anisakis simplex]	1.35103	3.7796	1.3724	3.97363	52.7618	46.3479	38.4132	35.3474	0.0606041	-4.04444	down
ko00982	Drug metabolism - cytochrome P450	0.00533584	MSTRG.29141	ASIM_0001761101	K00699	EC:2.4.1.17	unnamed protein product [Anisakis simplex]	35.6093	26.5836	27.1188	34.4476	89.3166	74.101	44.0176	58.3222	0.465686	-1.10257	down
ko00982	Drug metabolism - cytochrome P450	0.00533584	MSTRG.29360	ASIM_0001772901	K00485	EC:1.14.13.8	unnamed protein product [Anisakis simplex]	1.55511	4.04015	0.0001	2.25545	0.0001	0.0001	0.0001	0.352564	22.2488	4.47566	up
ko00982	Drug metabolism - cytochrome P450	0.00533584	MSTRG.29671	ASIM_0001791301	K00699	EC:2.4.1.17	unnamed protein product [Anisakis simplex]	17.2158	17.054	35.3219	20.1738	102.232	111.31	81.3838	72.8479	0.244078	-2.03459	down
ko00982	Drug metabolism - cytochrome P450	0.00533584	MSTRG.29848	ASIM_0001801201	K00799	EC:2.5.1.18	unnamed protein product [Anisakis simplex]	55.9895	45.8851	44.8534	79.3734	390.43	278.917	148.318	170.24	0.22887	-2.1274	down
ko00982	Drug metabolism - cytochrome P450	0.00533584	MSTRG.30315	ASIM_0001828901	K00799	EC:2.5.1.18	unnamed protein product [Anisakis simplex]	166.262	91.947	79.1529	129.186	336.334	297.001	252.178	190.021	0.433783	-1.20496	down
ko00982	Drug metabolism - cytochrome P450	0.00533584	MSTRG.31592	ASIM_0001905301	K00485	EC:1.14.13.8	unnamed protein product [Anisakis simplex]	4.24922	5.5199	4.96718	5.33729	0.71157	1.07272	0.0001	0.0001	11.2489	3.49171	up
ko00982	Drug metabolism - cytochrome P450	0.00533584	MSTRG.32563	ASIM_0001967301	K04097	EC:5.3.99.2;EC:2.5.1.18	unnamed protein product [Anisakis simplex]	0.383451	0.617362	0.362014	0.660723	29.4857	24.0015	24.7732	14.6518	0.0217792	-5.52091	down
ko00982	Drug metabolism - cytochrome P450	0.00533584	MSTRG.3540	ASIM_0000260401	K00699	EC:2.4.1.17	unnamed protein product [Anisakis simplex]	0.274795	0.203438	0.0001	0.0001	7.98025	4.16417	2.77589	3.51547	0.0259514	-5.26805	down
ko00982	Drug metabolism - cytochrome P450	0.00533584	MSTRG.3833	ASIM_0000282101	K00799	EC:2.5.1.18	unnamed protein product [Anisakis simplex]	36.5806	17.2805	16.1652	24.9651	804.143	1009.2	732.701	578.503	0.0304017	-5.03971	down
ko00982	Drug metabolism - cytochrome P450	0.00533584	MSTRG.4122	ASIM_0000299201	K00121	EC:1.1.1.284;EC:1.1.1.1	unnamed protein product [Anisakis simplex]	19.9528	6.27936	5.71068	15.6955	61.8608	90.3556	73.6593	73.3299	0.159216	-2.65094	down
ko00982	Drug metabolism - cytochrome P450	0.00533584	MSTRG.4199	ASIM_0000304701	K00121	EC:1.1.1.284;EC:1.1.1.1	unnamed protein product [Anisakis simplex]	87.0867	50.5585	43.5666	43.6074	353.459	409.037	236.764	202.306	0.187105	-2.41808	down
ko00982	Drug metabolism - cytochrome P450	0.00533584	MSTRG.6126	ASIM_0000435101	K00699	EC:2.4.1.17	unnamed protein product, partial [Anisakis simplex]	17.9178	9.50604	19.2341	16.2	85.8992	58.5755	37.1007	52.5185	0.268516	-1.89692	down
ko00982	Drug metabolism - cytochrome P450	0.00533584	MSTRG.633	ASIM_0000052601	K00799	EC:2.5.1.18	unnamed protein product, partial [Anisakis simplex]	0.0001	0.0001	0.0001	0.0001	2.03216	1.50037	0.0001	0.817864	9.19435e-05	-13.4089	down
ko00982	Drug metabolism - cytochrome P450	0.00533584	MSTRG.8090	ASIM_0000564201	K00485	EC:1.14.13.8	unnamed protein product [Anisakis simplex]	7.75512	6.41773	9.87399	8.44753	3.92598	2.89891	1.75214	2.08829	3.04673	1.60726	up
ko00982	Drug metabolism - cytochrome P450	0.00533584	MSTRG.8940	ASIM_0000615301	K00699	EC:2.4.1.17	unnamed protein product [Anisakis simplex]	0.0001	0.0001	0.316763	0.0001	1.47757	1.50634	0.824122	0.62821	0.0714713	-3.80649	down
ko00400	Phenylalanine, tyrosine and tryptophan biosynthesis	0.0101626	MSTRG.1115	ASIM_0000088601	K14454	EC:2.6.1.1	unnamed protein product [Anisakis simplex]	64.7938	55.1419	72.0743	62.0479	422.971	515.483	383.646	293.479	0.157255	-2.66882	down
ko00400	Phenylalanine, tyrosine and tryptophan biosynthesis	0.0101626	MSTRG.1131	ASIM_0000090001	K14454	EC:2.6.1.1	unnamed protein product [Anisakis simplex]	22.5704	18.8518	15.1605	24.4871	133.661	133.884	83.6121	71.6836	0.191726	-2.38288	down
ko00400	Phenylalanine, tyrosine and tryptophan biosynthesis	0.0101626	MSTRG.134	ASIM_0000016801	K00500	EC:1.14.16.1	unnamed protein product [Anisakis simplex]	2.28247	3.34843	2.75912	5.14373	12.4782	8.17219	9.02951	8.75097	0.352158	-1.5057	down
ko00400	Phenylalanine, tyrosine and tryptophan biosynthesis	0.0101626	MSTRG.14508	ASIM_0000913801	K14454	EC:2.6.1.1	unnamed protein product [Anisakis simplex]	1.83118	1.75925	0.863855	2.17164	10.4111	13.5741	9.17298	7.46983	0.163088	-2.61628	down
ko00400	Phenylalanine, tyrosine and tryptophan biosynthesis	0.0101626	MSTRG.16241	ASIM_0000992801	K14454	EC:2.6.1.1	unnamed protein product, partial [Anisakis simplex]	7.56257	7.13817	5.66805	9.56053	51.8202	58.6003	38.9245	33.3701	0.163803	-2.60997	down
ko00400	Phenylalanine, tyrosine and tryptophan biosynthesis	0.0101626	MSTRG.17081	ASIM_0001055301	K14455	EC:2.6.1.1	unnamed protein product [Anisakis simplex]	1.63818	1.11337	4.19195	0.0001	0.778201	0.0001	0.0001	0.0001	8.9192	3.15691	up
ko00400	Phenylalanine, tyrosine and tryptophan biosynthesis	0.0101626	MSTRG.19291	ASIM_0001191301	K14455	EC:2.6.1.1	unnamed protein product [Anisakis simplex]	1.33716	1.84383	1.72429	1.69568	4.84659	4.78742	2.85168	2.62939	0.436713	-1.19524	down
ko00980	Metabolism of xenobiotics by cytochrome P450	0.0120081	MSTRG.22615	ASIM_0001389101	K00699	EC:2.4.1.17	unnamed protein product [Anisakis simplex]	1.77199	1.40445	1.38041	1.48892	5.30398	5.92176	2.46659	2.62284	0.370561	-1.43222	down
ko00980	Metabolism of xenobiotics by cytochrome P450	0.0120081	MSTRG.22769	ASIM_0001398001	K00699	EC:2.4.1.17	unnamed protein product [Anisakis simplex]	22.2757	13.484	13.367	20.9124	11.1547	10.3465	4.92733	5.67358	2.18176	1.12549	up
ko00980	Metabolism of xenobiotics by cytochrome P450	0.0120081	MSTRG.23092	ASIM_0001412901	K00699	EC:2.4.1.17	unnamed protein product [Anisakis simplex]	6.85944	5.29683	8.20389	11.215	30.7458	18.4814	20.7581	15.1433	0.370911	-1.43086	down
ko00980	Metabolism of xenobiotics by cytochrome P450	0.0120081	MSTRG.27797	ASIM_0001681801	K04097	EC:5.3.99.2;EC:2.5.1.18	unnamed protein product, partial [Anisakis simplex]	1.35103	3.7796	1.3724	3.97363	52.7618	46.3479	38.4132	35.3474	0.0606041	-4.04444	down
ko00980	Metabolism of xenobiotics by cytochrome P450	0.0120081	MSTRG.29141	ASIM_0001761101	K00699	EC:2.4.1.17	unnamed protein product [Anisakis simplex]	35.6093	26.5836	27.1188	34.4476	89.3166	74.101	44.0176	58.3222	0.465686	-1.10257	down
ko00980	Metabolism of xenobiotics by cytochrome P450	0.0120081	MSTRG.29671	ASIM_0001791301	K00699	EC:2.4.1.17	unnamed protein product [Anisakis simplex]	17.2158	17.054	35.3219	20.1738	102.232	111.31	81.3838	72.8479	0.244078	-2.03459	down
ko00980	Metabolism of xenobiotics by cytochrome P450	0.0120081	MSTRG.29848	ASIM_0001801201	K00799	EC:2.5.1.18	unnamed protein product [Anisakis simplex]	55.9895	45.8851	44.8534	79.3734	390.43	278.917	148.318	170.24	0.22887	-2.1274	down
ko00980	Metabolism of xenobiotics by cytochrome P450	0.0120081	MSTRG.30315	ASIM_0001828901	K00799	EC:2.5.1.18	unnamed protein product [Anisakis simplex]	166.262	91.947	79.1529	129.186	336.334	297.001	252.178	190.021	0.433783	-1.20496	down
ko00980	Metabolism of xenobiotics by cytochrome P450	0.0120081	MSTRG.30552	ASIM_0001842401	K00079	EC:1.1.1.184;EC:1.1.1.189	unnamed protein product [Anisakis simplex]	6.63453	7.4063	14.9628	18.1017	78.6508	79.418	66.2559	60.1937	0.165562	-2.59456	down
ko00980	Metabolism of xenobiotics by cytochrome P450	0.0120081	MSTRG.32563	ASIM_0001967301	K04097	EC:5.3.99.2;EC:2.5.1.18	unnamed protein product [Anisakis simplex]	0.383451	0.617362	0.362014	0.660723	29.4857	24.0015	24.7732	14.6518	0.0217792	-5.52091	down
ko00980	Metabolism of xenobiotics by cytochrome P450	0.0120081	MSTRG.3540	ASIM_0000260401	K00699	EC:2.4.1.17	unnamed protein product [Anisakis simplex]	0.274795	0.203438	0.0001	0.0001	7.98025	4.16417	2.77589	3.51547	0.0259514	-5.26805	down
ko00980	Metabolism of xenobiotics by cytochrome P450	0.0120081	MSTRG.3833	ASIM_0000282101	K00799	EC:2.5.1.18	unnamed protein product [Anisakis simplex]	36.5806	17.2805	16.1652	24.9651	804.143	1009.2	732.701	578.503	0.0304017	-5.03971	down
ko00980	Metabolism of xenobiotics by cytochrome P450	0.0120081	MSTRG.4122	ASIM_0000299201	K00121	EC:1.1.1.284;EC:1.1.1.1	unnamed protein product [Anisakis simplex]	19.9528	6.27936	5.71068	15.6955	61.8608	90.3556	73.6593	73.3299	0.159216	-2.65094	down
ko00980	Metabolism of xenobiotics by cytochrome P450	0.0120081	MSTRG.4199	ASIM_0000304701	K00121	EC:1.1.1.284;EC:1.1.1.1	unnamed protein product [Anisakis simplex]	87.0867	50.5585	43.5666	43.6074	353.459	409.037	236.764	202.306	0.187105	-2.41808	down
ko00980	Metabolism of xenobiotics by cytochrome P450	0.0120081	MSTRG.6126	ASIM_0000435101	K00699	EC:2.4.1.17	unnamed protein product, partial [Anisakis simplex]	17.9178	9.50604	19.2341	16.2	85.8992	58.5755	37.1007	52.5185	0.268516	-1.89692	down
ko00980	Metabolism of xenobiotics by cytochrome P450	0.0120081	MSTRG.633	ASIM_0000052601	K00799	EC:2.5.1.18	unnamed protein product, partial [Anisakis simplex]	0.0001	0.0001	0.0001	0.0001	2.03216	1.50037	0.0001	0.817864	9.19435e-05	-13.4089	down
ko00980	Metabolism of xenobiotics by cytochrome P450	0.0120081	MSTRG.6876	ASIM_0000485301	K00079	EC:1.1.1.184;EC:1.1.1.189	unnamed protein product [Anisakis simplex]	1.03911	0.0001	0.837187	2.44293	16.76	13.4949	5.30891	15.1478	0.0851745	-3.55344	down
ko00980	Metabolism of xenobiotics by cytochrome P450	0.0120081	MSTRG.8940	ASIM_0000615301	K00699	EC:2.4.1.17	unnamed protein product [Anisakis simplex]	0.0001	0.0001	0.316763	0.0001	1.47757	1.50634	0.824122	0.62821	0.0714713	-3.80649	down
ko00410	beta-Alanine metabolism	0.0129245	MSTRG.10504	ASIM_0000706101	K14085	EC:1.2.1.31;EC:1.2.1.8	unnamed protein product [Anisakis simplex]	3.7218	4.94132	5.82345	7.32264	3.29066	1.47958	1.36012	1.87161	2.72548	1.44651	up
ko00410	beta-Alanine metabolism	0.0129245	MSTRG.17630	ASIM_0001088601	K08660	EC:3.4.13.18	unnamed protein product [Anisakis simplex]	98.2851	90.6285	120.751	134.961	1430.53	1583.3	825.988	1003.1	0.0918092	-3.44522	down
ko00410	beta-Alanine metabolism	0.0129245	MSTRG.19604	ASIM_0001208001	K08660	EC:3.4.13.18	unnamed protein product [Anisakis simplex]	134.355	63.4135	67.7557	128.72	2260.61	2654.14	1521.99	1264.24	0.051194	-4.28788	down
ko00410	beta-Alanine metabolism	0.0129245	MSTRG.24906	ASIM_0001518201	K07511	EC:4.2.1.17	unnamed protein product [Anisakis simplex]	2.83532	2.48685	1.38088	3.11535	19.2541	14.5047	9.8895	10.3827	0.181718	-2.46023	down
ko00410	beta-Alanine metabolism	0.0129245	MSTRG.2491	ASIM_0000186701	K07511	EC:4.2.1.17	unnamed protein product [Anisakis simplex]	3.7846	2.73617	1.55357	1.33667	39.748	12.589	5.7147	11.8788	0.134577	-2.8935	down
ko00410	beta-Alanine metabolism	0.0129245	MSTRG.25021	ASIM_0001524701	K00128	EC:1.2.1.3	unnamed protein product [Anisakis simplex]	93.2936	100.088	99.1483	128.467	44.8059	49.7643	24.0977	27.5596	2.87905	1.52559	up
ko00410	beta-Alanine metabolism	0.0129245	MSTRG.26054	ASIM_0001580201	K00128	EC:1.2.1.3	unnamed protein product [Anisakis simplex]	8.13748	4.0235	4.5335	6.44867	1.26252	0.747555	0.671135	0.643343	6.96129	2.79935	up
ko00410	beta-Alanine metabolism	0.0129245	MSTRG.26407	ASIM_0001599701	K07511	EC:4.2.1.17	unnamed protein product [Anisakis simplex]	2.47985	0.922342	0.423232	0.873356	8.28454	14.3136	3.63796	3.31368	0.159012	-2.65279	down
ko00410	beta-Alanine metabolism	0.0129245	MSTRG.27671	ASIM_0001674601	K13524	EC:2.6.1.19;EC:2.6.1.22	unnamed protein product [Anisakis simplex]	8.78142	10.4176	8.94142	11.2077	39.0101	23.6652	12.8082	18.5819	0.418305	-1.25737	down
ko00410	beta-Alanine metabolism	0.0129245	MSTRG.28547	ASIM_0001727501	K00128	EC:1.2.1.3	unnamed protein product [Anisakis simplex]	17.1401	14.5861	15.9649	12.5114	72.5014	73.5378	42.5655	49.3487	0.253001	-1.98279	down
ko00410	beta-Alanine metabolism	0.0129245	MSTRG.28671	ASIM_0001734001	K00797	EC:2.5.1.16	unnamed protein product [Anisakis simplex]	23.7041	24.7216	39.1969	34.2168	314.053	220.845	138.965	112.567	0.154927	-2.69034	down
ko00410	beta-Alanine metabolism	0.0129245	MSTRG.29096	ASIM_0001758901	K08660	EC:3.4.13.18	unnamed protein product [Anisakis simplex]	13.7563	6.83053	11.8863	10.9134	652.001	596.71	395.263	409.759	0.0211257	-5.56486	down
ko00410	beta-Alanine metabolism	0.0129245	MSTRG.29522	ASIM_0001782901	K00128	EC:1.2.1.3	unnamed protein product [Anisakis simplex]	8.36879	4.29627	4.44401	3.23341	26.6645	31.6358	12.7747	10.35	0.249831	-2.00097	down
ko00410	beta-Alanine metabolism	0.0129245	MSTRG.29602	ASIM_0001787501	K00207	EC:1.3.1.2	unnamed protein product [Anisakis simplex]	2.14987	0.0001	0.0001	0.0001	90.837	46.0934	30.993	56.1627	0.00959529	-6.70346	down
ko00410	beta-Alanine metabolism	0.0129245	MSTRG.33021	ASIM_0001994601	K00149	EC:1.2.1.47;EC:1.2.1.3	unnamed protein product [Anisakis simplex]	0.963617	1.19503	1.25968	1.28386	6.05097	7.28009	4.99069	4.4076	0.206878	-2.27315	down
ko00410	beta-Alanine metabolism	0.0129245	MSTRG.33113	ASIM_0002001101	K00207	EC:1.3.1.2	unnamed protein product [Anisakis simplex]	0.0001	0.0001	0.0001	0.608493	56.5223	36.4373	25.472	34.4574	0.00398192	-7.97232	down
ko00410	beta-Alanine metabolism	0.0129245	MSTRG.33464	ASIM_0002023801	K00149	EC:1.2.1.47;EC:1.2.1.3	unnamed protein product [Anisakis simplex]	0.633232	0.377645	1.09391	1.22855	10.4481	10.8447	4.35267	7.75306	0.0998049	-3.32474	down
ko00410	beta-Alanine metabolism	0.0129245	MSTRG.34556	ASIM_0002085201	K00149	EC:1.2.1.47;EC:1.2.1.3	unnamed protein product [Anisakis simplex]	1.34366	1.48646	1.33917	2.03548	12.1833	11.2691	5.83565	8.73434	0.163187	-2.6154	down
ko00410	beta-Alanine metabolism	0.0129245	MSTRG.34938	ASIM_0002104701	K07515	EC:4.2.1.17;EC:1.1.1.211	unnamed protein product [Anisakis simplex]	1.45058	1.74988	3.12276	1.44503	20.3455	13.9824	3.52358	5.28375	0.18009	-2.47321	down
ko00410	beta-Alanine metabolism	0.0129245	MSTRG.35862	ASIM_0002154501	K00207	EC:1.3.1.2	unnamed protein product [Anisakis simplex]	0.0001	0.0001	0.0001	0.0001	5.18753	1.90775	1.63374	1.23922	4.01275e-05	-14.6051	down
ko00410	beta-Alanine metabolism	0.0129245	MSTRG.4810	ASIM_0000346501	K07515	EC:4.2.1.17;EC:1.1.1.211	unnamed protein product [Anisakis simplex]	0.928651	0.0001	0.0001	1.20272	3.63888	4.55099	2.38023	2.9109	0.158116	-2.66094	down
ko00410	beta-Alanine metabolism	0.0129245	MSTRG.6212	ASIM_0000441701	K07515	EC:4.2.1.17;EC:1.1.1.211	unnamed protein product [Anisakis simplex]	4.84774	1.84445	2.54168	5.31076	23.0489	25.2161	8.7377	14.7131	0.202809	-2.3018	down
ko00410	beta-Alanine metabolism	0.0129245	MSTRG.7767	ASIM_0000544101	K00128	EC:1.2.1.3	unnamed protein product [Anisakis simplex]	0.0001	0.0001	0.539013	0.0001	2.87673	5.48564	0.0001	1.91292	0.0524859	-4.25193	down
ko00410	beta-Alanine metabolism	0.0129245	MSTRG.77	ASIM_0000014001	K01464	EC:3.5.2.2	unnamed protein product [Anisakis simplex]	11.4167	21.4332	13.3437	14.188	34.0227	36.0217	59.7605	24.6874	0.390839	-1.35535	down
ko00410	beta-Alanine metabolism	0.0129245	MSTRG.8347	ASIM_0000579701	K07515	EC:4.2.1.17;EC:1.1.1.211	unnamed protein product [Anisakis simplex]	0.0001	0.893667	0.0001	0.0001	3.16273	3.49861	3.12322	0.734764	0.0849833	-3.55668	down
ko00520	Amino sugar and nucleotide sugar metabolism	0.0174615	MSTRG.11475	ASIM_0000760201	K15779	EC:5.4.2.2;EC:5.4.2.7	Phosphoglucomutase-2 [Anisakis simplex]	11.5441	8.72114	8.11407	10.3126	92.3196	115.425	44.1134	81.7571	0.115978	-3.10808	down
ko00520	Amino sugar and nucleotide sugar metabolism	0.0174615	MSTRG.1492	ASIM_0000117901	K17497	EC:5.4.2.8	unnamed protein product [Anisakis simplex]	0.0475334	0.0001	0.0206825	0.0001	0.107074	0.0945833	0.12212	0.0507508	0.182672	-2.45267	down
ko00520	Amino sugar and nucleotide sugar metabolism	0.0174615	MSTRG.15438	ASIM_0000955701	K01810	EC:5.3.1.9	unnamed protein product [Anisakis simplex]	0.0622813	0.0349225	0.0549929	0.0330677	0.655731	0.598614	0.366195	0.748471	0.0782033	-3.67663	down
ko00520	Amino sugar and nucleotide sugar metabolism	0.0174615	MSTRG.1565	ASIM_0000123901	K17497	EC:5.4.2.8	unnamed protein product [Anisakis simplex]	0.0902055	0.0001	0.134589	0.0001	0.822061	0.523104	0.626839	0.494527	0.0912189	-3.45452	down
ko00520	Amino sugar and nucleotide sugar metabolism	0.0174615	MSTRG.16847	ASIM_0001024001	K00972	EC:2.7.7.23;EC:2.7.7.83	unnamed protein product [Anisakis simplex]	0.140624	0.269706	0.897109	0.0001	2.36699	2.54989	1.17916	1.04712	0.183047	-2.44971	down
ko00520	Amino sugar and nucleotide sugar metabolism	0.0174615	MSTRG.17030	ASIM_0001034701	K01784	EC:5.1.3.2	unnamed protein product [Anisakis simplex]	13.2119	15.8315	15.2105	14.8692	68.2089	65.9211	55.5284	45.972	0.250915	-1.99473	down
ko00520	Amino sugar and nucleotide sugar metabolism	0.0174615	MSTRG.18239	ASIM_0001122901	K00844	EC:2.7.1.1	unnamed protein product [Anisakis simplex]	0.823713	7.64843	10.202	5.98684	22.4935	16.9169	15.3491	8.6566	0.388876	-1.36262	down
ko00520	Amino sugar and nucleotide sugar metabolism	0.0174615	MSTRG.20223	ASIM_0001247301	K00820	EC:2.6.1.16	unnamed protein product [Anisakis simplex]	2.25799	7.31917	7.70677	5.10272	14.3346	15.6487	12.7246	7.53281	0.445588	-1.16622	down
ko00520	Amino sugar and nucleotide sugar metabolism	0.0174615	MSTRG.21540	ASIM_0001320601	K00844	EC:2.7.1.1	unnamed protein product [Anisakis simplex]	331.66	271.397	340.024	304.603	1560.64	1732.24	975.634	1066.18	0.233881	-2.09615	down
ko00520	Amino sugar and nucleotide sugar metabolism	0.0174615	MSTRG.22028	ASIM_0001352601	K01443	EC:3.5.1.25	unnamed protein product, partial [Anisakis simplex]	0.0001	0.0498775	0.0469146	0.106796	0.826368	0.46324	0.483156	0.455537	0.0914095	-3.45151	down
ko00520	Amino sugar and nucleotide sugar metabolism	0.0174615	MSTRG.23188	ASIM_0001418301	K12373	EC:3.2.1.52	unnamed protein product [Anisakis simplex]	4.56956	6.30987	11.6498	5.86747	46.7578	62.852	34.1352	29.6097	0.163807	-2.60993	down
ko00520	Amino sugar and nucleotide sugar metabolism	0.0174615	MSTRG.23391	ASIM_0001431401	K01183	EC:3.2.1.14	unnamed protein product [Anisakis simplex]	0.0001	0.0001	1.06025	2.33376	13.2391	4.27502	4.24242	11.5075	0.102038	-3.29282	down
ko00520	Amino sugar and nucleotide sugar metabolism	0.0174615	MSTRG.25492	ASIM_0001549501	K00698	EC:2.4.1.16	unnamed protein product [Anisakis simplex]	0.0001	0.0001	0.0001	0.0001	0.180812	0.834444	0.284087	0.0001	0.000307824	-11.6656	down
ko00520	Amino sugar and nucleotide sugar metabolism	0.0174615	MSTRG.27327	ASIM_0001653301	K20547	EC:3.2.1.14	unnamed protein product [Anisakis simplex]	128.079	46.5356	47.5146	48.7808	0.0001	0.0001	0.0001	0.536531	504.647	8.97913	up
ko00520	Amino sugar and nucleotide sugar metabolism	0.0174615	MSTRG.27439	ASIM_0001660701	K01809	EC:5.3.1.8	unnamed protein product [Anisakis simplex]	0.161914	0.961854	0.616175	0.135712	1.98622	4.27979	1.16512	2.09277	0.196942	-2.34416	down
ko00520	Amino sugar and nucleotide sugar metabolism	0.0174615	MSTRG.27746	ASIM_0001678801	K02377	EC:1.1.1.271	unnamed protein product, partial [Anisakis simplex]	24.3166	25.1755	28.625	51.3641	73.9249	86.2415	77.0636	32.5834	0.479892	-1.05922	down
ko00520	Amino sugar and nucleotide sugar metabolism	0.0174615	MSTRG.29556	ASIM_0001784501	K01183	EC:3.2.1.14	unnamed protein product [Anisakis simplex]	0.0001	0.0001	0.0001	0.0001	7.88384	6.60583	4.08973	5.40854	1.6675e-05	-15.8719	down
ko00520	Amino sugar and nucleotide sugar metabolism	0.0174615	MSTRG.30028	ASIM_0001811801	K00963	EC:2.7.7.9	unnamed protein product [Anisakis simplex]	15.9364	2.76087	25.844	21.7958	89.8071	83.2716	50.5366	12.7007	0.280713	-1.83283	down
ko00520	Amino sugar and nucleotide sugar metabolism	0.0174615	MSTRG.31345	ASIM_0001890101	K01183	EC:3.2.1.14	unnamed protein product [Anisakis simplex]	0.0001	0.404496	0.0001	0.0001	3.69168	2.30186	0.541699	0.955947	0.0540363	-4.20993	down
ko00520	Amino sugar and nucleotide sugar metabolism	0.0174615	MSTRG.32101	ASIM_0001936701	K15779	EC:5.4.2.2;EC:5.4.2.7	Phosphoglucomutase-2 [Anisakis simplex]	34.266	42.7055	48.5319	60.0303	493.041	531.893	376.982	335.988	0.106757	-3.2276	down
ko00520	Amino sugar and nucleotide sugar metabolism	0.0174615	MSTRG.34926	ASIM_0002104301	K02564	EC:3.5.99.6	unnamed protein product [Anisakis simplex]	0.0001	0.195281	0.0001	0.0001	1.17221	1.95749	0.623988	0.899237	0.0420339	-4.5723	down
ko00520	Amino sugar and nucleotide sugar metabolism	0.0174615	MSTRG.35717	ASIM_0002147601	K01836	EC:5.4.2.3	unnamed protein product, partial [Anisakis simplex]	0.894626	1.25832	1.13706	1.18668	4.26622	4.76097	2.88212	2.43117	0.312171	-1.67959	down
ko00520	Amino sugar and nucleotide sugar metabolism	0.0174615	MSTRG.3959	ASIM_0000289201	K17497	EC:5.4.2.8	unnamed protein product [Anisakis simplex]	0.975706	1.49957	1.72081	1.79161	9.40097	8.83537	3.94242	3.02915	0.237532	-2.0738	down
ko00520	Amino sugar and nucleotide sugar metabolism	0.0174615	MSTRG.4087	ASIM_0000296701	K00963	EC:2.7.7.9	unnamed protein product, partial [Anisakis simplex]	15.2003	19.4383	24.129	30.855	229.95	237.914	133.044	189.826	0.113341	-3.14126	down
ko00520	Amino sugar and nucleotide sugar metabolism	0.0174615	MSTRG.4114	ASIM_0000298201	K00963	EC:2.7.7.9	UTP-glucose-1-phosphate uridylyltransferase [Anisakis simplex]	24.3414	23.655	43.7749	22.7204	267.631	259.263	160.713	203.799	0.12844	-2.96084	down
ko00520	Amino sugar and nucleotide sugar metabolism	0.0174615	MSTRG.42	ASIM_0000011501	K17497	EC:5.4.2.8	unnamed protein product [Anisakis simplex]	17.642	16.4769	21.4765	17.0439	14.1185	10.2709	5.32557	5.85279	2.04228	1.03018	up
ko00520	Amino sugar and nucleotide sugar metabolism	0.0174615	MSTRG.5804	ASIM_0000413601	K01836	EC:5.4.2.3	unnamed protein product [Anisakis simplex]	4.51175	2.98277	8.28448	2.8724	23.6185	23.7531	11.3469	14.144	0.255981	-1.96589	down
ko00520	Amino sugar and nucleotide sugar metabolism	0.0174615	MSTRG.701	ASIM_0000058001	K01810	EC:5.3.1.9	unnamed protein product [Anisakis simplex]	30.5832	22.2625	34.0622	32.3884	296.207	258.592	138.453	131.959	0.144565	-2.79021	down
ko00520	Amino sugar and nucleotide sugar metabolism	0.0174615	MSTRG.7611	ASIM_0000533501	K15779	EC:5.4.2.2;EC:5.4.2.7	unnamed protein product [Anisakis simplex]	15.914	10.8573	12.9275	19.7046	170.618	155.095	84.6997	112.25	0.113655	-3.13727	down
ko00520	Amino sugar and nucleotide sugar metabolism	0.0174615	MSTRG.807	ASIM_0000065301	K01810	EC:5.3.1.9	unnamed protein product [Anisakis simplex]	44.9754	52.0547	42.0092	46.6957	543.901	478.412	221.681	224.167	0.126509	-2.98269	down
ko00520	Amino sugar and nucleotide sugar metabolism	0.0174615	MSTRG.93	ASIM_0000014401	K01835	EC:5.4.2.2	phosphoglucomutase 1 [Anisakis simplex]	161.222	119.863	103.701	149.527	739.596	853.831	585.706	569.108	0.19442	-2.36275	down
ko02010	ABC transporters	0.0186317	MSTRG.10975	ASIM_0000733001	K05642	NA	unnamed protein product [Anisakis simplex]	0.503613	0.514447	0.0001	1.09163	3.77827	1.99526	0.840313	2.74291	0.225483	-2.14891	down
ko02010	ABC transporters	0.0186317	MSTRG.15349	ASIM_0000951101	K05662	NA	unnamed protein product [Anisakis simplex]	3.06449	1.59966	3.23014	2.44489	9.86106	9.40003	7.91629	8.12696	0.292859	-1.77172	down
ko02010	ABC transporters	0.0186317	MSTRG.17303	ASIM_0001068001	K05658	EC:3.6.3.44	unnamed protein product [Anisakis simplex]	2.3019	7.58476	9.56763	6.20948	302.29	235.815	131.978	162.831	0.030812	-5.02036	down
ko02010	ABC transporters	0.0186317	MSTRG.17586	ASIM_0001085701	K05656	NA	unnamed protein product [Anisakis simplex]	3.33116	2.70875	2.44924	3.52205	1.39052	1.04647	0.739185	1.0358	2.85168	1.51181	up
ko02010	ABC transporters	0.0186317	MSTRG.17961	ASIM_0001107301	K05665	NA	unnamed protein product [Anisakis simplex]	0.676017	1.95556	0.423112	1.38095	3.85686	3.33643	1.72676	1.83705	0.412345	-1.27808	down
ko02010	ABC transporters	0.0186317	MSTRG.17986	ASIM_0001109701	K05656	NA	unnamed protein product [Anisakis simplex]	13.2315	39.8839	31.8792	24.3931	302.624	287.509	136.151	193.284	0.118955	-3.07151	down
ko02010	ABC transporters	0.0186317	MSTRG.19827	ASIM_0001221801	K05658	EC:3.6.3.44	unnamed protein product [Anisakis simplex]	8.7839	13.7906	12.4474	14.2622	36.8143	37.3169	17.0807	26.2992	0.419399	-1.2536	down
ko02010	ABC transporters	0.0186317	MSTRG.19895	ASIM_0001225901	K05656	NA	unnamed protein product [Anisakis simplex]	7.72544	6.04025	5.91837	6.81384	82.3619	100.461	45.9066	68.1429	0.089257	-3.48589	down
ko02010	ABC transporters	0.0186317	MSTRG.2202	ASIM_0000165901	K05659	EC:3.6.3.44	unnamed protein product, partial [Anisakis simplex]	0.0001	0.0001	0.0001	0.0001	21.0445	13.4456	14.1067	14.9231	6.29724e-06	-17.2768	down
ko02010	ABC transporters	0.0186317	MSTRG.22256	ASIM_0001367001	K05683	NA	unnamed protein product [Anisakis simplex]	0.0001	0.0001	0.0001	0.0001	0.0001	11.1749	0.0001	3.97723	2.63985e-05	-15.2092	down
ko02010	ABC transporters	0.0186317	MSTRG.28762	ASIM_0001739201	K05643	NA	unnamed protein product [Anisakis simplex]	0.484287	1.89346	2.8495	0.471882	65.8139	97.2314	43.5968	51.3999	0.0220861	-5.50072	down
ko02010	ABC transporters	0.0186317	MSTRG.2912	ASIM_0000215301	K05655	NA	unnamed protein product [Anisakis simplex]	0.655137	0.786671	0.33524	0.931799	3.11486	3.53118	0.501942	2.32418	0.28598	-1.80601	down
ko02010	ABC transporters	0.0186317	MSTRG.29454	ASIM_0001778901	K05658	EC:3.6.3.44	unnamed protein product [Anisakis simplex]	0.0001	0.0001	0.0001	0.0001	60.7457	36.8075	49.3836	47.6299	2.05585e-06	-18.8918	down
ko02010	ABC transporters	0.0186317	MSTRG.31201	ASIM_0001880401	K05658	EC:3.6.3.44	unnamed protein product [Anisakis simplex]	0.0001	0.681966	0.0001	0.0001	16.8121	20.1766	14.0726	11.2996	0.0109406	-6.51416	down
ko02010	ABC transporters	0.0186317	MSTRG.31371	ASIM_0001892501	K05668	NA	unnamed protein product [Anisakis simplex]	100.369	78.1923	78.7267	97.0775	54.5203	47.0863	20.8114	22.6883	2.44211	1.28813	up
ko02010	ABC transporters	0.0186317	MSTRG.31876	ASIM_0001923201	K05678	NA	unnamed protein product [Anisakis simplex]	6.21985	4.6424	5.37666	12.5393	28.8976	21.71	9.13516	13.5756	0.392511	-1.3492	down
ko02010	ABC transporters	0.0186317	MSTRG.32207	ASIM_0001944101	K05658	EC:3.6.3.44	unnamed protein product [Anisakis simplex]	1.13384	2.17702	3.72926	0.496989	0.713336	1.0782	0.0001	0.0001	4.2066	2.07265	up
ko02010	ABC transporters	0.0186317	MSTRG.32377	ASIM_0001955101	K05643	NA	unnamed protein product [Anisakis simplex]	0.0001	0.794236	0.0001	0.0001	11.5387	5.33934	7.04992	5.98652	0.0265603	-5.23459	down
ko02010	ABC transporters	0.0186317	MSTRG.33362	ASIM_0002018501	K05658	EC:3.6.3.44	unnamed protein product, partial [Anisakis simplex]	0.0001	0.0001	0.0001	0.0001	9.5566	10.6319	8.15803	8.59164	1.08289e-05	-16.4948	down
ko02010	ABC transporters	0.0186317	MSTRG.33391	ASIM_0002020101	K05643	NA	unnamed protein product [Anisakis simplex]	0.0001	1.28029	0.852893	1.83782	9.20806	13.109	5.2769	7.04325	0.114648	-3.12471	down
ko02010	ABC transporters	0.0186317	MSTRG.33792	ASIM_0002042701	K05641	NA	unnamed protein product [Anisakis simplex]	0.0001	0.0001	0.0001	0.0001	1.04559	0.137855	0.84612	0.0001	0.000197077	-12.309	down
ko02010	ABC transporters	0.0186317	MSTRG.35247	ASIM_0002122901	K05662	NA	unnamed protein product, partial [Anisakis simplex]	16.5897	11.7559	16.423	11.1619	49.3834	45.4706	28.6185	31.9562	0.359847	-1.47455	down
ko02010	ABC transporters	0.0186317	MSTRG.35708	ASIM_0002147001	K05662	NA	unnamed protein product [Anisakis simplex]	6.24548	5.34867	6.43472	6.35809	20.0087	20.7325	13.8815	21.8035	0.319092	-1.64795	down
ko02010	ABC transporters	0.0186317	MSTRG.3788	ASIM_0000278301	K05668	NA	unnamed protein product [Anisakis simplex]	33.5318	44.047	39.5347	26.3946	25.0907	16.3587	4.51217	5.87914	2.76825	1.46898	up
ko02010	ABC transporters	0.0186317	MSTRG.4221	ASIM_0000306501	K05668	NA	unnamed protein product [Anisakis simplex]	25.3417	10.6143	19.8722	17.2101	10.9188	11.878	7.14926	5.15825	2.08061	1.05701	up
ko02010	ABC transporters	0.0186317	MSTRG.5386	ASIM_0000386301	K05643	NA	unnamed protein product [Anisakis simplex]	0.761953	0.52302	1.42744	1.25508	3.78385	5.75678	5.21872	4.60266	0.204911	-2.28693	down
ko02010	ABC transporters	0.0186317	MSTRG.5832	ASIM_0000416001	K05658	EC:3.6.3.44	unnamed protein product [Anisakis simplex]	0.0001	0.0001	0.0001	0.0001	9.47333	12.6126	8.15815	14.1854	9.00302e-06	-16.7612	down
ko02010	ABC transporters	0.0186317	MSTRG.6955	ASIM_0000489701	K05678	NA	unnamed protein product [Anisakis simplex]	1.16707	4.72695	4.65661	5.17368	59.7453	37.0299	30.5084	41.171	0.0933445	-3.42129	down
ko02010	ABC transporters	0.0186317	MSTRG.7257	ASIM_0000509301	K05668	NA	unnamed protein product [Anisakis simplex]	6.39293	2.30006	3.57599	7.92794	2.56641	1.71498	0.0001	1.76662	3.33938	1.73958	up
ko02010	ABC transporters	0.0186317	MSTRG.734	ASIM_0000060501	K05668	NA	unnamed protein product [Anisakis simplex]	42.8301	34.5065	33.8189	31.9622	23.3268	17.5867	9.19272	11.4567	2.32474	1.21707	up
ko02010	ABC transporters	0.0186317	MSTRG.7845	ASIM_0000547701	K05668	NA	unnamed protein product [Anisakis simplex]	15.761	10.8224	13.794	13.7725	8.33367	7.30843	3.6328	1.5326	2.60242	1.37986	up
ko02010	ABC transporters	0.0186317	MSTRG.9026	ASIM_0000621001	K05643	NA	unnamed protein product [Anisakis simplex]	0.0001	0.262566	0.0001	0.0001	1.01379	1.82155	1.17904	1.42457	0.0483302	-4.37093	down
ko02010	ABC transporters	0.0186317	MSTRG.9410	ASIM_0000644001	K05643	NA	unnamed protein product [Anisakis simplex]	0.0001	0.0001	0.0001	0.0001	3.43545	1.3794	3.13962	4.72512	3.15468e-05	-14.9521	down
ko00770	Pantothenate and CoA biosynthesis	0.0194394	MSTRG.12435	ASIM_0000812801	K00826	EC:2.6.1.42	unnamed protein product [Anisakis simplex]	0.338371	0.0001	0.0001	0.590133	14.572	17.0402	6.68038	11.0674	0.0188149	-5.73198	down
ko00770	Pantothenate and CoA biosynthesis	0.0194394	MSTRG.17469	ASIM_0001078401	K09680	EC:2.7.1.33	unnamed protein product [Anisakis simplex]	20.5223	12.7368	10.0073	14.5556	99.0432	90.4616	44.7096	41.1094	0.210015	-2.25144	down
ko00770	Pantothenate and CoA biosynthesis	0.0194394	MSTRG.20717	ASIM_0001274201	K01513	EC:3.1.4.1;EC:3.6.1.9	unnamed protein product, partial [Anisakis simplex]	342.877	67.2722	63.647	206.52	79.9213	78.5445	31.5841	42.7969	2.92173	1.54682	up
ko00770	Pantothenate and CoA biosynthesis	0.0194394	MSTRG.21100	ASIM_0001295001	K06133	EC:2.7.8.-	unnamed protein product [Anisakis simplex]	12.1757	6.64698	9.79032	13.1933	5.56313	4.22565	4.1396	2.86291	2.48976	1.316	up
ko00770	Pantothenate and CoA biosynthesis	0.0194394	MSTRG.29325	ASIM_0001771001	K00826	EC:2.6.1.42	unnamed protein product [Anisakis simplex]	0.0001	0.0001	0.0001	0.513055	14.7107	25.1331	10.0147	12.8329	0.00818859	-6.93217	down
ko00770	Pantothenate and CoA biosynthesis	0.0194394	MSTRG.29602	ASIM_0001787501	K00207	EC:1.3.1.2	unnamed protein product [Anisakis simplex]	2.14987	0.0001	0.0001	0.0001	90.837	46.0934	30.993	56.1627	0.00959529	-6.70346	down
ko00770	Pantothenate and CoA biosynthesis	0.0194394	MSTRG.31502	ASIM_0001900401	K01513	EC:3.1.4.1;EC:3.6.1.9	unnamed protein product [Anisakis simplex]	0.0001	0.0001	1.17907	0.0001	15.2994	22.54	9.93485	14.4194	0.0189629	-5.72068	down
ko00770	Pantothenate and CoA biosynthesis	0.0194394	MSTRG.31708	ASIM_0001912501	K01922	EC:6.3.2.51	unnamed protein product [Anisakis simplex]	2.75304	1.86933	2.58376	2.01561	7.26468	5.80147	5.16055	7.93387	0.352505	-1.50428	down
ko00770	Pantothenate and CoA biosynthesis	0.0194394	MSTRG.33113	ASIM_0002001101	K00207	EC:1.3.1.2	unnamed protein product [Anisakis simplex]	0.0001	0.0001	0.0001	0.608493	56.5223	36.4373	25.472	34.4574	0.00398192	-7.97232	down
ko00770	Pantothenate and CoA biosynthesis	0.0194394	MSTRG.35862	ASIM_0002154501	K00207	EC:1.3.1.2	unnamed protein product [Anisakis simplex]	0.0001	0.0001	0.0001	0.0001	5.18753	1.90775	1.63374	1.23922	4.01275e-05	-14.6051	down
ko00770	Pantothenate and CoA biosynthesis	0.0194394	MSTRG.4166	ASIM_0000302401	K01922	EC:6.3.2.51	unnamed protein product [Anisakis simplex]	14.6846	15.6647	10.0317	13.2707	43.0142	29.1435	25.2028	29.3837	0.423307	-1.24022	down
ko00770	Pantothenate and CoA biosynthesis	0.0194394	MSTRG.7607	ASIM_0000533301	K00826	EC:2.6.1.42	unnamed protein product [Anisakis simplex]	0.0001	0.939221	1.2209	0.0001	25.3889	37.4568	30.2752	30.5316	0.0174709	-5.83891	down
ko00770	Pantothenate and CoA biosynthesis	0.0194394	MSTRG.77	ASIM_0000014001	K01464	EC:3.5.2.2	unnamed protein product [Anisakis simplex]	11.4167	21.4332	13.3437	14.188	34.0227	36.0217	59.7605	24.6874	0.390839	-1.35535	down
ko00770	Pantothenate and CoA biosynthesis	0.0194394	MSTRG.8518	ASIM_0000590501	K00826	EC:2.6.1.42	unnamed protein product [Anisakis simplex]	1.13451	0.0001	0.0001	1.57751	15.6493	26.0456	9.2694	11.5572	0.0433805	-4.52681	down
ko00380	Tryptophan metabolism	0.0239786	MSTRG.10504	ASIM_0000706101	K14085	EC:1.2.1.31;EC:1.2.1.8	unnamed protein product [Anisakis simplex]	3.7218	4.94132	5.82345	7.32264	3.29066	1.47958	1.36012	1.87161	2.72548	1.44651	up
ko00380	Tryptophan metabolism	0.0239786	MSTRG.12859	ASIM_0000834101	K01501	EC:3.5.5.1	unnamed protein product [Anisakis simplex]	0.126392	0.30442	0.437996	0.0001	14.97	7.06279	7.5975	11.8466	0.0209492	-5.57696	down
ko00380	Tryptophan metabolism	0.0239786	MSTRG.1842	ASIM_0000141701	K00157	EC:1.2.3.1	unnamed protein product [Anisakis simplex]	0.35546	0.699543	1.14717	0.926334	3.24425	3.69958	0.650537	3.05675	0.293726	-1.76746	down
ko00380	Tryptophan metabolism	0.0239786	MSTRG.21237	ASIM_0001302001	K00825	EC:2.6.1.7;EC:2.6.1.39	unnamed protein product [Anisakis simplex]	4.70698	2.05315	4.22852	3.07823	14.0258	14.1001	4.32956	11.9531	0.316761	-1.65853	down
ko00380	Tryptophan metabolism	0.0239786	MSTRG.24906	ASIM_0001518201	K07511	EC:4.2.1.17	unnamed protein product [Anisakis simplex]	2.83532	2.48685	1.38088	3.11535	19.2541	14.5047	9.8895	10.3827	0.181718	-2.46023	down
ko00380	Tryptophan metabolism	0.0239786	MSTRG.2491	ASIM_0000186701	K07511	EC:4.2.1.17	unnamed protein product [Anisakis simplex]	3.7846	2.73617	1.55357	1.33667	39.748	12.589	5.7147	11.8788	0.134577	-2.8935	down
ko00380	Tryptophan metabolism	0.0239786	MSTRG.24961	ASIM_0001521501	K00486	EC:1.14.13.9	unnamed protein product [Anisakis simplex]	2.52512	3.95481	8.67233	5.81514	0.0001	0.0001	0.0001	0.0001	52418.5	15.6778	up
ko00380	Tryptophan metabolism	0.0239786	MSTRG.25021	ASIM_0001524701	K00128	EC:1.2.1.3	unnamed protein product [Anisakis simplex]	93.2936	100.088	99.1483	128.467	44.8059	49.7643	24.0977	27.5596	2.87905	1.52559	up
ko00380	Tryptophan metabolism	0.0239786	MSTRG.26054	ASIM_0001580201	K00128	EC:1.2.1.3	unnamed protein product [Anisakis simplex]	8.13748	4.0235	4.5335	6.44867	1.26252	0.747555	0.671135	0.643343	6.96129	2.79935	up
ko00380	Tryptophan metabolism	0.0239786	MSTRG.26407	ASIM_0001599701	K07511	EC:4.2.1.17	unnamed protein product [Anisakis simplex]	2.47985	0.922342	0.423232	0.873356	8.28454	14.3136	3.63796	3.31368	0.159012	-2.65279	down
ko00380	Tryptophan metabolism	0.0239786	MSTRG.28434	ASIM_0001720401	K00626	EC:2.3.1.9	unnamed protein product [Anisakis simplex]	0.0001	0.0001	0.0001	0.0001	0.0001	1.54484	0.689579	1.4288	0.000109191	-13.1609	down
ko00380	Tryptophan metabolism	0.0239786	MSTRG.28547	ASIM_0001727501	K00128	EC:1.2.1.3	unnamed protein product [Anisakis simplex]	17.1401	14.5861	15.9649	12.5114	72.5014	73.5378	42.5655	49.3487	0.253001	-1.98279	down
ko00380	Tryptophan metabolism	0.0239786	MSTRG.28959	ASIM_0001750101	K00164	EC:1.2.4.2	unnamed protein product [Anisakis simplex]	373.968	301.126	322.653	329.363	1657.05	1864.84	1083.03	1403.36	0.22088	-2.17866	down
ko00380	Tryptophan metabolism	0.0239786	MSTRG.29522	ASIM_0001782901	K00128	EC:1.2.1.3	unnamed protein product [Anisakis simplex]	8.36879	4.29627	4.44401	3.23341	26.6645	31.6358	12.7747	10.35	0.249831	-2.00097	down
ko00380	Tryptophan metabolism	0.0239786	MSTRG.29658	ASIM_0001790601	K00626	EC:2.3.1.9	unnamed protein product [Anisakis simplex]	6717.07	2407.65	2924.91	4200.62	20298.6	18914.8	14961	15980.1	0.231636	-2.11007	down
ko00380	Tryptophan metabolism	0.0239786	MSTRG.32232	ASIM_0001946501	K00022	EC:1.1.1.35	unnamed protein product, partial [Anisakis simplex]	1.18492	0.0001	0.0001	2.05191	10.6912	3.50775	8.28386	7.13535	0.109292	-3.19374	down
ko00380	Tryptophan metabolism	0.0239786	MSTRG.33021	ASIM_0001994601	K00149	EC:1.2.1.47;EC:1.2.1.3	unnamed protein product [Anisakis simplex]	0.963617	1.19503	1.25968	1.28386	6.05097	7.28009	4.99069	4.4076	0.206878	-2.27315	down
ko00380	Tryptophan metabolism	0.0239786	MSTRG.33464	ASIM_0002023801	K00149	EC:1.2.1.47;EC:1.2.1.3	unnamed protein product [Anisakis simplex]	0.633232	0.377645	1.09391	1.22855	10.4481	10.8447	4.35267	7.75306	0.0998049	-3.32474	down
ko00380	Tryptophan metabolism	0.0239786	MSTRG.33494	ASIM_0002025501	K03781	EC:1.11.1.6	unnamed protein product [Anisakis simplex]	1.95423	0.0001	1.0225	1.75851	19.489	5.99264	3.4861	8.53888	0.126253	-2.98561	down
ko00380	Tryptophan metabolism	0.0239786	MSTRG.34158	ASIM_0002062801	K01501	EC:3.5.5.1	unnamed protein product [Anisakis simplex]	1.76737	0.0001	0.0001	0.0001	143.684	69.8482	45.7205	79.0916	0.00522448	-7.5805	down
ko00380	Tryptophan metabolism	0.0239786	MSTRG.34556	ASIM_0002085201	K00149	EC:1.2.1.47;EC:1.2.1.3	unnamed protein product [Anisakis simplex]	1.34366	1.48646	1.33917	2.03548	12.1833	11.2691	5.83565	8.73434	0.163187	-2.6154	down
ko00380	Tryptophan metabolism	0.0239786	MSTRG.34938	ASIM_0002104701	K07515	EC:4.2.1.17;EC:1.1.1.211	unnamed protein product [Anisakis simplex]	1.45058	1.74988	3.12276	1.44503	20.3455	13.9824	3.52358	5.28375	0.18009	-2.47321	down
ko00380	Tryptophan metabolism	0.0239786	MSTRG.4108	ASIM_0000297901	K00022	EC:1.1.1.35	unnamed protein product, partial [Anisakis simplex]	0.0001	0.868187	0.53252	1.06408	28.9771	15.615	20.0914	19.435	0.0293026	-5.09283	down
ko00380	Tryptophan metabolism	0.0239786	MSTRG.4810	ASIM_0000346501	K07515	EC:4.2.1.17;EC:1.1.1.211	unnamed protein product [Anisakis simplex]	0.928651	0.0001	0.0001	1.20272	3.63888	4.55099	2.38023	2.9109	0.158116	-2.66094	down
ko00380	Tryptophan metabolism	0.0239786	MSTRG.6212	ASIM_0000441701	K07515	EC:4.2.1.17;EC:1.1.1.211	unnamed protein product [Anisakis simplex]	4.84774	1.84445	2.54168	5.31076	23.0489	25.2161	8.7377	14.7131	0.202809	-2.3018	down
ko00380	Tryptophan metabolism	0.0239786	MSTRG.725	ASIM_0000059801	K03781	EC:1.11.1.6	unnamed protein product [Anisakis simplex]	6.20359	6.79473	3.52227	5.8348	48.6945	46.5872	20.5978	20.6871	0.163696	-2.61091	down
ko00380	Tryptophan metabolism	0.0239786	MSTRG.7767	ASIM_0000544101	K00128	EC:1.2.1.3	unnamed protein product [Anisakis simplex]	0.0001	0.0001	0.539013	0.0001	2.87673	5.48564	0.0001	1.91292	0.0524859	-4.25193	down
ko00380	Tryptophan metabolism	0.0239786	MSTRG.8347	ASIM_0000579701	K07515	EC:4.2.1.17;EC:1.1.1.211	unnamed protein product [Anisakis simplex]	0.0001	0.893667	0.0001	0.0001	3.16273	3.49861	3.12322	0.734764	0.0849833	-3.55668	down
ko00561	Glycerolipid metabolism	0.027375	MSTRG.10504	ASIM_0000706101	K14085	EC:1.2.1.31;EC:1.2.1.8	unnamed protein product [Anisakis simplex]	3.7218	4.94132	5.82345	7.32264	3.29066	1.47958	1.36012	1.87161	2.72548	1.44651	up
ko00561	Glycerolipid metabolism	0.027375	MSTRG.16591	ASIM_0001010901	K00901	EC:2.7.1.107	unnamed protein product [Anisakis simplex]	1.66356	0.926379	0.88086	1.58886	6.92474	5.92103	1.87578	3.06732	0.284428	-1.81386	down
ko00561	Glycerolipid metabolism	0.027375	MSTRG.17515	ASIM_0001080301	K13509;K03262	EC:2.3.1.51	unnamed protein product [Anisakis simplex]	43.3577	38.5756	55.6406	46.2979	120.949	136.16	76.5452	95.3017	0.42865	-1.22213	down
ko00561	Glycerolipid metabolism	0.027375	MSTRG.1766	ASIM_0000136701	K11529	EC:2.7.1.165	unnamed protein product [Anisakis simplex]	7.61717	3.65928	5.23299	4.22163	34.0933	17.5388	13.697	16.0465	0.254758	-1.9728	down
ko00561	Glycerolipid metabolism	0.027375	MSTRG.17997	ASIM_0001110701	K00002	EC:1.1.1.2	unnamed protein product [Anisakis simplex]	16.5947	7.47414	8.87741	11.4729	96.675	84.1931	40.8546	66.4592	0.154136	-2.69772	down
ko00561	Glycerolipid metabolism	0.027375	MSTRG.18224	ASIM_0001122401	K13513	EC:2.3.1.-;EC:2.3.1.51	unnamed protein product [Anisakis simplex]	3.76385	3.11372	4.22014	2.13993	12.9635	9.06875	5.80985	9.34678	0.355957	-1.49023	down
ko00561	Glycerolipid metabolism	0.027375	MSTRG.19957	ASIM_0001230301	K13506	EC:2.3.1.15	unnamed protein product [Anisakis simplex]	10.407	6.5535	6.27435	7.6226	6.24494	4.37379	1.37052	2.70063	2.10059	1.0708	up
ko00561	Glycerolipid metabolism	0.027375	MSTRG.20137	ASIM_0001242001	K13517	EC:2.3.1.51;EC:2.3.1.-	unnamed protein product [Anisakis simplex]	4.08343	4.16657	4.01159	4.96671	11.5752	11.705	8.61584	6.35406	0.450412	-1.15068	down
ko00561	Glycerolipid metabolism	0.027375	MSTRG.22536	ASIM_0001383101	K01080	EC:3.1.3.4	unnamed protein product [Anisakis simplex]	0.0001	0.0001	1.32786	3.12672	10.352	11.0177	7.19858	6.77261	0.126051	-2.98792	down
ko00561	Glycerolipid metabolism	0.027375	MSTRG.23656	ASIM_0001449701	K13513	EC:2.3.1.-;EC:2.3.1.51	unnamed protein product [Anisakis simplex]	2.29153	4.6685	3.2693	5.8873	1.63399	0.555374	0.496329	0.343769	5.31997	2.41142	up
ko00561	Glycerolipid metabolism	0.027375	MSTRG.2478	ASIM_0000185401	K00629	EC:2.3.1.15	unnamed protein product [Anisakis simplex]	1.23454	0.253927	0.591012	1.02816	2.16005	3.92135	2.3749	1.64016	0.307795	-1.69996	down
ko00561	Glycerolipid metabolism	0.027375	MSTRG.25021	ASIM_0001524701	K00128	EC:1.2.1.3	unnamed protein product [Anisakis simplex]	93.2936	100.088	99.1483	128.467	44.8059	49.7643	24.0977	27.5596	2.87905	1.52559	up
ko00561	Glycerolipid metabolism	0.027375	MSTRG.26054	ASIM_0001580201	K00128	EC:1.2.1.3	unnamed protein product [Anisakis simplex]	8.13748	4.0235	4.5335	6.44867	1.26252	0.747555	0.671135	0.643343	6.96129	2.79935	up
ko00561	Glycerolipid metabolism	0.027375	MSTRG.26453	ASIM_0001603201	K13509	EC:2.3.1.51	unnamed protein product [Anisakis simplex]	6.96596	7.28309	4.47233	9.03858	5.23846	2.11439	2.25098	2.34755	2.32274	1.21583	up
ko00561	Glycerolipid metabolism	0.027375	MSTRG.27452	ASIM_0001661701	K00002	EC:1.1.1.2	unnamed protein product [Anisakis simplex]	334.483	250.421	364.485	301.467	1973.62	1694.04	1158.16	1359.55	0.202229	-2.30594	down
ko00561	Glycerolipid metabolism	0.027375	MSTRG.28059	ASIM_0001697401	K00901	EC:2.7.1.107	unnamed protein product [Anisakis simplex]	248.721	164.215	185.167	286.637	70.0868	106.693	46.7244	64.511	3.07185	1.61911	up
ko00561	Glycerolipid metabolism	0.027375	MSTRG.28547	ASIM_0001727501	K00128	EC:1.2.1.3	unnamed protein product [Anisakis simplex]	17.1401	14.5861	15.9649	12.5114	72.5014	73.5378	42.5655	49.3487	0.253001	-1.98279	down
ko00561	Glycerolipid metabolism	0.027375	MSTRG.29522	ASIM_0001782901	K00128	EC:1.2.1.3	unnamed protein product [Anisakis simplex]	8.36879	4.29627	4.44401	3.23341	26.6645	31.6358	12.7747	10.35	0.249831	-2.00097	down
ko00561	Glycerolipid metabolism	0.027375	MSTRG.30156	ASIM_0001819501	K00002	EC:1.1.1.2	unnamed protein product [Anisakis simplex]	4.54599	5.2255	3.14873	3.49825	0.694775	0.0001	0.646429	0.0001	12.2398	3.6135	up
ko00561	Glycerolipid metabolism	0.027375	MSTRG.30820	ASIM_0001857601	K00864	EC:2.7.1.30	unnamed protein product [Anisakis simplex]	0.0001	3.53835	5.94877	0.0001	48.0597	38.1164	19.9223	22.0492	0.0740343	-3.75566	down
ko00561	Glycerolipid metabolism	0.027375	MSTRG.30980	ASIM_0001866301	K11529	EC:2.7.1.165	unnamed protein product [Anisakis simplex]	9.49026	10.3953	15.3376	22.3955	49.2837	84.4446	50.5881	48.844	0.24712	-2.01671	down
ko00561	Glycerolipid metabolism	0.027375	MSTRG.31480	ASIM_0001899401	K16816	EC:3.1.1.3	unnamed protein product [Anisakis simplex]	1.49336	0.0001	5.53246	2.09617	13.6388	20.54	9.16666	8.05553	0.177469	-2.49436	down
ko00561	Glycerolipid metabolism	0.027375	MSTRG.31869	ASIM_0001922901	K00864	EC:2.7.1.30	unnamed protein product [Anisakis simplex]	0.0001	0.0001	0.0001	0.0001	11.5533	14.9292	3.16646	2.48576	1.24476e-05	-16.2938	down
ko00561	Glycerolipid metabolism	0.027375	MSTRG.32173	ASIM_0001942101	K11529	EC:2.7.1.165	unnamed protein product [Anisakis simplex]	58.457	44.4804	52.8823	68.8061	347.848	260.134	218.213	175.915	0.224153	-2.15744	down
ko00561	Glycerolipid metabolism	0.027375	MSTRG.33021	ASIM_0001994601	K00149	EC:1.2.1.47;EC:1.2.1.3	unnamed protein product [Anisakis simplex]	0.963617	1.19503	1.25968	1.28386	6.05097	7.28009	4.99069	4.4076	0.206878	-2.27315	down
ko00561	Glycerolipid metabolism	0.027375	MSTRG.331	ASIM_0000030201	K00011	EC:1.1.1.21	unnamed protein product [Anisakis simplex]	15.3706	14.8004	15.6924	18.1375	52.1178	62.7215	28.0651	30.7261	0.368604	-1.43986	down
ko00561	Glycerolipid metabolism	0.027375	MSTRG.33464	ASIM_0002023801	K00149	EC:1.2.1.47;EC:1.2.1.3	unnamed protein product [Anisakis simplex]	0.633232	0.377645	1.09391	1.22855	10.4481	10.8447	4.35267	7.75306	0.0998049	-3.32474	down
ko00561	Glycerolipid metabolism	0.027375	MSTRG.34556	ASIM_0002085201	K00149	EC:1.2.1.47;EC:1.2.1.3	unnamed protein product [Anisakis simplex]	1.34366	1.48646	1.33917	2.03548	12.1833	11.2691	5.83565	8.73434	0.163187	-2.6154	down
ko00561	Glycerolipid metabolism	0.027375	MSTRG.359	ASIM_0000031601	K14074	EC:3.1.1.3	unnamed protein product [Anisakis simplex]	5.14958	10.5479	4.91247	3.05184	16.6515	18.8533	10.9171	12.7996	0.399546	-1.32357	down
ko00561	Glycerolipid metabolism	0.027375	MSTRG.5205	ASIM_0000374201	K00901	EC:2.7.1.107	unnamed protein product [Anisakis simplex]	9.79409	13.0353	13.3646	9.28778	4.76503	4.76504	2.07013	6.59175	2.50011	1.32199	up
ko00561	Glycerolipid metabolism	0.027375	MSTRG.7166	ASIM_0000502601	K11529	EC:2.7.1.165	unnamed protein product [Anisakis simplex]	11.1153	14.6924	0.0001	15.6422	26.6922	71.9859	48.3101	40.4803	0.221104	-2.17721	down
ko00561	Glycerolipid metabolism	0.027375	MSTRG.7767	ASIM_0000544101	K00128	EC:1.2.1.3	unnamed protein product [Anisakis simplex]	0.0001	0.0001	0.539013	0.0001	2.87673	5.48564	0.0001	1.91292	0.0524859	-4.25193	down
ko00561	Glycerolipid metabolism	0.027375	MSTRG.8108	ASIM_0000565201	K01080	EC:3.1.3.4	unnamed protein product [Anisakis simplex]	0.0001	2.62973	4.00541	0.0001	0.0001	0.0001	0.0001	0.0001	16588.4	14.0179	up
ko00603	Glycosphingolipid biosynthesis - globo and isoglobo series	0.0279823	MSTRG.1097	ASIM_0000086901	K03663	EC:2.4.1.152	unnamed protein product [Anisakis simplex]	0.0001	0.0001	0.0001	1.13879	10.148	3.27202	4.39538	10.3463	0.0404481	-4.62779	down
ko00603	Glycosphingolipid biosynthesis - globo and isoglobo series	0.0279823	MSTRG.18164	ASIM_0001120001	K00718	EC:2.4.1.69	unnamed protein product [Anisakis simplex]	0.577372	0.241892	0.878401	0.602946	0.35995	0.16833	0.128231	0.0001	3.50376	1.80891	up
ko00603	Glycosphingolipid biosynthesis - globo and isoglobo series	0.0279823	MSTRG.21536	ASIM_0001319701	K01988	EC:2.4.1.228	unnamed protein product [Anisakis simplex]	25.8115	29.889	30.9443	34.9525	88.7689	101.242	66.519	76.1097	0.365553	-1.45185	down
ko00603	Glycosphingolipid biosynthesis - globo and isoglobo series	0.0279823	MSTRG.23188	ASIM_0001418301	K12373	EC:3.2.1.52	unnamed protein product [Anisakis simplex]	4.56956	6.30987	11.6498	5.86747	46.7578	62.852	34.1352	29.6097	0.163807	-2.60993	down
ko00603	Glycosphingolipid biosynthesis - globo and isoglobo series	0.0279823	MSTRG.26945	ASIM_0001631201	K01204	EC:3.2.1.49	unnamed protein product [Anisakis simplex]	0.63723	0.0001	0.690387	1.75404	15.9117	7.61706	7.7077	4.51435	0.0862009	-3.53615	down
ko00040	Pentose and glucuronate interconversions	0.0442448	MSTRG.16986	ASIM_0001032201	K01783	EC:5.1.3.1	unnamed protein product [Anisakis simplex]	32.2303	32.9964	33.2627	37.1845	221.778	318.507	249.869	165.393	0.141986	-2.81618	down
ko00040	Pentose and glucuronate interconversions	0.0442448	MSTRG.17997	ASIM_0001110701	K00002	EC:1.1.1.2	unnamed protein product [Anisakis simplex]	16.5947	7.47414	8.87741	11.4729	96.675	84.1931	40.8546	66.4592	0.154136	-2.69772	down
ko00040	Pentose and glucuronate interconversions	0.0442448	MSTRG.22615	ASIM_0001389101	K00699	EC:2.4.1.17	unnamed protein product [Anisakis simplex]	1.77199	1.40445	1.38041	1.48892	5.30398	5.92176	2.46659	2.62284	0.370561	-1.43222	down
ko00040	Pentose and glucuronate interconversions	0.0442448	MSTRG.22669	ASIM_0001392101	K00854	EC:2.7.1.17	unnamed protein product [Anisakis simplex]	0.604494	2.67204	3.97557	3.24176	7.18913	4.38079	9.88538	6.0993	0.380839	-1.39275	down
ko00040	Pentose and glucuronate interconversions	0.0442448	MSTRG.22769	ASIM_0001398001	K00699	EC:2.4.1.17	unnamed protein product [Anisakis simplex]	22.2757	13.484	13.367	20.9124	11.1547	10.3465	4.92733	5.67358	2.18176	1.12549	up
ko00040	Pentose and glucuronate interconversions	0.0442448	MSTRG.23092	ASIM_0001412901	K00699	EC:2.4.1.17	unnamed protein product [Anisakis simplex]	6.85944	5.29683	8.20389	11.215	30.7458	18.4814	20.7581	15.1433	0.370911	-1.43086	down
ko00040	Pentose and glucuronate interconversions	0.0442448	MSTRG.27452	ASIM_0001661701	K00002	EC:1.1.1.2	unnamed protein product [Anisakis simplex]	334.483	250.421	364.485	301.467	1973.62	1694.04	1158.16	1359.55	0.202229	-2.30594	down
ko00040	Pentose and glucuronate interconversions	0.0442448	MSTRG.27938	ASIM_0001690701	K03331	EC:1.1.1.10	unnamed protein product [Anisakis simplex]	1.65188	1.43578	1.93997	1.757	3.49516	5.91347	3.21189	2.8699	0.437989	-1.19103	down
ko00040	Pentose and glucuronate interconversions	0.0442448	MSTRG.29141	ASIM_0001761101	K00699	EC:2.4.1.17	unnamed protein product [Anisakis simplex]	35.6093	26.5836	27.1188	34.4476	89.3166	74.101	44.0176	58.3222	0.465686	-1.10257	down
ko00040	Pentose and glucuronate interconversions	0.0442448	MSTRG.29212	ASIM_0001765101	K03331	EC:1.1.1.10	unnamed protein product [Anisakis simplex]	4.14433	4.04949	4.6186	4.93685	19.0306	16.3633	12.5746	8.63421	0.313577	-1.67311	down
ko00040	Pentose and glucuronate interconversions	0.0442448	MSTRG.29671	ASIM_0001791301	K00699	EC:2.4.1.17	unnamed protein product [Anisakis simplex]	17.2158	17.054	35.3219	20.1738	102.232	111.31	81.3838	72.8479	0.244078	-2.03459	down
ko00040	Pentose and glucuronate interconversions	0.0442448	MSTRG.30028	ASIM_0001811801	K00963	EC:2.7.7.9	unnamed protein product [Anisakis simplex]	15.9364	2.76087	25.844	21.7958	89.8071	83.2716	50.5366	12.7007	0.280713	-1.83283	down
ko00040	Pentose and glucuronate interconversions	0.0442448	MSTRG.30156	ASIM_0001819501	K00002	EC:1.1.1.2	unnamed protein product [Anisakis simplex]	4.54599	5.2255	3.14873	3.49825	0.694775	0.0001	0.646429	0.0001	12.2398	3.6135	up
ko00040	Pentose and glucuronate interconversions	0.0442448	MSTRG.331	ASIM_0000030201	K00011	EC:1.1.1.21	unnamed protein product [Anisakis simplex]	15.3706	14.8004	15.6924	18.1375	52.1178	62.7215	28.0651	30.7261	0.368604	-1.43986	down
ko00040	Pentose and glucuronate interconversions	0.0442448	MSTRG.33517	ASIM_0002026501	K01783	EC:5.1.3.1	unnamed protein product [Anisakis simplex]	3.10928	1.69117	2.05223	2.04909	15.5781	26.9506	5.70597	6.1596	0.163653	-2.61129	down
ko00040	Pentose and glucuronate interconversions	0.0442448	MSTRG.3540	ASIM_0000260401	K00699	EC:2.4.1.17	unnamed protein product [Anisakis simplex]	0.274795	0.203438	0.0001	0.0001	7.98025	4.16417	2.77589	3.51547	0.0259514	-5.26805	down
ko00040	Pentose and glucuronate interconversions	0.0442448	MSTRG.4087	ASIM_0000296701	K00963	EC:2.7.7.9	unnamed protein product, partial [Anisakis simplex]	15.2003	19.4383	24.129	30.855	229.95	237.914	133.044	189.826	0.113341	-3.14126	down
ko00040	Pentose and glucuronate interconversions	0.0442448	MSTRG.4114	ASIM_0000298201	K00963	EC:2.7.7.9	UTP-glucose-1-phosphate uridylyltransferase [Anisakis simplex]	24.3414	23.655	43.7749	22.7204	267.631	259.263	160.713	203.799	0.12844	-2.96084	down
ko00040	Pentose and glucuronate interconversions	0.0442448	MSTRG.5579	ASIM_0000398301	K00854	EC:2.7.1.17	unnamed protein product, partial [Anisakis simplex]	0.0001	0.0001	0.0001	1.05293	8.18344	5.58483	6.68527	2.87979	0.0451383	-4.4695	down
ko00040	Pentose and glucuronate interconversions	0.0442448	MSTRG.6126	ASIM_0000435101	K00699	EC:2.4.1.17	unnamed protein product, partial [Anisakis simplex]	17.9178	9.50604	19.2341	16.2	85.8992	58.5755	37.1007	52.5185	0.268516	-1.89692	down
ko00040	Pentose and glucuronate interconversions	0.0442448	MSTRG.8940	ASIM_0000615301	K00699	EC:2.4.1.17	unnamed protein product [Anisakis simplex]	0.0001	0.0001	0.316763	0.0001	1.47757	1.50634	0.824122	0.62821	0.0714713	-3.80649	down
ko00471	D-Glutamine and D-glutamate metabolism	0.0458593	MSTRG.10303	ASIM_0000696301	K00261	EC:1.4.1.3	unnamed protein product, partial [Anisakis simplex]	731.424	512.265	498.256	633.852	1873.66	1729.41	1681.24	1687.51	0.340772	-1.55312	down
ko00471	D-Glutamine and D-glutamate metabolism	0.0458593	MSTRG.10854	ASIM_0000726101	K00261	EC:1.4.1.3	unnamed protein product, partial [Anisakis simplex]	6.39072	0.0001	0.0001	0.0001	2167.71	2270.64	1657.32	1702.52	0.000819553	-10.2529	down
ko00471	D-Glutamine and D-glutamate metabolism	0.0458593	MSTRG.10866	ASIM_0000727001	K00261	EC:1.4.1.3	unnamed protein product [Anisakis simplex]	2.97097	0.0001	0.0001	0.0001	1314.85	1350.43	1272.58	1038.69	0.000597053	-10.7099	down
ko00471	D-Glutamine and D-glutamate metabolism	0.0458593	MSTRG.12612	ASIM_0000821101	K00261	EC:1.4.1.3	unnamed protein product [Anisakis simplex]	2.51361	0.0001	0.0001	0.0001	2020.47	2273.15	1127.12	1818.47	0.000347264	-11.4917	down
ko00471	D-Glutamine and D-glutamate metabolism	0.0458593	MSTRG.20148	ASIM_0001242501	K00261	EC:1.4.1.3	unnamed protein product [Anisakis simplex]	0.147169	0.0001	0.272396	0.112723	0.0001	0.0550327	0.0001	0.0001	9.62158	3.26627	up
ko00471	D-Glutamine and D-glutamate metabolism	0.0458593	MSTRG.26179	ASIM_0001586301	K00261	EC:1.4.1.3	unnamed protein product [Anisakis simplex]	33.5582	16.4043	17.941	27.3799	11.5528	6.21798	5.85176	7.54396	3.05725	1.61223	up
ko00471	D-Glutamine and D-glutamate metabolism	0.0458593	MSTRG.34921	ASIM_0002104001	K00261	EC:1.4.1.3	unnamed protein product, partial [Anisakis simplex]	833.425	312.995	276.13	312.216	769.237	1374.53	765.534	984.735	0.445493	-1.16653	down
ko00471	D-Glutamine and D-glutamate metabolism	0.0458593	MSTRG.430	ASIM_0000038401	K00261	EC:1.4.1.3	unnamed protein product [Anisakis simplex]	232.984	131.451	155.669	152.932	443.85	407.371	284.365	430.645	0.429718	-1.21854	down
ko00471	D-Glutamine and D-glutamate metabolism	0.0458593	MSTRG.742	ASIM_0000060801	K00261	EC:1.4.1.3	unnamed protein product, partial [Anisakis simplex]	2838.13	1599.56	2224.72	2521.96	6610.09	6000.82	4609.82	5852.84	0.398047	-1.32899	down
ko00471	D-Glutamine and D-glutamate metabolism	0.0458593	MSTRG.7711	ASIM_0000539701	K00261	EC:1.4.1.3	unnamed protein product, partial [Anisakis simplex]	5.97954	0.0001	0.0001	0.0001	5396.96	4136.69	3140.22	3942.55	0.000359875	-11.4402	down
ko04014	Ras signaling pathway	0.0564696	MSTRG.17156	ASIM_0001059301	K17635	NA	unnamed protein product [Anisakis simplex]	10.3581	8.03272	8.06633	8.99865	26.1095	22.3268	15.6106	15.7254	0.444462	-1.16987	down
ko04014	Ras signaling pathway	0.0564696	MSTRG.18361	ASIM_0001131201	K05093	EC:2.7.10.1	unnamed protein product [Anisakis simplex]	3.37021	5.08075	7.11367	5.40486	20.2724	18.0671	6.02185	13.0644	0.365158	-1.45341	down
ko04014	Ras signaling pathway	0.0564696	MSTRG.18563	ASIM_0001142501	K19613	NA	unnamed protein product [Anisakis simplex]	6.10267	13.028	11.8946	11.9003	35.944	29.1173	11.7223	19.7939	0.444467	-1.16985	down
ko04014	Ras signaling pathway	0.0564696	MSTRG.19109	ASIM_0001182301	K17630	NA	unnamed protein product [Anisakis simplex]	13.0898	2.83736	4.99333	7.52773	3.67537	4.07968	0.846233	0.0001	3.3074	1.7257	up
ko04014	Ras signaling pathway	0.0564696	MSTRG.19813	ASIM_0001220901	K05467	NA	unnamed protein product [Anisakis simplex]	1.12328	0.668698	1.33191	0.0001	1.15726	9.44532	7.64785	2.04637	0.153915	-2.69979	down
ko04330	Notch signaling pathway	0.0680959	MSTRG.12351	ASIM_0000807901	K06057	NA	unnamed protein product [Anisakis simplex]	22.0261	24.011	20.0285	19.4442	7.892	12.5466	2.47472	11.4884	2.48563	1.31361	up
ko04330	Notch signaling pathway	0.0680959	MSTRG.15321	ASIM_0000950101	K06057	NA	unnamed protein product [Anisakis simplex]	2.77394	2.13436	2.61133	1.55696	1.20425	1.48447	0.587773	0.742026	2.25869	1.17549	up
ko04330	Notch signaling pathway	0.0680959	MSTRG.16802	ASIM_0001021801	K06062	EC:2.3.1.48	unnamed protein product [Anisakis simplex]	15.1026	8.69901	24.1663	20.999	7.53079	6.93751	3.64488	5.06962	2.97492	1.57285	up
ko04330	Notch signaling pathway	0.0680959	MSTRG.17601	ASIM_0001086601	K06171	NA	unnamed protein product [Anisakis simplex]	0.536744	0.721102	0.366306	0.678182	1.83598	1.28448	0.696106	0.922562	0.485814	-1.04153	down
ko04330	Notch signaling pathway	0.0680959	MSTRG.17940	ASIM_0001107601	K05948	EC:2.4.1.222	unnamed protein product [Anisakis simplex]	0.0001	0.0001	0.0001	0.685686	2.03336	2.87112	0.851997	1.13685	0.0995146	-3.32895	down
ko04330	Notch signaling pathway	0.0680959	MSTRG.18162	ASIM_0001119901	K04496	NA	unnamed protein product, partial [Anisakis simplex]	9.25357	8.72991	12.5055	9.80368	41.0201	30.086	20.1284	29.4682	0.333817	-1.58287	down
ko04330	Notch signaling pathway	0.0680959	MSTRG.21450	ASIM_0001315001	K06058	EC:2.3.2.27	unnamed protein product [Anisakis simplex]	49.3694	26.8408	37.3093	49.9054	21.4713	12.721	7.24364	7.81495	3.31821	1.73041	up
ko04330	Notch signaling pathway	0.0680959	MSTRG.21779	ASIM_0001338201	K06058	EC:2.3.2.27	unnamed protein product [Anisakis simplex]	9.2452	14.2908	14.6748	12.1324	7.05545	2.69059	2.27494	3.79269	3.18352	1.67062	up
ko04330	Notch signaling pathway	0.0680959	MSTRG.2227	ASIM_0000167701	K06051	NA	unnamed protein product [Anisakis simplex]	0.0001	0.0001	0.0001	0.0001	0.359167	0.37226	0.263977	0.119226	0.000358864	-11.4443	down
ko04330	Notch signaling pathway	0.0680959	MSTRG.22548	ASIM_0001383401	K06058	EC:2.3.2.27	unnamed protein product [Anisakis simplex]	0.967835	0.920608	0.998483	1.17959	0.0711125	0.373792	0.0740994	0.157109	6.01455	2.58846	up
ko04330	Notch signaling pathway	0.0680959	MSTRG.23733	ASIM_0001454601	K06053	NA	unnamed protein product [Anisakis simplex]	0.621761	0.575072	0.478391	1.10972	3.1567	2.00434	1.27849	0.929183	0.377942	-1.40377	down
ko04330	Notch signaling pathway	0.0680959	MSTRG.2426	ASIM_0000180401	K06067	EC:3.5.1.98	unnamed protein product [Anisakis simplex]	30.2286	24.3242	39.8725	38.8119	14.1916	9.36644	7.33146	7.82382	3.44164	1.78309	up
ko04330	Notch signaling pathway	0.0680959	MSTRG.24582	ASIM_0001499801	K02353	NA	unnamed protein product [Anisakis simplex]	3.28902	1.25258	2.16781	3.72276	2.24407	0.629216	0.628049	0.409921	2.66722	1.41534	up
ko04330	Notch signaling pathway	0.0680959	MSTRG.253	ASIM_0000024001	K06067	EC:3.5.1.98	unnamed protein product [Anisakis simplex]	71.3991	46.2141	54.9053	58.1659	34.0089	28.5796	14.5839	21.442	2.33926	1.22605	up
ko04330	Notch signaling pathway	0.0680959	MSTRG.26231	ASIM_0001589401	K04498	EC:2.3.1.48	unnamed protein product [Anisakis simplex]	0.20153	0.0001	0.0001	0.223073	3.61388	5.31587	4.04114	1.2711	0.0298275	-5.06721	down
ko04330	Notch signaling pathway	0.0680959	MSTRG.2644	ASIM_0000196901	K06067	EC:3.5.1.98	unnamed protein product [Anisakis simplex]	35.626	36.0067	37.0237	37.4745	14.6007	6.02573	7.24931	6.0185	4.31137	2.10815	up
ko04330	Notch signaling pathway	0.0680959	MSTRG.26806	ASIM_0001622701	K02599	NA	unnamed protein product [Anisakis simplex]	0.0001	1.95643	0.0001	2.07234	10.8336	10.217	5.47434	6.07364	0.123593	-3.01633	down
ko04330	Notch signaling pathway	0.0680959	MSTRG.29426	ASIM_0001776701	K02353	NA	unnamed protein product [Anisakis simplex]	2.69539	1.71969	2.41285	0.686945	1.73012	1.1293	0.422101	0.0001	2.28999	1.19534	up
ko04330	Notch signaling pathway	0.0680959	MSTRG.29880	ASIM_0001803701	K02599	NA	unnamed protein product [Anisakis simplex]	0.0001	0.0001	0.0001	0.0001	1.18019	1.58473	1.35297	0.876279	8.00933e-05	-13.608	down
ko04330	Notch signaling pathway	0.0680959	MSTRG.32117	ASIM_0001937801	K02599	NA	unnamed protein product, partial [Anisakis simplex]	1.00058	0.0001	0.0001	1.02753	9.64824	9.32853	3.83913	7.64812	0.0665804	-3.90876	down
ko04330	Notch signaling pathway	0.0680959	MSTRG.33844	ASIM_0002045401	K02599	NA	unnamed protein product [Anisakis simplex]	1.62533	0.683453	0.694575	1.01921	13.354	16.0302	9.13832	9.19796	0.0842945	-3.56842	down
ko04330	Notch signaling pathway	0.0680959	MSTRG.760	ASIM_0000062601	K02353	NA	unnamed protein product [Anisakis simplex]	25.1779	12.0957	23.5432	29.4149	10.2004	21.4599	5.67902	4.6789	2.14744	1.10262	up
ko00983	Drug metabolism - other enzymes	0.0727569	MSTRG.14110	ASIM_0000894201	K13800	EC:2.7.4.14	unnamed protein product [Anisakis simplex]	0.0001	0.0153837	0.0001	0.0205741	0.285631	0.536465	0.0762649	0.25716	0.0312914	-4.99809	down
ko00983	Drug metabolism - other enzymes	0.0727569	MSTRG.1456	ASIM_0000114301	K00088	EC:1.1.1.205	unnamed protein product [Anisakis simplex]	0.0591576	0.251751	0.0001	0.254507	0.513542	0.933614	0.632555	0.353282	0.232437	-2.10509	down
ko00983	Drug metabolism - other enzymes	0.0727569	MSTRG.17558	ASIM_0001084101	K03927	EC:3.1.1.1;EC:3.1.1.84	unnamed protein product [Anisakis simplex]	80.0946	51.0162	30.0277	55.6009	154.884	144.455	84.5313	120.459	0.429757	-1.21841	down
ko00983	Drug metabolism - other enzymes	0.0727569	MSTRG.17581	ASIM_0001085601	K00940	EC:2.7.4.6	unnamed protein product [Anisakis simplex]	0.329073	0.31243	0.305	0.300403	1.58367	1.6364	0.960588	0.79176	0.250765	-1.99559	down
ko00983	Drug metabolism - other enzymes	0.0727569	MSTRG.18109	ASIM_0001116201	K00876	EC:2.7.1.48	unnamed protein product [Anisakis simplex]	48.582	38.2328	31.6622	44.7975	198.415	135.812	86.9502	117.683	0.303	-1.72261	down
ko00983	Drug metabolism - other enzymes	0.0727569	MSTRG.21681	ASIM_0001333201	K00757	EC:2.4.2.3	unnamed protein product [Anisakis simplex]	0.0001	0.202616	0.0001	0.0001	33.6061	37.2059	28.7033	25.1615	0.00162753	-9.2631	down
ko00983	Drug metabolism - other enzymes	0.0727569	MSTRG.22057	ASIM_0001353701	K03927	EC:3.1.1.1;EC:3.1.1.84	unnamed protein product [Anisakis simplex]	146.613	56.6408	44.0239	84.0618	11.9256	8.53111	5.6167	7.25561	9.94146	3.31346	up
ko00983	Drug metabolism - other enzymes	0.0727569	MSTRG.22615	ASIM_0001389101	K00699	EC:2.4.1.17	unnamed protein product [Anisakis simplex]	1.77199	1.40445	1.38041	1.48892	5.30398	5.92176	2.46659	2.62284	0.370561	-1.43222	down
ko00983	Drug metabolism - other enzymes	0.0727569	MSTRG.22769	ASIM_0001398001	K00699	EC:2.4.1.17	unnamed protein product [Anisakis simplex]	22.2757	13.484	13.367	20.9124	11.1547	10.3465	4.92733	5.67358	2.18176	1.12549	up
ko00983	Drug metabolism - other enzymes	0.0727569	MSTRG.23092	ASIM_0001412901	K00699	EC:2.4.1.17	unnamed protein product [Anisakis simplex]	6.85944	5.29683	8.20389	11.215	30.7458	18.4814	20.7581	15.1433	0.370911	-1.43086	down
ko00983	Drug metabolism - other enzymes	0.0727569	MSTRG.24175	ASIM_0001476601	K00760	EC:2.4.2.8	unnamed protein product [Anisakis simplex]	0.666165	0.189749	0.348671	1.8249	2.47122	3.40491	2.2823	2.22073	0.291881	-1.77655	down
ko00983	Drug metabolism - other enzymes	0.0727569	MSTRG.24489	ASIM_0001494101	K00088	EC:1.1.1.205	unnamed protein product [Anisakis simplex]	28.6709	24.2676	26.5622	30.4555	98.8449	89.9082	69.5664	92.1601	0.313731	-1.6724	down
ko00983	Drug metabolism - other enzymes	0.0727569	MSTRG.25971	ASIM_0001574401	K01489	EC:3.5.4.5	unnamed protein product [Anisakis simplex]	0.304108	0.0001	0.0001	0.265486	2.38541	1.64326	1.35125	1.64752	0.0810814	-3.62449	down
ko00983	Drug metabolism - other enzymes	0.0727569	MSTRG.27201	ASIM_0001646401	K00106	EC:1.17.1.4;EC:1.17.3.2	unnamed protein product [Anisakis simplex]	1.78431	4.38894	3.04247	1.22513	1.58905	1.22973	0.247569	0.138889	3.25743	1.70373	up
ko00983	Drug metabolism - other enzymes	0.0727569	MSTRG.29141	ASIM_0001761101	K00699	EC:2.4.1.17	unnamed protein product [Anisakis simplex]	35.6093	26.5836	27.1188	34.4476	89.3166	74.101	44.0176	58.3222	0.465686	-1.10257	down
ko00983	Drug metabolism - other enzymes	0.0727569	MSTRG.29171	ASIM_0001762601	K00940	EC:2.7.4.6	unnamed protein product [Anisakis simplex]	10.3371	17.9874	9.10391	20.1347	83.7305	101.461	136.46	111.233	0.132975	-2.91077	down
ko00983	Drug metabolism - other enzymes	0.0727569	MSTRG.29602	ASIM_0001787501	K00207	EC:1.3.1.2	unnamed protein product [Anisakis simplex]	2.14987	0.0001	0.0001	0.0001	90.837	46.0934	30.993	56.1627	0.00959529	-6.70346	down
ko00983	Drug metabolism - other enzymes	0.0727569	MSTRG.29671	ASIM_0001791301	K00699	EC:2.4.1.17	unnamed protein product [Anisakis simplex]	17.2158	17.054	35.3219	20.1738	102.232	111.31	81.3838	72.8479	0.244078	-2.03459	down
ko00983	Drug metabolism - other enzymes	0.0727569	MSTRG.29848	ASIM_0001801201	K00799	EC:2.5.1.18	unnamed protein product [Anisakis simplex]	55.9895	45.8851	44.8534	79.3734	390.43	278.917	148.318	170.24	0.22887	-2.1274	down
ko00983	Drug metabolism - other enzymes	0.0727569	MSTRG.30252	ASIM_0001826101	K01519	EC:3.6.1.-	unnamed protein product [Anisakis simplex]	0.0001	0.0001	0.0001	0.0001	4.22488	3.8819	3.50158	2.36024	2.86357e-05	-15.0918	down
ko00983	Drug metabolism - other enzymes	0.0727569	MSTRG.30315	ASIM_0001828901	K00799	EC:2.5.1.18	unnamed protein product [Anisakis simplex]	166.262	91.947	79.1529	129.186	336.334	297.001	252.178	190.021	0.433783	-1.20496	down
ko00983	Drug metabolism - other enzymes	0.0727569	MSTRG.30604	ASIM_0001845801	K10807	EC:1.17.4.1	unnamed protein product [Anisakis simplex]	0.906672	0.398508	3.28245	2.39024	9.33768	11.5724	13.8754	14.3361	0.142053	-2.8155	down
ko00983	Drug metabolism - other enzymes	0.0727569	MSTRG.31698	ASIM_0001911601	K10807	EC:1.17.4.1	unnamed protein product [Anisakis simplex]	1.91017	4.42416	3.451	8.63727	13.7518	9.19558	9.36289	10.2598	0.43276	-1.20836	down
ko00983	Drug metabolism - other enzymes	0.0727569	MSTRG.32397	ASIM_0001956001	K03927	EC:3.1.1.1;EC:3.1.1.84	unnamed protein product [Anisakis simplex]	15.0322	9.17494	7.8388	9.77247	3.84545	3.14963	5.26426	2.33851	2.86469	1.51838	up
ko00983	Drug metabolism - other enzymes	0.0727569	MSTRG.33113	ASIM_0002001101	K00207	EC:1.3.1.2	unnamed protein product [Anisakis simplex]	0.0001	0.0001	0.0001	0.608493	56.5223	36.4373	25.472	34.4574	0.00398192	-7.97232	down
ko00983	Drug metabolism - other enzymes	0.0727569	MSTRG.33120	ASIM_0002001701	K13800	EC:2.7.4.14	unnamed protein product [Anisakis simplex]	22.0684	9.66479	9.35757	20.4911	53.0952	63.1415	27.736	35.0109	0.344064	-1.53925	down
ko00983	Drug metabolism - other enzymes	0.0727569	MSTRG.3540	ASIM_0000260401	K00699	EC:2.4.1.17	unnamed protein product [Anisakis simplex]	0.274795	0.203438	0.0001	0.0001	7.98025	4.16417	2.77589	3.51547	0.0259514	-5.26805	down
ko00983	Drug metabolism - other enzymes	0.0727569	MSTRG.35862	ASIM_0002154501	K00207	EC:1.3.1.2	unnamed protein product [Anisakis simplex]	0.0001	0.0001	0.0001	0.0001	5.18753	1.90775	1.63374	1.23922	4.01275e-05	-14.6051	down
ko00983	Drug metabolism - other enzymes	0.0727569	MSTRG.3833	ASIM_0000282101	K00799	EC:2.5.1.18	unnamed protein product [Anisakis simplex]	36.5806	17.2805	16.1652	24.9651	804.143	1009.2	732.701	578.503	0.0304017	-5.03971	down
ko00983	Drug metabolism - other enzymes	0.0727569	MSTRG.6126	ASIM_0000435101	K00699	EC:2.4.1.17	unnamed protein product, partial [Anisakis simplex]	17.9178	9.50604	19.2341	16.2	85.8992	58.5755	37.1007	52.5185	0.268516	-1.89692	down
ko00983	Drug metabolism - other enzymes	0.0727569	MSTRG.633	ASIM_0000052601	K00799	EC:2.5.1.18	unnamed protein product, partial [Anisakis simplex]	0.0001	0.0001	0.0001	0.0001	2.03216	1.50037	0.0001	0.817864	9.19435e-05	-13.4089	down
ko00983	Drug metabolism - other enzymes	0.0727569	MSTRG.666	ASIM_0000055501	K01044	EC:3.1.1.1	unnamed protein product [Anisakis simplex]	0.0001	0.15179	0.0001	0.674302	4.99309	2.86148	1.992	0.722987	0.0781766	-3.67712	down
ko00983	Drug metabolism - other enzymes	0.0727569	MSTRG.77	ASIM_0000014001	K01464	EC:3.5.2.2	unnamed protein product [Anisakis simplex]	11.4167	21.4332	13.3437	14.188	34.0227	36.0217	59.7605	24.6874	0.390839	-1.35535	down
ko00983	Drug metabolism - other enzymes	0.0727569	MSTRG.8940	ASIM_0000615301	K00699	EC:2.4.1.17	unnamed protein product [Anisakis simplex]	0.0001	0.0001	0.316763	0.0001	1.47757	1.50634	0.824122	0.62821	0.0714713	-3.80649	down
ko00071	Fatty acid degradation	0.0819472	MSTRG.10504	ASIM_0000706101	K14085	EC:1.2.1.31;EC:1.2.1.8	unnamed protein product [Anisakis simplex]	3.7218	4.94132	5.82345	7.32264	3.29066	1.47958	1.36012	1.87161	2.72548	1.44651	up
ko00071	Fatty acid degradation	0.0819472	MSTRG.1105	ASIM_0000087701	K01897	EC:6.2.1.3	unnamed protein product [Anisakis simplex]	6.8358	5.71153	6.88585	7.54431	4.2234	3.05237	1.77901	0.0001	2.97934	1.57499	up
ko00071	Fatty acid degradation	0.0819472	MSTRG.1119	ASIM_0000088901	K01897	EC:6.2.1.3	unnamed protein product [Anisakis simplex]	7.1767	3.17647	13.8055	12.5133	23.1266	28.0506	15.0559	13.4155	0.460423	-1.11897	down
ko00071	Fatty acid degradation	0.0819472	MSTRG.17447	ASIM_0001077301	K09478	EC:1.3.99.12	unnamed protein product [Anisakis simplex]	10.5749	16.028	13.2281	15.835	4.04385	5.37993	5.9695	3.60805	2.92959	1.5507	up
ko00071	Fatty acid degradation	0.0819472	MSTRG.18172	ASIM_0001120601	K07509	EC:2.3.1.16	unnamed protein product [Anisakis simplex]	2.77576	2.33888	2.16276	2.32493	7.52035	6.78131	4.10436	5.07264	0.408981	-1.28989	down
ko00071	Fatty acid degradation	0.0819472	MSTRG.2074	ASIM_0000156401	K01897	EC:6.2.1.3	unnamed protein product [Anisakis simplex]	5.85984	1.06964	10.354	4.99585	0.9476	2.7386	0.0001	0.0001	6.04365	2.59542	up
ko00071	Fatty acid degradation	0.0819472	MSTRG.23764	ASIM_0001456801	K01897	EC:6.2.1.3	unnamed protein product [Anisakis simplex]	0.282038	0.169432	0.157546	0.13982	0.0702978	0.0241032	0.0267731	0.0001	6.17474	2.62638	up
ko00071	Fatty acid degradation	0.0819472	MSTRG.24460	ASIM_0001493001	K13239	EC:5.3.3.8	unnamed protein product [Anisakis simplex]	15.994	15.5214	15.93	17.2466	11.731	4.48221	0.735919	8.6454	2.52757	1.33775	up
ko00071	Fatty acid degradation	0.0819472	MSTRG.24906	ASIM_0001518201	K07511	EC:4.2.1.17	unnamed protein product [Anisakis simplex]	2.83532	2.48685	1.38088	3.11535	19.2541	14.5047	9.8895	10.3827	0.181718	-2.46023	down
ko00071	Fatty acid degradation	0.0819472	MSTRG.2491	ASIM_0000186701	K07511	EC:4.2.1.17	unnamed protein product [Anisakis simplex]	3.7846	2.73617	1.55357	1.33667	39.748	12.589	5.7147	11.8788	0.134577	-2.8935	down
ko00071	Fatty acid degradation	0.0819472	MSTRG.25021	ASIM_0001524701	K00128	EC:1.2.1.3	unnamed protein product [Anisakis simplex]	93.2936	100.088	99.1483	128.467	44.8059	49.7643	24.0977	27.5596	2.87905	1.52559	up
ko00071	Fatty acid degradation	0.0819472	MSTRG.26054	ASIM_0001580201	K00128	EC:1.2.1.3	unnamed protein product [Anisakis simplex]	8.13748	4.0235	4.5335	6.44867	1.26252	0.747555	0.671135	0.643343	6.96129	2.79935	up
ko00071	Fatty acid degradation	0.0819472	MSTRG.26386	ASIM_0001598501	K08765	EC:2.3.1.21	unnamed protein product [Anisakis simplex]	2.65588	2.34437	3.3208	4.65859	1.35371	0.0001	0.977588	1.79426	3.14608	1.65355	up
ko00071	Fatty acid degradation	0.0819472	MSTRG.26407	ASIM_0001599701	K07511	EC:4.2.1.17	unnamed protein product [Anisakis simplex]	2.47985	0.922342	0.423232	0.873356	8.28454	14.3136	3.63796	3.31368	0.159012	-2.65279	down
ko00071	Fatty acid degradation	0.0819472	MSTRG.2680	ASIM_0000198601	K01897	EC:6.2.1.3	unnamed protein product [Anisakis simplex]	0.0001	0.0001	1.31889	0.222303	2.67921	1.73013	1.92946	1.7331	0.190958	-2.38867	down
ko00071	Fatty acid degradation	0.0819472	MSTRG.26898	ASIM_0001628101	K13239	EC:5.3.3.8	unnamed protein product [Anisakis simplex]	0.0001	0.0001	0.0001	0.205451	1.27041	1.14978	0.790351	0.36871	0.0574845	-4.12068	down
ko00071	Fatty acid degradation	0.0819472	MSTRG.2696	ASIM_0000199901	K01897	EC:6.2.1.3	unnamed protein product [Anisakis simplex]	6.4805	5.99126	14.7148	10.3185	68.1538	41.8911	31.2396	37.5614	0.209706	-2.25356	down
ko00071	Fatty acid degradation	0.0819472	MSTRG.28434	ASIM_0001720401	K00626	EC:2.3.1.9	unnamed protein product [Anisakis simplex]	0.0001	0.0001	0.0001	0.0001	0.0001	1.54484	0.689579	1.4288	0.000109191	-13.1609	down
ko00071	Fatty acid degradation	0.0819472	MSTRG.28547	ASIM_0001727501	K00128	EC:1.2.1.3	unnamed protein product [Anisakis simplex]	17.1401	14.5861	15.9649	12.5114	72.5014	73.5378	42.5655	49.3487	0.253001	-1.98279	down
ko00071	Fatty acid degradation	0.0819472	MSTRG.29522	ASIM_0001782901	K00128	EC:1.2.1.3	unnamed protein product [Anisakis simplex]	8.36879	4.29627	4.44401	3.23341	26.6645	31.6358	12.7747	10.35	0.249831	-2.00097	down
ko00071	Fatty acid degradation	0.0819472	MSTRG.29658	ASIM_0001790601	K00626	EC:2.3.1.9	unnamed protein product [Anisakis simplex]	6717.07	2407.65	2924.91	4200.62	20298.6	18914.8	14961	15980.1	0.231636	-2.11007	down
ko00071	Fatty acid degradation	0.0819472	MSTRG.30918	ASIM_0001862801	K01897	EC:6.2.1.3	unnamed protein product [Anisakis simplex]	1.80751	4.04378	5.26292	6.07954	23.1966	19.7759	10.2068	11.2752	0.266758	-1.9064	down
ko00071	Fatty acid degradation	0.0819472	MSTRG.32232	ASIM_0001946501	K00022	EC:1.1.1.35	unnamed protein product, partial [Anisakis simplex]	1.18492	0.0001	0.0001	2.05191	10.6912	3.50775	8.28386	7.13535	0.109292	-3.19374	down
ko00071	Fatty acid degradation	0.0819472	MSTRG.32751	ASIM_0001978201	K08766	EC:2.3.1.21	unnamed protein product [Anisakis simplex]	1.41695	0.0001	1.26854	0.0001	0.0001	0.0001	0.0001	0.0001	6714.22	12.713	up
ko00071	Fatty acid degradation	0.0819472	MSTRG.33021	ASIM_0001994601	K00149	EC:1.2.1.47;EC:1.2.1.3	unnamed protein product [Anisakis simplex]	0.963617	1.19503	1.25968	1.28386	6.05097	7.28009	4.99069	4.4076	0.206878	-2.27315	down
ko00071	Fatty acid degradation	0.0819472	MSTRG.33464	ASIM_0002023801	K00149	EC:1.2.1.47;EC:1.2.1.3	unnamed protein product [Anisakis simplex]	0.633232	0.377645	1.09391	1.22855	10.4481	10.8447	4.35267	7.75306	0.0998049	-3.32474	down
ko00071	Fatty acid degradation	0.0819472	MSTRG.34556	ASIM_0002085201	K00149	EC:1.2.1.47;EC:1.2.1.3	unnamed protein product [Anisakis simplex]	1.34366	1.48646	1.33917	2.03548	12.1833	11.2691	5.83565	8.73434	0.163187	-2.6154	down
ko00071	Fatty acid degradation	0.0819472	MSTRG.34938	ASIM_0002104701	K07515	EC:4.2.1.17;EC:1.1.1.211	unnamed protein product [Anisakis simplex]	1.45058	1.74988	3.12276	1.44503	20.3455	13.9824	3.52358	5.28375	0.18009	-2.47321	down
ko00071	Fatty acid degradation	0.0819472	MSTRG.35357	ASIM_0002128601	K01897	EC:6.2.1.3	unnamed protein product [Anisakis simplex]	0.0001	2.49913	4.04262	1.17951	25.5413	20.9501	12.2306	13.5738	0.106802	-3.22698	down
ko00071	Fatty acid degradation	0.0819472	MSTRG.4108	ASIM_0000297901	K00022	EC:1.1.1.35	unnamed protein product, partial [Anisakis simplex]	0.0001	0.868187	0.53252	1.06408	28.9771	15.615	20.0914	19.435	0.0293026	-5.09283	down
ko00071	Fatty acid degradation	0.0819472	MSTRG.4122	ASIM_0000299201	K00121	EC:1.1.1.284;EC:1.1.1.1	unnamed protein product [Anisakis simplex]	19.9528	6.27936	5.71068	15.6955	61.8608	90.3556	73.6593	73.3299	0.159216	-2.65094	down
ko00071	Fatty acid degradation	0.0819472	MSTRG.4199	ASIM_0000304701	K00121	EC:1.1.1.284;EC:1.1.1.1	unnamed protein product [Anisakis simplex]	87.0867	50.5585	43.5666	43.6074	353.459	409.037	236.764	202.306	0.187105	-2.41808	down
ko00071	Fatty acid degradation	0.0819472	MSTRG.468	ASIM_0000041001	K01897	EC:6.2.1.3	unnamed protein product [Anisakis simplex]	9.13667	9.70901	21.7284	13.1745	11.5309	7.48466	3.48062	3.55558	2.06315	1.04485	up
ko00071	Fatty acid degradation	0.0819472	MSTRG.4752	ASIM_0000342701	K01897	EC:6.2.1.3	unnamed protein product, partial [Anisakis simplex]	0.0001	0.0001	0.0001	0.36369	1.24038	0.0001	2.40269	1.22816	0.0747208	-3.74235	down
ko00071	Fatty acid degradation	0.0819472	MSTRG.4810	ASIM_0000346501	K07515	EC:4.2.1.17;EC:1.1.1.211	unnamed protein product [Anisakis simplex]	0.928651	0.0001	0.0001	1.20272	3.63888	4.55099	2.38023	2.9109	0.158116	-2.66094	down
ko00071	Fatty acid degradation	0.0819472	MSTRG.6212	ASIM_0000441701	K07515	EC:4.2.1.17;EC:1.1.1.211	unnamed protein product [Anisakis simplex]	4.84774	1.84445	2.54168	5.31076	23.0489	25.2161	8.7377	14.7131	0.202809	-2.3018	down
ko00071	Fatty acid degradation	0.0819472	MSTRG.7767	ASIM_0000544101	K00128	EC:1.2.1.3	unnamed protein product [Anisakis simplex]	0.0001	0.0001	0.539013	0.0001	2.87673	5.48564	0.0001	1.91292	0.0524859	-4.25193	down
ko00071	Fatty acid degradation	0.0819472	MSTRG.8347	ASIM_0000579701	K07515	EC:4.2.1.17;EC:1.1.1.211	unnamed protein product [Anisakis simplex]	0.0001	0.893667	0.0001	0.0001	3.16273	3.49861	3.12322	0.734764	0.0849833	-3.55668	down
ko04213	Longevity regulating pathway - multiple species	0.0840102	MSTRG.10250	ASIM_0000692501	K03283	NA	unnamed protein product [Anisakis simplex]	44.1058	32.9913	59.5537	48.775	178.496	244.014	138.27	140.377	0.264457	-1.91889	down
ko04213	Longevity regulating pathway - multiple species	0.0840102	MSTRG.11477	ASIM_0000760701	K03283	NA	unnamed protein product, partial [Anisakis simplex]	62.104	55.9805	38.1947	65.4529	208.281	158.5	130.565	108.415	0.366039	-1.44993	down
ko04213	Longevity regulating pathway - multiple species	0.0840102	MSTRG.1243	ASIM_0000098401	K09542	NA	unnamed protein product [Anisakis simplex]	42.2422	21.7676	30.527	32.393	61.5126	62.3976	93.4073	55.1751	0.46581	-1.10219	down
ko04213	Longevity regulating pathway - multiple species	0.0840102	MSTRG.20402	ASIM_0001256201	K09408	NA	unnamed protein product [Anisakis simplex]	610.132	536.586	643.999	580.137	122.254	102.75	47.6321	76.7633	6.7855	2.76246	up
ko04213	Longevity regulating pathway - multiple species	0.0840102	MSTRG.20912	ASIM_0001285601	K09542	NA	unnamed protein product [Anisakis simplex]	52.3529	37.8463	48.5139	45.5748	175.764	140.959	160.657	87.6049	0.326182	-1.61625	down
ko04213	Longevity regulating pathway - multiple species	0.0840102	MSTRG.21421	ASIM_0001312801	K07827	NA	unnamed protein product [Anisakis simplex]	2.77066	1.02706	0.0001	3.29238	0.0001	0.0001	0.0001	0.316718	22.3653	4.48319	up
ko04213	Longevity regulating pathway - multiple species	0.0840102	MSTRG.21963	ASIM_0001348301	K16172	NA	unnamed protein product [Anisakis simplex]	31.3307	26.0101	34.7136	30.0709	10.1075	12.9213	7.02123	7.47588	3.25442	1.7024	up
ko04213	Longevity regulating pathway - multiple species	0.0840102	MSTRG.22470	ASIM_0001379001	K04565	EC:1.15.1.1	unnamed protein product [Anisakis simplex]	80.474	54.5199	67.0509	28.4769	187.335	147.418	74.7882	105.766	0.447349	-1.16053	down
ko04213	Longevity regulating pathway - multiple species	0.0840102	MSTRG.22959	ASIM_0001406701	K04565	EC:1.15.1.1	unnamed protein product [Anisakis simplex]	37.6666	12.5111	14.0686	22.5963	0.0001	0.0001	0.0001	0.0001	217107	17.728	up
ko04213	Longevity regulating pathway - multiple species	0.0840102	MSTRG.23496	ASIM_0001437501	K04456	EC:2.7.11.1	unnamed protein product [Anisakis simplex]	69.1711	57.4622	89.1315	64.4518	39.8298	44.7281	23.7123	27.4473	2.06471	1.04594	up
ko04213	Longevity regulating pathway - multiple species	0.0840102	MSTRG.23851	ASIM_0001461101	K07200	NA	unnamed protein product [Anisakis simplex]	6.13805	5.06228	11.3059	6.91141	5.27286	3.80969	2.72314	2.68033	2.03076	1.02202	up
ko04213	Longevity regulating pathway - multiple species	0.0840102	MSTRG.2426	ASIM_0000180401	K06067	EC:3.5.1.98	unnamed protein product [Anisakis simplex]	30.2286	24.3242	39.8725	38.8119	14.1916	9.36644	7.33146	7.82382	3.44164	1.78309	up
ko04213	Longevity regulating pathway - multiple species	0.0840102	MSTRG.253	ASIM_0000024001	K06067	EC:3.5.1.98	unnamed protein product [Anisakis simplex]	71.3991	46.2141	54.9053	58.1659	34.0089	28.5796	14.5839	21.442	2.33926	1.22605	up
ko04213	Longevity regulating pathway - multiple species	0.0840102	MSTRG.2644	ASIM_0000196901	K06067	EC:3.5.1.98	unnamed protein product [Anisakis simplex]	35.626	36.0067	37.0237	37.4745	14.6007	6.02573	7.24931	6.0185	4.31137	2.10815	up
ko04213	Longevity regulating pathway - multiple species	0.0840102	MSTRG.28398	ASIM_0001718301	K08035	NA	unnamed protein product [Anisakis simplex]	1.14837	2.23791	3.1753	3.00479	0.835928	0.770483	0.189118	1.18859	3.20576	1.68067	up
ko04213	Longevity regulating pathway - multiple species	0.0840102	MSTRG.29252	ASIM_0001767301	K09542	NA	unnamed protein product [Anisakis simplex]	53.236	49.114	24.0105	39.5978	115.367	117.507	86.0856	77.5998	0.418495	-1.25672	down
ko04213	Longevity regulating pathway - multiple species	0.0840102	MSTRG.29394	ASIM_0001774701	K03283	NA	unnamed protein product [Anisakis simplex]	107.658	100.396	121.114	153.547	351.271	342.296	243.799	242.503	0.409125	-1.28939	down
ko04213	Longevity regulating pathway - multiple species	0.0840102	MSTRG.31747	ASIM_0001915401	K03283	NA	unnamed protein product, partial [Anisakis simplex]	0.0001	0.0001	0.0001	0.0001	0.0001	46.408	774.143	0.0001	4.87477e-07	-20.9682	down
ko04213	Longevity regulating pathway - multiple species	0.0840102	MSTRG.32584	ASIM_0001968001	K16172	NA	unnamed protein product [Anisakis simplex]	8.69256	5.02221	10.7661	10.6083	3.10098	2.4606	1.50903	0.91993	4.39133	2.13466	up
ko04213	Longevity regulating pathway - multiple species	0.0840102	MSTRG.33141	ASIM_0002003401	K07203	EC:2.7.11.1	unnamed protein product [Anisakis simplex]	2.03331	2.31536	1.64821	2.69399	9.69106	12.074	6.00395	6.77943	0.251556	-1.99105	down
ko04213	Longevity regulating pathway - multiple species	0.0840102	MSTRG.33487	ASIM_0002025001	K07203	EC:2.7.11.1	unnamed protein product [Anisakis simplex]	0.545883	0.366051	0.730819	0.295228	1.95997	1.94121	1.12974	1.73313	0.286512	-1.80333	down
ko04213	Longevity regulating pathway - multiple species	0.0840102	MSTRG.33494	ASIM_0002025501	K03781	EC:1.11.1.6	unnamed protein product [Anisakis simplex]	1.95423	0.0001	1.0225	1.75851	19.489	5.99264	3.4861	8.53888	0.126253	-2.98561	down
ko04213	Longevity regulating pathway - multiple species	0.0840102	MSTRG.34574	ASIM_0002086501	K07200	NA	unnamed protein product [Anisakis simplex]	0.600258	0.543781	1.0583	0.754381	0.0761149	0.165091	0.0001	0.0476356	10.2329	3.35515	up
ko04213	Longevity regulating pathway - multiple species	0.0840102	MSTRG.34698	ASIM_0002093301	K03283	NA	unnamed protein product, partial [Anisakis simplex]	142.757	125.176	107.114	182.159	458.764	433.623	268.817	327.008	0.374413	-1.4173	down
ko04213	Longevity regulating pathway - multiple species	0.0840102	MSTRG.4620	ASIM_0000333701	K07203	EC:2.7.11.1	unnamed protein product [Anisakis simplex]	0.0001	0.458651	0.893417	0.0001	2.73493	3.02336	0.935839	2.38156	0.148999	-2.74663	down
ko04213	Longevity regulating pathway - multiple species	0.0840102	MSTRG.4655	ASIM_0000336001	K04565	EC:1.15.1.1	unnamed protein product [Anisakis simplex]	6.80424	1.08826	0.965331	0.0001	54.7632	34.027	21.2715	55.1108	0.0536284	-4.22086	down
ko04213	Longevity regulating pathway - multiple species	0.0840102	MSTRG.4692	ASIM_0000338801	K03283	NA	unnamed protein product [Anisakis simplex]	12.5459	17.6776	16.2759	15.8362	47.4846	58.1984	81.2534	28.7711	0.288982	-1.79095	down
ko04213	Longevity regulating pathway - multiple species	0.0840102	MSTRG.5940	ASIM_0000422901	K07203	EC:2.7.11.1	unnamed protein product, partial [Anisakis simplex]	2.20581	7.4132	4.50266	4.33796	14.6991	12.434	8.39174	11.8361	0.389765	-1.35932	down
ko04213	Longevity regulating pathway - multiple species	0.0840102	MSTRG.6496	ASIM_0000461101	K07200	NA	unnamed protein product, partial [Anisakis simplex]	5.12603	5.01308	7.84652	5.77747	0.584335	1.32072	0.0001	0.362653	10.4784	3.38935	up
ko04213	Longevity regulating pathway - multiple species	0.0840102	MSTRG.725	ASIM_0000059801	K03781	EC:1.11.1.6	unnamed protein product [Anisakis simplex]	6.20359	6.79473	3.52227	5.8348	48.6945	46.5872	20.5978	20.6871	0.163696	-2.61091	down
ko04213	Longevity regulating pathway - multiple species	0.0840102	MSTRG.7568	ASIM_0000530201	K07200	NA	unnamed protein product [Anisakis simplex]	7.35042	6.69171	18.1363	5.95374	1.563	0.456221	0.40768	0.0001	15.7116	3.97376	up
ko04213	Longevity regulating pathway - multiple species	0.0840102	MSTRG.7573	ASIM_0000530601	K07200	NA	unnamed protein product [Anisakis simplex]	0.697043	3.29212	7.09268	5.76987	0.900922	3.13941	0.516145	0.0001	3.69832	1.88687	up
ko00620	Pyruvate metabolism	0.10182	MSTRG.10317	ASIM_0000697601	K00382	EC:1.8.1.4	unnamed protein product, partial [Anisakis simplex]	153.044	113.791	100.788	147.546	653.512	676.402	492.083	557.791	0.216477	-2.20771	down
ko00620	Pyruvate metabolism	0.10182	MSTRG.10504	ASIM_0000706101	K14085	EC:1.2.1.31;EC:1.2.1.8	unnamed protein product [Anisakis simplex]	3.7218	4.94132	5.82345	7.32264	3.29066	1.47958	1.36012	1.87161	2.72548	1.44651	up
ko00620	Pyruvate metabolism	0.10182	MSTRG.10733	ASIM_0000719201	K01596	EC:4.1.1.32	unnamed protein product [Anisakis simplex]	8.92316	0.803027	0.0001	0.0001	22.9764	35.6657	29.4137	0.0001	0.110457	-3.17844	down
ko00620	Pyruvate metabolism	0.10182	MSTRG.11125	ASIM_0000742201	K01596	EC:4.1.1.32	unnamed protein product [Anisakis simplex]	2.27556	0.193017	1.14596	1.57673	0.0001	0.0001	0.0579541	0.0989683	33.0396	5.04612	up
ko00620	Pyruvate metabolism	0.10182	MSTRG.12193	ASIM_0000799301	K01895	EC:6.2.1.1	Acetyl-coenzyme A synthetase [Toxocara canis]	3.99346	1.09499	2.66768	8.11973	2.72958	2.47079	0.522615	1.67654	2.14553	1.10133	up
ko00620	Pyruvate metabolism	0.10182	MSTRG.15050	ASIM_0000938001	K00025	EC:1.1.1.37	unnamed protein product [Anisakis simplex]	14.8491	11.0065	8.16415	13.9352	148.034	187.39	131.04	94.002	0.0855625	-3.54688	down
ko00620	Pyruvate metabolism	0.10182	MSTRG.16852	ASIM_0001024501	K00162	EC:1.2.4.1	unnamed protein product [Anisakis simplex]	13.5606	12.4177	13.3837	15.3747	39.3242	29.484	26.2567	27.2625	0.447462	-1.16016	down
ko00620	Pyruvate metabolism	0.10182	MSTRG.18835	ASIM_0001159301	K11262	EC:6.4.1.2;EC:6.3.4.14	unnamed protein product [Anisakis simplex]	60.7694	68.0148	55.9561	53.9578	238.797	210.593	114.656	139.076	0.339483	-1.55859	down
ko00620	Pyruvate metabolism	0.10182	MSTRG.18892	ASIM_0001171301	K01596	EC:4.1.1.32	unnamed protein product [Anisakis simplex]	13.4576	9.82052	7.88807	15.8501	260.062	332.487	312.215	290.158	0.0393467	-4.66761	down
ko00620	Pyruvate metabolism	0.10182	MSTRG.21489	ASIM_0001317401	K00873	EC:2.7.1.40	unnamed protein product [Anisakis simplex]	32.8788	11.4553	38.1805	21.0284	113.588	86.5944	74.308	63.142	0.306674	-1.70522	down
ko00620	Pyruvate metabolism	0.10182	MSTRG.25021	ASIM_0001524701	K00128	EC:1.2.1.3	unnamed protein product [Anisakis simplex]	93.2936	100.088	99.1483	128.467	44.8059	49.7643	24.0977	27.5596	2.87905	1.52559	up
ko00620	Pyruvate metabolism	0.10182	MSTRG.25943	ASIM_0001573001	K01895	EC:6.2.1.1	unnamed protein product [Anisakis simplex]	17.5184	20.5616	16.3632	25.2966	77.4179	59.4767	51.7967	44.5168	0.341926	-1.54824	down
ko00620	Pyruvate metabolism	0.10182	MSTRG.26054	ASIM_0001580201	K00128	EC:1.2.1.3	unnamed protein product [Anisakis simplex]	8.13748	4.0235	4.5335	6.44867	1.26252	0.747555	0.671135	0.643343	6.96129	2.79935	up
ko00620	Pyruvate metabolism	0.10182	MSTRG.27055	ASIM_0001637401	K00627	EC:2.3.1.12	unnamed protein product [Anisakis simplex]	417.503	222.122	248.641	331.782	1199.57	1081.63	614.735	931.4	0.318773	-1.6494	down
ko00620	Pyruvate metabolism	0.10182	MSTRG.28434	ASIM_0001720401	K00626	EC:2.3.1.9	unnamed protein product [Anisakis simplex]	0.0001	0.0001	0.0001	0.0001	0.0001	1.54484	0.689579	1.4288	0.000109191	-13.1609	down
ko00620	Pyruvate metabolism	0.10182	MSTRG.28547	ASIM_0001727501	K00128	EC:1.2.1.3	unnamed protein product [Anisakis simplex]	17.1401	14.5861	15.9649	12.5114	72.5014	73.5378	42.5655	49.3487	0.253001	-1.98279	down
ko00620	Pyruvate metabolism	0.10182	MSTRG.29448	ASIM_0001778501	K01637	EC:4.1.3.1	unnamed protein product [Anisakis simplex]	0.574513	0.0001	0.0001	0.464656	0.0001	0.0001	0.0001	0.0001	2598.42	11.3434	up
ko00620	Pyruvate metabolism	0.10182	MSTRG.29522	ASIM_0001782901	K00128	EC:1.2.1.3	unnamed protein product [Anisakis simplex]	8.36879	4.29627	4.44401	3.23341	26.6645	31.6358	12.7747	10.35	0.249831	-2.00097	down
ko00620	Pyruvate metabolism	0.10182	MSTRG.29524	ASIM_0001783001	K01759	EC:4.4.1.5	unnamed protein product [Anisakis simplex]	13.402	14.25	20.8799	16.4831	44.046	47.3487	26.6432	22.5866	0.46233	-1.113	down
ko00620	Pyruvate metabolism	0.10182	MSTRG.29658	ASIM_0001790601	K00626	EC:2.3.1.9	unnamed protein product [Anisakis simplex]	6717.07	2407.65	2924.91	4200.62	20298.6	18914.8	14961	15980.1	0.231636	-2.11007	down
ko00620	Pyruvate metabolism	0.10182	MSTRG.30240	ASIM_0001825201	K00026	EC:1.1.1.37	unnamed protein product [Anisakis simplex]	46.9681	71.6684	46.4441	54.2826	376.344	338.379	217.871	201.263	0.193466	-2.36985	down
ko00620	Pyruvate metabolism	0.10182	MSTRG.3025	ASIM_0000223701	K01637	EC:4.1.3.1	unnamed protein product [Anisakis simplex]	2.25294	0.0001	0.0001	1.10407	0.0001	0.0001	0.0001	0.0001	8393.03	13.035	up
ko00620	Pyruvate metabolism	0.10182	MSTRG.30900	ASIM_0001861901	K01596	EC:4.1.1.32	unnamed protein product [Anisakis simplex]	10.4089	3.72642	2.82381	7.64952	0.292873	0.409038	0.281011	0.0001	25.0337	4.6458	up
ko00620	Pyruvate metabolism	0.10182	MSTRG.33016	ASIM_0001994001	K01895	EC:6.2.1.1	unnamed protein product, partial [Anisakis simplex]	17.0855	19.8603	19.2914	34.5223	24.0823	9.76783	5.12747	5.10535	2.05884	1.04183	up
ko00620	Pyruvate metabolism	0.10182	MSTRG.33020	ASIM_0001994301	K01895	EC:6.2.1.1	unnamed protein product [Anisakis simplex]	15.4682	6.96948	14.4593	22.238	10.8159	6.33297	0.369723	2.63644	2.934	1.55287	up
ko00620	Pyruvate metabolism	0.10182	MSTRG.33021	ASIM_0001994601	K00149	EC:1.2.1.47;EC:1.2.1.3	unnamed protein product [Anisakis simplex]	0.963617	1.19503	1.25968	1.28386	6.05097	7.28009	4.99069	4.4076	0.206878	-2.27315	down
ko00620	Pyruvate metabolism	0.10182	MSTRG.33107	ASIM_0002000501	K00382	EC:1.8.1.4	unnamed protein product [Anisakis simplex]	35.6265	30.6647	42.0753	60.1005	252.396	170.723	84.5882	131.8	0.263433	-1.92449	down
ko00620	Pyruvate metabolism	0.10182	MSTRG.33464	ASIM_0002023801	K00149	EC:1.2.1.47;EC:1.2.1.3	unnamed protein product [Anisakis simplex]	0.633232	0.377645	1.09391	1.22855	10.4481	10.8447	4.35267	7.75306	0.0998049	-3.32474	down
ko00620	Pyruvate metabolism	0.10182	MSTRG.33568	ASIM_0002029101	K00049	EC:1.1.1.79;EC:1.1.1.81	unnamed protein product [Anisakis simplex]	2.72719	1.82201	0.909558	1.10646	64.7994	42.7351	42.1696	39.0783	0.0347767	-4.84574	down
ko00620	Pyruvate metabolism	0.10182	MSTRG.3408	ASIM_0000253301	K01679	EC:4.2.1.2	unnamed protein product [Anisakis simplex]	9.02274	3.87125	1.62752	9.37132	15.8434	11.8197	15.9422	7.99047	0.463077	-1.11068	down
ko00620	Pyruvate metabolism	0.10182	MSTRG.34556	ASIM_0002085201	K00149	EC:1.2.1.47;EC:1.2.1.3	unnamed protein product [Anisakis simplex]	1.34366	1.48646	1.33917	2.03548	12.1833	11.2691	5.83565	8.73434	0.163187	-2.6154	down
ko00620	Pyruvate metabolism	0.10182	MSTRG.35543	ASIM_0002139701	K00049	EC:1.1.1.79;EC:1.1.1.81	unnamed protein product, partial [Anisakis simplex]	4.70699	6.05936	7.70904	2.40101	232.766	211.263	151.553	192.304	0.0264967	-5.23804	down
ko00620	Pyruvate metabolism	0.10182	MSTRG.3799	ASIM_0000279501	K00025	EC:1.1.1.37	unnamed protein product [Anisakis simplex]	36.2822	31.8529	25.9459	34.2897	476.97	587.886	434.26	304.478	0.071175	-3.81249	down
ko00620	Pyruvate metabolism	0.10182	MSTRG.4522	ASIM_0000327501	K00049	EC:1.1.1.79;EC:1.1.1.81	unnamed protein product [Anisakis simplex]	2.27254	1.10454	2.06271	0.0001	63.9693	104.795	64.1633	74.7561	0.0176802	-5.82172	down
ko00620	Pyruvate metabolism	0.10182	MSTRG.5654	ASIM_0000403701	K00382	EC:1.8.1.4	dihydrolipoyl dehydrogenase [Anisakis simplex]	38.2247	20.8482	25.3163	37.832	156.744	122.781	96.7507	96.5116	0.258512	-1.95169	down
ko00620	Pyruvate metabolism	0.10182	MSTRG.6786	ASIM_0000479301	K00382	EC:1.8.1.4	dihydrolipoyl dehydrogenase [Anisakis simplex]	330.182	130.981	151.084	255.628	1049.29	1095.26	625.133	867.356	0.238622	-2.0672	down
ko00620	Pyruvate metabolism	0.10182	MSTRG.765	ASIM_0000063101	K01759	EC:4.4.1.5	unnamed protein product [Anisakis simplex]	14.1209	6.91747	8.92524	6.89236	48.4232	51.1261	54.3283	35.3212	0.1948	-2.35993	down
ko00620	Pyruvate metabolism	0.10182	MSTRG.7734	ASIM_0000541501	K01895	EC:6.2.1.1	unnamed protein product [Anisakis simplex]	0.0001	0.0001	0.974848	0.0001	5.99093	2.31367	2.46305	0.0001	0.0905619	-3.46495	down
ko00620	Pyruvate metabolism	0.10182	MSTRG.7767	ASIM_0000544101	K00128	EC:1.2.1.3	unnamed protein product [Anisakis simplex]	0.0001	0.0001	0.539013	0.0001	2.87673	5.48564	0.0001	1.91292	0.0524859	-4.25193	down
ko00620	Pyruvate metabolism	0.10182	MSTRG.780	ASIM_0000064001	K01596	EC:4.1.1.32	unnamed protein product [Anisakis simplex]	4751.61	2993.89	3361.47	4018.89	14963.1	18095.5	10378	12581	0.27002	-1.88886	down
ko00620	Pyruvate metabolism	0.10182	MSTRG.991	ASIM_0000078101	K01596	EC:4.1.1.32	unnamed protein product [Anisakis simplex]	141.304	66.9625	68.2344	67.3818	857.578	1034.75	576.087	618.821	0.111389	-3.16633	down
ko00860	Porphyrin and chlorophyll metabolism	0.12924	MSTRG.13198	ASIM_0000851201	K14163	EC:6.1.1.17;EC:6.1.1.15	unnamed protein product [Anisakis simplex]	0.883522	1.94192	2.0496	1.25958	8.86371	6.73618	2.3736	3.81821	0.281512	-1.82873	down
ko00860	Porphyrin and chlorophyll metabolism	0.12924	MSTRG.13434	ASIM_0000862701	K14163	EC:6.1.1.17;EC:6.1.1.15	unnamed protein product [Anisakis simplex]	10.6894	7.83283	15.3751	11.1892	40.7717	38.6236	10.8791	21.5964	0.403023	-1.31106	down
ko00860	Porphyrin and chlorophyll metabolism	0.12924	MSTRG.13992	ASIM_0000888901	K14163	EC:6.1.1.17;EC:6.1.1.15	unnamed protein product, partial [Anisakis simplex]	0.576266	1.24333	1.591	1.95035	4.43789	4.33478	1.63617	2.13901	0.427241	-1.22688	down
ko00860	Porphyrin and chlorophyll metabolism	0.12924	MSTRG.22615	ASIM_0001389101	K00699	EC:2.4.1.17	unnamed protein product [Anisakis simplex]	1.77199	1.40445	1.38041	1.48892	5.30398	5.92176	2.46659	2.62284	0.370561	-1.43222	down
ko00860	Porphyrin and chlorophyll metabolism	0.12924	MSTRG.22769	ASIM_0001398001	K00699	EC:2.4.1.17	unnamed protein product [Anisakis simplex]	22.2757	13.484	13.367	20.9124	11.1547	10.3465	4.92733	5.67358	2.18176	1.12549	up
ko00860	Porphyrin and chlorophyll metabolism	0.12924	MSTRG.23092	ASIM_0001412901	K00699	EC:2.4.1.17	unnamed protein product [Anisakis simplex]	6.85944	5.29683	8.20389	11.215	30.7458	18.4814	20.7581	15.1433	0.370911	-1.43086	down
ko00860	Porphyrin and chlorophyll metabolism	0.12924	MSTRG.2315	ASIM_0000172701	K14163	EC:6.1.1.17;EC:6.1.1.15	unnamed protein product [Anisakis simplex]	35.8727	32.3241	34.8383	38.7718	122.544	110.158	76.5456	76.1542	0.367946	-1.44243	down
ko00860	Porphyrin and chlorophyll metabolism	0.12924	MSTRG.29141	ASIM_0001761101	K00699	EC:2.4.1.17	unnamed protein product [Anisakis simplex]	35.6093	26.5836	27.1188	34.4476	89.3166	74.101	44.0176	58.3222	0.465686	-1.10257	down
ko00860	Porphyrin and chlorophyll metabolism	0.12924	MSTRG.29671	ASIM_0001791301	K00699	EC:2.4.1.17	unnamed protein product [Anisakis simplex]	17.2158	17.054	35.3219	20.1738	102.232	111.31	81.3838	72.8479	0.244078	-2.03459	down
ko00860	Porphyrin and chlorophyll metabolism	0.12924	MSTRG.3540	ASIM_0000260401	K00699	EC:2.4.1.17	unnamed protein product [Anisakis simplex]	0.274795	0.203438	0.0001	0.0001	7.98025	4.16417	2.77589	3.51547	0.0259514	-5.26805	down
ko00860	Porphyrin and chlorophyll metabolism	0.12924	MSTRG.35855	ASIM_0002154101	K14163	EC:6.1.1.17;EC:6.1.1.15	unnamed protein product, partial [Anisakis simplex]	1.16562	0.812541	0.699257	1.91944	5.55078	4.46144	2.01093	3.12653	0.303429	-1.72057	down
ko00860	Porphyrin and chlorophyll metabolism	0.12924	MSTRG.6126	ASIM_0000435101	K00699	EC:2.4.1.17	unnamed protein product, partial [Anisakis simplex]	17.9178	9.50604	19.2341	16.2	85.8992	58.5755	37.1007	52.5185	0.268516	-1.89692	down
ko00860	Porphyrin and chlorophyll metabolism	0.12924	MSTRG.6831	ASIM_0000481901	K14163	EC:6.1.1.17;EC:6.1.1.15	unnamed protein product, partial [Anisakis simplex]	8.42225	12.1131	8.70014	18.5697	41.3312	51.4565	35.9474	29.587	0.301948	-1.72763	down
ko00860	Porphyrin and chlorophyll metabolism	0.12924	MSTRG.8940	ASIM_0000615301	K00699	EC:2.4.1.17	unnamed protein product [Anisakis simplex]	0.0001	0.0001	0.316763	0.0001	1.47757	1.50634	0.824122	0.62821	0.0714713	-3.80649	down
ko00650	Butanoate metabolism	0.130816	MSTRG.1426	ASIM_0000111601	K01641	EC:2.3.3.10	unnamed protein product [Anisakis simplex]	0.127749	0.0243241	0.0001	0.0462267	0.388142	0.547077	0.103871	0.166103	0.164621	-2.60278	down
ko00650	Butanoate metabolism	0.130816	MSTRG.21133	ASIM_0001295701	K00139	EC:1.2.1.24	unnamed protein product [Anisakis simplex]	36.4786	34.7382	34.6203	41.4708	176.513	142.669	81.8915	131.329	0.276685	-1.85368	down
ko00650	Butanoate metabolism	0.130816	MSTRG.24906	ASIM_0001518201	K07511	EC:4.2.1.17	unnamed protein product [Anisakis simplex]	2.83532	2.48685	1.38088	3.11535	19.2541	14.5047	9.8895	10.3827	0.181718	-2.46023	down
ko00650	Butanoate metabolism	0.130816	MSTRG.2491	ASIM_0000186701	K07511	EC:4.2.1.17	unnamed protein product [Anisakis simplex]	3.7846	2.73617	1.55357	1.33667	39.748	12.589	5.7147	11.8788	0.134577	-2.8935	down
ko00650	Butanoate metabolism	0.130816	MSTRG.26407	ASIM_0001599701	K07511	EC:4.2.1.17	unnamed protein product [Anisakis simplex]	2.47985	0.922342	0.423232	0.873356	8.28454	14.3136	3.63796	3.31368	0.159012	-2.65279	down
ko00650	Butanoate metabolism	0.130816	MSTRG.27671	ASIM_0001674601	K13524	EC:2.6.1.19;EC:2.6.1.22	unnamed protein product [Anisakis simplex]	8.78142	10.4176	8.94142	11.2077	39.0101	23.6652	12.8082	18.5819	0.418305	-1.25737	down
ko00650	Butanoate metabolism	0.130816	MSTRG.28434	ASIM_0001720401	K00626	EC:2.3.1.9	unnamed protein product [Anisakis simplex]	0.0001	0.0001	0.0001	0.0001	0.0001	1.54484	0.689579	1.4288	0.000109191	-13.1609	down
ko00650	Butanoate metabolism	0.130816	MSTRG.29658	ASIM_0001790601	K00626	EC:2.3.1.9	unnamed protein product [Anisakis simplex]	6717.07	2407.65	2924.91	4200.62	20298.6	18914.8	14961	15980.1	0.231636	-2.11007	down
ko00650	Butanoate metabolism	0.130816	MSTRG.32232	ASIM_0001946501	K00022	EC:1.1.1.35	unnamed protein product, partial [Anisakis simplex]	1.18492	0.0001	0.0001	2.05191	10.6912	3.50775	8.28386	7.13535	0.109292	-3.19374	down
ko00650	Butanoate metabolism	0.130816	MSTRG.34938	ASIM_0002104701	K07515	EC:4.2.1.17;EC:1.1.1.211	unnamed protein product [Anisakis simplex]	1.45058	1.74988	3.12276	1.44503	20.3455	13.9824	3.52358	5.28375	0.18009	-2.47321	down
ko00650	Butanoate metabolism	0.130816	MSTRG.4108	ASIM_0000297901	K00022	EC:1.1.1.35	unnamed protein product, partial [Anisakis simplex]	0.0001	0.868187	0.53252	1.06408	28.9771	15.615	20.0914	19.435	0.0293026	-5.09283	down
ko00650	Butanoate metabolism	0.130816	MSTRG.4810	ASIM_0000346501	K07515	EC:4.2.1.17;EC:1.1.1.211	unnamed protein product [Anisakis simplex]	0.928651	0.0001	0.0001	1.20272	3.63888	4.55099	2.38023	2.9109	0.158116	-2.66094	down
ko00650	Butanoate metabolism	0.130816	MSTRG.6212	ASIM_0000441701	K07515	EC:4.2.1.17;EC:1.1.1.211	unnamed protein product [Anisakis simplex]	4.84774	1.84445	2.54168	5.31076	23.0489	25.2161	8.7377	14.7131	0.202809	-2.3018	down
ko00650	Butanoate metabolism	0.130816	MSTRG.8347	ASIM_0000579701	K07515	EC:4.2.1.17;EC:1.1.1.211	unnamed protein product [Anisakis simplex]	0.0001	0.893667	0.0001	0.0001	3.16273	3.49861	3.12322	0.734764	0.0849833	-3.55668	down
ko00650	Butanoate metabolism	0.130816	MSTRG.9137	ASIM_0000628501	K00019	EC:1.1.1.30	unnamed protein product [Anisakis simplex]	73.0981	56.745	26.8799	73.7024	143.416	196.598	147.983	117.793	0.380372	-1.39452	down
ko00310	Lysine degradation	0.143898	MSTRG.10504	ASIM_0000706101	K14085	EC:1.2.1.31;EC:1.2.1.8	unnamed protein product [Anisakis simplex]	3.7218	4.94132	5.82345	7.32264	3.29066	1.47958	1.36012	1.87161	2.72548	1.44651	up
ko00310	Lysine degradation	0.143898	MSTRG.15669	ASIM_0000966101	K13647	EC:1.14.11.4	unnamed protein product [Anisakis simplex]	1.22322	2.25039	1.95711	2.81863	51.0173	50.8585	25.4712	26.8189	0.0535095	-4.22406	down
ko00310	Lysine degradation	0.143898	MSTRG.1991	ASIM_0000151401	K13647	EC:1.14.11.4	unnamed protein product, partial [Anisakis simplex]	0.327842	0.278897	0.40261	0.330056	0.577356	1.14943	0.529209	0.566524	0.474543	-1.07539	down
ko00310	Lysine degradation	0.143898	MSTRG.21237	ASIM_0001302001	K00825	EC:2.6.1.7;EC:2.6.1.39	unnamed protein product [Anisakis simplex]	4.70698	2.05315	4.22852	3.07823	14.0258	14.1001	4.32956	11.9531	0.316761	-1.65853	down
ko00310	Lysine degradation	0.143898	MSTRG.21349	ASIM_0001308501	K18826	EC:2.1.1.60	unnamed protein product [Anisakis simplex]	25.7496	22.2649	17.942	19.849	13.6112	10.3848	5.3269	9.90515	2.18735	1.12918	up
ko00310	Lysine degradation	0.143898	MSTRG.23684	ASIM_0001451701	K14157	EC:1.5.1.8;EC:1.5.1.9	unnamed protein product [Anisakis simplex]	0.398407	0.95528	0.619711	1.39207	0.258864	0.418396	0.439752	0.084519	2.80098	1.48593	up
ko00310	Lysine degradation	0.143898	MSTRG.24064	ASIM_0001471201	K19199	EC:2.1.1.43	unnamed protein product [Anisakis simplex]	81.5274	39.3589	56.0543	69.3008	38.3612	38.1091	13.9922	23.9224	2.15274	1.10618	up
ko00310	Lysine degradation	0.143898	MSTRG.24906	ASIM_0001518201	K07511	EC:4.2.1.17	unnamed protein product [Anisakis simplex]	2.83532	2.48685	1.38088	3.11535	19.2541	14.5047	9.8895	10.3827	0.181718	-2.46023	down
ko00310	Lysine degradation	0.143898	MSTRG.2491	ASIM_0000186701	K07511	EC:4.2.1.17	unnamed protein product [Anisakis simplex]	3.7846	2.73617	1.55357	1.33667	39.748	12.589	5.7147	11.8788	0.134577	-2.8935	down
ko00310	Lysine degradation	0.143898	MSTRG.25021	ASIM_0001524701	K00128	EC:1.2.1.3	unnamed protein product [Anisakis simplex]	93.2936	100.088	99.1483	128.467	44.8059	49.7643	24.0977	27.5596	2.87905	1.52559	up
ko00310	Lysine degradation	0.143898	MSTRG.26054	ASIM_0001580201	K00128	EC:1.2.1.3	unnamed protein product [Anisakis simplex]	8.13748	4.0235	4.5335	6.44867	1.26252	0.747555	0.671135	0.643343	6.96129	2.79935	up
ko00310	Lysine degradation	0.143898	MSTRG.26407	ASIM_0001599701	K07511	EC:4.2.1.17	unnamed protein product [Anisakis simplex]	2.47985	0.922342	0.423232	0.873356	8.28454	14.3136	3.63796	3.31368	0.159012	-2.65279	down
ko00310	Lysine degradation	0.143898	MSTRG.26553	ASIM_0001608401	K11422	EC:2.1.1.43	unnamed protein product [Anisakis simplex]	23.2251	18.325	23.4721	27.5907	12.6137	11.6027	2.84288	4.02852	2.97907	1.57486	up
ko00310	Lysine degradation	0.143898	MSTRG.26682	ASIM_0001616101	K11422	EC:2.1.1.43	unnamed protein product [Anisakis simplex]	27.9431	14.4692	30.679	33.0729	10.4534	12.7554	2.86498	6.26831	3.28254	1.71481	up
ko00310	Lysine degradation	0.143898	MSTRG.28285	ASIM_0001711901	K09189	EC:2.1.1.43	unnamed protein product [Anisakis simplex]	10.8061	8.88408	9.58197	9.58734	4.8815	4.87094	1.51324	2.99588	2.72477	1.44614	up
ko00310	Lysine degradation	0.143898	MSTRG.28434	ASIM_0001720401	K00626	EC:2.3.1.9	unnamed protein product [Anisakis simplex]	0.0001	0.0001	0.0001	0.0001	0.0001	1.54484	0.689579	1.4288	0.000109191	-13.1609	down
ko00310	Lysine degradation	0.143898	MSTRG.28547	ASIM_0001727501	K00128	EC:1.2.1.3	unnamed protein product [Anisakis simplex]	17.1401	14.5861	15.9649	12.5114	72.5014	73.5378	42.5655	49.3487	0.253001	-1.98279	down
ko00310	Lysine degradation	0.143898	MSTRG.28959	ASIM_0001750101	K00164	EC:1.2.4.2	unnamed protein product [Anisakis simplex]	373.968	301.126	322.653	329.363	1657.05	1864.84	1083.03	1403.36	0.22088	-2.17866	down
ko00310	Lysine degradation	0.143898	MSTRG.29522	ASIM_0001782901	K00128	EC:1.2.1.3	unnamed protein product [Anisakis simplex]	8.36879	4.29627	4.44401	3.23341	26.6645	31.6358	12.7747	10.35	0.249831	-2.00097	down
ko00310	Lysine degradation	0.143898	MSTRG.29658	ASIM_0001790601	K00626	EC:2.3.1.9	unnamed protein product [Anisakis simplex]	6717.07	2407.65	2924.91	4200.62	20298.6	18914.8	14961	15980.1	0.231636	-2.11007	down
ko00310	Lysine degradation	0.143898	MSTRG.31031	ASIM_0001869901	K00658	EC:2.3.1.61	unnamed protein product [Anisakis simplex]	484.725	350.081	500.976	493.541	2182.44	2072.97	1245.37	1611.92	0.257191	-1.95909	down
ko00310	Lysine degradation	0.143898	MSTRG.32232	ASIM_0001946501	K00022	EC:1.1.1.35	unnamed protein product, partial [Anisakis simplex]	1.18492	0.0001	0.0001	2.05191	10.6912	3.50775	8.28386	7.13535	0.109292	-3.19374	down
ko00310	Lysine degradation	0.143898	MSTRG.32395	ASIM_0001955901	K13647	EC:1.14.11.4	unnamed protein product [Anisakis simplex]	5.69954	2.11297	2.85755	3.06856	99.5109	103.361	76.4848	60.4635	0.0404291	-4.62846	down
ko00310	Lysine degradation	0.143898	MSTRG.33021	ASIM_0001994601	K00149	EC:1.2.1.47;EC:1.2.1.3	unnamed protein product [Anisakis simplex]	0.963617	1.19503	1.25968	1.28386	6.05097	7.28009	4.99069	4.4076	0.206878	-2.27315	down
ko00310	Lysine degradation	0.143898	MSTRG.33464	ASIM_0002023801	K00149	EC:1.2.1.47;EC:1.2.1.3	unnamed protein product [Anisakis simplex]	0.633232	0.377645	1.09391	1.22855	10.4481	10.8447	4.35267	7.75306	0.0998049	-3.32474	down
ko00310	Lysine degradation	0.143898	MSTRG.33675	ASIM_0002035101	K11433	EC:2.1.1.43	unnamed protein product, partial [Anisakis simplex]	0.549495	0.0001	0.0001	0.663045	2.4694	3.82509	4.3704	2.21894	0.0941289	-3.40922	down
ko00310	Lysine degradation	0.143898	MSTRG.34556	ASIM_0002085201	K00149	EC:1.2.1.47;EC:1.2.1.3	unnamed protein product [Anisakis simplex]	1.34366	1.48646	1.33917	2.03548	12.1833	11.2691	5.83565	8.73434	0.163187	-2.6154	down
ko00310	Lysine degradation	0.143898	MSTRG.34938	ASIM_0002104701	K07515	EC:4.2.1.17;EC:1.1.1.211	unnamed protein product [Anisakis simplex]	1.45058	1.74988	3.12276	1.44503	20.3455	13.9824	3.52358	5.28375	0.18009	-2.47321	down
ko00310	Lysine degradation	0.143898	MSTRG.34961	ASIM_0002106201	K11433	EC:2.1.1.43	unnamed protein product [Anisakis simplex]	25.4458	28.2003	54.2175	15.4947	102.584	96.4186	51.5366	43.1671	0.420007	-1.25152	down
ko00310	Lysine degradation	0.143898	MSTRG.4108	ASIM_0000297901	K00022	EC:1.1.1.35	unnamed protein product, partial [Anisakis simplex]	0.0001	0.868187	0.53252	1.06408	28.9771	15.615	20.0914	19.435	0.0293026	-5.09283	down
ko00310	Lysine degradation	0.143898	MSTRG.4736	ASIM_0000342101	K09189	EC:2.1.1.43	unnamed protein product [Anisakis simplex]	5.50218	5.14732	3.15702	5.34692	1.40544	1.94432	0.750263	0.840115	3.8771	1.95498	up
ko00310	Lysine degradation	0.143898	MSTRG.4810	ASIM_0000346501	K07515	EC:4.2.1.17;EC:1.1.1.211	unnamed protein product [Anisakis simplex]	0.928651	0.0001	0.0001	1.20272	3.63888	4.55099	2.38023	2.9109	0.158116	-2.66094	down
ko00310	Lysine degradation	0.143898	MSTRG.5299	ASIM_0000379701	K14157	EC:1.5.1.8;EC:1.5.1.9	unnamed protein product [Anisakis simplex]	0.884024	4.77403	1.86776	1.3377	0.36342	0.732069	1.09255	0.0001	4.05071	2.01817	up
ko00310	Lysine degradation	0.143898	MSTRG.6212	ASIM_0000441701	K07515	EC:4.2.1.17;EC:1.1.1.211	unnamed protein product [Anisakis simplex]	4.84774	1.84445	2.54168	5.31076	23.0489	25.2161	8.7377	14.7131	0.202809	-2.3018	down
ko00310	Lysine degradation	0.143898	MSTRG.6669	ASIM_0000471201	K13647	EC:1.14.11.4	unnamed protein product [Anisakis simplex]	5.50075	0.0001	3.85421	3.7858	64.3116	88.4514	58.901	72.3916	0.0462616	-4.43404	down
ko00310	Lysine degradation	0.143898	MSTRG.7285	ASIM_0000511201	K14157	EC:1.5.1.8;EC:1.5.1.9	unnamed protein product [Anisakis simplex]	0.0001	3.62761	4.84696	4.31706	0.0001	1.77431	0.0001	0.0001	7.20821	2.84964	up
ko00310	Lysine degradation	0.143898	MSTRG.7767	ASIM_0000544101	K00128	EC:1.2.1.3	unnamed protein product [Anisakis simplex]	0.0001	0.0001	0.539013	0.0001	2.87673	5.48564	0.0001	1.91292	0.0524859	-4.25193	down
ko00310	Lysine degradation	0.143898	MSTRG.8347	ASIM_0000579701	K07515	EC:4.2.1.17;EC:1.1.1.211	unnamed protein product [Anisakis simplex]	0.0001	0.893667	0.0001	0.0001	3.16273	3.49861	3.12322	0.734764	0.0849833	-3.55668	down
ko00310	Lysine degradation	0.143898	MSTRG.9358	ASIM_0000641501	K14157	EC:1.5.1.8;EC:1.5.1.9	unnamed protein product [Anisakis simplex]	0.723997	0.854158	1.15249	0.661008	0.232673	0.321659	0.056852	0.0001	5.54841	2.47208	up
ko04068	FoxO signaling pathway	0.149309	MSTRG.10733	ASIM_0000719201	K01596	EC:4.1.1.32	unnamed protein product [Anisakis simplex]	8.92316	0.803027	0.0001	0.0001	22.9764	35.6657	29.4137	0.0001	0.110457	-3.17844	down
ko04068	FoxO signaling pathway	0.149309	MSTRG.11125	ASIM_0000742201	K01596	EC:4.1.1.32	unnamed protein product [Anisakis simplex]	2.27556	0.193017	1.14596	1.57673	0.0001	0.0001	0.0579541	0.0989683	33.0396	5.04612	up
ko04068	FoxO signaling pathway	0.149309	MSTRG.16477	ASIM_0001005201	K04364	NA	unnamed protein product [Anisakis simplex]	2.85299	1.68958	0.149175	1.2598	12.3672	7.01292	2.05347	5.4043	0.221759	-2.17294	down
ko04068	FoxO signaling pathway	0.149309	MSTRG.16478	ASIM_0001005001	K15464	NA	unnamed protein product [Anisakis simplex]	36.7081	21.4013	33.7311	34.402	15.3459	20.5376	11.2128	13.6759	2.07731	1.05472	up
ko04068	FoxO signaling pathway	0.149309	MSTRG.16710	ASIM_0001018001	K06631	EC:2.7.11.21	unnamed protein product [Anisakis simplex]	6.60639	5.12531	2.35062	2.85818	20.2877	31.462	19.8008	9.38483	0.209309	-2.25629	down
ko04068	FoxO signaling pathway	0.149309	MSTRG.17777	ASIM_0001098301	K04441	EC:2.7.11.24	mitogen-activated protein kinase pmk-1 [Anisakis simplex]	0.975375	2.46024	1.92328	2.42052	7.57627	4.58228	2.37297	2.98058	0.44423	-1.17062	down
ko04068	FoxO signaling pathway	0.149309	MSTRG.18892	ASIM_0001171301	K01596	EC:4.1.1.32	unnamed protein product [Anisakis simplex]	13.4576	9.82052	7.88807	15.8501	260.062	332.487	312.215	290.158	0.0393467	-4.66761	down
ko04068	FoxO signaling pathway	0.149309	MSTRG.19011	ASIM_0001177001	K01110	EC:3.1.3.16;EC:3.1.3.48	unnamed protein product [Anisakis simplex]	226.471	265.207	267.073	303.149	155.654	130.965	91.6368	114.801	2.15371	1.10682	up
ko04068	FoxO signaling pathway	0.149309	MSTRG.19794	ASIM_0001219601	K04501	NA	unnamed protein product [Anisakis simplex]	16.9159	21.8077	18.1633	18.505	14.9255	10.6812	5.20776	6.77339	2.00575	1.00414	up
ko04068	FoxO signaling pathway	0.149309	MSTRG.20402	ASIM_0001256201	K09408	NA	unnamed protein product [Anisakis simplex]	610.132	536.586	643.999	580.137	122.254	102.75	47.6321	76.7633	6.7855	2.76246	up
ko04068	FoxO signaling pathway	0.149309	MSTRG.20528	ASIM_0001262501	K04361	EC:2.7.10.1	unnamed protein product [Anisakis simplex]	2.79628	3.39082	1.63771	2.74263	8.89593	6.47647	3.16966	4.27175	0.463204	-1.11028	down
ko04068	FoxO signaling pathway	0.149309	MSTRG.20911	ASIM_0001285401	K08863	EC:2.7.11.21	unnamed protein product [Anisakis simplex]	0.0001	0.0001	2.11806	0.0001	39.9542	39.7875	9.17379	23.4018	0.0188605	-5.72849	down
ko04068	FoxO signaling pathway	0.149309	MSTRG.21421	ASIM_0001312801	K07827	NA	unnamed protein product [Anisakis simplex]	2.77066	1.02706	0.0001	3.29238	0.0001	0.0001	0.0001	0.316718	22.3653	4.48319	up
ko04068	FoxO signaling pathway	0.149309	MSTRG.21728	ASIM_0001335201	K04371	EC:2.7.11.24	unnamed protein product [Anisakis simplex]	1.2849	0.710407	0.821675	0.876001	2.54791	2.35821	1.1201	1.47056	0.492608	-1.02149	down
ko04068	FoxO signaling pathway	0.149309	MSTRG.21963	ASIM_0001348301	K16172	NA	unnamed protein product [Anisakis simplex]	31.3307	26.0101	34.7136	30.0709	10.1075	12.9213	7.02123	7.47588	3.25442	1.7024	up
ko04068	FoxO signaling pathway	0.149309	MSTRG.2266	ASIM_0000170401	K01110	EC:3.1.3.16;EC:3.1.3.48	unnamed protein product [Anisakis simplex]	0.0001	1.09257	1.48285	0.547296	2.12759	4.31879	2.91639	3.31978	0.246229	-2.02193	down
ko04068	FoxO signaling pathway	0.149309	MSTRG.22929	ASIM_0001405201	K08960	EC:2.7.11.1	unnamed protein product [Anisakis simplex]	28.0037	28.1964	27.9591	33.3713	12.5432	13.1244	4.87553	12.3423	2.74057	1.45447	up
ko04068	FoxO signaling pathway	0.149309	MSTRG.23496	ASIM_0001437501	K04456	EC:2.7.11.1	unnamed protein product [Anisakis simplex]	69.1711	57.4622	89.1315	64.4518	39.8298	44.7281	23.7123	27.4473	2.06471	1.04594	up
ko04068	FoxO signaling pathway	0.149309	MSTRG.23637	ASIM_0001448901	K06276	EC:2.7.11.1	unnamed protein product [Anisakis simplex]	0.0001	0.0001	0.217602	0.0001	3.64113	0.93398	1.26833	0.979558	0.0319363	-4.96866	down
ko04068	FoxO signaling pathway	0.149309	MSTRG.23851	ASIM_0001461101	K07200	NA	unnamed protein product [Anisakis simplex]	6.13805	5.06228	11.3059	6.91141	5.27286	3.80969	2.72314	2.68033	2.03076	1.02202	up
ko04068	FoxO signaling pathway	0.149309	MSTRG.25549	ASIM_0001552701	K03099	NA	unnamed protein product [Anisakis simplex]	27.3007	22.4642	33.6606	28.955	12.8156	11.1443	5.37241	8.2575	2.98965	1.57998	up
ko04068	FoxO signaling pathway	0.149309	MSTRG.26231	ASIM_0001589401	K04498	EC:2.3.1.48	unnamed protein product [Anisakis simplex]	0.20153	0.0001	0.0001	0.223073	3.61388	5.31587	4.04114	1.2711	0.0298275	-5.06721	down
ko04068	FoxO signaling pathway	0.149309	MSTRG.29105	ASIM_0001759301	K10151	NA	unnamed protein product [Anisakis simplex]	0.661295	0.0001	0.0001	0.0001	2.80281	4.21886	0.750578	1.97393	0.0678826	-3.88081	down
ko04068	FoxO signaling pathway	0.149309	MSTRG.30900	ASIM_0001861901	K01596	EC:4.1.1.32	unnamed protein product [Anisakis simplex]	10.4089	3.72642	2.82381	7.64952	0.292873	0.409038	0.281011	0.0001	25.0337	4.6458	up
ko04068	FoxO signaling pathway	0.149309	MSTRG.32584	ASIM_0001968001	K16172	NA	unnamed protein product [Anisakis simplex]	8.69256	5.02221	10.7661	10.6083	3.10098	2.4606	1.50903	0.91993	4.39133	2.13466	up
ko04068	FoxO signaling pathway	0.149309	MSTRG.33494	ASIM_0002025501	K03781	EC:1.11.1.6	unnamed protein product [Anisakis simplex]	1.95423	0.0001	1.0225	1.75851	19.489	5.99264	3.4861	8.53888	0.126253	-2.98561	down
ko04068	FoxO signaling pathway	0.149309	MSTRG.33757	ASIM_0002040201	K08341	NA	unnamed protein product [Anisakis simplex]	41.2182	21.3758	52.0016	46.496	18.9691	17.6093	7.6214	7.52983	3.11411	1.63882	up
ko04068	FoxO signaling pathway	0.149309	MSTRG.34574	ASIM_0002086501	K07200	NA	unnamed protein product [Anisakis simplex]	0.600258	0.543781	1.0583	0.754381	0.0761149	0.165091	0.0001	0.0476356	10.2329	3.35515	up
ko04068	FoxO signaling pathway	0.149309	MSTRG.34980	ASIM_0002107001	K11838	EC:3.4.19.12	unnamed protein product [Anisakis simplex]	0.275495	0.927098	1.98144	1.92411	4.70015	6.00701	3.28481	2.02868	0.318847	-1.64906	down
ko04068	FoxO signaling pathway	0.149309	MSTRG.5139	ASIM_0000369501	K10151	NA	unnamed protein product [Anisakis simplex]	1.36474	0.0001	0.0001	0.0001	4.34739	2.3727	0.831265	2.92795	0.130261	-2.94053	down
ko04068	FoxO signaling pathway	0.149309	MSTRG.6496	ASIM_0000461101	K07200	NA	unnamed protein product, partial [Anisakis simplex]	5.12603	5.01308	7.84652	5.77747	0.584335	1.32072	0.0001	0.362653	10.4784	3.38935	up
ko04068	FoxO signaling pathway	0.149309	MSTRG.725	ASIM_0000059801	K03781	EC:1.11.1.6	unnamed protein product [Anisakis simplex]	6.20359	6.79473	3.52227	5.8348	48.6945	46.5872	20.5978	20.6871	0.163696	-2.61091	down
ko04068	FoxO signaling pathway	0.149309	MSTRG.7568	ASIM_0000530201	K07200	NA	unnamed protein product [Anisakis simplex]	7.35042	6.69171	18.1363	5.95374	1.563	0.456221	0.40768	0.0001	15.7116	3.97376	up
ko04068	FoxO signaling pathway	0.149309	MSTRG.7573	ASIM_0000530601	K07200	NA	unnamed protein product [Anisakis simplex]	0.697043	3.29212	7.09268	5.76987	0.900922	3.13941	0.516145	0.0001	3.69832	1.88687	up
ko04068	FoxO signaling pathway	0.149309	MSTRG.780	ASIM_0000064001	K01596	EC:4.1.1.32	unnamed protein product [Anisakis simplex]	4751.61	2993.89	3361.47	4018.89	14963.1	18095.5	10378	12581	0.27002	-1.88886	down
ko04068	FoxO signaling pathway	0.149309	MSTRG.991	ASIM_0000078101	K01596	EC:4.1.1.32	unnamed protein product [Anisakis simplex]	141.304	66.9625	68.2344	67.3818	857.578	1034.75	576.087	618.821	0.111389	-3.16633	down
ko04212	Longevity regulating pathway - worm	0.154843	MSTRG.10177	ASIM_0000688801	K16197	NA	unnamed protein product [Anisakis simplex]	41.2044	22.2297	32.3542	13.034	96.2781	54.0183	50.1058	62.8396	0.413393	-1.27441	down
ko04212	Longevity regulating pathway - worm	0.154843	MSTRG.11520	ASIM_0000762701	K08269	EC:2.7.11.1	unnamed protein product [Anisakis simplex]	13.2922	1.49587	3.3268	10.0746	1.12411	0.949886	0.0001	1.39016	8.13724	3.02454	up
ko04212	Longevity regulating pathway - worm	0.154843	MSTRG.1308	ASIM_0000102501	K04077	NA	unnamed protein product, partial [Anisakis simplex]	42.2917	18.598	26.5	17.1823	160.823	217.458	134.527	157.936	0.155904	-2.68127	down
ko04212	Longevity regulating pathway - worm	0.154843	MSTRG.13564	ASIM_0000869401	K04043	NA	unnamed protein product [Anisakis simplex]	7.38358	4.46149	7.98931	7.96111	31.2817	28.2749	11.1841	20.7735	0.303729	-1.71915	down
ko04212	Longevity regulating pathway - worm	0.154843	MSTRG.14452	ASIM_0000911101	K04043	NA	unnamed protein product [Anisakis simplex]	14.3149	9.75564	17.0161	12.7993	58.0286	46.4356	32.8631	42.6556	0.299395	-1.73988	down
ko04212	Longevity regulating pathway - worm	0.154843	MSTRG.1445	ASIM_0000112901	K16197	NA	unnamed protein product [Anisakis simplex]	1694.38	1202.27	1398.17	1529.04	4736.2	4232.16	2965.04	3232.8	0.384003	-1.38081	down
ko04212	Longevity regulating pathway - worm	0.154843	MSTRG.17367	ASIM_0001073101	K17794	NA	unnamed protein product [Anisakis simplex]	23.2369	20.0515	25.366	25.406	63.0946	53.8125	49.0916	41.1615	0.454047	-1.13909	down
ko04212	Longevity regulating pathway - worm	0.154843	MSTRG.17777	ASIM_0001098301	K04441	EC:2.7.11.24	mitogen-activated protein kinase pmk-1 [Anisakis simplex]	0.975375	2.46024	1.92328	2.42052	7.57627	4.58228	2.37297	2.98058	0.44423	-1.17062	down
ko04212	Longevity regulating pathway - worm	0.154843	MSTRG.18618	ASIM_0001146101	K14035	NA	unnamed protein product [Anisakis simplex]	137.71	169.921	69.6766	181.873	103.864	56.1544	38.5094	36.3288	2.38095	1.25153	up
ko04212	Longevity regulating pathway - worm	0.154843	MSTRG.19011	ASIM_0001177001	K01110	EC:3.1.3.16;EC:3.1.3.48	unnamed protein product [Anisakis simplex]	226.471	265.207	267.073	303.149	155.654	130.965	91.6368	114.801	2.15371	1.10682	up
ko04212	Longevity regulating pathway - worm	0.154843	MSTRG.19843	ASIM_0001223701	K09414	NA	unnamed protein product [Anisakis simplex]	12.1533	10.3915	11.8834	8.55264	5.50294	3.82393	2.92	3.8388	2.67199	1.41792	up
ko04212	Longevity regulating pathway - worm	0.154843	MSTRG.20402	ASIM_0001256201	K09408	NA	unnamed protein product [Anisakis simplex]	610.132	536.586	643.999	580.137	122.254	102.75	47.6321	76.7633	6.7855	2.76246	up
ko04212	Longevity regulating pathway - worm	0.154843	MSTRG.21156	ASIM_0001296801	K13113	NA	unnamed protein product [Anisakis simplex]	0.0001	0.0001	4.47144	1.2102	13.027	9.18911	12.6882	4.37137	0.144665	-2.78921	down
ko04212	Longevity regulating pathway - worm	0.154843	MSTRG.21963	ASIM_0001348301	K16172	NA	unnamed protein product [Anisakis simplex]	31.3307	26.0101	34.7136	30.0709	10.1075	12.9213	7.02123	7.47588	3.25442	1.7024	up
ko04212	Longevity regulating pathway - worm	0.154843	MSTRG.23496	ASIM_0001437501	K04456	EC:2.7.11.1	unnamed protein product [Anisakis simplex]	69.1711	57.4622	89.1315	64.4518	39.8298	44.7281	23.7123	27.4473	2.06471	1.04594	up
ko04212	Longevity regulating pathway - worm	0.154843	MSTRG.23552	ASIM_0001440701	K04077	NA	unnamed protein product, partial [Anisakis simplex]	15.6844	8.92934	13.8007	15.8916	58.8336	38.7735	21.5168	30.6374	0.362618	-1.46348	down
ko04212	Longevity regulating pathway - worm	0.154843	MSTRG.24218	ASIM_0001478601	K19772	NA	unnamed protein product [Anisakis simplex]	0.0001	0.0001	0.348471	0.313618	0.64398	2.88309	0.322935	0.769576	0.143366	-2.80223	down
ko04212	Longevity regulating pathway - worm	0.154843	MSTRG.26160	ASIM_0001585201	K04077	NA	unnamed protein product, partial [Anisakis simplex]	65.7473	56.9191	62.7601	89.6528	500.689	441.458	280.637	292.091	0.181585	-2.46128	down
ko04212	Longevity regulating pathway - worm	0.154843	MSTRG.28398	ASIM_0001718301	K08035	NA	unnamed protein product [Anisakis simplex]	1.14837	2.23791	3.1753	3.00479	0.835928	0.770483	0.189118	1.18859	3.20576	1.68067	up
ko04212	Longevity regulating pathway - worm	0.154843	MSTRG.28899	ASIM_0001747501	K08269	EC:2.7.11.1	unnamed protein product, partial [Anisakis simplex]	13.1651	10.708	12.7016	8.81629	31.0046	30.5991	15.9402	18.8827	0.470732	-1.08702	down
ko04212	Longevity regulating pathway - worm	0.154843	MSTRG.29485	ASIM_0001780601	K08269	EC:2.7.11.1	unnamed protein product [Toxocara canis]	37.5435	6.86481	22.9329	27.3145	48.0864	43.4986	67.1412	35.3128	0.487818	-1.03558	down
ko04212	Longevity regulating pathway - worm	0.154843	MSTRG.2952	ASIM_0000218501	K19770	EC:3.1.-.-	unnamed protein product [Anisakis simplex]	0.0001	0.395213	0.928787	2.52375	6.43385	5.48102	2.00138	4.25054	0.211807	-2.23918	down
ko04212	Longevity regulating pathway - worm	0.154843	MSTRG.29927	ASIM_0001805501	K19772	NA	unnamed protein product [Anisakis simplex]	0.0001	0.0001	0.0001	0.0001	3.94665	1.32617	2.37253	2.06679	4.11855e-05	-14.5675	down
ko04212	Longevity regulating pathway - worm	0.154843	MSTRG.32584	ASIM_0001968001	K16172	NA	unnamed protein product [Anisakis simplex]	8.69256	5.02221	10.7661	10.6083	3.10098	2.4606	1.50903	0.91993	4.39133	2.13466	up
ko04212	Longevity regulating pathway - worm	0.154843	MSTRG.33141	ASIM_0002003401	K07203	EC:2.7.11.1	unnamed protein product [Anisakis simplex]	2.03331	2.31536	1.64821	2.69399	9.69106	12.074	6.00395	6.77943	0.251556	-1.99105	down
ko04212	Longevity regulating pathway - worm	0.154843	MSTRG.33487	ASIM_0002025001	K07203	EC:2.7.11.1	unnamed protein product [Anisakis simplex]	0.545883	0.366051	0.730819	0.295228	1.95997	1.94121	1.12974	1.73313	0.286512	-1.80333	down
ko04212	Longevity regulating pathway - worm	0.154843	MSTRG.33757	ASIM_0002040201	K08341	NA	unnamed protein product [Anisakis simplex]	41.2182	21.3758	52.0016	46.496	18.9691	17.6093	7.6214	7.52983	3.11411	1.63882	up
ko04212	Longevity regulating pathway - worm	0.154843	MSTRG.34506	ASIM_0002083101	K08269	EC:2.7.11.1	unnamed protein product [Anisakis simplex]	10.7651	8.83735	13.8941	5.96327	33.9845	29.4062	15.4893	22.4321	0.389488	-1.36035	down
ko04212	Longevity regulating pathway - worm	0.154843	MSTRG.4620	ASIM_0000333701	K07203	EC:2.7.11.1	unnamed protein product [Anisakis simplex]	0.0001	0.458651	0.893417	0.0001	2.73493	3.02336	0.935839	2.38156	0.148999	-2.74663	down
ko04212	Longevity regulating pathway - worm	0.154843	MSTRG.5940	ASIM_0000422901	K07203	EC:2.7.11.1	unnamed protein product, partial [Anisakis simplex]	2.20581	7.4132	4.50266	4.33796	14.6991	12.434	8.39174	11.8361	0.389765	-1.35932	down
ko04212	Longevity regulating pathway - worm	0.154843	MSTRG.633	ASIM_0000052601	K00799	EC:2.5.1.18	unnamed protein product, partial [Anisakis simplex]	0.0001	0.0001	0.0001	0.0001	2.03216	1.50037	0.0001	0.817864	9.19435e-05	-13.4089	down
ko04212	Longevity regulating pathway - worm	0.154843	MSTRG.7099	ASIM_0000498601	K04077	NA	unnamed protein product [Anisakis simplex]	29.8347	20.4191	23.8269	25.3594	152.761	180.422	96.9502	118.404	0.181282	-2.46369	down
ko04212	Longevity regulating pathway - worm	0.154843	MSTRG.725	ASIM_0000059801	K03781	EC:1.11.1.6	unnamed protein product [Anisakis simplex]	6.20359	6.79473	3.52227	5.8348	48.6945	46.5872	20.5978	20.6871	0.163696	-2.61091	down
ko04146	Peroxisome	0.159136	MSTRG.1105	ASIM_0000087701	K01897	EC:6.2.1.3	unnamed protein product [Anisakis simplex]	6.8358	5.71153	6.88585	7.54431	4.2234	3.05237	1.77901	0.0001	2.97934	1.57499	up
ko04146	Peroxisome	0.159136	MSTRG.1119	ASIM_0000088901	K01897	EC:6.2.1.3	unnamed protein product [Anisakis simplex]	7.1767	3.17647	13.8055	12.5133	23.1266	28.0506	15.0559	13.4155	0.460423	-1.11897	down
ko04146	Peroxisome	0.159136	MSTRG.15583	ASIM_0000964001	K00031	EC:1.1.1.42	unnamed protein product [Anisakis simplex]	0.499528	0.360305	0.356142	0.535779	0.15172	0.109098	0.104008	0.11835	3.6255	1.85818	up
ko04146	Peroxisome	0.159136	MSTRG.17182	ASIM_0001061101	K13336	NA	unnamed protein product [Anisakis simplex]	10.5601	11.0013	8.23925	13.1935	44.6382	24.8651	12.5362	18.0319	0.429635	-1.21882	down
ko04146	Peroxisome	0.159136	MSTRG.19542	ASIM_0001205201	K03426	EC:3.6.1.22	unnamed protein product [Anisakis simplex]	1.3483	4.53248	2.0804	4.20116	20.0947	10.3187	6.66619	11.4267	0.250737	-1.99575	down
ko04146	Peroxisome	0.159136	MSTRG.19840	ASIM_0001222901	K13353	NA	unnamed protein product [Anisakis simplex]	1.57769	1.40108	1.58634	1.23886	5.31324	4.57908	3.23068	5.13341	0.317914	-1.65329	down
ko04146	Peroxisome	0.159136	MSTRG.2074	ASIM_0000156401	K01897	EC:6.2.1.3	unnamed protein product [Anisakis simplex]	5.85984	1.06964	10.354	4.99585	0.9476	2.7386	0.0001	0.0001	6.04365	2.59542	up
ko04146	Peroxisome	0.159136	MSTRG.21303	ASIM_0001305601	K13339	NA	unnamed protein product [Anisakis simplex]	2.5647	2.51638	2.3064	2.31929	10.6025	7.1615	6.87488	6.61515	0.310577	-1.68698	down
ko04146	Peroxisome	0.159136	MSTRG.21664	ASIM_0001331501	K13345	NA	unnamed protein product [Anisakis simplex]	0.207104	0.461508	0.0001	0.482972	3.397	2.14677	1.80464	0.868646	0.140158	-2.83488	down
ko04146	Peroxisome	0.159136	MSTRG.22470	ASIM_0001379001	K04565	EC:1.15.1.1	unnamed protein product [Anisakis simplex]	80.474	54.5199	67.0509	28.4769	187.335	147.418	74.7882	105.766	0.447349	-1.16053	down
ko04146	Peroxisome	0.159136	MSTRG.22959	ASIM_0001406701	K04565	EC:1.15.1.1	unnamed protein product [Anisakis simplex]	37.6666	12.5111	14.0686	22.5963	0.0001	0.0001	0.0001	0.0001	217107	17.728	up
ko04146	Peroxisome	0.159136	MSTRG.23764	ASIM_0001456801	K01897	EC:6.2.1.3	unnamed protein product [Anisakis simplex]	0.282038	0.169432	0.157546	0.13982	0.0702978	0.0241032	0.0267731	0.0001	6.17474	2.62638	up
ko04146	Peroxisome	0.159136	MSTRG.24269	ASIM_0001482401	K00272	EC:1.4.3.1	unnamed protein product [Anisakis simplex]	0.0001	0.0001	0.0001	1.12519	18.2143	7.55035	5.86542	7.33622	0.0288837	-5.1136	down
ko04146	Peroxisome	0.159136	MSTRG.24460	ASIM_0001493001	K13239	EC:5.3.3.8	unnamed protein product [Anisakis simplex]	15.994	15.5214	15.93	17.2466	11.731	4.48221	0.735919	8.6454	2.52757	1.33775	up
ko04146	Peroxisome	0.159136	MSTRG.2680	ASIM_0000198601	K01897	EC:6.2.1.3	unnamed protein product [Anisakis simplex]	0.0001	0.0001	1.31889	0.222303	2.67921	1.73013	1.92946	1.7331	0.190958	-2.38867	down
ko04146	Peroxisome	0.159136	MSTRG.26898	ASIM_0001628101	K13239	EC:5.3.3.8	unnamed protein product [Anisakis simplex]	0.0001	0.0001	0.0001	0.205451	1.27041	1.14978	0.790351	0.36871	0.0574845	-4.12068	down
ko04146	Peroxisome	0.159136	MSTRG.2696	ASIM_0000199901	K01897	EC:6.2.1.3	unnamed protein product [Anisakis simplex]	6.4805	5.99126	14.7148	10.3185	68.1538	41.8911	31.2396	37.5614	0.209706	-2.25356	down
ko04146	Peroxisome	0.159136	MSTRG.27201	ASIM_0001646401	K00106	EC:1.17.1.4;EC:1.17.3.2	unnamed protein product [Anisakis simplex]	1.78431	4.38894	3.04247	1.22513	1.58905	1.22973	0.247569	0.138889	3.25743	1.70373	up
ko04146	Peroxisome	0.159136	MSTRG.29802	ASIM_0001798601	K13346	NA	unnamed protein product [Anisakis simplex]	0.0001	0.0001	0.0001	0.0001	0.889726	1.06223	0.520646	0.878101	0.000119378	-13.0322	down
ko04146	Peroxisome	0.159136	MSTRG.30017	ASIM_0001811101	K13348	NA	unnamed protein product [Anisakis simplex]	1.29866	1.18428	2.01309	2.07747	1.88416	8.45253	5.87752	1.3618	0.374005	-1.41887	down
ko04146	Peroxisome	0.159136	MSTRG.30918	ASIM_0001862801	K01897	EC:6.2.1.3	unnamed protein product [Anisakis simplex]	1.80751	4.04378	5.26292	6.07954	23.1966	19.7759	10.2068	11.2752	0.266758	-1.9064	down
ko04146	Peroxisome	0.159136	MSTRG.31876	ASIM_0001923201	K05678	NA	unnamed protein product [Anisakis simplex]	6.21985	4.6424	5.37666	12.5393	28.8976	21.71	9.13516	13.5756	0.392511	-1.3492	down
ko04146	Peroxisome	0.159136	MSTRG.33053	ASIM_0001996801	K01796	EC:5.1.99.4	unnamed protein product [Anisakis simplex]	0.0001	0.0001	1.05654	2.3815	4.46944	2.30557	6.86582	6.65345	0.16942	-2.56133	down
ko04146	Peroxisome	0.159136	MSTRG.33494	ASIM_0002025501	K03781	EC:1.11.1.6	unnamed protein product [Anisakis simplex]	1.95423	0.0001	1.0225	1.75851	19.489	5.99264	3.4861	8.53888	0.126253	-2.98561	down
ko04146	Peroxisome	0.159136	MSTRG.33942	ASIM_0002051201	K00803	EC:2.5.1.26	unnamed protein product [Anisakis simplex]	21.5329	7.1787	6.83692	14.0178	41.4685	27.3844	24.1889	26.4046	0.414967	-1.26893	down
ko04146	Peroxisome	0.159136	MSTRG.35357	ASIM_0002128601	K01897	EC:6.2.1.3	unnamed protein product [Anisakis simplex]	0.0001	2.49913	4.04262	1.17951	25.5413	20.9501	12.2306	13.5738	0.106802	-3.22698	down
ko04146	Peroxisome	0.159136	MSTRG.3725	ASIM_0000274001	K13343	NA	unnamed protein product [Anisakis simplex]	6.91965	3.19806	12.3578	8.27734	4.04314	1.56733	0.705986	0.0001	4.86861	2.28351	up
ko04146	Peroxisome	0.159136	MSTRG.4655	ASIM_0000336001	K04565	EC:1.15.1.1	unnamed protein product [Anisakis simplex]	6.80424	1.08826	0.965331	0.0001	54.7632	34.027	21.2715	55.1108	0.0536284	-4.22086	down
ko04146	Peroxisome	0.159136	MSTRG.468	ASIM_0000041001	K01897	EC:6.2.1.3	unnamed protein product [Anisakis simplex]	9.13667	9.70901	21.7284	13.1745	11.5309	7.48466	3.48062	3.55558	2.06315	1.04485	up
ko04146	Peroxisome	0.159136	MSTRG.4752	ASIM_0000342701	K01897	EC:6.2.1.3	unnamed protein product, partial [Anisakis simplex]	0.0001	0.0001	0.0001	0.36369	1.24038	0.0001	2.40269	1.22816	0.0747208	-3.74235	down
ko04146	Peroxisome	0.159136	MSTRG.6023	ASIM_0000428901	K13350	NA	unnamed protein product [Anisakis simplex]	0.0001	0.380409	0.0001	0.0001	7.88136	4.0549	0.0001	0.31671	0.0310705	-5.00831	down
ko04146	Peroxisome	0.159136	MSTRG.6650	ASIM_0000469801	K13343	NA	unnamed protein product [Anisakis simplex]	3.03895	3.45444	7.16907	6.52368	2.02939	0.408725	2.08659	1.30917	3.46016	1.79084	up
ko04146	Peroxisome	0.159136	MSTRG.667	ASIM_0000055901	K02151;K13342	NA	unnamed protein product [Anisakis simplex];unnamed protein product, partial [Anisakis simplex]	0.296241	0.575951	0.973702	0.384128	4.59431	3.0437	1.95375	3.33453	0.172518	-2.53518	down
ko04146	Peroxisome	0.159136	MSTRG.6701	ASIM_0000473801	K13350	NA	unnamed protein product [Anisakis simplex]	2.14052	0.0001	0.0001	1.16886	17.7609	20.5641	21.7614	15.9557	0.043523	-4.52208	down
ko04146	Peroxisome	0.159136	MSTRG.6955	ASIM_0000489701	K05678	NA	unnamed protein product [Anisakis simplex]	1.16707	4.72695	4.65661	5.17368	59.7453	37.0299	30.5084	41.171	0.0933445	-3.42129	down
ko04146	Peroxisome	0.159136	MSTRG.725	ASIM_0000059801	K03781	EC:1.11.1.6	unnamed protein product [Anisakis simplex]	6.20359	6.79473	3.52227	5.8348	48.6945	46.5872	20.5978	20.6871	0.163696	-2.61091	down
ko04146	Peroxisome	0.159136	MSTRG.7350	ASIM_0000516001	K13343	NA	unnamed protein product [Anisakis simplex]	3.17114	1.87985	12.3551	7.87941	1.30542	0.0001	0.0001	0.0001	19.3651	4.27539	up
ko04146	Peroxisome	0.159136	MSTRG.7655	ASIM_0000536601	K11147	EC:1.1.-.-	unnamed protein product [Anisakis simplex]	0.0001	0.0001	0.0001	0.608867	4.42031	4.03662	2.86619	0.785381	0.050309	-4.31304	down
ko04146	Peroxisome	0.159136	MSTRG.9258	ASIM_0000635401	K00031	EC:1.1.1.42	unnamed protein product [Enterobius vermicularis]	5.7569	3.83474	4.07937	4.96591	1.52905	1.29111	0.329396	0.523562	5.07386	2.34308	up
ko00533	Glycosaminoglycan biosynthesis - keratan sulfate	0.16066	MSTRG.18438	ASIM_0001135301	K07968	EC:2.4.1.90;EC:2.4.1.38	unnamed protein product [Anisakis simplex]	9.12952	13.809	11.5435	12.0536	5.24061	7.51202	4.59407	4.58169	2.12216	1.08554	up
ko00533	Glycosaminoglycan biosynthesis - keratan sulfate	0.16066	MSTRG.23302	ASIM_0001424601	K07968	EC:2.4.1.90;EC:2.4.1.38	unnamed protein product [Anisakis simplex]	0.857866	0.82582	0.647253	1.37805	0.165636	0.102616	0.263021	0.142703	5.50314	2.46025	up
ko00533	Glycosaminoglycan biosynthesis - keratan sulfate	0.16066	MSTRG.27422	ASIM_0001659801	K00717	EC:2.4.1.68	unnamed protein product [Anisakis simplex]	12.1857	8.69719	14.2954	20.5821	38.5297	32.1374	26.2061	16.5202	0.491743	-1.02402	down
ko04724	Glutamatergic synapse	0.16066	MSTRG.29473	ASIM_0001780001	K15009	NA	unnamed protein product, partial [Anisakis simplex]	154.595	95.7856	105.512	123.153	25.8237	36.2161	15.0378	31.0105	4.43199	2.14795	up
ko04724	Glutamatergic synapse	0.16066	MSTRG.29561	ASIM_0001784901	K15009	NA	unnamed protein product [Anisakis simplex]	61.3025	41.8352	64.4281	64.1783	13.9615	21.1919	10.0321	13.1709	3.97118	1.98957	up
ko04724	Glutamatergic synapse	0.16066	MSTRG.3115	ASIM_0000229801	K15009	NA	unnamed protein product [Anisakis simplex]	21.2086	10.3352	15.4056	22.1762	6.53085	3.41967	0.0001	0.0001	6.94679	2.79635	up
ko00051	Fructose and mannose metabolism	0.18155	MSTRG.1492	ASIM_0000117901	K17497	EC:5.4.2.8	unnamed protein product [Anisakis simplex]	0.0475334	0.0001	0.0206825	0.0001	0.107074	0.0945833	0.12212	0.0507508	0.182672	-2.45267	down
ko00051	Fructose and mannose metabolism	0.18155	MSTRG.1565	ASIM_0000123901	K17497	EC:5.4.2.8	unnamed protein product [Anisakis simplex]	0.0902055	0.0001	0.134589	0.0001	0.822061	0.523104	0.626839	0.494527	0.0912189	-3.45452	down
ko00051	Fructose and mannose metabolism	0.18155	MSTRG.16523	ASIM_0001007601	K00850	EC:2.7.1.11	unnamed protein product [Anisakis simplex]	1139.33	629.094	862.622	965.714	2390.84	3030.2	1710.79	2227.14	0.384312	-1.37965	down
ko00051	Fructose and mannose metabolism	0.18155	MSTRG.17353	ASIM_0001072101	K19029	EC:2.7.1.105;EC:3.1.3.46	unnamed protein product [Anisakis simplex]	56.8091	44.8176	99.6762	77.8041	188.373	184.972	100.594	116.343	0.472837	-1.08059	down
ko00051	Fructose and mannose metabolism	0.18155	MSTRG.17959	ASIM_0001108201	K03841	EC:3.1.3.11	unnamed protein product [Anisakis simplex]	17.9676	14.9736	25.7761	16.9204	566.701	480.081	446.71	395.326	0.0400451	-4.64223	down
ko00051	Fructose and mannose metabolism	0.18155	MSTRG.18239	ASIM_0001122901	K00844	EC:2.7.1.1	unnamed protein product [Anisakis simplex]	0.823713	7.64843	10.202	5.98684	22.4935	16.9169	15.3491	8.6566	0.388876	-1.36262	down
ko00051	Fructose and mannose metabolism	0.18155	MSTRG.19735	ASIM_0001215301	K01803	EC:5.3.1.1	unnamed protein product [Anisakis simplex]	15.1165	5.73428	7.39731	11.0121	34.8859	27.495	17.1554	23.4036	0.381389	-1.39067	down
ko00051	Fructose and mannose metabolism	0.18155	MSTRG.20839	ASIM_0001281601	K03841	EC:3.1.3.11	unnamed protein product [Anisakis simplex]	44.2254	17.9569	33.6004	40.3892	109.204	138.162	99.725	84.5991	0.315439	-1.66457	down
ko00051	Fructose and mannose metabolism	0.18155	MSTRG.21540	ASIM_0001320601	K00844	EC:2.7.1.1	unnamed protein product [Anisakis simplex]	331.66	271.397	340.024	304.603	1560.64	1732.24	975.634	1066.18	0.233881	-2.09615	down
ko00051	Fructose and mannose metabolism	0.18155	MSTRG.22244	ASIM_0001366301	K01623	EC:4.1.2.13	unnamed protein product [Anisakis simplex]	15.4458	11.1591	13.2827	18.514	360.209	514.814	250.349	225.893	0.0432199	-4.53216	down
ko00051	Fructose and mannose metabolism	0.18155	MSTRG.25958	ASIM_0001573501	K01623	EC:4.1.2.13	unnamed protein product [Anisakis simplex]	120.292	44.0824	44.3132	67.5054	441.494	512.941	315.161	337.625	0.171845	-2.54082	down
ko00051	Fructose and mannose metabolism	0.18155	MSTRG.27439	ASIM_0001660701	K01809	EC:5.3.1.8	unnamed protein product [Anisakis simplex]	0.161914	0.961854	0.616175	0.135712	1.98622	4.27979	1.16512	2.09277	0.196942	-2.34416	down
ko00051	Fructose and mannose metabolism	0.18155	MSTRG.27746	ASIM_0001678801	K02377	EC:1.1.1.271	unnamed protein product, partial [Anisakis simplex]	24.3166	25.1755	28.625	51.3641	73.9249	86.2415	77.0636	32.5834	0.479892	-1.05922	down
ko00051	Fructose and mannose metabolism	0.18155	MSTRG.331	ASIM_0000030201	K00011	EC:1.1.1.21	unnamed protein product [Anisakis simplex]	15.3706	14.8004	15.6924	18.1375	52.1178	62.7215	28.0651	30.7261	0.368604	-1.43986	down
ko00051	Fructose and mannose metabolism	0.18155	MSTRG.33772	ASIM_0002041301	K01103	EC:2.7.1.105;EC:3.1.3.46	unnamed protein product [Anisakis simplex]	3.93749	2.52426	3.06864	3.43114	1.70701	1.94489	0.538854	0.787746	2.6035	1.38045	up
ko00051	Fructose and mannose metabolism	0.18155	MSTRG.34639	ASIM_0002090101	K01103	EC:2.7.1.105;EC:3.1.3.46	unnamed protein product [Anisakis simplex]	2.76762	6.07407	3.92074	5.62575	2.0959	3.02218	1.5986	1.79812	2.15955	1.11073	up
ko00051	Fructose and mannose metabolism	0.18155	MSTRG.3959	ASIM_0000289201	K17497	EC:5.4.2.8	unnamed protein product [Anisakis simplex]	0.975706	1.49957	1.72081	1.79161	9.40097	8.83537	3.94242	3.02915	0.237532	-2.0738	down
ko00051	Fructose and mannose metabolism	0.18155	MSTRG.42	ASIM_0000011501	K17497	EC:5.4.2.8	unnamed protein product [Anisakis simplex]	17.642	16.4769	21.4765	17.0439	14.1185	10.2709	5.32557	5.85279	2.04228	1.03018	up
ko00590	Arachidonic acid metabolism	0.184942	MSTRG.1092	ASIM_0000086301	K01254	EC:3.3.2.6	unnamed protein product [Anisakis simplex]	16.8488	6.95774	8.63256	9.80821	111.512	121.221	72.683	80.1821	0.109563	-3.19017	down
ko00590	Arachidonic acid metabolism	0.184942	MSTRG.15530	ASIM_0000960601	K01254	EC:3.3.2.6	unnamed protein product [Anisakis simplex]	0.0001	0.0889676	0.0001	0.0001	0.427521	0.451605	0.629329	1.0284	0.0351883	-4.82876	down
ko00590	Arachidonic acid metabolism	0.184942	MSTRG.17496	ASIM_0001079301	K18592	EC:2.3.2.2;EC:3.4.19.13	unnamed protein product [Anisakis simplex]	12.5287	13.6512	6.30279	9.73125	84.3802	73.9785	42.8543	50.7344	0.167551	-2.57733	down
ko00590	Arachidonic acid metabolism	0.184942	MSTRG.20615	ASIM_0001268201	K00432	EC:1.11.1.9	unnamed protein product [Anisakis simplex]	4.1379	5.21781	8.1368	3.8678	21.9624	18.8677	9.97084	9.50267	0.354213	-1.49731	down
ko00590	Arachidonic acid metabolism	0.184942	MSTRG.22580	ASIM_0001385901	K00432	EC:1.11.1.9	unnamed protein product [Anisakis simplex]	20.1746	20.5383	12.8083	22.8009	0.598127	0.519773	0.57637	0.0693524	43.2758	5.43549	up
ko00590	Arachidonic acid metabolism	0.184942	MSTRG.25570	ASIM_0001554201	K01832	EC:5.3.99.5	unnamed protein product [Anisakis simplex]	0.732008	0.606272	0.484938	0.267528	0.0001	0.0001	0.0001	0.0001	5226.86	12.3517	up
ko00590	Arachidonic acid metabolism	0.184942	MSTRG.25845	ASIM_0001567501	K00432	EC:1.11.1.9	unnamed protein product [Anisakis simplex]	0.632867	2.24844	4.47864	3.67469	0.95561	0.442671	0.0001	0.0001	7.89045	2.98011	up
ko00590	Arachidonic acid metabolism	0.184942	MSTRG.27192	ASIM_0001645301	K16343	EC:3.1.1.4	unnamed protein product [Anisakis simplex]	1.13278	0.445234	0.605375	0.168081	1.197	1.23344	1.49869	1.79534	0.410776	-1.28358	down
ko00590	Arachidonic acid metabolism	0.184942	MSTRG.27797	ASIM_0001681801	K04097	EC:5.3.99.2;EC:2.5.1.18	unnamed protein product, partial [Anisakis simplex]	1.35103	3.7796	1.3724	3.97363	52.7618	46.3479	38.4132	35.3474	0.0606041	-4.04444	down
ko00590	Arachidonic acid metabolism	0.184942	MSTRG.28271	ASIM_0001711301	K18592	EC:2.3.2.2;EC:3.4.19.13	unnamed protein product [Toxocara canis]	4.98291	4.7109	0.0001	7.34138	34.427	43.1273	16.4471	31.2084	0.136054	-2.87775	down
ko00590	Arachidonic acid metabolism	0.184942	MSTRG.30552	ASIM_0001842401	K00079	EC:1.1.1.184;EC:1.1.1.189	unnamed protein product [Anisakis simplex]	6.63453	7.4063	14.9628	18.1017	78.6508	79.418	66.2559	60.1937	0.165562	-2.59456	down
ko00590	Arachidonic acid metabolism	0.184942	MSTRG.32201	ASIM_0001943701	K18592	EC:2.3.2.2;EC:3.4.19.13	unnamed protein product [Anisakis simplex]	5.06925	8.32265	6.86635	7.90043	41.4435	43.1364	11.8013	20.9712	0.23995	-2.0592	down
ko00590	Arachidonic acid metabolism	0.184942	MSTRG.32563	ASIM_0001967301	K04097	EC:5.3.99.2;EC:2.5.1.18	unnamed protein product [Anisakis simplex]	0.383451	0.617362	0.362014	0.660723	29.4857	24.0015	24.7732	14.6518	0.0217792	-5.52091	down
ko00590	Arachidonic acid metabolism	0.184942	MSTRG.33718	ASIM_0002038101	K18592	EC:2.3.2.2;EC:3.4.19.13	unnamed protein product [Anisakis simplex]	0.0001	1.35093	2.48611	1.39671	28.0903	39.7706	18.3362	17.7016	0.0503746	-4.31116	down
ko00590	Arachidonic acid metabolism	0.184942	MSTRG.6876	ASIM_0000485301	K00079	EC:1.1.1.184;EC:1.1.1.189	unnamed protein product [Anisakis simplex]	1.03911	0.0001	0.837187	2.44293	16.76	13.4949	5.30891	15.1478	0.0851745	-3.55344	down
ko00510	N-Glycan biosynthesis	0.188948	MSTRG.13264	ASIM_0000854601	K03846	EC:2.4.1.259;EC:2.4.1.261	unnamed protein product [Anisakis simplex]	0.718465	0.0828405	0.943673	0.311553	2.98398	1.24551	1.2931	1.22674	0.304701	-1.71453	down
ko00510	N-Glycan biosynthesis	0.188948	MSTRG.13337	ASIM_0000858501	K12667	NA	unnamed protein product [Anisakis simplex]	0.478697	1.28244	0.538192	1.05963	3.91864	2.97772	2.56753	2.58306	0.278823	-1.84258	down
ko00510	N-Glycan biosynthesis	0.188948	MSTRG.17711	ASIM_0001093401	K00721	EC:2.4.1.83	unnamed protein product [Anisakis simplex]	30.622	26.7586	24.6363	22.2219	90.6608	70.8067	50.7298	63.0572	0.3787	-1.40087	down
ko00510	N-Glycan biosynthesis	0.188948	MSTRG.1821	ASIM_0000140901	K03847	EC:2.4.1.260	unnamed protein product [Anisakis simplex]	0.0001	0.0001	0.0001	0.0001	3.1605	0.675634	2.33952	1.63194	5.12322e-05	-14.2526	down
ko00510	N-Glycan biosynthesis	0.188948	MSTRG.18237	ASIM_0001123001	K12670	NA	unnamed protein product [Anisakis simplex]	48.3629	22.6632	35.112	30.9604	108.22	144.854	94.1527	106.481	0.302174	-1.72655	down
ko00510	N-Glycan biosynthesis	0.188948	MSTRG.18438	ASIM_0001135301	K07968	EC:2.4.1.90;EC:2.4.1.38	unnamed protein product [Anisakis simplex]	9.12952	13.809	11.5435	12.0536	5.24061	7.51202	4.59407	4.58169	2.12216	1.08554	up
ko00510	N-Glycan biosynthesis	0.188948	MSTRG.19963	ASIM_0001230701	K03848	EC:2.4.1.267	unnamed protein product [Anisakis simplex]	1.7707	1.43401	1.23129	0.467254	3.78085	5.53911	2.19453	3.91819	0.317719	-1.65418	down
ko00510	N-Glycan biosynthesis	0.188948	MSTRG.20099	ASIM_0001240001	K09659	NA	unnamed protein product [Anisakis simplex]	0.369243	1.12613	0.342528	0.47273	3.2869	1.80308	1.61981	2.17969	0.259928	-1.94381	down
ko00510	N-Glycan biosynthesis	0.188948	MSTRG.21277	ASIM_0001304001	K12668	NA	unnamed protein product [Anisakis simplex]	26.8173	22.9179	23.3901	32.0277	110.546	91.9324	69.968	67.2846	0.309519	-1.6919	down
ko00510	N-Glycan biosynthesis	0.188948	MSTRG.22147	ASIM_0001359101	K01230	EC:3.2.1.113	unnamed protein product [Anisakis simplex]	14.212	15.9757	16.7893	16.7717	6.39283	4.50126	3.60218	5.17455	3.24078	1.69634	up
ko00510	N-Glycan biosynthesis	0.188948	MSTRG.23302	ASIM_0001424601	K07968	EC:2.4.1.90;EC:2.4.1.38	unnamed protein product [Anisakis simplex]	0.857866	0.82582	0.647253	1.37805	0.165636	0.102616	0.263021	0.142703	5.50314	2.46025	up
ko00510	N-Glycan biosynthesis	0.188948	MSTRG.27422	ASIM_0001659801	K00717	EC:2.4.1.68	unnamed protein product [Anisakis simplex]	12.1857	8.69719	14.2954	20.5821	38.5297	32.1374	26.2061	16.5202	0.491743	-1.02402	down
ko00510	N-Glycan biosynthesis	0.188948	MSTRG.28632	ASIM_0001732101	K01001	EC:2.7.8.15	unnamed protein product [Anisakis simplex]	45.9925	35.1391	43.0241	44.0745	85.2667	122.162	95.9883	84.3525	0.433842	-1.20476	down
ko00510	N-Glycan biosynthesis	0.188948	MSTRG.29442	ASIM_0001778201	K12667	NA	unnamed protein product [Anisakis simplex]	13.5714	11.3248	11.2337	14.1245	42.8679	40.1553	24.9475	31.4295	0.360505	-1.47191	down
ko00510	N-Glycan biosynthesis	0.188948	MSTRG.29462	ASIM_0001779501	K03843	EC:2.4.1.132;EC:2.4.1.257	unnamed protein product [Anisakis simplex]	59.6253	42.0176	49.0549	61.8246	340.363	303.447	238.723	210.996	0.194345	-2.36331	down
ko00510	N-Glycan biosynthesis	0.188948	MSTRG.29551	ASIM_0001784401	K03842	EC:2.4.1.142	unnamed protein product [Anisakis simplex]	0.0001	0.0001	1.90273	1.03259	5.75385	5.36631	3.06247	4.08112	0.160729	-2.63729	down
ko00510	N-Glycan biosynthesis	0.188948	MSTRG.31240	ASIM_0001883301	K12669	NA	unnamed protein product [Anisakis simplex]	5.82367	5.85549	8.21439	6.405	17.0518	24.4733	18.8339	14.7753	0.35002	-1.51449	down
ko00510	N-Glycan biosynthesis	0.188948	MSTRG.32280	ASIM_0001949401	K07151	EC:2.4.99.18	unnamed protein product, partial [Anisakis simplex]	9.24139	9.14236	10.727	9.33855	45.6072	38.586	42.0351	35.9356	0.237101	-2.07642	down
ko00510	N-Glycan biosynthesis	0.188948	MSTRG.32762	ASIM_0001978901	K05546	EC:3.2.1.207	unnamed protein product, partial [Anisakis simplex]	50.7224	59.6782	51.1325	56.0301	174.442	118.71	73.0709	92.1022	0.474691	-1.07494	down
ko00510	N-Glycan biosynthesis	0.188948	MSTRG.34062	ASIM_0002057901	K03846	EC:2.4.1.259;EC:2.4.1.261	unnamed protein product [Anisakis simplex]	0.0001	0.0001	0.0001	0.0001	7.28483	6.84375	0.0001	0.0001	2.8311e-05	-15.1083	down
ko00510	N-Glycan biosynthesis	0.188948	MSTRG.3441	ASIM_0000254601	K07151	EC:2.4.99.18	unnamed protein product [Anisakis simplex]	7.74862	3.20629	3.43281	5.90547	14.5722	18.5919	4.23093	6.76367	0.459551	-1.1217	down
ko00510	N-Glycan biosynthesis	0.188948	MSTRG.3573	ASIM_0000263101	K05546	EC:3.2.1.207	unnamed protein product [Anisakis simplex]	47.8939	40.9381	40.0215	60.4699	147.587	107.944	48.9928	86.8838	0.4837	-1.04782	down
ko00510	N-Glycan biosynthesis	0.188948	MSTRG.4255	ASIM_0000308501	K03846	EC:2.4.1.259;EC:2.4.1.261	unnamed protein product [Anisakis simplex]	2.53324	6.69669	10.0278	8.5326	34.2586	19.2726	13.9559	17.7261	0.326127	-1.6165	down
ko00510	N-Glycan biosynthesis	0.188948	MSTRG.440	ASIM_0000039501	K01231	EC:3.2.1.114	unnamed protein product [Anisakis simplex]	0.0001	0.0001	0.145421	0.16639	6.30038	3.1339	2.39753	3.06494	0.0209449	-5.57726	down
ko00510	N-Glycan biosynthesis	0.188948	MSTRG.4840	ASIM_0000349001	K03846	EC:2.4.1.259;EC:2.4.1.261	unnamed protein product [Anisakis simplex]	2.38516	5.66927	2.78304	4.61033	16.3554	8.87052	4.12384	8.668	0.406331	-1.29927	down
ko00510	N-Glycan biosynthesis	0.188948	MSTRG.7154	ASIM_0000502101	K12667	NA	unnamed protein product, partial [Anisakis simplex]	6.6931	4.33695	4.2161	4.13928	16.7152	27.0653	12.9367	13.5959	0.275702	-1.85882	down
ko00430	Taurine and hypotaurine metabolism	0.206237	MSTRG.17496	ASIM_0001079301	K18592	EC:2.3.2.2;EC:3.4.19.13	unnamed protein product [Anisakis simplex]	12.5287	13.6512	6.30279	9.73125	84.3802	73.9785	42.8543	50.7344	0.167551	-2.57733	down
ko00430	Taurine and hypotaurine metabolism	0.206237	MSTRG.23584	ASIM_0001443201	K10712	EC:1.13.11.19	unnamed protein product [Anisakis simplex]	2.87082	0.0001	2.35934	1.21702	9.89747	9.10752	6.6538	6.3059	0.2017	-2.30972	down
ko00430	Taurine and hypotaurine metabolism	0.206237	MSTRG.28271	ASIM_0001711301	K18592	EC:2.3.2.2;EC:3.4.19.13	unnamed protein product [Toxocara canis]	4.98291	4.7109	0.0001	7.34138	34.427	43.1273	16.4471	31.2084	0.136054	-2.87775	down
ko00430	Taurine and hypotaurine metabolism	0.206237	MSTRG.32201	ASIM_0001943701	K18592	EC:2.3.2.2;EC:3.4.19.13	unnamed protein product [Anisakis simplex]	5.06925	8.32265	6.86635	7.90043	41.4435	43.1364	11.8013	20.9712	0.23995	-2.0592	down
ko00430	Taurine and hypotaurine metabolism	0.206237	MSTRG.33718	ASIM_0002038101	K18592	EC:2.3.2.2;EC:3.4.19.13	unnamed protein product [Anisakis simplex]	0.0001	1.35093	2.48611	1.39671	28.0903	39.7706	18.3362	17.7016	0.0503746	-4.31116	down
ko00785	Lipoic acid metabolism	0.21374	MSTRG.18425	ASIM_0001134601	K03644	EC:2.8.1.8	unnamed protein product [Anisakis simplex]	8.64792	7.60053	10.561	9.83249	23.5434	38.911	25.1474	24.1979	0.327747	-1.60935	down
ko00785	Lipoic acid metabolism	0.21374	MSTRG.31007	ASIM_0001868501	K03801	EC:2.3.1.181	unnamed protein product [Anisakis simplex]	9.39276	3.3656	7.0434	10.8749	44.6868	33.1832	9.94324	13.451	0.302937	-1.72291	down
ko00780	Biotin metabolism	0.21374	MSTRG.20812	ASIM_0001279201	K01942	EC:6.3.4.9;EC:6.3.4.10	unnamed protein product [Anisakis simplex]	7.12233	6.76966	8.31015	8.79208	41.2979	38.9142	18.7533	30.1985	0.23996	-2.05913	down
ko00780	Biotin metabolism	0.21374	MSTRG.24783	ASIM_0001510601	K01942	EC:6.3.4.9;EC:6.3.4.10	unnamed protein product [Anisakis simplex]	3.52335	2.70691	3.64604	2.81708	14.2788	12.2071	7.62285	11.1873	0.280232	-1.83531	down
ko00790	Folate biosynthesis	0.215521	MSTRG.134	ASIM_0000016801	K00500	EC:1.14.16.1	unnamed protein product [Anisakis simplex]	2.28247	3.34843	2.75912	5.14373	12.4782	8.17219	9.02951	8.75097	0.352158	-1.5057	down
ko00790	Folate biosynthesis	0.215521	MSTRG.17187	ASIM_0001061201	K15631	EC:2.8.1.9	unnamed protein product [Anisakis simplex]	69.098	52.6145	91.4463	69.0568	64.6357	21.0879	31.5805	20.3539	2.05012	1.03571	up
ko00790	Folate biosynthesis	0.215521	MSTRG.20650	ASIM_0001269501	K01737	EC:4.2.3.12;EC:4.1.2.50	unnamed protein product [Anisakis simplex]	17.4366	16.5922	22.4162	20.0869	48.7262	46.8581	43.1612	28.081	0.458751	-1.12422	down
ko00790	Folate biosynthesis	0.215521	MSTRG.21460	ASIM_0001315301	K01930	EC:6.3.2.17	unnamed protein product [Anisakis simplex]	0.0001	1.60739	3.29843	2.12839	44.8119	48.2499	29.6738	32.8041	0.0452252	-4.46673	down
ko00790	Folate biosynthesis	0.215521	MSTRG.22116	ASIM_0001357301	K01724	EC:4.2.1.96	unnamed protein product [Anisakis simplex]	5.46953	3.37104	2.85634	5.6921	2.68622	1.7772	2.13643	1.45319	2.15931	1.11057	up
ko00790	Folate biosynthesis	0.215521	MSTRG.22309	ASIM_0001364701	K00357	EC:1.5.1.34	unnamed protein product [Anisakis simplex]	6.43552	10.1359	8.57778	10.3377	25.3345	16.234	17.0394	15.7945	0.476958	-1.06807	down
ko00790	Folate biosynthesis	0.215521	MSTRG.24319	ASIM_0001485301	K15631	EC:2.8.1.9	unnamed protein product [Anisakis simplex]	0.0001	0.205041	0.0001	0.574252	1.19303	3.65174	1.7727	2.84772	0.0823536	-3.60202	down
ko00790	Folate biosynthesis	0.215521	MSTRG.24556	ASIM_0001498101	K00072	EC:1.1.1.153	unnamed protein product [Anisakis simplex]	9.42154	6.38251	11.9278	5.31007	39.1714	35.2357	26.1295	20.689	0.272565	-1.87533	down
ko00790	Folate biosynthesis	0.215521	MSTRG.28248	ASIM_0001709401	K15376	EC:2.10.1.1;EC:2.7.7.75	unnamed protein product [Anisakis simplex]	3.16714	1.83787	3.28099	3.36936	8.59032	27.0401	14.1347	3.22055	0.219972	-2.18461	down
ko00790	Folate biosynthesis	0.215521	MSTRG.30552	ASIM_0001842401	K00079	EC:1.1.1.184;EC:1.1.1.189	unnamed protein product [Anisakis simplex]	6.63453	7.4063	14.9628	18.1017	78.6508	79.418	66.2559	60.1937	0.165562	-2.59456	down
ko00790	Folate biosynthesis	0.215521	MSTRG.30888	ASIM_0001860901	K01495	EC:3.5.4.16	unnamed protein product [Anisakis simplex]	0.0001	0.0001	0.0001	0.0001	31.9979	13.004	19.3415	19.8761	4.7495e-06	-17.6838	down
ko00790	Folate biosynthesis	0.215521	MSTRG.331	ASIM_0000030201	K00011	EC:1.1.1.21	unnamed protein product [Anisakis simplex]	15.3706	14.8004	15.6924	18.1375	52.1178	62.7215	28.0651	30.7261	0.368604	-1.43986	down
ko00790	Folate biosynthesis	0.215521	MSTRG.4568	ASIM_0000330301	K01495	EC:3.5.4.16	unnamed protein product [Anisakis simplex]	0.0001	0.0001	0.0001	0.0001	28.7943	27.0377	17.7282	16.5598	4.43853e-06	-17.7815	down
ko00790	Folate biosynthesis	0.215521	MSTRG.6876	ASIM_0000485301	K00079	EC:1.1.1.184;EC:1.1.1.189	unnamed protein product [Anisakis simplex]	1.03911	0.0001	0.837187	2.44293	16.76	13.4949	5.30891	15.1478	0.0851745	-3.55344	down
ko00790	Folate biosynthesis	0.215521	MSTRG.990	ASIM_0000078001	K15376	EC:2.10.1.1;EC:2.7.7.75	unnamed protein product, partial [Anisakis simplex]	35.5336	32.6773	37.2729	37.9327	20.8143	13.7454	11.7391	5.31082	2.77887	1.4745	up
ko04530	Tight junction	0.219552	MSTRG.2075	ASIM_0000156501	K06091	NA	unnamed protein product [Anisakis simplex]	2.95735	2.40092	4.29059	3.68217	1.55552	1.14946	0.44694	0.534154	3.6166	1.85463	up
ko04530	Tight junction	0.219552	MSTRG.24380	ASIM_0001488701	K05763	NA	unnamed protein product [Anisakis simplex]	57.1696	62.3237	64.5024	74.8089	334.347	235.847	116.815	178.378	0.299062	-1.74148	down
ko04530	Tight junction	0.219552	MSTRG.24521	ASIM_0001496301	K07374	NA	unnamed protein product [Anisakis simplex]	5.28575	4.11583	4.85119	4.56211	2.37163	2.2825	0.79768	3.59644	2.07939	1.05616	up
ko04530	Tight junction	0.219552	MSTRG.25706	ASIM_0001561401	K06104	NA	unnamed protein product [Anisakis simplex]	55.3738	28.2339	47.649	65.0111	126.29	123.617	86.5263	84.3459	0.466439	-1.10024	down
ko04530	Tight junction	0.219552	MSTRG.31473	ASIM_0001899101	K06100	NA	unnamed protein product [Anisakis simplex]	1.91588	2.02605	2.70225	2.65529	9.07347	9.31871	6.34642	6.81016	0.294765	-1.76236	down
ko04530	Tight junction	0.219552	MSTRG.5532	ASIM_0000395701	K06091	NA	unnamed protein product [Anisakis simplex]	7.76438	6.18095	8.55918	5.77335	0.0001	2.00649	0.0001	0.0001	14.0911	3.81671	up
ko04530	Tight junction	0.219552	MSTRG.8074	ASIM_0000563601	K21111	NA	unnamed protein product, partial [Anisakis simplex]	16.7122	5.43038	10.2663	18.7283	51.4701	59.4944	38.1462	32.0277	0.28231	-1.82465	down
ko00020	Citrate cycle (TCA cycle)	0.250569	MSTRG.10317	ASIM_0000697601	K00382	EC:1.8.1.4	unnamed protein product, partial [Anisakis simplex]	153.044	113.791	100.788	147.546	653.512	676.402	492.083	557.791	0.216477	-2.20771	down
ko00020	Citrate cycle (TCA cycle)	0.250569	MSTRG.10733	ASIM_0000719201	K01596	EC:4.1.1.32	unnamed protein product [Anisakis simplex]	8.92316	0.803027	0.0001	0.0001	22.9764	35.6657	29.4137	0.0001	0.110457	-3.17844	down
ko00020	Citrate cycle (TCA cycle)	0.250569	MSTRG.10913	ASIM_0000730401	K01647	EC:2.3.3.1	unnamed protein product [Dracunculus medinensis]	5.70209	15.7828	9.20865	8.95834	45.9312	47.8816	33.8005	45.2217	0.22942	-2.12394	down
ko00020	Citrate cycle (TCA cycle)	0.250569	MSTRG.11125	ASIM_0000742201	K01596	EC:4.1.1.32	unnamed protein product [Anisakis simplex]	2.27556	0.193017	1.14596	1.57673	0.0001	0.0001	0.0579541	0.0989683	33.0396	5.04612	up
ko00020	Citrate cycle (TCA cycle)	0.250569	MSTRG.15050	ASIM_0000938001	K00025	EC:1.1.1.37	unnamed protein product [Anisakis simplex]	14.8491	11.0065	8.16415	13.9352	148.034	187.39	131.04	94.002	0.0855625	-3.54688	down
ko00020	Citrate cycle (TCA cycle)	0.250569	MSTRG.15583	ASIM_0000964001	K00031	EC:1.1.1.42	unnamed protein product [Anisakis simplex]	0.499528	0.360305	0.356142	0.535779	0.15172	0.109098	0.104008	0.11835	3.6255	1.85818	up
ko00020	Citrate cycle (TCA cycle)	0.250569	MSTRG.16852	ASIM_0001024501	K00162	EC:1.2.4.1	unnamed protein product [Anisakis simplex]	13.5606	12.4177	13.3837	15.3747	39.3242	29.484	26.2567	27.2625	0.447462	-1.16016	down
ko00020	Citrate cycle (TCA cycle)	0.250569	MSTRG.18892	ASIM_0001171301	K01596	EC:4.1.1.32	unnamed protein product [Anisakis simplex]	13.4576	9.82052	7.88807	15.8501	260.062	332.487	312.215	290.158	0.0393467	-4.66761	down
ko00020	Citrate cycle (TCA cycle)	0.250569	MSTRG.19302	ASIM_0001192301	K01681	EC:4.2.1.3	unnamed protein product [Anisakis simplex]	13.2554	10.3661	13.5317	12.8136	87.5658	77.7471	45.0737	58.3477	0.185934	-2.42714	down
ko00020	Citrate cycle (TCA cycle)	0.250569	MSTRG.21490	ASIM_0001317001	K01648	EC:2.3.3.8	unnamed protein product [Anisakis simplex]	18.2159	22.654	23.6107	26.086	223.998	103.329	55.4612	85.2396	0.193507	-2.36954	down
ko00020	Citrate cycle (TCA cycle)	0.250569	MSTRG.25042	ASIM_0001525301	K01900	EC:6.2.1.4;EC:6.2.1.5	unnamed protein product [Anisakis simplex]	2.88341	2.01622	2.46938	2.59468	37.9929	32.3803	21.828	33.8587	0.0790394	-3.66128	down
ko00020	Citrate cycle (TCA cycle)	0.250569	MSTRG.26519	ASIM_0001607001	K01647	EC:2.3.3.1	unnamed protein product, partial [Anisakis simplex]	14.1079	10.4385	9.89905	12.4044	109.174	65.0489	55.9885	62.087	0.160281	-2.64133	down
ko00020	Citrate cycle (TCA cycle)	0.250569	MSTRG.27055	ASIM_0001637401	K00627	EC:2.3.1.12	unnamed protein product [Anisakis simplex]	417.503	222.122	248.641	331.782	1199.57	1081.63	614.735	931.4	0.318773	-1.6494	down
ko00020	Citrate cycle (TCA cycle)	0.250569	MSTRG.28959	ASIM_0001750101	K00164	EC:1.2.4.2	unnamed protein product [Anisakis simplex]	373.968	301.126	322.653	329.363	1657.05	1864.84	1083.03	1403.36	0.22088	-2.17866	down
ko00020	Citrate cycle (TCA cycle)	0.250569	MSTRG.30240	ASIM_0001825201	K00026	EC:1.1.1.37	unnamed protein product [Anisakis simplex]	46.9681	71.6684	46.4441	54.2826	376.344	338.379	217.871	201.263	0.193466	-2.36985	down
ko00020	Citrate cycle (TCA cycle)	0.250569	MSTRG.30874	ASIM_0001860201	K01648	EC:2.3.3.8	unnamed protein product [Anisakis simplex]	2.43536	3.14866	3.02797	3.21688	20.3319	11.8856	4.96634	7.20556	0.26648	-1.9079	down
ko00020	Citrate cycle (TCA cycle)	0.250569	MSTRG.30900	ASIM_0001861901	K01596	EC:4.1.1.32	unnamed protein product [Anisakis simplex]	10.4089	3.72642	2.82381	7.64952	0.292873	0.409038	0.281011	0.0001	25.0337	4.6458	up
ko00020	Citrate cycle (TCA cycle)	0.250569	MSTRG.30925	ASIM_0001863201	K00234	EC:1.3.5.1	unnamed protein product [Anisakis simplex]	107.562	60.6679	86.9652	84.3701	218.99	213.938	119.474	147.16	0.485396	-1.04276	down
ko00020	Citrate cycle (TCA cycle)	0.250569	MSTRG.31031	ASIM_0001869901	K00658	EC:2.3.1.61	unnamed protein product [Anisakis simplex]	484.725	350.081	500.976	493.541	2182.44	2072.97	1245.37	1611.92	0.257191	-1.95909	down
ko00020	Citrate cycle (TCA cycle)	0.250569	MSTRG.33107	ASIM_0002000501	K00382	EC:1.8.1.4	unnamed protein product [Anisakis simplex]	35.6265	30.6647	42.0753	60.1005	252.396	170.723	84.5882	131.8	0.263433	-1.92449	down
ko00020	Citrate cycle (TCA cycle)	0.250569	MSTRG.3408	ASIM_0000253301	K01679	EC:4.2.1.2	unnamed protein product [Anisakis simplex]	9.02274	3.87125	1.62752	9.37132	15.8434	11.8197	15.9422	7.99047	0.463077	-1.11068	down
ko00020	Citrate cycle (TCA cycle)	0.250569	MSTRG.3799	ASIM_0000279501	K00025	EC:1.1.1.37	unnamed protein product [Anisakis simplex]	36.2822	31.8529	25.9459	34.2897	476.97	587.886	434.26	304.478	0.071175	-3.81249	down
ko00020	Citrate cycle (TCA cycle)	0.250569	MSTRG.5654	ASIM_0000403701	K00382	EC:1.8.1.4	dihydrolipoyl dehydrogenase [Anisakis simplex]	38.2247	20.8482	25.3163	37.832	156.744	122.781	96.7507	96.5116	0.258512	-1.95169	down
ko00020	Citrate cycle (TCA cycle)	0.250569	MSTRG.6786	ASIM_0000479301	K00382	EC:1.8.1.4	dihydrolipoyl dehydrogenase [Anisakis simplex]	330.182	130.981	151.084	255.628	1049.29	1095.26	625.133	867.356	0.238622	-2.0672	down
ko00020	Citrate cycle (TCA cycle)	0.250569	MSTRG.780	ASIM_0000064001	K01596	EC:4.1.1.32	unnamed protein product [Anisakis simplex]	4751.61	2993.89	3361.47	4018.89	14963.1	18095.5	10378	12581	0.27002	-1.88886	down
ko00020	Citrate cycle (TCA cycle)	0.250569	MSTRG.8791	ASIM_0000606801	K01899	EC:6.2.1.4;EC:6.2.1.5	unnamed protein product, partial [Anisakis simplex]	22.3446	16.6842	16.9545	20.9065	62.8781	61.7702	32.5201	39.093	0.391773	-1.35191	down
ko00020	Citrate cycle (TCA cycle)	0.250569	MSTRG.9258	ASIM_0000635401	K00031	EC:1.1.1.42	unnamed protein product [Enterobius vermicularis]	5.7569	3.83474	4.07937	4.96591	1.52905	1.29111	0.329396	0.523562	5.07386	2.34308	up
ko00020	Citrate cycle (TCA cycle)	0.250569	MSTRG.991	ASIM_0000078101	K01596	EC:4.1.1.32	unnamed protein product [Anisakis simplex]	141.304	66.9625	68.2344	67.3818	857.578	1034.75	576.087	618.821	0.111389	-3.16633	down
ko00670	One carbon pool by folate	0.262035	MSTRG.10669	ASIM_0000715301	K00289	EC:1.5.1.6	unnamed protein product [Anisakis simplex]	6.88696	1.90973	0.0001	8.01254	32.6471	35.7147	32.0283	23.685	0.135477	-2.88388	down
ko00670	One carbon pool by folate	0.262035	MSTRG.14687	ASIM_0000923201	K00289	EC:1.5.1.6	unnamed protein product [Anisakis simplex]	1.69419	0.954953	0.953883	0.49844	7.88331	6.49398	3.61783	3.70058	0.189045	-2.4032	down
ko00670	One carbon pool by folate	0.262035	MSTRG.2211	ASIM_0000166601	K13403	EC:1.5.1.15;EC:3.5.4.9	unnamed protein product, partial [Anisakis simplex]	10.1885	8.29144	9.14139	11.9719	75.3812	109.76	59.3078	73.1214	0.124676	-3.00375	down
ko00670	One carbon pool by folate	0.262035	MSTRG.2230	ASIM_0000167801	K00605	EC:2.1.2.10	unnamed protein product [Anisakis simplex]	6.35568	3.92117	3.5139	4.5702	45.0148	44.9283	24.3621	26.9547	0.12998	-2.94364	down
ko00670	One carbon pool by folate	0.262035	MSTRG.22598	ASIM_0001387601	K00600	EC:2.1.2.1	unnamed protein product [Anisakis simplex]	1.47337	0.821023	1.16769	2.21727	4.59472	4.52457	4.75103	3.42622	0.328352	-1.60668	down
ko00670	One carbon pool by folate	0.262035	MSTRG.23964	ASIM_0001466601	K00297	EC:1.5.1.20	unnamed protein product [Anisakis simplex]	6.15013	2.75279	5.45748	2.85658	2.18465	1.26752	0.919934	0.930559	3.24685	1.69904	up
ko00670	One carbon pool by folate	0.262035	MSTRG.26864	ASIM_0001626401	K00600	EC:2.1.2.1	unnamed protein product, partial [Anisakis simplex]	137.599	112.003	113.6	128.42	303.901	320.775	234.973	255.835	0.440726	-1.18205	down
ko00670	One carbon pool by folate	0.262035	MSTRG.2720	ASIM_0000202001	K00605	EC:2.1.2.10	unnamed protein product [Anisakis simplex]	4.47901	6.60558	6.51968	5.85417	64.7983	76.8031	56.7727	59.1864	0.0910793	-3.45673	down
ko00670	One carbon pool by folate	0.262035	MSTRG.6977	ASIM_0000490901	K00289	EC:1.5.1.6	unnamed protein product [Anisakis simplex]	6.91369	5.95247	4.39921	9.46322	57.1678	52.8567	32.5216	36.4084	0.14936	-2.74314	down
ko00670	One carbon pool by folate	0.262035	MSTRG.7089	ASIM_0000497701	K00289	EC:1.5.1.6	unnamed protein product, partial [Anisakis simplex]	20.3406	19.4016	19.0392	18.0687	145.691	100.509	129.807	102.777	0.160511	-2.63926	down
ko00670	One carbon pool by folate	0.262035	MSTRG.985	ASIM_0000077701	K00288	EC:1.5.1.5;EC:3.5.4.9	unnamed protein product [Anisakis simplex]	122.03	97.3799	108.303	157.925	906.586	1290.16	519.483	817.427	0.137432	-2.86321	down
ko00830	Retinol metabolism	0.267982	MSTRG.1842	ASIM_0000141701	K00157	EC:1.2.3.1	unnamed protein product [Anisakis simplex]	0.35546	0.699543	1.14717	0.926334	3.24425	3.69958	0.650537	3.05675	0.293726	-1.76746	down
ko00830	Retinol metabolism	0.267982	MSTRG.22615	ASIM_0001389101	K00699	EC:2.4.1.17	unnamed protein product [Anisakis simplex]	1.77199	1.40445	1.38041	1.48892	5.30398	5.92176	2.46659	2.62284	0.370561	-1.43222	down
ko00830	Retinol metabolism	0.267982	MSTRG.2273	ASIM_0000170601	K09516	EC:1.3.99.23	unnamed protein product [Anisakis simplex]	6.05097	1.18054	6.02697	5.22894	1.46418	0.0001	0.0001	1.74252	5.76488	2.52729	up
ko00830	Retinol metabolism	0.267982	MSTRG.22769	ASIM_0001398001	K00699	EC:2.4.1.17	unnamed protein product [Anisakis simplex]	22.2757	13.484	13.367	20.9124	11.1547	10.3465	4.92733	5.67358	2.18176	1.12549	up
ko00830	Retinol metabolism	0.267982	MSTRG.23092	ASIM_0001412901	K00699	EC:2.4.1.17	unnamed protein product [Anisakis simplex]	6.85944	5.29683	8.20389	11.215	30.7458	18.4814	20.7581	15.1433	0.370911	-1.43086	down
ko00830	Retinol metabolism	0.267982	MSTRG.2876	ASIM_0000212601	K00061	EC:1.1.1.315	unnamed protein product [Anisakis simplex]	3.37598	1.29663	0.0001	0.0001	10.9985	5.31878	3.64038	7.85798	0.167992	-2.57353	down
ko00830	Retinol metabolism	0.267982	MSTRG.29141	ASIM_0001761101	K00699	EC:2.4.1.17	unnamed protein product [Anisakis simplex]	35.6093	26.5836	27.1188	34.4476	89.3166	74.101	44.0176	58.3222	0.465686	-1.10257	down
ko00830	Retinol metabolism	0.267982	MSTRG.29671	ASIM_0001791301	K00699	EC:2.4.1.17	unnamed protein product [Anisakis simplex]	17.2158	17.054	35.3219	20.1738	102.232	111.31	81.3838	72.8479	0.244078	-2.03459	down
ko00830	Retinol metabolism	0.267982	MSTRG.29820	ASIM_0001799901	K09516	EC:1.3.99.23	unnamed protein product [Anisakis simplex]	3.10045	0.960454	2.1812	1.37904	0.44823	0.667671	0.539968	0.466268	3.59126	1.84449	up
ko00830	Retinol metabolism	0.267982	MSTRG.30828	ASIM_0001858101	K07424	EC:1.14.14.1	unnamed protein product, partial [Anisakis simplex]	0.0001	0.0001	0.0001	0.0001	26.1919	58.9149	25.0846	36.3135	2.73028e-06	-18.4825	down
ko00830	Retinol metabolism	0.267982	MSTRG.3540	ASIM_0000260401	K00699	EC:2.4.1.17	unnamed protein product [Anisakis simplex]	0.274795	0.203438	0.0001	0.0001	7.98025	4.16417	2.77589	3.51547	0.0259514	-5.26805	down
ko00830	Retinol metabolism	0.267982	MSTRG.4122	ASIM_0000299201	K00121	EC:1.1.1.284;EC:1.1.1.1	unnamed protein product [Anisakis simplex]	19.9528	6.27936	5.71068	15.6955	61.8608	90.3556	73.6593	73.3299	0.159216	-2.65094	down
ko00830	Retinol metabolism	0.267982	MSTRG.4199	ASIM_0000304701	K00121	EC:1.1.1.284;EC:1.1.1.1	unnamed protein product [Anisakis simplex]	87.0867	50.5585	43.5666	43.6074	353.459	409.037	236.764	202.306	0.187105	-2.41808	down
ko00830	Retinol metabolism	0.267982	MSTRG.498	ASIM_0000042801	K07424	EC:1.14.14.1	unnamed protein product [Anisakis simplex]	0.0001	0.0001	0.0001	0.0001	21.9275	41.3465	27.7601	32.6545	3.23393e-06	-18.2383	down
ko00830	Retinol metabolism	0.267982	MSTRG.5064	ASIM_0000363901	K00061	EC:1.1.1.315	unnamed protein product [Anisakis simplex]	3.44554	0.0001	1.6005	1.53904	7.34139	4.81648	4.55517	6.73812	0.280804	-1.83236	down
ko00830	Retinol metabolism	0.267982	MSTRG.6126	ASIM_0000435101	K00699	EC:2.4.1.17	unnamed protein product, partial [Anisakis simplex]	17.9178	9.50604	19.2341	16.2	85.8992	58.5755	37.1007	52.5185	0.268516	-1.89692	down
ko00830	Retinol metabolism	0.267982	MSTRG.7655	ASIM_0000536601	K11147	EC:1.1.-.-	unnamed protein product [Anisakis simplex]	0.0001	0.0001	0.0001	0.608867	4.42031	4.03662	2.86619	0.785381	0.050309	-4.31304	down
ko00830	Retinol metabolism	0.267982	MSTRG.8940	ASIM_0000615301	K00699	EC:2.4.1.17	unnamed protein product [Anisakis simplex]	0.0001	0.0001	0.316763	0.0001	1.47757	1.50634	0.824122	0.62821	0.0714713	-3.80649	down
ko00350	Tyrosine metabolism	0.267982	MSTRG.10635	ASIM_0000712801	K00505	EC:1.14.18.1	unnamed protein product [Anisakis simplex]	0.0001	0.0001	0.0001	0.152921	1.18912	1.60432	0.183925	1.32149	0.0356423	-4.81027	down
ko00350	Tyrosine metabolism	0.267982	MSTRG.1115	ASIM_0000088601	K14454	EC:2.6.1.1	unnamed protein product [Anisakis simplex]	64.7938	55.1419	72.0743	62.0479	422.971	515.483	383.646	293.479	0.157255	-2.66882	down
ko00350	Tyrosine metabolism	0.267982	MSTRG.1131	ASIM_0000090001	K14454	EC:2.6.1.1	unnamed protein product [Anisakis simplex]	22.5704	18.8518	15.1605	24.4871	133.661	133.884	83.6121	71.6836	0.191726	-2.38288	down
ko00350	Tyrosine metabolism	0.267982	MSTRG.14508	ASIM_0000913801	K14454	EC:2.6.1.1	unnamed protein product [Anisakis simplex]	1.83118	1.75925	0.863855	2.17164	10.4111	13.5741	9.17298	7.46983	0.163088	-2.61628	down
ko00350	Tyrosine metabolism	0.267982	MSTRG.16241	ASIM_0000992801	K14454	EC:2.6.1.1	unnamed protein product, partial [Anisakis simplex]	7.56257	7.13817	5.66805	9.56053	51.8202	58.6003	38.9245	33.3701	0.163803	-2.60997	down
ko00350	Tyrosine metabolism	0.267982	MSTRG.17081	ASIM_0001055301	K14455	EC:2.6.1.1	unnamed protein product [Anisakis simplex]	1.63818	1.11337	4.19195	0.0001	0.778201	0.0001	0.0001	0.0001	8.9192	3.15691	up
ko00350	Tyrosine metabolism	0.267982	MSTRG.17193	ASIM_0001062001	K01557	EC:3.7.1.5	unnamed protein product [Anisakis simplex]	2.57922	3.18301	2.83817	2.72738	10.4263	7.67651	5.24819	4.82648	0.402015	-1.31468	down
ko00350	Tyrosine metabolism	0.267982	MSTRG.17794	ASIM_0001099301	K22329	EC:4.1.1.25	unnamed protein product [Anisakis simplex]	4.70159	5.7033	7.28116	9.04913	1.36709	0.0888236	1.28388	0.0001	9.75774	3.28655	up
ko00350	Tyrosine metabolism	0.267982	MSTRG.1842	ASIM_0000141701	K00157	EC:1.2.3.1	unnamed protein product [Anisakis simplex]	0.35546	0.699543	1.14717	0.926334	3.24425	3.69958	0.650537	3.05675	0.293726	-1.76746	down
ko00350	Tyrosine metabolism	0.267982	MSTRG.19291	ASIM_0001191301	K14455	EC:2.6.1.1	unnamed protein product [Anisakis simplex]	1.33716	1.84383	1.72429	1.69568	4.84659	4.78742	2.85168	2.62939	0.436713	-1.19524	down
ko00350	Tyrosine metabolism	0.267982	MSTRG.23260	ASIM_0001422101	K01800	EC:5.2.1.2	unnamed protein product [Anisakis simplex]	1.02608	0.526662	2.00057	1.43354	0.923733	0.376039	0.162617	0.0001	3.40983	1.7697	up
ko00350	Tyrosine metabolism	0.267982	MSTRG.2368	ASIM_0000176301	K00505	EC:1.14.18.1	unnamed protein product [Anisakis simplex]	1.96429	2.26395	2.28371	1.70634	8.73694	16.6754	11.4507	9.62571	0.17678	-2.49997	down
ko00350	Tyrosine metabolism	0.267982	MSTRG.31454	ASIM_0001897701	K00505	EC:1.14.18.1	unnamed protein product [Anisakis simplex]	33.6431	33.7414	22.6097	24.73	9.71875	10.8448	5.60931	9.91972	3.17861	1.66839	up
ko00350	Tyrosine metabolism	0.267982	MSTRG.3683	ASIM_0000271101	K00505	EC:1.14.18.1	unnamed protein product, partial [Anisakis simplex]	0.0001	0.0001	1.39725	0.0001	16.2029	21.746	14.0321	14.0856	0.0211536	-5.56295	down
ko00350	Tyrosine metabolism	0.267982	MSTRG.4122	ASIM_0000299201	K00121	EC:1.1.1.284;EC:1.1.1.1	unnamed protein product [Anisakis simplex]	19.9528	6.27936	5.71068	15.6955	61.8608	90.3556	73.6593	73.3299	0.159216	-2.65094	down
ko00350	Tyrosine metabolism	0.267982	MSTRG.4199	ASIM_0000304701	K00121	EC:1.1.1.284;EC:1.1.1.1	unnamed protein product [Anisakis simplex]	87.0867	50.5585	43.5666	43.6074	353.459	409.037	236.764	202.306	0.187105	-2.41808	down
ko00350	Tyrosine metabolism	0.267982	MSTRG.6077	ASIM_0000432501	K00505	EC:1.14.18.1	unnamed protein product [Anisakis simplex]	0.384708	0.965209	0.0001	0.0001	1.70823	4.92804	3.60195	2.30044	0.107676	-3.21523	down
ko00350	Tyrosine metabolism	0.267982	MSTRG.8934	ASIM_0000615701	K00505	EC:1.14.18.1	unnamed protein product [Anisakis simplex]	0.0001	0.0001	0.0001	0.0001	0.256422	0.684538	0.521477	0.575849	0.000196243	-12.3151	down
ko00140	Steroid hormone biosynthesis	0.272986	MSTRG.14875	ASIM_0000931201	K13370	EC:1.1.1.62;EC:1.1.1.239	unnamed protein product [Anisakis simplex]	14.033	6.59378	8.14477	9.93372	17.5996	34.999	25.2299	22.935	0.38412	-1.38037	down
ko00140	Steroid hormone biosynthesis	0.272986	MSTRG.26809	ASIM_0001623101	K13370	EC:1.1.1.62;EC:1.1.1.239	unnamed protein product [Anisakis simplex]	31.0844	18.2933	16.5226	28.7584	94.375	116.2	80.4655	71.7099	0.260947	-1.93817	down
ko00140	Steroid hormone biosynthesis	0.272986	MSTRG.30507	ASIM_0001840001	K13370	EC:1.1.1.62;EC:1.1.1.239	unnamed protein product [Anisakis simplex]	18.5544	16.9473	15.2477	22.5428	70.0886	113.85	85.124	62.2896	0.221191	-2.17663	down
ko00140	Steroid hormone biosynthesis	0.272986	MSTRG.3225	ASIM_0000237701	K00070	EC:1.1.1.145;EC:5.3.3.1	unnamed protein product [Anisakis simplex]	1.07216	4.1271	0.0001	2.94698	0.0001	0.0001	0.0001	0.494443	16.4658	4.0414	up
ko00140	Steroid hormone biosynthesis	0.272986	MSTRG.35309	ASIM_0002126301	K13370	EC:1.1.1.62;EC:1.1.1.239	unnamed protein product [Anisakis simplex]	389.201	116.114	200.714	217.313	540.949	671.752	477.574	346.841	0.453259	-1.14159	down
ko00140	Steroid hormone biosynthesis	0.272986	MSTRG.498	ASIM_0000042801	K07424	EC:1.14.14.1	unnamed protein product [Anisakis simplex]	0.0001	0.0001	0.0001	0.0001	21.9275	41.3465	27.7601	32.6545	3.23393e-06	-18.2383	down
ko04145	Phagosome	0.279159	MSTRG.11595	ASIM_0000766601	K07375	NA	unnamed protein product [Anisakis simplex]	3.19151	4.82541	4.21559	5.99964	2.50269	2.70811	1.19737	1.62788	2.26879	1.18193	up
ko04145	Phagosome	0.279159	MSTRG.1218	ASIM_0000096801	K02151	NA	unnamed protein product [Anisakis simplex]	1.54635	1.94797	7.13491	3.56125	19.3577	13.4872	11.0428	13.6937	0.246442	-2.02068	down
ko04145	Phagosome	0.279159	MSTRG.13015	ASIM_0000842101	K02154	NA	unnamed protein product [Anisakis simplex]	1.49555	8.35191	2.85786	3.48419	11.9514	27.7255	15.4518	20.1279	0.215124	-2.21676	down
ko04145	Phagosome	0.279159	MSTRG.13852	ASIM_0000882201	K02144	NA	unnamed protein product [Anisakis simplex]	0.0570199	0.0513068	0.0336564	0.191296	0.577937	0.227649	0.237609	0.41623	0.228363	-2.1306	down
ko04145	Phagosome	0.279159	MSTRG.18318	ASIM_0001128301	K01365	EC:3.4.22.15	unnamed protein product [Anisakis simplex]	378.892	233.134	263.956	350.05	925.196	709.496	392.301	429.149	0.49917	-1.0024	down
ko04145	Phagosome	0.279159	MSTRG.19081	ASIM_0001180601	K06560	NA	unnamed protein product [Anisakis simplex]	292.369	435.366	417.397	553.286	192.16	210.008	85.0392	89.7462	2.94377	1.55767	up
ko04145	Phagosome	0.279159	MSTRG.20005	ASIM_0001233601	K02145	EC:3.6.3.14	unnamed protein product [Anisakis simplex]	1.95505	1.99477	2.69789	2.11687	7.17157	6.4716	4.38111	5.432	0.373656	-1.42022	down
ko04145	Phagosome	0.279159	MSTRG.22267	ASIM_0001367801	K12182	NA	unnamed protein product [Anisakis simplex]	0.699898	0.792322	0.91332	1.07047	0.663426	0.082316	0.0001	0.269995	3.42182	1.77476	up
ko04145	Phagosome	0.279159	MSTRG.24500	ASIM_0001494901	K07374	NA	unnamed protein product [Anisakis simplex]	1.45352	4.13054	2.44365	3.62245	8.11715	6.25343	8.73486	6.91985	0.388012	-1.36583	down
ko04145	Phagosome	0.279159	MSTRG.24521	ASIM_0001496301	K07374	NA	unnamed protein product [Anisakis simplex]	5.28575	4.11583	4.85119	4.56211	2.37163	2.2825	0.79768	3.59644	2.07939	1.05616	up
ko04145	Phagosome	0.279159	MSTRG.25430	ASIM_0001545701	K10414	NA	unnamed protein product [Anisakis simplex]	104.575	80.2323	92.4739	90.9814	280.456	220.571	122.179	136.15	0.484967	-1.04404	down
ko04145	Phagosome	0.279159	MSTRG.26835	ASIM_0001624701	K02155	NA	unnamed protein product [Anisakis simplex]	6.98687	5.32047	7.47953	7.36904	19.3077	20.1751	24.4724	15.3625	0.342369	-1.54638	down
ko04145	Phagosome	0.279159	MSTRG.27781	ASIM_0001680701	K08057	NA	unnamed protein product [Anisakis simplex]	148.932	116.076	121.032	123.177	278.573	346.209	342.18	211.719	0.432022	-1.21082	down
ko04145	Phagosome	0.279159	MSTRG.28274	ASIM_0001711201	K07374	NA	unnamed protein product [Anisakis simplex]	622.151	471.813	495.982	575.22	1513.24	1090.15	1200.3	1102.24	0.441337	-1.18005	down
ko04145	Phagosome	0.279159	MSTRG.28345	ASIM_0001715601	K08054	NA	unnamed protein product [Anisakis simplex]	51.6131	59.4343	67.139	78.7902	45.9862	37.432	15.0071	25.4764	2.07404	1.05244	up
ko04145	Phagosome	0.279159	MSTRG.29512	ASIM_0001781901	K08492	NA	unnamed protein product [Anisakis simplex]	0.791058	0.0001	0.0001	0.135829	7.75	2.98988	2.74569	2.83925	0.05679	-4.13822	down
ko04145	Phagosome	0.279159	MSTRG.30191	ASIM_0001821901	K07374	NA	unnamed protein product [Anisakis simplex]	3.92645	1.05469	4.8658	4.30092	8.94748	7.22586	8.40518	6.49766	0.455264	-1.13523	down
ko04145	Phagosome	0.279159	MSTRG.30224	ASIM_0001824401	K05692	NA	unnamed protein product, partial [Anisakis simplex]	252.462	339.277	239.995	361.816	1030.75	940.301	601.761	738.712	0.360423	-1.47224	down
ko04145	Phagosome	0.279159	MSTRG.32178	ASIM_0001942301	K03661	NA	unnamed protein product [Anisakis simplex]	0.754607	2.71799	0.0001	2.805	17.4917	15.7741	14.0708	12.8827	0.104247	-3.26192	down
ko04145	Phagosome	0.279159	MSTRG.3340	ASIM_0000246901	K02153	NA	unnamed protein product [Anisakis simplex]	3.55433	2.08813	1.81075	1.00446	18.3177	15.6347	10.9883	13.928	0.14367	-2.79917	down
ko04145	Phagosome	0.279159	MSTRG.34692	ASIM_0002092901	K02148	NA	unnamed protein product [Toxocara canis]	1.11802	1.66493	1.13314	2.82121	4.69825	4.3875	5.3494	4.02746	0.364916	-1.45436	down
ko04145	Phagosome	0.279159	MSTRG.35092	ASIM_0002114201	K02154	NA	unnamed protein product [Anisakis simplex]	0.0001	0.0001	0.0001	0.736943	2.3724	1.29731	1.21131	0.765425	0.130568	-2.93713	down
ko04145	Phagosome	0.279159	MSTRG.35265	ASIM_0002123701	K02154	NA	unnamed protein product, partial [Anisakis simplex]	8.41381	7.84816	14.1171	6.63126	36.7325	46.7596	36.4724	49.958	0.217807	-2.19888	down
ko04145	Phagosome	0.279159	MSTRG.4492	ASIM_0000324701	K02152	NA	unnamed protein product [Anisakis simplex]	3.87414	4.24171	5.83981	9.54153	47.9931	39.3052	15.3907	31.7579	0.174769	-2.51648	down
ko04145	Phagosome	0.279159	MSTRG.4898	ASIM_0000353001	K02144	NA	unnamed protein product [Anisakis simplex]	0.818509	0.980197	0.470825	0.0001	1.53403	5.95717	2.97827	4.85594	0.148096	-2.7554	down
ko04145	Phagosome	0.279159	MSTRG.5131	ASIM_0000368601	K02146	NA	unnamed protein product [Anisakis simplex]	2.52603	1.90438	1.29244	2.635	8.51361	5.81282	4.27135	5.28293	0.349983	-1.51464	down
ko04145	Phagosome	0.279159	MSTRG.5196	ASIM_0000373901	K12182	NA	unnamed protein product [Anisakis simplex]	17.0519	30.5441	27.2885	26.5471	13.1774	14.2797	7.64032	10.9381	2.20333	1.13969	up
ko04145	Phagosome	0.279159	MSTRG.5210	ASIM_0000374301	K12182	NA	unnamed protein product [Anisakis simplex]	23.6077	31.1141	32.4355	19.2153	10.8026	15.7807	7.52374	8.95752	2.47007	1.30455	up
ko04145	Phagosome	0.279159	MSTRG.6029	ASIM_0000429401	K05719	NA	unnamed protein product, partial [Toxocara canis]	11.1745	7.16441	7.94093	8.71545	5.08142	3.32728	3.85325	5.09321	2.01642	1.0118	up
ko04145	Phagosome	0.279159	MSTRG.6276	ASIM_0000446001	K02144	NA	unnamed protein product [Anisakis simplex]	1.1668	0.475801	0.875172	2.41843	9.23438	1.23533	4.0212	4.32515	0.26234	-1.93049	down
ko04145	Phagosome	0.279159	MSTRG.667	ASIM_0000055901	K02151;K13342	NA	unnamed protein product [Anisakis simplex];unnamed protein product, partial [Anisakis simplex]	0.296241	0.575951	0.973702	0.384128	4.59431	3.0437	1.95375	3.33453	0.172518	-2.53518	down
ko04145	Phagosome	0.279159	MSTRG.855	ASIM_0000068601	K07375	NA	unnamed protein product [Anisakis simplex]	22.4172	28.7669	47.9658	54.1593	0.0001	0.0001	0.0001	0.0001	383273	18.548	up
ko05230	Central carbon metabolism in cancer	0.298242	MSTRG.18361	ASIM_0001131201	K05093	EC:2.7.10.1	unnamed protein product [Anisakis simplex]	3.37021	5.08075	7.11367	5.40486	20.2724	18.0671	6.02185	13.0644	0.365158	-1.45341	down
ko05142	Chagas disease (American trypanosomiasis)	0.298242	MSTRG.26855	ASIM_0001625701	K04637	NA	unnamed protein product [Anisakis simplex]	0.0001	0.0001	0.0001	0.0001	1.31906	1.47507	1.21313	0.725622	8.4515e-05	-13.5304	down
ko04670	Leukocyte transendothelial migration	0.298242	MSTRG.24380	ASIM_0001488701	K05763	NA	unnamed protein product [Anisakis simplex]	57.1696	62.3237	64.5024	74.8089	334.347	235.847	116.815	178.378	0.299062	-1.74148	down
ko04624	Toll and Imd signaling pathway	0.298242	MSTRG.18502	ASIM_0001139001	K18809	NA	unnamed protein product [Anisakis simplex]	12.3471	9.47517	5.09899	10.6714	44.8826	42.2005	25.8514	24.0724	0.274385	-1.86572	down
ko00254	Aflatoxin biosynthesis	0.298242	MSTRG.18835	ASIM_0001159301	K11262	EC:6.4.1.2;EC:6.3.4.14	unnamed protein product [Anisakis simplex]	60.7694	68.0148	55.9561	53.9578	238.797	210.593	114.656	139.076	0.339483	-1.55859	down
ko00300	Lysine biosynthesis	0.298242	MSTRG.21237	ASIM_0001302001	K00825	EC:2.6.1.7;EC:2.6.1.39	unnamed protein product [Anisakis simplex]	4.70698	2.05315	4.22852	3.07823	14.0258	14.1001	4.32956	11.9531	0.316761	-1.65853	down
ko01521	EGFR tyrosine kinase inhibitor resistance	0.298242	MSTRG.18361	ASIM_0001131201	K05093	EC:2.7.10.1	unnamed protein product [Anisakis simplex]	3.37021	5.08075	7.11367	5.40486	20.2724	18.0671	6.02185	13.0644	0.365158	-1.45341	down
ko01051	Biosynthesis of ansamycins	0.298242	MSTRG.21478	ASIM_0001316301	K00615	EC:2.2.1.1	unnamed protein product [Anisakis simplex]	54.4418	43.6385	46.4657	45.7788	254.647	324.003	210.518	217.831	0.189002	-2.40353	down
ko04940	Type I diabetes mellitus	0.298242	MSTRG.25906	ASIM_0001570201	K19863	NA	unnamed protein product [Anisakis simplex]	192.416	177.26	188.173	197.606	61.7267	90.0884	40.7797	36.6972	3.29473	1.72016	up
ko04130	SNARE interactions in vesicular transport	0.315724	MSTRG.10541	ASIM_0000708301	K08490	NA	unnamed protein product, partial [Anisakis simplex]	4.58728	2.92243	7.35659	6.50184	30.5841	32.0765	25.3983	19.3891	0.198869	-2.33011	down
ko04130	SNARE interactions in vesicular transport	0.315724	MSTRG.12254	ASIM_0000801701	K08490	NA	unnamed protein product, partial [Anisakis simplex]	0.0001	0.0001	0.273733	0.0001	0.0001	0.0001	2.92897	3.62367	0.041819	-4.5797	down
ko04130	SNARE interactions in vesicular transport	0.315724	MSTRG.18154	ASIM_0001118501	K08513	NA	unnamed protein product [Anisakis simplex]	5.71152	8.08187	8.51847	13.2991	39.225	24.1231	16.713	16.3251	0.369461	-1.43651	down
ko04130	SNARE interactions in vesicular transport	0.315724	MSTRG.23502	ASIM_0001438101	K08504	NA	unnamed protein product [Anisakis simplex]	11.4756	5.64167	8.17	11.4372	65.724	98.6844	95.4104	60.2979	0.114722	-3.12378	down
ko04130	SNARE interactions in vesicular transport	0.315724	MSTRG.24266	ASIM_0001481401	K08512	NA	unnamed protein product [Anisakis simplex]	8.64728	15.0587	30.0547	15.9976	9.90741	3.21422	3.93131	3.89142	3.33065	1.7358	up
ko04130	SNARE interactions in vesicular transport	0.315724	MSTRG.27149	ASIM_0001642501	K08507	NA	unnamed protein product [Anisakis simplex]	0.0001	0.0001	1.83777	1.03607	5.19475	4.77595	4.18464	4.40297	0.154865	-2.69091	down
ko04130	SNARE interactions in vesicular transport	0.315724	MSTRG.29512	ASIM_0001781901	K08492	NA	unnamed protein product [Anisakis simplex]	0.791058	0.0001	0.0001	0.135829	7.75	2.98988	2.74569	2.83925	0.05679	-4.13822	down
ko04130	SNARE interactions in vesicular transport	0.315724	MSTRG.5864	ASIM_0000417901	K08490	NA	unnamed protein product [Anisakis simplex]	19.3582	16.4489	18.1649	19.6723	98.1487	87.1243	47.1062	55.9496	0.255418	-1.96907	down
ko04130	SNARE interactions in vesicular transport	0.315724	MSTRG.8658	ASIM_0000600801	K08490	NA	unnamed protein product [Anisakis simplex]	1.16727	1.46741	0.516533	1.10412	28.5228	32.1095	10.5698	14.515	0.0496439	-4.33224	down
ko04012	ErbB signaling pathway	0.33641	MSTRG.1052	ASIM_0000083401	K05725	EC:2.7.10.2	unnamed protein product [Anisakis simplex]	3.83104	5.31685	12.3725	8.11405	3.06196	0.0001	2.98151	1.83438	3.7617	1.91138	up
ko04012	ErbB signaling pathway	0.33641	MSTRG.16477	ASIM_0001005201	K04364	NA	unnamed protein product [Anisakis simplex]	2.85299	1.68958	0.149175	1.2598	12.3672	7.01292	2.05347	5.4043	0.221759	-2.17294	down
ko04012	ErbB signaling pathway	0.33641	MSTRG.16578	ASIM_0001010501	K04431	EC:2.7.12.2	unnamed protein product [Anisakis simplex]	9.35597	5.39411	10.5304	6.93304	5.34875	4.11179	1.91496	3.89358	2.10972	1.07705	up
ko04012	ErbB signaling pathway	0.33641	MSTRG.18061	ASIM_0001114201	K04430	EC:2.7.12.2	unnamed protein product [Anisakis simplex]	5.78456	2.20918	3.85056	5.81167	37.9399	23.9584	9.44174	11.7515	0.212488	-2.23455	down
ko04012	ErbB signaling pathway	0.33641	MSTRG.18443	ASIM_0001135501	K05704	EC:2.7.10.2	unnamed protein product [Anisakis simplex]	13.6949	8.76399	12.4422	16.4091	6.84436	4.53021	4.19508	4.04928	2.61534	1.387	up
[truncated: 1,009 more rows]

## Sheet: Atlantic_L3VSAtlantic_L4_KEGG
pathway_id	pathway_name	S gene number	TS gene number	B gene number	TB gene number	pvalue
ko00500	Starch and sucrose metabolism	15	328	89	5177	0.0004005
[truncated: 120 more rows]

## Sheet: Baltic_L3VSAtlantic_L3_KEGG
pathway_id	pathway_name	S gene number	TS gene number	B gene number	TB gene number	pvalue
[truncated: 189 more rows]

[truncated: 1 more sheets: Baltic_L4VSAtlantic_L4_KEGG]
