# Supplementary material for: Developmental and geographic transcriptomic variation in Anisakis simplex (s. s.) reveals lncRNA-mediated regulation of mRNA expression
Source: Sci Rep. 2026 Apr 20;16:18383. doi: 10.1038/s41598-026-47984-8 (PMC13266063; doi:10.1038/s41598-026-47984-8)
Supplement: Supplementary file 6 — Supplementary Information 6. [file 41598_2026_47984_MOESM6_ESM.xlsx]

## Sheet: DELs_Baltic_L3_L4_sig
DELs_Baltic_L3_L4_sig
	t_name	FPKM_L3_BAL1	FPKM_L3_BAL2	FPKM_L3_BAL3	FPKM_L3_BAL4	FPKM_L4_BAL1	FPKM_L4_BAL2	FPKM_L4_BAL3	FPKM_L4_BAL4	fc	log2.fc.	pval	qval	padj	log2FoldChange	Expression	Transcripts	qval2	log2FC2	order	Symbol	Project	gene_name
1	MSTRG.10026.1	8.565325	7.113521	8.315029	5.294919	0.237326	0.06061	0.346132	0.742093	21.1294315739658	4.40118205115921	5.58905759031599e-05	0.00117839763174615	0.0011784	4.40118	Upregulated	DELs	2.92871	4.40118	1	NA	L3B_vs_L4B	.
2	MSTRG.10061.1	2.294913	1.549487	1.68022	1.327713	12.904147	10.697338	8.467809	8.104412	0.1705676095703	-2.55158438697054	0.00364325330154972	0.0299251523964915	0.0299252	-2.55158	Downregulated	DELs	1.52396	-2.55158	1	NA	L3B_vs_L4B	.
3	MSTRG.10070.1	0.0001	0.0001	0.0001	0.0001	0.817851	2.782416	2.186163	1.444381	5.53188293816558e-05	-14.141869846928	0.00117185043200975	0.0125377325401573	0.0125377	-14.1419	Downregulated	DELs	1.90178	-14.1419	1	NA	L3B_vs_L4B	.
4	MSTRG.10129.1	2.551156	8.627823	9.975729	7.000463	1.696513	1.174278	0.740947	0.895954	6.24602812259578	2.64293906507384	0.00168906819551182	0.016683501637671	0.0166835	2.64294	Upregulated	DELs	1.77771	2.64294	1	NA	L3B_vs_L4B	.
5	MSTRG.10141.1	1.710214	0.262594	0.364533	0.313449	8.950349	15.197146	8.670904	8.784776	0.063716050517779	-3.97219934656192	0.00011453056581675	0.00206594598450605	0.00206595	-3.9722	Downregulated	DELs	2.68488	-3.9722	1	NA	L3B_vs_L4B	.
6	MSTRG.10153.1	3.798027	3.3815	4.592697	4.25463	0.677079	1.273737	0.0001	0.554565	6.3967174366918	2.67733175625283	0.00698291360043274	0.0484957908805981	0.0484958	2.67733	Upregulated	DELs	1.3143	2.67733	1	NA	L3B_vs_L4B	.
7	MSTRG.10154.1	10.637694	14.159605	10.248709	17.07662	126.060921	122.754646	65.864647	80.803864	0.131794504253089	-2.92363788275174	0.000715845177875872	0.00850814540466641	0.00850815	-2.92364	Downregulated	DELs	2.07017	-2.92364	1	NA	L3B_vs_L4B	ASIM_0000688301
8	MSTRG.10160.1	0.0001	0.0001	0.0001	0.0001	7.014104	3.665414	1.898962	2.973475	2.57202390310414e-05	-15.2467364240223	1.73565954609275e-05	0.000456409599256882	0.00045641	-15.2467	Downregulated	DELs	3.34065	-15.2467	1	NA	L3B_vs_L4B	.
9	MSTRG.10205.1	3.128091	3.044377	6.814499	3.383345	1.278976	0.294101	0.288949	0.0001	8.79119458081784	3.13605921755576	0.00405608681498464	0.0323598111359685	0.0323598	3.13606	Upregulated	DELs	1.48999	3.13606	1	NA	L3B_vs_L4B	ASIM_0000690601
10	MSTRG.10235.1	9.746051	9.804131	6.076731	7.78171	0.961917	1.146716	0.0001	1.318388	9.74830564780175	3.28515148594584	0.00172833246651396	0.0169290132349069	0.016929	3.28515	Upregulated	DELs	1.77137	3.28515	1	NA	L3B_vs_L4B	.
11	MSTRG.10243.1	0.0001	0.0001	0.0001	0.0001	2.030252	0.960679	0.61132	0.171783	0.00010598738644114	-13.2038197996819	0.000634702804563698	0.00769171720354759	0.00769172	-13.2038	Downregulated	DELs	2.11398	-13.2038	1	NA	L3B_vs_L4B	.
12	MSTRG.10244.1	5.177465	5.789647	3.898146	2.878958	0.960356	0.361853	0.221043	0.65476	8.07284764596372	3.0130776648338	0.0015488812272037	0.0155604472763266	0.0155604	3.01308	Upregulated	DELs	1.80798	3.01308	1	NA	L3B_vs_L4B	.
13	MSTRG.10248.1	0.0001	0.0001	0.0001	0.0001	2.207347	1.660266	0.677517	0.0001	8.80043474147623e-05	-13.4720656797915	0.00436812592119946	0.0343016198062639	0.0343016	-13.4721	Downregulated	DELs	1.46469	-13.4721	1	NA	L3B_vs_L4B	.
14	MSTRG.1025.2	0.0001	0.0001	0.0001	0.0001	2.376091	0.0001	0.384725	1.229751	0.000100233870678761	-13.2843422781701	0.00250587661954183	0.0225302277351433	0.0225302	-13.2843	Downregulated	DELs	1.64723	-13.2843	1	NA	L3B_vs_L4B	ASIM_0000081001
15	MSTRG.10356.1	0.0001	0.0001	0.0001	0.0001	5.78926	1.380003	1.054015	1.313704	4.1941989614744e-05	-14.5412451738215	7.04229800014927e-06	0.000215427646160779	0.000215428	-14.5412	Downregulated	DELs	3.6667	-14.5412	1	NA	L3B_vs_L4B	.
16	MSTRG.10361.1	14.149709	0.0001	0.0001	4.715645	107.188263	72.058907	41.872551	56.855701	0.0678677052246727	-3.88113095692054	0.0072668773572197	0.0498121221974999	0.0498121	-3.88113	Downregulated	DELs	1.30266	-3.88113	1	NA	L3B_vs_L4B	.
17	MSTRG.10380.1	28.10774	9.820179	19.960972	28.93438	7.637435	3.2813	1.841959	2.256562	5.78156695204503	2.53146055285957	0.00157508595964582	0.0157703302631854	0.0157703	2.53146	Upregulated	DELs	1.80216	2.53146	1	NA	L3B_vs_L4B	ASIM_0000700601
18	MSTRG.10380.2	4.8418	9.066253	5.675105	1.852551	0.0001	0.640377	0.835207	0.0001	14.5249636803218	3.86046265106208	0.00629723716524428	0.0449164689526488	0.0449165	3.86046	Upregulated	DELs	1.34759	3.86046	1	NA	L3B_vs_L4B	ASIM_0000700601
19	MSTRG.10416.1	0.0001	0.0001	0.0001	0.0001	2.545626	8.136432	2.646797	0.953837	2.80059249334789e-05	-15.1239083984134	4.97759164281879e-06	0.00016180614114575	0.000161806	-15.1239	Downregulated	DELs	3.791	-15.1239	1	NA	L3B_vs_L4B	.
20	MSTRG.10437.1	0.0001	0.090934	0.0001	0.0001	1.002618	2.385446	1.358527	0.579368	0.017130060520556	-5.86732594129783	0.000597931391404906	0.00735996596972639	0.00735997	-5.86733	Downregulated	DELs	2.13312	-5.86733	1	NA	L3B_vs_L4B	.
21	MSTRG.10479.1	0.0001	1.134769	0.0001	0.0001	13.631188	35.760925	28.853567	23.024637	0.0112083089460459	-6.47928756187111	2.53754596217482e-05	0.000619971886354036	0.000619972	-6.47929	Downregulated	DELs	3.20763	-6.47929	1	NA	L3B_vs_L4B	ASIM_0000704501
22	MSTRG.10488.1	0.953892	0.963606	0.0001	0.904252	0.0001	0.0001	0.0001	0.0001	7054.625	12.7843536807349	0.00471498706482793	0.0361547613879374	0.0361548	12.7844	Upregulated	DELs	1.44183	12.7844	1	NA	L3B_vs_L4B	.
23	MSTRG.10567.1	22.276186	23.273188	30.418121	34.797649	6.961704	7.407054	3.75903	5.705287	4.64753893486258	2.21646695140573	0.00301487875210907	0.0257710320315038	0.025771	2.21647	Upregulated	DELs	1.58887	2.21647	1	NA	L3B_vs_L4B	.
24	MSTRG.10603.1	0.266435	0.0001	0.847992	0.0001	8.8242	4.45864	5.072191	4.362305	0.0490650400205376	-4.34916075287944	0.00134097965295637	0.0139376690990226	0.0139377	-4.34916	Downregulated	DELs	1.85581	-4.34916	1	NA	L3B_vs_L4B	.
25	MSTRG.10654.1	0.905546	2.356123	0.603848	1.768739	15.954474	24.789564	5.115297	4.081568	0.112818464656116	-3.1479248863019	0.00548658956914701	0.0404514699865605	0.0404515	-3.14792	Downregulated	DELs	1.39307	-3.14792	1	NA	L3B_vs_L4B	.
26	MSTRG.10689.1	0.642974	0.99305	0.0001	0.541679	10.073071	5.164831	3.568275	3.350181	0.0982924630483042	-3.34677539314487	0.00713643622175187	0.049244458060882	0.0492445	-3.34678	Downregulated	DELs	1.30764	-3.34678	1	NA	L3B_vs_L4B	.
27	MSTRG.1073.3	0.0001	0.0001	0.70835	0.147344	15.159018	9.006541	3.18898	2.585048	0.0285873682893488	-5.12847837605482	0.000442568685794593	0.0058787039872068	0.0058787	-5.12848	Downregulated	DELs	2.23072	-5.12848	1	NA	L3B_vs_L4B	ASIM_0000085001
28	MSTRG.10744.1	0.0001	0.0001	0.0001	0.0001	1.985685	2.115889	1.889157	0.909658	5.79677464560331e-05	-14.0743900736942	7.59260461755402e-05	0.00148544129923217	0.00148544	-14.0744	Downregulated	DELs	2.82814	-14.0744	1	NA	L3B_vs_L4B	.
29	MSTRG.10764.1	5.306554	1.983307	1.3964	1.966909	0.251384	0.741365	0.272229	0.076497	7.94138541530778	2.98939071485431	0.00298982252372849	0.025573766517491	0.0255738	2.98939	Upregulated	DELs	1.59221	2.98939	1	NA	L3B_vs_L4B	.
30	MSTRG.10784.1	0.0001	0.0001	0.0001	0.329967	8.274133	7.306991	0.0001	6.367042	0.0150475212939373	-6.05433033145808	0.00314402070924885	0.0265414080056739	0.0265414	-6.05433	Downregulated	DELs	1.57608	-6.05433	1	NA	L3B_vs_L4B	.
31	MSTRG.10835.1	0.0001	0.0001	0.0001	0.0001	14.955405	6.01332	2.220575	4.187804	1.46107491866196e-05	-16.0626103181907	8.83645418485177e-08	5.49112049772354e-06	5.49112e-06	-16.0626	Downregulated	DELs	5.26034	-16.0626	1	NA	L3B_vs_L4B	.
32	MSTRG.10876.1	0.0001	0.0001	0.0001	0.0001	7.626198	10.318904	1.223544	0.643362	2.01897758167673e-05	-15.5960155830757	1.19328170353464e-05	0.000335273247333336	0.000335273	-15.596	Downregulated	DELs	3.4746	-15.596	1	NA	L3B_vs_L4B	.
33	MSTRG.10896.1	9.65667	8.738741	7.658707	12.467177	67.369102	64.124329	18.580414	63.819149	0.180096104503544	-2.47316111894133	0.00522323047122365	0.0391030255680577	0.039103	-2.47316	Downregulated	DELs	1.40779	-2.47316	1	NA	L3B_vs_L4B	.
34	MSTRG.10911.1	8.993304	3.236402	1.133889	3.476026	53.037533	20.882133	28.23868	25.199471	0.132222908626017	-2.91895593848134	0.00255805505997127	0.0228325846841151	0.0228326	-2.91896	Downregulated	DELs	1.64144	-2.91896	1	NA	L3B_vs_L4B	.
35	MSTRG.10997.1	0.0001	0.0001	0.0001	0.0001	6.074945	5.995664	0.0001	0.0001	3.31377954866157e-05	-14.8811628449105	0.0012140769347616	0.0128723029887829	0.0128723	-14.8812	Downregulated	DELs	1.89034	-14.8812	1	NA	L3B_vs_L4B	.
36	MSTRG.11019.1	0.0001	0.0001	0.0001	0.0001	6.969985	2.360552	4.698941	0.607801	2.73274834755831e-05	-15.159287862891	2.52862846585468e-07	1.33665679373983e-05	1.33666e-05	-15.1593	Downregulated	DELs	4.87398	-15.1593	1	NA	L3B_vs_L4B	.
37	MSTRG.1111.1	0.0001	0.0001	0.0001	0.0001	2.36322	1.698661	0.67181	1.554107	6.36152751726439e-05	-13.9402672502822	4.73723385094358e-06	0.000155990774284128	0.000155991	-13.9403	Downregulated	DELs	3.8069	-13.9403	1	NA	L3B_vs_L4B	.
38	MSTRG.11131.1	14.090756	8.908286	5.996767	4.867324	227.785309	205.982895	163.101166	143.217026	0.0457556485067454	-4.44990633556602	1.63958374792825e-06	6.34455094314332e-05	6.34455e-05	-4.44991	Downregulated	DELs	4.1976	-4.44991	1	NA	L3B_vs_L4B	.
39	MSTRG.11138.1	0.0001	0.0001	0.0001	0.0001	1.048626	0.334073	0.067783	0.755104	0.000181357698135552	-12.4288743945044	0.002746685754265	0.0241083463707966	0.0241083	-12.4289	Downregulated	DELs	1.61783	-12.4289	1	NA	L3B_vs_L4B	.
40	MSTRG.1114.1	0.0001	0.0001	0.273919	0.0001	38.411652	50.634373	27.395741	21.078482	0.00199402636330324	-8.97009980072567	2.40713175583281e-10	3.34526606217862e-08	3.34527e-08	-8.9701	Downregulated	DELs	7.47557	-8.9701	1	NA	L3B_vs_L4B	ASIM_0000088501
41	MSTRG.11145.1	0.0001	0.0001	0.0001	0.0001	2.15074	3.724817	2.839609	4.806069	2.95830965144826e-05	-15.0448674046814	3.44572781751876e-07	1.72279726025227e-05	1.7228e-05	-15.0449	Downregulated	DELs	4.76377	-15.0449	1	NA	L3B_vs_L4B	.
42	MSTRG.1119.2	4.042872	0.0001	1.722356	0.0001	0.0001	0.0001	0.0001	0.0001	14413.57	13.8151400907323	0.00167278757475531	0.0165606610570088	0.0165607	13.8151	Upregulated	DELs	1.78092	13.8151	1	NA	L3B_vs_L4B	ASIM_0000088901
43	MSTRG.11219.1	0.0001	0.307186	0.0001	0.0001	6.879517	0.565435	4.510789	2.320292	0.0215386165050193	-5.53693060588378	0.00584685675373414	0.0424656926741427	0.0424657	-5.53693	Downregulated	DELs	1.37196	-5.53693	1	NA	L3B_vs_L4B	.
44	MSTRG.11245.1	111.959305	68.784195	59.818806	0.0001	2550.009277	2042.569458	1179.944336	2022.792603	0.0308598671382041	-5.01812433912553	0.000632116845456167	0.00767113230083341	0.00767113	-5.01812	Downregulated	DELs	2.11514	-5.01812	1	NA	L3B_vs_L4B	.
45	MSTRG.11270.2	0.0001	0.0001	1.503367	0.479201	8.253975	12.633163	5.833611	7.472514	0.0579870952941812	-4.10812431757851	0.00292185106004554	0.0251894820135323	0.0251895	-4.10812	Downregulated	DELs	1.59878	-4.10812	1	NA	L3B_vs_L4B	ASIM_0000750501
46	MSTRG.11336.1	0.0001	0.0001	0.0001	0.0001	0.217284	3.190489	0.099649	1.282171	8.35144029983341e-05	-13.5476154464026	0.00189351945148041	0.0181347107452082	0.0181347	-13.5476	Downregulated	DELs	1.74149	-13.5476	1	NA	L3B_vs_L4B	.
47	MSTRG.11337.1	2.147725	0.740362	3.197831	2.501943	184.316452	230.094177	94.74543	171.176346	0.0126230368227132	-6.30779715726605	1.04951582955278e-09	1.1446807881059e-07	1.14468e-07	-6.3078	Downregulated	DELs	6.94132	-6.3078	1	NA	L3B_vs_L4B	ASIM_0000753301
48	MSTRG.11397.1	0.0001	0.0001	0.0001	0.0001	2.359445	3.314435	0.755756	0.0001	6.22109523625853e-05	-13.9724718823733	0.000959980301332972	0.0107005307499595	0.0107005	-13.9725	Downregulated	DELs	1.97059	-13.9725	1	NA	L3B_vs_L4B	.
49	MSTRG.11399.1	0.0001	0.0001	0.0001	0.0001	3.046722	2.48614	1.230385	3.574843	3.8691866679435e-05	-14.6576101415151	2.30818087447407e-07	1.24300348800584e-05	1.243e-05	-14.6576	Downregulated	DELs	4.90553	-14.6576	1	NA	L3B_vs_L4B	.
50	MSTRG.11410.1	93.945099	50.890442	100.384727	99.143707	19.553045	14.309465	6.221393	14.708841	6.2848463110371	2.65187746556613	0.00053736020037563	0.00680752528909645	0.00680753	2.65188	Upregulated	DELs	2.16701	2.65188	1	NA	L3B_vs_L4B	.
51	MSTRG.11483.1	0.744971	2.540391	1.188095	2.372372	0.0001	0.0001	0.0001	0.0001	17114.5725	14.0629376356814	5.48263251376296e-06	0.000175396742386459	0.000175397	14.0629	Upregulated	DELs	3.75598	14.0629	1	NA	L3B_vs_L4B	.
52	MSTRG.11485.1	0.615927	1.858198	1.962451	1.30393	15.647079	10.169925	7.880691	7.346882	0.139860279227631	-2.83794180427851	0.00372722181391091	0.0305469108014531	0.0305469	-2.83794	Downregulated	DELs	1.51503	-2.83794	1	NA	L3B_vs_L4B	.
53	MSTRG.1151.1	0.0001	3.110225	2.850526	5.905324	48.546955	26.81941	75.686287	18.451027	0.0700054126848775	-3.83638971697798	0.00167790343152079	0.0165922439944074	0.0165922	-3.83639	Downregulated	DELs	1.78009	-3.83639	1	NA	L3B_vs_L4B	.
54	MSTRG.11512.1	3.00019	2.181597	4.580084	5.746213	0.220489	0.0001	0.558278	0.068416	18.3033107002029	4.19403272147141	0.000897480606609871	0.0101305572926893	0.0101306	4.19403	Upregulated	DELs	1.99437	4.19403	1	NA	L3B_vs_L4B	.
55	MSTRG.11533.1	2.094541	2.214829	0.627519	1.271394	0.152229	0.132096	0.0001	0.0001	21.8198154819436	4.44756699653007	0.00046367041439379	0.00606242617180834	0.00606243	4.44757	Upregulated	DELs	2.21735	4.44757	1	NA	L3B_vs_L4B	.
56	MSTRG.11540.2	1.653326	2.288626	3.183063	3.779401	26.268993	19.157183	15.140798	16.478699	0.141531841768713	-2.82080142844592	0.00105520425104445	0.0115625426686969	0.0115625	-2.8208	Downregulated	DELs	1.93695	-2.8208	1	NA	L3B_vs_L4B	.
57	MSTRG.11543.1	2.233535	1.195821	1.697028	0.96407	0.0001	0.219016	0.0001	0.147508	16.6077322455034	4.053783184351	0.00243250068516212	0.022008298988714	0.0220083	4.05378	Upregulated	DELs	1.65741	4.05378	1	NA	L3B_vs_L4B	.
58	MSTRG.11584.1	0.671185	0.0001	0.0001	0.380421	10.322592	7.118416	6.706456	4.667328	0.03650229368305	-4.77586906876307	0.000355113901449627	0.00500782282518898	0.00500782	-4.77587	Downregulated	DELs	2.30035	-4.77587	1	NA	L3B_vs_L4B	.
59	MSTRG.11610.1	4.361004	2.96982	1.535798	4.898527	20.317659	42.837013	21.469507	24.680925	0.125933268404374	-2.98926863771002	0.000953567024797683	0.0106520112463247	0.010652	-2.98927	Downregulated	DELs	1.97257	-2.98927	1	NA	L3B_vs_L4B	.
60	MSTRG.11617.1	0.0001	0.137407	0.379669	0.190469	5.138438	3.53717	3.306698	3.439183	0.0458869438612575	-4.44577246546146	0.000169230726528439	0.00277550315474021	0.0027755	-4.44577	Downregulated	DELs	2.55666	-4.44577	1	NA	L3B_vs_L4B	.
61	MSTRG.11634.1	2.742274	3.752851	1.449377	2.964311	0.307358	0.456	0.28344	0.297618	8.11416481208198	3.02044260635963	0.00171147380965442	0.0168148561405386	0.0168149	3.02044	Upregulated	DELs	1.77431	3.02044	1	NA	L3B_vs_L4B	.
62	MSTRG.11667.1	1.601778	0.236713	1.30601	1.446667	0.163651	0.0001	0.0001	0.0001	28.0032936670103	4.80752461768643	0.0013077243557836	0.0136406551236571	0.0136407	4.80752	Upregulated	DELs	1.86516	4.80752	1	NA	L3B_vs_L4B	.
63	MSTRG.11673.1	0.269815	1.610287	1.903922	0.0001	0.0001	0.0001	0.0001	0.0001	9460.31	13.2076717439281	0.00670840769388611	0.047095499858572	0.0470955	13.2077	Upregulated	DELs	1.32702	13.2077	1	NA	L3B_vs_L4B	.
64	MSTRG.1172.1	0.0001	0.078252	0.0001	0.112172	2.209813	1.887047	0.612943	0.502135	0.0365744949383512	-4.77301824762469	0.000890804907551369	0.0100795854043699	0.0100796	-4.77302	Downregulated	DELs	1.99656	-4.77302	1	NA	L3B_vs_L4B	.
65	MSTRG.11746.1	1.044055	0.633023	0.379944	0.228191	9.14493	11.886575	10.670356	8.280546	0.0571554634016906	-4.12896477977245	0.000168468771919604	0.00276914388391377	0.00276914	-4.12896	Downregulated	DELs	2.55765	-4.12896	1	NA	L3B_vs_L4B	.
66	MSTRG.11776.1	56.798645	46.900627	38.112286	41.87851	470.72049	544.310791	542.845093	279.43988	0.099977381466087	-3.32225444826401	0.000106324789150646	0.00194369835555519	0.0019437	-3.32225	Downregulated	DELs	2.71137	-3.32225	1	NA	L3B_vs_L4B	ASIM_0000776701
67	MSTRG.11779.1	0.790593	0.293755	0.0001	0.57676	22.455393	20.260654	17.493465	17.759928	0.0213058859984117	-5.55260414300222	1.10349727811149e-06	4.53486504640762e-05	4.53487e-05	-5.5526	Downregulated	DELs	4.34344	-5.5526	1	NA	L3B_vs_L4B	.
68	MSTRG.11780.1	1.978132	2.167713	2.065109	0.5459	0.0001	0.150078	0.237556	0.0001	17.4220259183053	4.12284049220806	0.00392594567422823	0.0316060267983216	0.031606	4.12284	Upregulated	DELs	1.50023	4.12284	1	NA	L3B_vs_L4B	.
69	MSTRG.11833.1	7.882027	0.400805	1.33272	0.384387	59.70969	44.449974	28.572334	22.102486	0.0645847019453367	-3.95266371280106	0.000601153234494573	0.00738204748619963	0.00738205	-3.95266	Downregulated	DELs	2.13182	-3.95266	1	NA	L3B_vs_L4B	ASIM_0000780101
70	MSTRG.11834.1	5.090356	1.460541	4.336824	0.0001	0.171551	0.0001	0.0001	0.0001	63.3561690068722	5.98541319668928	0.00554526910250144	0.0408215272144208	0.0408215	5.98541	Upregulated	DELs	1.38911	5.98541	1	NA	L3B_vs_L4B	.
71	MSTRG.11837.1	1.660877	1.149964	1.305986	1.945795	30.184034	23.977922	8.524099	19.31864	0.0739301816804513	-3.75769273106785	3.29783358380899e-05	0.000772853130624465	0.000772853	-3.75769	Downregulated	DELs	3.1119	-3.75769	1	NA	L3B_vs_L4B	.
72	MSTRG.11844.1	0.0001	0.0001	0.0001	0.0001	2.288118	1.311103	2.558731	0.0001	6.49556060910171e-05	-13.9101864294306	0.00486534020880545	0.0370876375869691	0.0370876	-13.9102	Downregulated	DELs	1.43077	-13.9102	1	NA	L3B_vs_L4B	ASIM_0000780501
73	MSTRG.11866.1	3.513641	0.130548	1.996492	1.024162	21.74176	20.411371	17.033131	11.80378	0.0938841957580473	-3.41297387130452	0.00115558153778281	0.0124041115143693	0.0124041	-3.41297	Downregulated	DELs	1.90643	-3.41297	1	NA	L3B_vs_L4B	ASIM_0000780701
74	MSTRG.11882.1	7.156763	6.313971	10.62434	3.024081	0.518648	0.557539	0.561419	0.0001	16.5592328537601	4.04956393295937	0.000266656451306411	0.00398889039920105	0.00398889	4.04956	Upregulated	DELs	2.39915	4.04956	1	NA	L3B_vs_L4B	.
75	MSTRG.11892.1	0.0001	0.0001	0.0001	0.0001	0.0001	7.152074	2.017743	4.314435	2.96640135172977e-05	-15.0409266679533	0.00205330591774198	0.019321730687492	0.0193217	-15.0409	Downregulated	DELs	1.71395	-15.0409	1	NA	L3B_vs_L4B	.
76	MSTRG.11940.1	0.0001	0.0001	0.0001	0.0001	20.621742	29.934669	8.378396	17.084749	5.26180394949952e-06	-17.5360110734532	3.54386432154737e-10	4.60328386169236e-08	4.60328e-08	-17.536	Downregulated	DELs	7.33693	-17.536	1	NA	L3B_vs_L4B	.
77	MSTRG.11954.1	0.318343	0.528609	0.794271	0.464932	24.317482	16.690775	25.659988	19.963497	0.0243115854694461	-5.36221220861205	7.56440575975339e-08	4.75747748135925e-06	4.75748e-06	-5.36221	Downregulated	DELs	5.32262	-5.36221	1	NA	L3B_vs_L4B	.
78	MSTRG.11975.1	0.0001	0.0001	0.109572	0.0001	0.859036	3.239946	1.059294	0.523758	0.0193367375133623	-5.69251178535983	0.00110410488900841	0.0119714795620715	0.0119715	-5.69251	Downregulated	DELs	1.92185	-5.69251	1	NA	L3B_vs_L4B	.
79	MSTRG.11995.1	12.684978	11.799744	9.378982	10.860837	52.702637	57.069275	61.043766	45.081608	0.207156568888041	-2.2712065263108	0.00627430520800713	0.0448023522988332	0.0448024	-2.27121	Downregulated	DELs	1.3487	-2.27121	1	NA	L3B_vs_L4B	.
80	MSTRG.12003.1	0.0001	0.0001	0.0001	0.0001	4.471643	4.842486	4.572454	3.880427	2.25136362280429e-05	-15.4388413859034	1.71573663163533e-05	0.000451959257241946	0.000451959	-15.4388	Downregulated	DELs	3.3449	-15.4388	1	NA	L3B_vs_L4B	ASIM_0000788701
81	MSTRG.12049.1	2.372112	1.312288	0.561814	3.365509	29.219334	30.423216	9.706618	11.298281	0.0943826877896658	-3.40533393326492	0.000485876060652388	0.00631126145316763	0.00631126	-3.40533	Downregulated	DELs	2.19988	-3.40533	1	NA	L3B_vs_L4B	.
82	MSTRG.12080.1	1.398214	0.500098	1.525713	0.663776	0.18861	0.085514	0.0001	0.0001	14.9013611641708	3.89737221450817	0.00691319591128374	0.048179887061411	0.0481799	3.89737	Upregulated	DELs	1.31713	3.89737	1	NA	L3B_vs_L4B	.
83	MSTRG.12108.1	0.0001	0.0001	0.0001	0.0001	0.0001	10.181917	1.68945	2.271818	2.82819726817355e-05	-15.1097577220794	0.000887688259296657	0.0100639709712979	0.010064	-15.1098	Downregulated	DELs	1.99723	-15.1098	1	NA	L3B_vs_L4B	.
84	MSTRG.12126.1	1.074106	0.818474	3.587279	1.563875	0.0001	0.0001	0.0001	0.0001	17609.335	14.1040528077238	0.000261824735653235	0.00393336996027344	0.00393337	14.1041	Upregulated	DELs	2.40524	14.1041	1	NA	L3B_vs_L4B	.
85	MSTRG.12134.1	1.045984	0.773177	0.572295	1.045323	13.741643	3.966376	5.569321	6.321594	0.116111580234612	-3.1064162302299	0.0024454278160584	0.022086605037489	0.0220866	-3.10642	Downregulated	DELs	1.65587	-3.10642	1	NA	L3B_vs_L4B	.
86	MSTRG.12142.1	0.851357	1.367206	0.6415	1.484134	0.0001	0.0001	0.0001	0.139691	31.0319734840097	4.95568354312557	0.00579548055309726	0.0422111515404371	0.0422112	4.95568	Upregulated	DELs	1.37457	4.95568	1	NA	L3B_vs_L4B	.
87	MSTRG.12146.1	0.488104	1.246705	1.123406	0.61684	0.117174	0.0001	0.0001	0.0001	29.5814818598158	4.8866224197469	0.00304240619017347	0.0259206188562274	0.0259206	4.88662	Upregulated	DELs	1.58635	4.88662	1	NA	L3B_vs_L4B	.
88	MSTRG.12220.1	2.02181	0.232956	0.697352	1.611899	0.0001	0.0001	0.0001	0.0001	11410.0425	13.4780165449206	0.000221874970874702	0.00346102132261022	0.00346102	13.478	Upregulated	DELs	2.4608	13.478	1	NA	L3B_vs_L4B	.
89	MSTRG.12233.1	1.368126	1.771653	1.385819	0.0001	0.0001	0.0001	0.0001	0.0001	11314.245	13.4658526962711	0.00529786055347479	0.0395336020342869	0.0395336	13.4659	Upregulated	DELs	1.40303	13.4659	1	NA	L3B_vs_L4B	.
90	MSTRG.12261.1	4.420243	7.630525	1.628418	4.343291	0.229708	0.149166	0.150895	0.0001	34.0130805916179	5.08801777288195	1.48316893368511e-05	0.000399775117485155	0.000399775	5.08802	Upregulated	DELs	3.39818	5.08802	1	NA	L3B_vs_L4B	.
91	MSTRG.12323.1	4.871718	2.160431	4.40543	1.528521	0.345982	0.421651	0.324215	0.566304	7.81960881752698	2.96709643731141	0.00547467507855664	0.040409730469906	0.0404097	2.9671	Upregulated	DELs	1.39351	2.9671	1	NA	L3B_vs_L4B	.
92	MSTRG.12343.1	0.279573	0.0001	0.0001	0.0001	99.374626	128.98085	66.967232	85.557999	0.000734804874220106	-10.410351183163	3.39114244399046e-13	1.13841092252869e-10	1.13841e-10	-10.4104	Downregulated	DELs	9.9437	-10.4104	1	NA	L3B_vs_L4B	.
93	MSTRG.12365.1	0.771657	7.587782	2.452448	5.869042	54.804356	28.096701	31.969193	10.087248	0.133492821695262	-2.90516592887777	0.00521790001796947	0.0390835982510846	0.0390836	-2.90517	Downregulated	DELs	1.40801	-2.90517	1	NA	L3B_vs_L4B	.
94	MSTRG.12366.1	0.0001	0.0001	0.0001	0.0001	0.953311	0.875618	0.275609	1.264588	0.000118725153051563	-13.0400867635378	0.000555755881153008	0.00699875945152249	0.00699876	-13.0401	Downregulated	DELs	2.15498	-13.0401	1	NA	L3B_vs_L4B	.
95	MSTRG.12381.1	3.169678	2.118235	1.1172	3.785249	0.164416	0.149618	0.150811	0.513099	10.4201897041139	3.38130963763748	0.00202891337509088	0.0191616301909843	0.0191616	3.38131	Upregulated	DELs	1.71757	3.38131	1	NA	L3B_vs_L4B	.
96	MSTRG.12382.1	0.0001	0.0001	0.0001	0.0001	4.855979	8.657255	2.461988	5.114345	1.89667241627104e-05	-15.6861699492097	4.17809091148417e-06	0.000139714711476008	0.000139715	-15.6862	Downregulated	DELs	3.85476	-15.6862	1	NA	L3B_vs_L4B	.
97	MSTRG.12391.1	0.0001	0.0001	0.0001	0.0001	16.071175	12.155455	16.207653	7.693212	7.67349361407065e-06	-16.9916850069602	4.19345728777472e-09	3.8713099082746e-07	3.87131e-07	-16.9917	Downregulated	DELs	6.41214	-16.9917	1	NA	L3B_vs_L4B	.
98	MSTRG.12479.1	0.0001	1.703026	0.0001	0.613555	9.94535	13.313634	12.542131	8.354427	0.0524686346280157	-4.25240094202805	0.00263161125449171	0.0233280244572552	0.023328	-4.2524	Downregulated	DELs	1.63212	-4.2524	1	NA	L3B_vs_L4B	.
99	MSTRG.12498.1	49.432339	65.52916	42.287437	81.058853	1.023751	0.0001	0.0001	0.0001	232.710860103647	7.86239472949125	9.77246238419256e-09	7.91797865556642e-07	7.91798e-07	7.86239	Upregulated	DELs	6.10139	7.86239	1	NA	L3B_vs_L4B	.
100	MSTRG.12550.1	1.76821	0.613854	2.728593	2.292554	0.0001	0.0001	0.0001	0.0001	18508.0275	14.1758635271834	2.90583362673306e-06	0.000103318973063856	0.000103319	14.1759	Upregulated	DELs	3.98582	14.1759	1	NA	L3B_vs_L4B	.
101	MSTRG.12555.1	3.612664	1.184966	4.079196	3.127381	0.567735	0.872263	0.142954	0.0001	7.58295179185523	2.92275955110222	0.00514550280179959	0.0386577375708866	0.0386577	2.92276	Upregulated	DELs	1.41276	2.92276	1	NA	L3B_vs_L4B	.
102	MSTRG.12557.1	6.598916	1.124259	1.467893	1.61136	65.922691	34.19413	12.103579	72.333664	0.0585325934626939	-4.09461598674519	0.000117623567820157	0.00210849625837951	0.0021085	-4.09462	Downregulated	DELs	2.67603	-4.09462	1	NA	L3B_vs_L4B	ASIM_0000819201
103	MSTRG.12567.1	0.0001	0.0001	0.950691	0.0001	8.951383	10.811543	3.806654	5.340891	0.0328943447514224	-4.92601661494414	0.00142974477424954	0.0146424218183742	0.0146424	-4.92602	Downregulated	DELs	1.83439	-4.92602	1	NA	L3B_vs_L4B	.
104	MSTRG.12581.1	1.341129	1.496388	0.713893	0.556912	0.0001	0.0001	0.0001	0.0001	10270.805	13.326261640465	0.000135101000110032	0.00235758486839139	0.00235758	13.3263	Upregulated	DELs	2.62753	13.3263	1	NA	L3B_vs_L4B	.
105	MSTRG.12608.1	0.0001	0.491465	0.0001	0.0001	8.725131	20.88954	14.238358	11.53831	0.00887801249939092	-6.81554754482127	7.68931512205767e-06	0.000230849136573831	0.000230849	-6.81555	Downregulated	DELs	3.63667	-6.81555	1	NA	L3B_vs_L4B	ASIM_0000820801
106	MSTRG.12609.1	0.516643	0.0001	0.0001	0.0001	56.271828	81.64473	53.954144	47.637466	0.00215835227798995	-8.85585392946025	6.60271730293453e-10	7.72278912052283e-08	7.72279e-08	-8.85585	Downregulated	DELs	7.11223	-8.85585	1	NA	L3B_vs_L4B	.
107	MSTRG.12613.1	2.857218	2.946041	2.590653	4.381421	22.457973	22.104645	15.529812	11.114531	0.179411293791909	-2.47865738531727	0.00389165126543164	0.0314499894022415	0.03145	-2.47866	Downregulated	DELs	1.50238	-2.47866	1	NA	L3B_vs_L4B	.
108	MSTRG.12617.1	0.0001	0.0001	0.0001	0.0001	1.543395	0.863506	1.124231	0.653944	9.55777147177256e-05	-13.352966201567	0.000533205699401736	0.00678004142883454	0.00678004	-13.353	Downregulated	DELs	2.16877	-13.353	1	NA	L3B_vs_L4B	.
109	MSTRG.12632.1	0.0001	0.0001	0.0001	0.0001	2.008094	2.822882	0.15252	0.800779	6.91530053463917e-05	-13.8198485230738	0.000858021064838457	0.00982336522066353	0.00982337	-13.8198	Downregulated	DELs	2.00774	-13.8198	1	NA	L3B_vs_L4B	.
110	MSTRG.1265.1	4.231321	0.0001	1.984808	2.680286	0.0001	0.19141	0.0001	0.0001	46.4061081842366	5.53624280685934	0.00212762328605448	0.0198258595245935	0.0198259	5.53624	Upregulated	DELs	1.70277	5.53624	1	NA	L3B_vs_L4B	ASIM_0000100101
111	MSTRG.12658.1	22.503153	36.326199	20.979748	58.729137	0.0001	2.194808	0.618396	0.0001	49.2422122809237	5.62182367342423	1.21014378386137e-05	0.000338539033214637	0.000338539	5.62182	Upregulated	DELs	3.47039	5.62182	1	NA	L3B_vs_L4B	.
112	MSTRG.12805.1	0.0001	0.0001	0.0001	0.0001	7.293317	2.801245	2.652084	3.897013	2.40331768392996e-05	-15.3446131098903	1.02125833468506e-06	4.28164605889753e-05	4.28165e-05	-15.3446	Downregulated	DELs	4.36839	-15.3446	1	NA	L3B_vs_L4B	.
113	MSTRG.12817.1	0.0001	0.0001	0.0001	0.0001	4.527381	3.252708	4.471984	4.844681	2.33962540491604e-05	-15.3833629145987	1.09316449491285e-06	4.50902552802013e-05	4.50903e-05	-15.3834	Downregulated	DELs	4.34592	-15.3834	1	NA	L3B_vs_L4B	.
114	MSTRG.12818.1	2.001317	0.356926	0.291102	1.431291	0.0001	0.0001	0.0001	0.0001	10201.59	13.3165064049173	0.000799635476880445	0.00929814549792291	0.00929815	13.3165	Upregulated	DELs	2.0316	13.3165	1	NA	L3B_vs_L4B	.
115	MSTRG.12827.1	0.0001	0.0001	0.0001	0.577673	8.266321	4.024153	1.746713	5.490969	0.0295969061287712	-5.07840981614902	0.00126574956553515	0.0133055553149728	0.0133056	-5.07841	Downregulated	DELs	1.87597	-5.07841	1	NA	L3B_vs_L4B	.
116	MSTRG.12867.1	7.695885	4.882218	11.697665	15.385998	1.315437	1.390854	0.478941	2.178342	7.39465252087507	2.88648235581812	0.00165923920772485	0.0164454272547852	0.0164454	2.88648	Upregulated	DELs	1.78395	2.88648	1	NA	L3B_vs_L4B	.
117	MSTRG.12939.1	19.925114	13.396858	17.003859	19.552776	5.54353	3.021841	1.80072	1.771463	5.75722316044897	2.52537313482406	0.000665729985478299	0.00801511615958479	0.00801512	2.52537	Upregulated	DELs	2.09609	2.52537	1	NA	L3B_vs_L4B	.
118	MSTRG.12952.1	67.050148	91.47123	77.986717	93.980759	18.84033	27.685888	16.232355	13.98405	4.30645762524953	2.10650163548241	0.00432541208423056	0.034056526641875	0.0340565	2.1065	Upregulated	DELs	1.4678	2.1065	1	NA	L3B_vs_L4B	.
119	MSTRG.13011.1	0.415395	0.39972	0.0001	0.0001	2.083885	5.859766	2.856138	2.726026	0.0602784379351632	-4.05221415857875	0.00459909298966902	0.0355827460909771	0.0355827	-4.05221	Downregulated	DELs	1.44876	-4.05221	1	NA	L3B_vs_L4B	.
120	MSTRG.13019.1	0.200667	0.0001	0.121709	0.0001	25.110973	24.798849	4.299231	14.508207	0.0046942500326701	-7.73488959761856	1.31015489276801e-08	1.02624829767152e-06	1.02625e-06	-7.73489	Downregulated	DELs	5.98875	-7.73489	1	NA	L3B_vs_L4B	.
121	MSTRG.13066.1	1.989524	1.069734	1.110163	1.222666	0.0001	0.267497	0.011515	0.0001	19.3118025013252	4.27141092195997	0.00625819530052297	0.0447243821739614	0.0447244	4.27141	Upregulated	DELs	1.34946	4.27141	1	NA	L3B_vs_L4B	.
122	MSTRG.13203.1	0.0001	0.0001	0.0001	0.384059	13.407342	15.03997	7.6178	14.858785	0.00754771379731602	-7.04974456641652	1.12417943926881e-06	4.612526083438e-05	4.61253e-05	-7.04974	Downregulated	DELs	4.33606	-7.04974	1	NA	L3B_vs_L4B	.
123	MSTRG.13223.1	0.0001	0.346037	0.0001	0.0001	2.523719	4.540373	1.217932	0.758545	0.0383092037680372	-4.70616514918239	0.00702182701822783	0.0487136893704163	0.0487137	-4.70617	Downregulated	DELs	1.31235	-4.70617	1	NA	L3B_vs_L4B	.
124	MSTRG.13224.1	14.12824	3.699261	9.143637	10.366963	0.0001	0.0001	0.186374	0.193452	98.2514380595012	6.61840661845329	1.82436631039687e-06	6.93500658197775e-05	6.93501e-05	6.61841	Upregulated	DELs	4.15895	6.61841	1	NA	L3B_vs_L4B	.
125	MSTRG.13228.1	0.0001	0.0001	0.0001	0.0001	3.655527	3.375752	1.586214	1.386501	3.99840303782669e-05	-14.6102165717972	7.12907239420889e-07	3.16631258278188e-05	3.16631e-05	-14.6102	Downregulated	DELs	4.49945	-14.6102	1	NA	L3B_vs_L4B	.
126	MSTRG.13282.1	0.0001	0.242565	0.0001	0.0001	15.122567	17.302776	6.427068	18.465353	0.00423716807934099	-7.88268392621703	1.65867882019378e-07	9.45831003115425e-06	9.45831e-06	-7.88268	Downregulated	DELs	5.02419	-7.88268	1	NA	L3B_vs_L4B	.
127	MSTRG.13288.1	1.596719	2.271089	2.703098	1.57484	0.0001	0.0001	0.0001	0.0001	20364.365	14.3137592085908	1.04975712166884e-06	4.34858523045158e-05	4.34859e-05	14.3138	Upregulated	DELs	4.36165	14.3138	1	NA	L3B_vs_L4B	.
128	MSTRG.13295.1	0.0001	0.0001	0.0001	0.0001	15.536739	7.208287	6.505527	8.642781	1.05559463308243e-05	-16.531584553678	4.04121855844881e-09	3.75760642148717e-07	3.75761e-07	-16.5316	Downregulated	DELs	6.42509	-16.5316	1	NA	L3B_vs_L4B	.
129	MSTRG.13297.1	0.071252	0.0001	0.0001	0.012388	10.646344	8.275887	3.214871	4.929588	0.00309753427552464	-8.3346640381781	4.11185378470184e-06	0.000138035465559426	0.000138035	-8.33466	Downregulated	DELs	3.86001	-8.33466	1	NA	L3B_vs_L4B	ASIM_0000855601
130	MSTRG.13411.1	3.223768	2.490514	6.040758	3.04844	24.58285	25.585396	15.31166	19.04147	0.175144805971924	-2.5133798901311	0.00292248274821398	0.0251894820135323	0.0251895	-2.51338	Downregulated	DELs	1.59878	-2.51338	1	NA	L3B_vs_L4B	.
131	MSTRG.13417.1	0.186369	1.744748	1.065992	0.442583	0.0001	0.0001	0.0001	0.0001	8599.23	13.0699917671611	0.000879251478790642	0.0099946224605362	0.00999462	13.07	Upregulated	DELs	2.00023	13.07	1	NA	L3B_vs_L4B	.
132	MSTRG.13483.1	1.045251	4.024379	2.523088	1.588061	0.0001	0.240962	0.0001	0.262637	18.2230988945988	4.18769640966482	0.00217145486366381	0.0201543758602678	0.0201544	4.1877	Upregulated	DELs	1.69563	4.1877	1	NA	L3B_vs_L4B	.
133	MSTRG.13515.1	0.538987	1.365571	1.456053	1.439337	88.353569	77.654709	28.947203	72.017418	0.0179791582515647	-5.79753071145409	9.18325906428502e-09	7.58396369177967e-07	7.58396e-07	-5.79753	Downregulated	DELs	6.1201	-5.79753	1	NA	L3B_vs_L4B	.
134	MSTRG.13552.1	0.0001	0.34786	1.067854	0.0001	12.828043	10.339486	7.337481	11.040897	0.0340807098037359	-4.87490080668557	0.000358711061089977	0.00504937529579237	0.00504938	-4.8749	Downregulated	DELs	2.29676	-4.8749	1	NA	L3B_vs_L4B	.
135	MSTRG.13598.1	4.251041	5.282574	2.120767	3.069961	30.039648	29.145309	21.659643	19.230242	0.147133312486269	-2.76480417040394	0.00207522444522157	0.0194568286849954	0.0194568	-2.7648	Downregulated	DELs	1.71093	-2.7648	1	NA	L3B_vs_L4B	.
136	MSTRG.1360.1	0.0001	0.0001	0.0001	0.0001	253.723282	298.706696	112.383705	128.977982	5.03910556934356e-07	-20.9203289831027	7.37352530536788e-20	3.1125243329303e-16	3.11252e-16	-20.9203	Downregulated	DELs	15.5069	-20.9203	1	NA	L3B_vs_L4B	.
137	MSTRG.13603.1	0.352664	0.0001	0.0001	0.0001	5.018505	2.406784	1.974358	2.46527	0.0297485435422768	-5.07103715247248	0.00115391156603868	0.0123922437418891	0.0123922	-5.07104	Downregulated	DELs	1.90685	-5.07104	1	NA	L3B_vs_L4B	.
138	MSTRG.13681.1	7.618104	4.656109	7.199228	3.804775	0.0001	0.358768	0.0001	0.0001	64.8295476065815	6.01857960042944	1.54505484800187e-05	0.000413438123871639	0.000413438	6.01858	Upregulated	DELs	3.38359	6.01858	1	NA	L3B_vs_L4B	.
139	MSTRG.1369.1	0.0001	0.0001	0.0001	0.0001	2.431884	1.695828	1.232421	1.251792	6.04967539710447e-05	-14.0127827395787	3.04265133785681e-06	0.000107151899771472	0.000107152	-14.0128	Downregulated	DELs	3.97	-14.0128	1	NA	L3B_vs_L4B	ASIM_0000107301
140	MSTRG.13728.1	5.364446	4.893758	2.649574	5.610675	45.885166	68.550285	70.105049	39.128021	0.0827941854186982	-3.59432673801833	9.33645569468024e-05	0.00175774248544639	0.00175774	-3.59433	Downregulated	DELs	2.75504	-3.59433	1	NA	L3B_vs_L4B	.
141	MSTRG.1374.1	3.611923	1.417482	3.720466	4.498315	0.0001	0.0001	0.0001	0.0001	33120.465	15.0154353074738	6.43012189284775e-07	2.91089703692157e-05	2.9109e-05	15.0154	Upregulated	DELs	4.53597	15.0154	1	NA	L3B_vs_L4B	.
142	MSTRG.13773.1	9.106013	7.296413	16.713022	18.358692	4.985914	1.030697	0.0001	1.175592	7.15683696863161	2.83932211571366	0.005655753271224	0.0414172124940244	0.0414172	2.83932	Upregulated	DELs	1.38282	2.83932	1	NA	L3B_vs_L4B	.
143	MSTRG.13816.1	2.72156	3.302003	1.676228	5.350067	35.710304	31.661154	21.46187	18.809065	0.121233443778977	-3.04414035549569	0.000664042466878545	0.00799852456959157	0.00799852	-3.04414	Downregulated	DELs	2.09699	-3.04414	1	NA	L3B_vs_L4B	.
144	MSTRG.13828.1	4.235598	4.877688	3.432277	6.537909	1.314835	0.604514	0.13623	0.47441	7.54290710354867	2.91512065818285	0.00187435758984134	0.0179845097772119	0.0179845	2.91512	Upregulated	DELs	1.7451	2.91512	1	NA	L3B_vs_L4B	.
145	MSTRG.13834.1	0.0001	0.0001	0.0001	0.0001	2.944803	1.637449	1.39868	0.969021	5.75543460509733e-05	-14.0847156009977	0.000608686372592395	0.00745330840603544	0.00745331	-14.0847	Downregulated	DELs	2.12765	-14.0847	1	NA	L3B_vs_L4B	.
146	MSTRG.13842.1	6.32595	2.23309	2.370539	3.546599	44.299053	36.108566	20.774433	27.144716	0.11280715805139	-3.14806947965425	0.000495104965820869	0.006395786237633	0.00639579	-3.14807	Downregulated	DELs	2.19411	-3.14807	1	NA	L3B_vs_L4B	.
147	MSTRG.13845.1	1.578008	1.429389	3.15398	3.652036	0.0001	0.212252	0.0001	0.0001	46.1694691181452	5.5288672384719	8.93957908796933e-05	0.0016966165921066	0.00169662	5.52887	Upregulated	DELs	2.77042	5.52887	1	NA	L3B_vs_L4B	.
148	MSTRG.13868.1	2.507316	1.039837	0.0001	2.298131	27.748064	66.854912	29.270988	21.140423	0.0403089936173023	-4.63275442547563	9.74184292322149e-05	0.00181163235771476	0.00181163	-4.63275	Downregulated	DELs	2.74193	-4.63275	1	NA	L3B_vs_L4B	.
149	MSTRG.13882.1	9.860269	2.251123	3.63638	4.440875	0.0001	0.0001	0.144643	0.0001	139.286802398184	7.12191475699817	9.68749501576562e-06	0.000281995561556898	0.000281996	7.12191	Upregulated	DELs	3.54976	7.12191	1	NA	L3B_vs_L4B	.
150	MSTRG.13899.1	0.956157	2.497972	1.972774	2.889657	0.363532	0.081779	0.0001	0.0001	18.6674627562507	4.22245394758671	0.000734176429262112	0.00868545836155439	0.00868546	4.22245	Upregulated	DELs	2.06121	4.22245	1	NA	L3B_vs_L4B	.
151	MSTRG.13905.1	0.481583	0.0001	0.209426	0.0001	6.382294	5.086967	2.405825	4.251224	0.0381329128763659	-4.71281945069132	0.000578910435653215	0.00722213120231658	0.00722213	-4.71282	Downregulated	DELs	2.14133	-4.71282	1	NA	L3B_vs_L4B	.
152	MSTRG.13930.1	0.0001	0.0001	0.0001	0.0001	4.043195	2.057264	2.396605	0.0001	4.70745298078277e-05	-14.3746937895241	0.000213345820279651	0.00335150625268636	0.00335151	-14.3747	Downregulated	DELs	2.47476	-14.3747	1	NA	L3B_vs_L4B	.
153	MSTRG.13954.1	8.750433	5.225379	12.66265	8.919748	1.681762	0.994932	2.10761	1.606645	5.56383879764961	2.47608062095842	0.00542328437097897	0.0401795579551262	0.0401796	2.47608	Upregulated	DELs	1.39599	2.47608	1	NA	L3B_vs_L4B	.
154	MSTRG.14004.1	6.506771	7.21289	5.152707	6.587271	1.706645	1.315331	0.220837	0.804261	6.2908755807282	2.65326082919724	0.00168384222959524	0.016638240746486	0.0166382	2.65326	Upregulated	DELs	1.77889	2.65326	1	NA	L3B_vs_L4B	.
155	MSTRG.14038.1	5.882457	5.59727	10.129767	7.764125	73.351456	68.001289	29.397415	50.167934	0.132961580774819	-2.91091865542192	0.000757029892962355	0.00891095888123129	0.00891096	-2.91092	Downregulated	DELs	2.05008	-2.91092	1	NA	L3B_vs_L4B	.
156	MSTRG.14066.1	13.530379	2.313843	1.014427	16.654297	123.138451	88.639671	92.78363	100.559967	0.0827231531370946	-3.595565012239	0.000601088321007268	0.00738204748619963	0.00738205	-3.59557	Downregulated	DELs	2.13182	-3.59557	1	NA	L3B_vs_L4B	.
157	MSTRG.14102.1	7.087344	6.235008	2.472773	6.188937	0.532947	1.121517	0.0001	0.0001	13.2861185110693	3.73184778319349	0.0019611831767871	0.0186171957167718	0.0186172	3.73185	Upregulated	DELs	1.73009	3.73185	1	NA	L3B_vs_L4B	.
158	MSTRG.14106.1	2.764637	0.52562	0.287443	2.070708	0.0001	0.0001	0.0001	0.0001	14121.02	13.7855566817416	0.000224499301094028	0.0034853347951829	0.00348533	13.7856	Upregulated	DELs	2.45776	13.7856	1	NA	L3B_vs_L4B	.
159	MSTRG.14107.1	0.0001	0.0001	0.0001	0.0001	0.0001	4.51658	0.0001	3.912197	4.74553436318547e-05	-14.3630699257127	0.00718041141112978	0.0494554901588845	0.0494555	-14.3631	Downregulated	DELs	1.30579	-14.3631	1	NA	L3B_vs_L4B	.
160	MSTRG.14115.1	4.387155	6.086349	2.044184	2.62373	0.28266	0.658688	0.437799	0.809641	6.9177179333951	2.79029618971716	0.00460160222164753	0.0355915068304509	0.0355915	2.7903	Upregulated	DELs	1.44865	2.7903	1	NA	L3B_vs_L4B	.
161	MSTRG.14156.1	0.0001	0.0001	0.0001	0.0001	3.920617	1.461662	2.748085	0.405633	4.68603726079098e-05	-14.3812720486727	3.18358182306799e-05	0.000748005599159118	0.000748006	-14.3813	Downregulated	DELs	3.1261	-14.3813	1	NA	L3B_vs_L4B	.
162	MSTRG.14161.1	0.0001	0.0001	0.0001	0.345838	2.826129	2.25463	3.360975	2.399781	0.0319270876810114	-4.96907523034578	0.00162668756198044	0.0161910846321265	0.0161911	-4.96908	Downregulated	DELs	1.79072	-4.96908	1	NA	L3B_vs_L4B	.
163	MSTRG.14179.1	4.370526	4.604249	1.861507	6.426028	0.189165	0.173986	0.352005	0.098739	21.2095049115672	4.40663903966139	7.42327273488876e-05	0.00146476470934458	0.00146476	4.40664	Upregulated	DELs	2.83423	4.40664	1	NA	L3B_vs_L4B	.
164	MSTRG.14230.1	0.0001	0.0001	0.0001	0.0001	3.362722	2.546511	2.450186	0.974526	4.28543343677298e-05	-14.5101993458379	0.000190327032232347	0.00304818058003341	0.00304818	-14.5102	Downregulated	DELs	2.51596	-14.5102	1	NA	L3B_vs_L4B	.
165	MSTRG.14256.1	2.868664	2.590598	1.440327	3.350107	40.448021	27.132362	34.094177	32.534378	0.0763711877371386	-3.7108277288531	4.18940642836901e-05	0.000930343357104041	0.000930343	-3.71083	Downregulated	DELs	3.03136	-3.71083	1	NA	L3B_vs_L4B	.
166	MSTRG.14258.1	1.28931	0.0001	0.608798	0.712326	4.97164	10.995566	4.842638	8.601464	0.0887595342580479	-3.49395409237688	0.00262374308706144	0.0232662555943229	0.0232663	-3.49395	Downregulated	DELs	1.63327	-3.49395	1	NA	L3B_vs_L4B	.
167	MSTRG.14280.1	2.462929	3.40205	3.630717	2.683634	0.191447	0.409407	0.241694	0.0001	14.4536390046615	3.85336086187133	0.000588393288555208	0.00730110281965627	0.0073011	3.85336	Upregulated	DELs	2.13661	3.85336	1	NA	L3B_vs_L4B	.
168	MSTRG.14281.1	0.0001	0.0001	0.0001	0.0001	528.029724	281.255676	212.711395	462.41687	2.69466665142833e-07	-21.8233898513735	9.9795915701095e-19	2.03303816166328e-15	2.03304e-15	-21.8234	Downregulated	DELs	14.6919	-21.8234	1	NA	L3B_vs_L4B	ASIM_0000902801
169	MSTRG.14301.1	0.0001	0.0001	0.0001	0.0001	1.863742	2.821436	1.062312	1.194213	5.76227476168312e-05	-14.0830020204877	0.000306669086082458	0.00448872548479358	0.00448873	-14.083	Downregulated	DELs	2.34788	-14.083	1	NA	L3B_vs_L4B	.
170	MSTRG.1433.1	2.904667	0.301151	0.0001	1.055757	0.0001	0.0001	0.0001	0.0001	10654.1875	13.3791329553622	0.00173778829944856	0.0169900187964519	0.01699	13.3791	Upregulated	DELs	1.76981	13.3791	1	NA	L3B_vs_L4B	.
171	MSTRG.14434.1	1.932792	4.849895	5.14381	3.255443	28.465593	22.425756	22.852856	26.002205	0.152205377617099	-2.7159087628234	0.00229474885634221	0.0210567849441213	0.0210568	-2.71591	Downregulated	DELs	1.67661	-2.71591	1	NA	L3B_vs_L4B	.
172	MSTRG.14485.1	0.770833	1.84902	1.669716	1.409109	0.089089	0.0001	0.0001	0.0001	63.7514459273512	5.9943861585618	0.000185105655909255	0.00297774762788132	0.00297775	5.99439	Upregulated	DELs	2.52611	5.99439	1	NA	L3B_vs_L4B	.
173	MSTRG.14502.2	0.403574	0.264903	0.0001	0.0001	13.836293	6.39071	11.328212	8.993716	0.0164906196910592	-5.92221057581319	2.63837894907777e-05	0.000639718753336823	0.000639719	-5.92221	Downregulated	DELs	3.19401	-5.92221	1	NA	L3B_vs_L4B	ASIM_0000913301
174	MSTRG.14556.1	4.574007	4.465129	9.649376	1.716639	0.0001	0.0001	0.0001	0.413731	49.2841139914644	5.62305078491683	0.000325082888343949	0.00469707522683216	0.00469708	5.62305	Upregulated	DELs	2.32817	5.62305	1	NA	L3B_vs_L4B	.
175	MSTRG.14608.1	0.0001	0.0001	0.0001	0.0001	2.243613	0.0001	2.149005	2.828571	5.53917728538492e-05	-14.1399687606959	0.00277453018665218	0.0242495980990725	0.0242496	-14.14	Downregulated	DELs	1.6153	-14.14	1	NA	L3B_vs_L4B	ASIM_0000919201
176	MSTRG.14613.1	7.651279	11.418999	6.465188	8.356647	0.926169	0.959367	0.810349	1.370039	8.33564842825395	3.05929443050621	0.000619175200969648	0.00755311928733574	0.00755312	3.05929	Upregulated	DELs	2.12187	3.05929	1	NA	L3B_vs_L4B	.
177	MSTRG.14639.1	1.769603	1.012181	0.992812	1.082143	0.0001	0.0001	0.0001	0.0001	12141.8475	13.5677003379055	0.00103108445403364	0.0113608278142862	0.0113608	13.5677	Upregulated	DELs	1.94459	13.5677	1	NA	L3B_vs_L4B	.
178	MSTRG.14653.1	0.0001	0.0001	0.0001	0.0001	11.874906	2.824309	5.747272	0.828011	1.88018537499686e-05	-15.6987655644465	1.87251339355744e-05	0.000484025987100663	0.000484026	-15.6988	Downregulated	DELs	3.31513	-15.6988	1	NA	L3B_vs_L4B	.
179	MSTRG.14660.1	3.668901	1.449474	4.795181	4.513631	35.806133	25.815371	17.286425	14.452823	0.154531606600598	-2.69402614981637	0.00241689412545876	0.0219054334673855	0.0219054	-2.69403	Downregulated	DELs	1.65945	-2.69403	1	NA	L3B_vs_L4B	.
180	MSTRG.14670.1	0.0001	0.0001	0.0001	0.0001	1.886839	1.48565	0.163852	0.13487	0.000108955873143766	-13.1639684141464	0.00230122779168444	0.0211087427917854	0.0211087	-13.164	Downregulated	DELs	1.67554	-13.164	1	NA	L3B_vs_L4B	.
181	MSTRG.14699.1	4.811202	5.273062	5.288759	4.797205	1.168185	1.423209	0.338706	0.864466	5.31555598189622	2.41022059869419	0.00441379862588232	0.0345315619492833	0.0345316	2.41022	Upregulated	DELs	1.46178	2.41022	1	NA	L3B_vs_L4B	.
182	MSTRG.14700.1	0.0001	0.0001	0.0001	0.0001	1.096415	1.274877	1.755307	1.509043	7.09768292592042e-05	-13.7822923479697	6.07485027439444e-05	0.00125925264428887	0.00125925	-13.7823	Downregulated	DELs	2.89989	-13.7823	1	NA	L3B_vs_L4B	.
183	MSTRG.14731.1	2.723917	1.787305	6.159098	4.880899	0.0001	0.506208	0.0001	0.0001	30.7028102221485	4.94029880611824	0.000415348424721095	0.0056181797125147	0.00561818	4.9403	Upregulated	DELs	2.2504	4.9403	1	NA	L3B_vs_L4B	.
184	MSTRG.14762.1	3.277114	3.297596	3.646861	7.596358	63.831013	57.038361	39.930714	35.032459	0.0909855346976619	-3.45821899258193	0.000116626820896259	0.00209207959288507	0.00209208	-3.45822	Downregulated	DELs	2.67942	-3.45822	1	NA	L3B_vs_L4B	.
185	MSTRG.14779.1	0.0001	0.0001	0.0001	0.725624	1.918019	4.474182	2.073466	7.069892	0.0467266095799964	-4.41961182878806	0.0052385417412148	0.0391738717254304	0.0391739	-4.41961	Downregulated	DELs	1.407	-4.41961	1	NA	L3B_vs_L4B	.
186	MSTRG.14790.1	0.0001	0.0001	0.431674	0.0001	3.006239	2.276989	1.759283	1.94233	0.0480780906417821	-4.37847658732649	0.00350381888282634	0.0289917459353963	0.0289917	-4.37848	Downregulated	DELs	1.53773	-4.37848	1	NA	L3B_vs_L4B	.
187	MSTRG.14841.1	3.662956	0.353408	2.122738	2.67886	17.268131	12.205833	14.919168	13.32149	0.152785580056298	-2.71041970703046	0.00408701348045943	0.0325151963280841	0.0325152	-2.71042	Downregulated	DELs	1.48791	-2.71042	1	NA	L3B_vs_L4B	.
188	MSTRG.14852.1	6.580884	1.773118	1.829548	2.062291	1.055032	0.146359	0.133493	0.089869	8.5950624424023	3.10350812079896	0.00614726718939436	0.04410233404903	0.0441023	3.10351	Upregulated	DELs	1.35554	3.10351	1	NA	L3B_vs_L4B	.
189	MSTRG.14863.1	0.987191	0.489265	1.304707	0.63701	7.514444	11.581361	4.226087	7.213565	0.111941111606746	-3.1591881156022	0.00124595181982987	0.0131401911835097	0.0131402	-3.15919	Downregulated	DELs	1.8814	-3.15919	1	NA	L3B_vs_L4B	.
190	MSTRG.14870.1	0.0001	0.0001	0.0001	0.0001	6.770564	6.188802	16.088261	7.779559	1.08615412537901e-05	-16.4904116381978	1.42615729536711e-09	1.49856666373758e-07	1.49857e-07	-16.4904	Downregulated	DELs	6.82432	-16.4904	1	NA	L3B_vs_L4B	.
191	MSTRG.14895.1	0.0001	0.0001	0.0001	0.0001	24.311186	84.389107	0.0001	53.724651	2.46267441368217e-06	-18.6313426653263	9.8016274178546e-07	4.13990632555758e-05	4.13991e-05	-18.6313	Downregulated	DELs	4.38301	-18.6313	1	NA	L3B_vs_L4B	.
192	MSTRG.14984.1	1.193932	0.649882	0.132683	0.364793	9.342248	10.449477	3.504266	3.612839	0.0870082422758626	-3.52270411608607	0.00175458580576081	0.0171148258464571	0.0171148	-3.5227	Downregulated	DELs	1.76663	-3.5227	1	NA	L3B_vs_L4B	.
193	MSTRG.15104.1	0.0001	0.0001	0.0001	0.0001	2.662488	1.634761	1.606792	0.985631	5.80579162549393e-05	-14.0721476810222	0.000623117208347793	0.00759403899980298	0.00759404	-14.0721	Downregulated	DELs	2.11953	-14.0721	1	NA	L3B_vs_L4B	.
194	MSTRG.1511.1	0.0001	0.0001	0.0001	0.056717	1.098611	0.357413	0.643821	0.650932	0.0207275980568399	-5.59230324516811	0.00085967437865914	0.00983697344575481	0.00983697	-5.5923	Downregulated	DELs	2.00714	-5.5923	1	NA	L3B_vs_L4B	.
195	MSTRG.15134.1	0.0001	0.633589	0.0001	0.0001	11.726587	13.330927	19.226635	15.11911	0.0106709465216378	-6.55016803971278	2.14931464235162e-05	0.000541497409260692	0.000541497	-6.55017	Downregulated	DELs	3.2664	-6.55017	1	NA	L3B_vs_L4B	.
196	MSTRG.15138.1	0.0001	0.0001	0.0001	0.0001	4.48423	2.043931	0.284726	0.827303	5.23547189271471e-05	-14.2213208959059	8.96456259650826e-05	0.00170007102290492	0.00170007	-14.2213	Downregulated	DELs	2.76953	-14.2213	1	NA	L3B_vs_L4B	.
197	MSTRG.1514.1	2.524162	0.569362	1.647095	2.932552	24.347174	19.951347	12.011333	10.19351	0.115380193398938	-3.11553250814508	0.00112118857785461	0.0121160549953862	0.0121161	-3.11553	Downregulated	DELs	1.91664	-3.11553	1	NA	L3B_vs_L4B	.
198	MSTRG.15160.1	0.170079	0.295129	0.0001	0.128903	2.679198	4.37306	0.411958	2.05599	0.0624157712553699	-4.00194557355525	0.00441596757792381	0.0345380774347209	0.0345381	-4.00195	Downregulated	DELs	1.4617	-4.00195	1	NA	L3B_vs_L4B	.
199	MSTRG.15283.1	0.0001	0.0001	0.0001	0.0001	1.677788	1.399836	0.0001	1.0927	9.59135090340934e-05	-13.3479064470565	0.0050883140344565	0.0383686783770904	0.0383687	-13.3479	Downregulated	DELs	1.41602	-13.3479	1	NA	L3B_vs_L4B	.
200	MSTRG.15297.1	0.0001	0.0001	0.0001	0.0001	1.924234	2.357896	1.971705	0.905064	5.58745136647409e-05	-14.127450105394	1.79515999177976e-05	0.000467773091003176	0.000467773	-14.1275	Downregulated	DELs	3.32996	-14.1275	1	NA	L3B_vs_L4B	.
201	MSTRG.15304.1	0.0001	0.0001	0.0001	0.0001	1.272516	2.158021	2.528406	1.562066	5.31843533228055e-05	-14.1986386028416	2.05485988466919e-05	0.000521578051881301	0.000521578	-14.1986	Downregulated	DELs	3.28268	-14.1986	1	NA	L3B_vs_L4B	.
202	MSTRG.15331.1	1.045648	0.0001	1.165046	2.706427	28.631922	34.706345	9.734177	25.044243	0.0501160521247522	-4.31858341845832	0.000262856943792467	0.00394346438774897	0.00394346	-4.31858	Downregulated	DELs	2.40412	-4.31858	1	NA	L3B_vs_L4B	.
203	MSTRG.15374.1	20.611143	15.771128	19.296114	12.29145	81.034996	110.529076	116.663277	59.996124	0.1845885446852	-2.43761507082377	0.0043788789725314	0.0343311017776658	0.0343311	-2.43762	Downregulated	DELs	1.46431	-2.43762	1	NA	L3B_vs_L4B	ASIM_0000952201
204	MSTRG.15426.1	1.562872	1.972878	2.316257	2.230162	0.0001	0.0001	0.0001	0.0001	20205.4225	14.3024548984691	4.46022474183573e-06	0.000148000448461761	0.000148	14.3025	Upregulated	DELs	3.82974	14.3025	1	NA	L3B_vs_L4B	.
205	MSTRG.15466.1	0.0001	0.0001	0.0001	0.0001	2.085404	3.629172	2.12107	0.180901	4.98967947172268e-05	-14.2906933321024	0.00113735859147846	0.0122549321513659	0.0122549	-14.2907	Downregulated	DELs	1.91169	-14.2907	1	NA	L3B_vs_L4B	.
206	MSTRG.15484.1	0.0001	0.0001	0.0001	0.0001	2.170016	2.40413	0.822801	0.0001	7.41146037824017e-05	-13.7198826305753	0.00284105032412504	0.0246372671790803	0.0246373	-13.7199	Downregulated	DELs	1.60841	-13.7199	1	NA	L3B_vs_L4B	.
207	MSTRG.15498.1	4.476501	3.024326	1.013889	1.578862	14.875391	24.529915	9.466378	18.503197	0.149812182970683	-2.73877314400992	0.00397261681769229	0.0318709410678237	0.0318709	-2.73877	Downregulated	DELs	1.49661	-2.73877	1	NA	L3B_vs_L4B	.
208	MSTRG.15540.1	0.0001	2.193973	0.61099	1.49167	18.609989	30.4823	7.39412	12.494612	0.0622886257366356	-4.00488744693479	0.00159169994386128	0.0159040787973986	0.0159041	-4.00489	Downregulated	DELs	1.79849	-4.00489	1	NA	L3B_vs_L4B	ASIM_0000961501
209	MSTRG.15559.1	5.084092	2.087913	3.386788	4.844031	29.507874	19.683296	23.335514	19.892458	0.166662702841366	-2.5849968126758	0.00213859905339476	0.0199066067451211	0.0199066	-2.585	Downregulated	DELs	1.701	-2.585	1	NA	L3B_vs_L4B	.
210	MSTRG.15573.1	4.038754	1.050381	3.448625	3.119968	0.608039	0.196435	0.198712	0.218216	9.54454634919543	3.25467662818768	0.00106354154882097	0.0116243067634137	0.0116243	3.25468	Upregulated	DELs	1.93463	3.25468	1	NA	L3B_vs_L4B	.
211	MSTRG.15602.1	0.0001	0.0001	0.0001	0.0001	8.51526	10.071403	1.672937	5.94544	1.52642392455802e-05	-15.9994847855785	4.1075429577916e-07	1.99204273763518e-05	1.99204e-05	-15.9995	Downregulated	DELs	4.7007	-15.9995	1	NA	L3B_vs_L4B	.
212	MSTRG.15605.1	0.0001	0.0001	0.0001	0.0001	3.955605	3.960873	0.0001	3.516619	3.49858399186159e-05	-14.8028693470295	0.00275348890149314	0.0241516574871721	0.0241517	-14.8029	Downregulated	DELs	1.61705	-14.8029	1	NA	L3B_vs_L4B	.
213	MSTRG.15630.1	0.0001	0.316123	0.0001	0.0001	8.036415	10.375134	4.249376	4.743574	0.0115463887882059	-6.43641448029567	6.8427009383431e-05	0.001379695604955	0.0013797	-6.43641	Downregulated	DELs	2.86022	-6.43641	1	NA	L3B_vs_L4B	.
214	MSTRG.15655.1	0.0001	2.449117	2.457841	4.677365	41.881207	40.871262	28.673029	70.990211	0.0525416536357623	-4.25039458285912	0.000221468679499195	0.00345697095191709	0.00345697	-4.25039	Downregulated	DELs	2.4613	-4.25039	1	NA	L3B_vs_L4B	ASIM_0000967101
215	MSTRG.15671.1	11.776366	6.497396	8.046164	11.217615	1.576488	2.046743	0.896851	0.757859	7.11215623668396	2.83028701699859	0.000759555826970573	0.00893255621991007	0.00893256	2.83029	Upregulated	DELs	2.04902	2.83029	1	NA	L3B_vs_L4B	.
216	MSTRG.15704.1	0.621151	2.32477	1.061817	0.239144	0.111836	0.0001	0.0001	0.0001	37.8726011272027	5.24308260521574	0.00253409991629904	0.0226657262063716	0.0226657	5.24308	Upregulated	DELs	1.64463	5.24308	1	NA	L3B_vs_L4B	.
217	MSTRG.15707.1	0.0001	0.0001	0.0001	0.0001	35.826984	27.497055	19.777359	19.232105	3.908788307579e-06	-17.9648471161567	1.00033076551279e-10	1.64697770431465e-08	1.64698e-08	-17.9648	Downregulated	DELs	7.78331	-17.9648	1	NA	L3B_vs_L4B	.
218	MSTRG.15719.1	0.0001	0.0001	0.0001	0.0001	1.994649	3.127735	1.475243	0.0001	6.06269401568146e-05	-14.0096814630154	0.0039112727692113	0.0315649359386022	0.0315649	-14.0097	Downregulated	DELs	1.5008	-14.0097	1	NA	L3B_vs_L4B	.
219	MSTRG.15746.1	0.0001	0.0001	0.0001	0.0001	2.02211	2.973787	2.880977	0.0001	5.07809217092757e-05	-14.2653538932889	0.00514918380426104	0.038658510646629	0.0386585	-14.2654	Downregulated	DELs	1.41275	-14.2654	1	NA	L3B_vs_L4B	.
220	MSTRG.15803.1	14.42525	8.842278	12.683362	8.465997	0.433353	0.946762	0.461892	0.0001	24.1120016372556	4.59167951489777	2.51689454708816e-05	0.000616090976777291	0.000616091	4.59168	Upregulated	DELs	3.21036	4.59168	1	NA	L3B_vs_L4B	.
221	MSTRG.15823.1	8.37709	10.25067	15.412382	16.661764	2.369584	0.644994	0.465059	0.464692	12.8543805549689	3.68418818410935	8.79695830785907e-05	0.00167375950566719	0.00167376	3.68419	Upregulated	DELs	2.77631	3.68419	1	NA	L3B_vs_L4B	.
222	MSTRG.15826.1	1.922673	1.319555	0.0001	0.0001	11.298953	13.073571	14.959729	11.462925	0.0638333819796832	-3.96954510400417	0.00354680766807635	0.0292911921444427	0.0292912	-3.96955	Downregulated	DELs	1.53326	-3.96955	1	NA	L3B_vs_L4B	.
223	MSTRG.15849.1	14.340883	12.353877	8.198292	21.227951	0.219755	0.399237	0.0001	0.0001	90.6358657734596	6.50201015105732	8.86168699542968e-08	5.49318338476887e-06	5.49318e-06	6.50201	Upregulated	DELs	5.26018	6.50201	1	NA	L3B_vs_L4B	.
224	MSTRG.15903.1	1.117975	0.317038	0.0001	0.611325	4.908416	5.908088	4.530002	4.220635	0.104585437392208	-3.25724611198955	0.00571237551973799	0.0417234232296432	0.0417234	-3.25725	Downregulated	DELs	1.37962	-3.25725	1	NA	L3B_vs_L4B	.
225	MSTRG.15908.1	0.0001	0.0001	0.0001	0.1349	1.248535	1.172458	0.604428	1.449931	0.030209914214569	-5.04883410244477	0.0039246585310149	0.0316060267983216	0.031606	-5.04883	Downregulated	DELs	1.50023	-5.04883	1	NA	L3B_vs_L4B	.
226	MSTRG.15913.1	0.612557	1.642376	0.869976	2.029199	15.808105	24.994347	11.800599	8.697988	0.0840786401679097	-3.57211685347746	0.000272271027943414	0.00405878535254285	0.00405879	-3.57212	Downregulated	DELs	2.3916	-3.57212	1	NA	L3B_vs_L4B	.
227	MSTRG.15920.1	0.0001	0.0001	0.0001	0.0001	3.741972	0.76235	0.812813	1.882983	5.55546450766501e-05	-14.1357329300794	0.00054663798677292	0.00691293802352897	0.00691294	-14.1357	Downregulated	DELs	2.16034	-14.1357	1	NA	L3B_vs_L4B	.
228	MSTRG.15922.1	0.0001	0.0001	0.269419	0.272222	3.255975	3.732395	0.944093	1.010413	0.0605891214414692	-4.0447974035237	0.00612000744593412	0.0439311503665513	0.0439312	-4.0448	Downregulated	DELs	1.35723	-4.0448	1	NA	L3B_vs_L4B	.
229	MSTRG.15929.1	3.373652	1.733358	0.895148	4.972253	0.146176	0.0001	0.284917	0.0001	25.4453724034473	4.66933140078982	0.00211909941582538	0.0197606784991595	0.0197607	4.66933	Upregulated	DELs	1.7042	4.66933	1	NA	L3B_vs_L4B	.
230	MSTRG.15937.1	4.0035	2.414863	2.648487	3.567883	0.660549	0.0001	0.257703	0.0001	13.7565523293542	3.7820470416297	0.00240523758145883	0.0218380703347837	0.0218381	3.78205	Upregulated	DELs	1.66079	3.78205	1	NA	L3B_vs_L4B	.
231	MSTRG.15967.1	0.0001	0.0001	0.0001	0.0001	8.845468	18.270271	8.336112	12.957911	8.26279625171469e-06	-16.8849384758394	1.63553715456846e-08	1.25079881385917e-06	1.2508e-06	-16.8849	Downregulated	DELs	5.90281	-16.8849	1	NA	L3B_vs_L4B	ASIM_0000981201
232	MSTRG.15990.1	2.728543	1.31436	2.078593	3.150159	21.636835	26.066774	18.428637	13.580306	0.11631361394627	-3.10390812771254	0.000431817167176245	0.00578344142711852	0.00578344	-3.10391	Downregulated	DELs	2.23781	-3.10391	1	NA	L3B_vs_L4B	.
233	MSTRG.16004.1	0.865789	1.119815	1.168768	1.214202	11.494315	9.497792	8.09465	4.868898	0.12865527111758	-2.95841752814285	0.00389028768689044	0.0314499894022415	0.03145	-2.95842	Downregulated	DELs	1.50238	-2.95842	1	NA	L3B_vs_L4B	ASIM_0000982201
234	MSTRG.16007.1	0.0001	0.131436	0.0001	0.271887	1.681595	3.090508	1.396343	1.070274	0.0557450764776093	-4.16501180097514	0.00531343481718009	0.0396155109862383	0.0396155	-4.16501	Downregulated	DELs	1.40213	-4.16501	1	NA	L3B_vs_L4B	.
235	MSTRG.16014.1	0.595938	0.0001	0.0001	1.703261	4.323329	9.821494	10.409764	7.408042	0.0719402337023028	-3.79705734360967	0.00496945170323873	0.0377033628051124	0.0377034	-3.79706	Downregulated	DELs	1.42362	-3.79706	1	NA	L3B_vs_L4B	.
236	MSTRG.16051.1	0.0001	0.0001	0.0001	0.0001	2.839069	1.617188	0.255491	1.33444	6.6157387100765e-05	-13.8837382183316	0.000850269963662594	0.00975960403672931	0.0097596	-13.8837	Downregulated	DELs	2.01057	-13.8837	1	NA	L3B_vs_L4B	.
237	MSTRG.1609.1	16.972506	31.399254	28.827805	19.771139	149.754471	117.79528	142.299164	82.137512	0.197100364315538	-2.34299765186094	0.00544159302344995	0.040272666451518	0.0402727	-2.343	Downregulated	DELs	1.39499	-2.343	1	NA	L3B_vs_L4B	.
238	MSTRG.1617.10	0.0001	0.0001	0.0001	0.0001	4542.365723	11186.842773	0.0001	0.0001	2.54303956245251e-08	-25.2288708526705	3.45338461750126e-06	0.000119429287443425	0.000119429	-25.2289	Downregulated	DELs	3.92289	-25.2289	1	NA	L3B_vs_L4B	ASIM_0000120201
239	MSTRG.1617.14	0.0001	0.0001	0.0001	0.0001	0.0001	10933.046875	3318.094727	0.0001	2.80679264551184e-08	-25.0865022717862	4.27349668779502e-06	0.000142352597787131	0.000142353	-25.0865	Downregulated	DELs	3.84663	-25.0865	1	NA	L3B_vs_L4B	ASIM_0000120201
240	MSTRG.1617.4	0.0001	0.0001	0.0001	0.0001	11067.776367	29890.158203	0.0001	703.196533	9.60127554028577e-09	-26.6341267717564	2.55549391128643e-09	2.57030980983825e-07	2.57031e-07	-26.6341	Downregulated	DELs	6.59001	-26.6341	1	NA	L3B_vs_L4B	ASIM_0000120201
241	MSTRG.1617.7	0.0001	0.0001	0.0001	0.0001	0.0001	54498.519531	0.0001	29406.730469	4.76728213129147e-09	-27.6441858462899	2.13135339400126e-06	7.96412666633691e-05	7.96413e-05	-27.6442	Downregulated	DELs	4.09886	-27.6442	1	NA	L3B_vs_L4B	ASIM_0000120201
242	MSTRG.16202.1	38.195591	18.982227	6.233778	23.867683	9.130552	4.351697	1.309968	2.130078	5.1576502477944	2.36671394395289	0.00318014717185765	0.0267677057132362	0.0267677	2.36671	Upregulated	DELs	1.57239	2.36671	1	NA	L3B_vs_L4B	.
243	MSTRG.16249.1	0.0001	0.0001	1.266827	0.0001	16.11186	7.821319	21.777302	18.623522	0.0196960695885813	-5.66594842561572	0.000198823794234195	0.00316816638742139	0.00316817	-5.66595	Downregulated	DELs	2.49919	-5.66595	1	NA	L3B_vs_L4B	.
244	MSTRG.16284.1	33.035442	27.306324	17.408121	27.348772	5.564143	8.483942	2.704488	3.11462	5.29006080526826	2.40328430512849	0.00121626585815657	0.0128849410522497	0.0128849	2.40328	Upregulated	DELs	1.88992	2.40328	1	NA	L3B_vs_L4B	.
245	MSTRG.16286.1	0.0001	0.528861	0.0001	0.0001	24.335907	29.061178	15.324481	20.400261	0.00593750170763443	-7.39592826140982	9.20176702901608e-07	3.94455183968552e-05	3.94455e-05	-7.39593	Downregulated	DELs	4.404	-7.39593	1	NA	L3B_vs_L4B	.
246	MSTRG.16309.1	0.0001	0.577626	0.0001	0.0001	14.990076	10.731536	4.847812	14.015842	0.0129622642601258	-6.26953843825523	4.66454272947636e-05	0.00101538834524533	0.00101539	-6.26954	Downregulated	DELs	2.99337	-6.26954	1	NA	L3B_vs_L4B	.
247	MSTRG.16314.1	0.0001	0.0001	0.0001	0.0001	2.889882	2.077272	0.540624	0.347221	6.83176888672398e-05	-13.837381303872	0.000437825623479711	0.00583669651435124	0.0058367	-13.8374	Downregulated	DELs	2.23383	-13.8374	1	NA	L3B_vs_L4B	.
248	MSTRG.16385.1	13.669496	10.31483	7.292817	5.884402	0.676477	0.0001	0.726201	0.0001	26.4895058586705	4.72734902648109	0.000446467726983535	0.00590328827129144	0.00590329	4.72735	Upregulated	DELs	2.22891	4.72735	1	NA	L3B_vs_L4B	.
249	MSTRG.16590.1	3.995841	0.0001	0.0001	3.731467	0.0001	0.0001	0.0001	0.0001	19318.77	14.2377156222019	0.000153360721205439	0.00258087323075481	0.00258087	14.2377	Upregulated	DELs	2.58823	14.2377	1	NA	L3B_vs_L4B	.
250	MSTRG.16658.1	0.0001	0.0001	0.0001	0.0001	0.782537	0.203327	0.422587	0.208123	0.000247436863391345	-11.9806519290731	0.00173130794416005	0.0169517344881034	0.0169517	-11.9807	Downregulated	DELs	1.77079	-11.9807	1	NA	L3B_vs_L4B	.
251	MSTRG.16738.1	1.300345	1.255406	2.421907	1.300815	0.239816	0.293708	0.0001	0.172247	8.89464647223076	3.15293726508824	0.00216422080736209	0.0201161250088107	0.0201161	3.15294	Upregulated	DELs	1.69646	3.15294	1	NA	L3B_vs_L4B	ASIM_0001013901
252	MSTRG.16739.1	17.955656	18.265738	30.053017	19.184849	2.613744	1.233893	0.248469	0.818937	17.3872863370677	4.11996088126685	2.65222407307033e-06	9.56169317500628e-05	9.56169e-05	4.11996	Upregulated	DELs	4.01947	4.11996	1	NA	L3B_vs_L4B	.
253	MSTRG.16950.1	0.0001	1.0851	0.74115	0.705671	0.0001	0.0001	0.0001	0.0001	6330.0525	12.6280017497463	0.000914168095192318	0.010287475443024	0.0102875	12.628	Upregulated	DELs	1.98769	12.628	1	NA	L3B_vs_L4B	.
254	MSTRG.1705.1	149.409134	65.078941	71.155205	227.491592	0.0001	0.0001	0.143062	0.0001	3579.29487590854	11.8054596880103	2.52756098466467e-14	1.45188719761327e-11	1.45189e-11	11.8055	Upregulated	DELs	10.8381	11.8055	1	NA	L3B_vs_L4B	.
255	MSTRG.1707.1	11.842364	10.239473	11.081425	15.528296	85.797958	87.192032	73.592628	50.367088	0.163972406829054	-2.60847503541093	0.00177128678203406	0.0172516925504139	0.0172517	-2.60848	Downregulated	DELs	1.76317	-2.60848	1	NA	L3B_vs_L4B	.
256	MSTRG.17089.1	1.647707	0.27629	1.3339	1.704986	14.387668	26.422079	10.535832	12.097533	0.0782257181835595	-3.67621319098921	0.000113281130716957	0.00204626411453712	0.00204626	-3.67621	Downregulated	DELs	2.68904	-3.67621	1	NA	L3B_vs_L4B	.
257	MSTRG.17141.1	12.788132	0.170904	0.0001	3.012984	0.01364	0.0001	0.0001	0.0001	1145.77618364419	10.16210953968	0.00105717366684918	0.0115693827749299	0.0115694	10.1621	Upregulated	DELs	1.93669	10.1621	1	NA	L3B_vs_L4B	.
258	MSTRG.17142.1	15.422381	2.049062	7.365384	6.632496	0.801298	0.680297	0.885707	2.272149	6.78298423671249	2.76192014006946	0.00648531435379371	0.0459662436882954	0.0459662	2.76192	Upregulated	DELs	1.33756	2.76192	1	NA	L3B_vs_L4B	.
259	MSTRG.17153.1	0.770034	0.608433	1.518525	2.27909	0.353841	0.119352	0.041243	0.05262	9.12799088626167	3.19029735118492	0.000860738957002437	0.00984043052572	0.00984043	3.1903	Upregulated	DELs	2.00699	3.1903	1	NA	L3B_vs_L4B	ASIM_0001059201
260	MSTRG.17153.2	0.0001	3.086181	1.610257	0.315187	0.0001	0.0001	0.0001	0.0001	12529.3125	13.61301963379	0.000120398379650667	0.00214929400247934	0.00214929	13.613	Upregulated	DELs	2.6677	13.613	1	NA	L3B_vs_L4B	ASIM_0001059101
261	MSTRG.17241.1	0.0001	0.0001	0.0001	0.0001	1.787101	0.0001	2.066182	2.762675	6.0458962119135e-05	-14.0136842615716	0.00465073168337292	0.0358608527841781	0.0358609	-14.0137	Downregulated	DELs	1.44538	-14.0137	1	NA	L3B_vs_L4B	.
262	MSTRG.1725.1	0.212357	0.390657	0.0001	0.924123	6.522573	7.167099	4.071196	4.749985	0.0678444748406469	-3.88162486041753	0.00115667985602349	0.0124062313686104	0.0124062	-3.88162	Downregulated	DELs	1.90636	-3.88162	1	NA	L3B_vs_L4B	.
263	MSTRG.1732.1	8.711755	1.407656	2.011288	3.869307	0.0001	0.0001	0.0001	0.0001	40000.015	15.28771292056	1.81597775588943e-08	1.36457002941819e-06	1.36457e-06	15.2877	Upregulated	DELs	5.865	15.2877	1	NA	L3B_vs_L4B	ASIM_0000134501
264	MSTRG.1733.1	0.0001	0.0001	0.0001	0.0001	2.633983	1.375755	0.812029	2.371006	5.56113754736873e-05	-14.1342604537026	2.84442010789704e-07	1.47345521781624e-05	1.47346e-05	-14.1343	Downregulated	DELs	4.83166	-14.1343	1	NA	L3B_vs_L4B	.
265	MSTRG.17406.1	2.973586	3.114735	4.483846	6.440777	23.481657	33.29567	22.138821	18.058704	0.175436658567935	-2.51097785560965	0.00372869613109806	0.0305493078582421	0.0305493	-2.51098	Downregulated	DELs	1.515	-2.51098	1	NA	L3B_vs_L4B	.
266	MSTRG.17506.1	0.226163	1.458583	0.231111	0.38529	0.0001	0.076937	0.0001	0.0001	29.7933244429483	4.89691720839623	0.00204885313569018	0.0193005848048307	0.0193006	4.89692	Upregulated	DELs	1.71443	4.89692	1	NA	L3B_vs_L4B	.
267	MSTRG.17563.1	0.0001	0.894188	1.183858	1.010396	0.0001	0.0001	0.0001	0.0001	7721.355	12.9146383290783	9.84329138081076e-06	0.000285565924694251	0.000285566	12.9146	Upregulated	DELs	3.54429	12.9146	1	NA	L3B_vs_L4B	ASIM_0001084401
268	MSTRG.17654.1	7.208329	7.294605	6.154605	7.668295	2.458959	2.040144	1.56963	1.263455	3.86321709154212	1.94980275137028	0.00626762937307227	0.0447670493684844	0.044767	1.9498	Upregulated	DELs	1.34904	1.9498	1	NA	L3B_vs_L4B	ASIM_0001090301
269	MSTRG.17696.2	8.412083	3.648361	8.300202	0.149253	0.099449	0.024756	0.008355	0.0001	154.60499773858	7.2724431461405	2.68124146931222e-07	1.40014971192427e-05	1.40015e-05	7.27244	Upregulated	DELs	4.85383	7.27244	1	NA	L3B_vs_L4B	.
270	MSTRG.17730.1	0.096446	0.039946	0.0001	0.590834	3.546068	5.077234	2.533719	0.663062	0.0615330704530586	-4.02249420606273	0.00281866410296022	0.0244988730320843	0.0244989	-4.02249	Downregulated	DELs	1.61085	-4.02249	1	NA	L3B_vs_L4B	ASIM_0001095101
271	MSTRG.17860.3	0.0001	0.0001	7.408592	0.625808	0.002791	0.0001	0.0001	0.0001	2599.35296020705	11.3439368320414	0.00393530584532213	0.0316600438206448	0.03166	11.3439	Upregulated	DELs	1.49949	11.3439	1	NA	L3B_vs_L4B	ASIM_0001103101
272	MSTRG.17913.1	0.0001	0.0001	0.0001	0.059537	0.642468	0.68102	0.523134	0.371134	0.0269808761649162	-5.21191899129375	0.000686495818768977	0.00821918963379309	0.00821919	-5.21192	Downregulated	DELs	2.08517	-5.21192	1	NA	L3B_vs_L4B	.
273	MSTRG.17918.1	0.0001	0.0001	0.0001	0.0001	0.945763	1.214754	0.0001	0.386716	0.000157026976842054	-12.6366999477387	0.00289455213916669	0.0249987565136384	0.0249988	-12.6367	Downregulated	DELs	1.60208	-12.6367	1	NA	L3B_vs_L4B	.
274	MSTRG.17919.1	0.0001	0.0001	0.0001	0.0001	0.44879	1.257347	0.423973	0.227311	0.000169676947817127	-12.5249218048219	0.000582776702955244	0.00725277006070966	0.00725277	-12.5249	Downregulated	DELs	2.1395	-12.5249	1	NA	L3B_vs_L4B	.
275	MSTRG.18052.1	0.901299	0.561276	0.330692	0.618161	0.03997	0.068977	0.018528	0.041578	14.2643313043838	3.83434021149073	7.88500130582334e-05	0.00153362978746597	0.00153363	3.83434	Upregulated	DELs	2.81428	3.83434	1	NA	L3B_vs_L4B	.
276	MSTRG.18106.1	0.324566	0.715421	0.766076	0.28093	0.0001	0.0001	0.0001	0.0001	5217.4825	12.3491381411003	0.000178872389398595	0.00290249365572145	0.00290249	12.3491	Upregulated	DELs	2.53723	12.3491	1	NA	L3B_vs_L4B	.
277	MSTRG.18286.5	0.073236	1.602852	0.136326	1.70309	0.0001	0.0001	0.0001	0.0001	8788.76	13.1014439155547	0.0002263029145507	0.00350281678935393	0.00350282	13.1014	Upregulated	DELs	2.45558	13.1014	1	NA	L3B_vs_L4B	.
278	MSTRG.1836.1	0.0001	0.601415	3.08727	1.996672	0.0001	0.0001	0.0001	0.0001	14213.6425	13.794988697908	0.0040772081943587	0.0324882104241609	0.0324882	13.795	Upregulated	DELs	1.48827	13.795	1	NA	L3B_vs_L4B	ASIM_0000141501
279	MSTRG.18389.1	0.0001	0.0001	0.0001	0.0001	0.926418	0.427942	7.925137	2.61887	3.36180586798172e-05	-14.8604040578302	0.000132834876450088	0.00232789743820904	0.0023279	-14.8604	Downregulated	DELs	2.63304	-14.8604	1	NA	L3B_vs_L4B	ASIM_0001133001
280	MSTRG.18417.1	1.25	0.0001	1.729562	2.062722	0.0001	0.0001	0.0001	0.0001	12605.96	13.6218183695826	0.00381882413843851	0.0310906409935424	0.0310906	13.6218	Upregulated	DELs	1.50737	13.6218	1	NA	L3B_vs_L4B	ASIM_0001133901
281	MSTRG.1848.1	0.0001	0.0001	0.291218	0.0001	1.869583	2.121403	0.358008	2.462126	0.0428003030338623	-4.54623517857114	0.00450601394971294	0.035019830001843	0.0350198	-4.54624	Downregulated	DELs	1.45569	-4.54624	1	NA	L3B_vs_L4B	.
282	MSTRG.18672.2	0.0001	0.0001	0.0001	0.0001	0.727531	0.743431	0.0001	0.65326	0.000188295371417328	-12.3747148427696	0.00421285578516095	0.0333225548318927	0.0333226	-12.3747	Downregulated	DELs	1.47726	-12.3747	1	NA	L3B_vs_L4B	.
283	MSTRG.1871.1	2.698252	3.189742	4.138101	0.674663	0.067354	0.262622	0.320236	0.090216	14.4521249871696	3.85320973176939	0.000454718296294897	0.00598168612769812	0.00598169	3.85321	Upregulated	DELs	2.22318	3.85321	1	NA	L3B_vs_L4B	.
284	MSTRG.18787.1	0.0001	0.0001	0.0001	0.0001	1.797572	1.828115	0.975	0.458954	7.90569923834517e-05	-13.6267474036205	6.98687235676074e-05	0.00140002839961169	0.00140003	-13.6267	Downregulated	DELs	2.85386	-13.6267	1	NA	L3B_vs_L4B	.
285	MSTRG.18788.1	1.155706	3.406578	1.280824	1.356682	0.0001	0.070176	0.159515	0.089489	22.5500814332248	4.49506073826147	0.000334469055554814	0.0048031614539091	0.00480316	4.49506	Upregulated	DELs	2.31847	4.49506	1	NA	L3B_vs_L4B	.
286	MSTRG.189.1	0.284666	2.785405	0.784593	0.477999	25.645906	3.229705	7.786957	7.047636	0.0991224611992202	-3.33464417990086	0.0070844780329278	0.04900365872977	0.0490037	-3.33464	Downregulated	DELs	1.30977	-3.33464	1	NA	L3B_vs_L4B	.
287	MSTRG.1904.1	0.0001	0.0001	0.0001	0.325318	4.441201	2.320606	2.145447	1.560447	0.0311069259620618	-5.00662035737153	0.00128596549219985	0.013474228620946	0.0134742	-5.00662	Downregulated	DELs	1.8705	-5.00662	1	NA	L3B_vs_L4B	.
288	MSTRG.1904.2	0.0001	0.0001	0.0001	0.0001	3.754376	2.787783	0.558854	2.942027	3.98285778011439e-05	-14.6158365095695	1.23208632217337e-06	4.96851783804358e-05	4.96852e-05	-14.6158	Downregulated	DELs	4.30377	-14.6158	1	NA	L3B_vs_L4B	.
289	MSTRG.19129.1	4.310479	5.61651	7.429646	4.212965	1.293521	0.79958	0.800856	0.752058	5.9159383601	2.56460702065177	0.00242371789152033	0.0219497178288061	0.0219497	2.56461	Upregulated	DELs	1.65857	2.56461	1	NA	L3B_vs_L4B	.
290	MSTRG.19178.1	0.294201	0.189901	1.228768	1.032209	0.119249	0.050317	0.0001	0.034082	13.4729126175472	3.75198986585503	0.00438829334100552	0.0343736347186823	0.0343736	3.75199	Upregulated	DELs	1.46377	3.75199	1	NA	L3B_vs_L4B	.
291	MSTRG.19198.1	1.962253	0.902149	1.059782	1.870055	0.265766	0.346851	0.122784	0.023561	7.63442570247259	2.93251963477495	0.00124060973067989	0.0131159594798955	0.013116	2.93252	Upregulated	DELs	1.8822	2.93252	1	NA	L3B_vs_L4B	.
292	MSTRG.19237.1	1.186899	0.831258	0.920176	0.587882	0.203277	0.0621	0.06282	0.139972	7.53192757316268	2.91301912709747	0.0027384788350236	0.0240608223679554	0.0240608	2.91302	Upregulated	DELs	1.61869	2.91302	1	NA	L3B_vs_L4B	.
293	MSTRG.19262.1	0.0001	0.0001	0.0001	0.0001	0.889694	0.590047	0.067077	1.025302	0.000155513739638897	-12.6506703314557	0.0017092506214363	0.0168024538139583	0.0168025	-12.6507	Downregulated	DELs	1.77463	-12.6507	1	NA	L3B_vs_L4B	.
294	MSTRG.19331.1	0.168499	0.0001	0.0001	0.185675	1.866023	3.125201	1.076002	1.182114	0.0488836225090836	-4.35450499008773	0.00220731641660839	0.0204139256003257	0.0204139	-4.3545	Downregulated	DELs	1.69007	-4.3545	1	NA	L3B_vs_L4B	ASIM_0001195201
295	MSTRG.1935.2	1.479975	1.356869	0.0001	0.234484	0.0001	0.0001	0.0001	0.0001	7678.57	12.9066219437855	0.00585530255100186	0.0424776968432871	0.0424777	12.9066	Upregulated	DELs	1.37184	12.9066	1	NA	L3B_vs_L4B	ASIM_0000148301
296	MSTRG.19366.1	2.043475	2.317858	2.216503	1.965414	0.0001	0.042375	0.039978	0.044344	67.3773827456486	6.07419248337657	3.41972530419437e-07	1.72251124845049e-05	1.72251e-05	6.07419	Upregulated	DELs	4.76384	6.07419	1	NA	L3B_vs_L4B	.
297	MSTRG.19573.1	0.0001	0.0001	0.0001	0.0001	1.348212	0.541864	0.0001	0.664135	0.000156598002357583	-12.6406465705424	0.000694680589326138	0.00829796605983888	0.00829797	-12.6406	Downregulated	DELs	2.08103	-12.6406	1	NA	L3B_vs_L4B	.
298	MSTRG.1958.1	2.310064	3.318172	4.802419	3.565575	0.281799	0.542636	0.26126	0.214133	10.7677554261025	3.42864564160163	0.000149839353775814	0.00253127207756194	0.00253127	3.42865	Upregulated	DELs	2.59666	3.42865	1	NA	L3B_vs_L4B	.
299	MSTRG.19610.1	2.442981	0.19858	1.827536	0.30616	3.358797	19.182398	12.556538	2.703474	0.126325516537078	-2.98478201583031	0.00635699680277019	0.0452927261176424	0.0452927	-2.98478	Downregulated	DELs	1.34397	-2.98478	1	NA	L3B_vs_L4B	ASIM_0001208101
300	MSTRG.19610.6	0.0001	0.0001	0.0001	0.0001	12.693948	1.862896	23.604029	2.141867	9.9248835190858e-06	-16.6205183987989	1.65063850352217e-08	1.25729476507588e-06	1.25729e-06	-16.6205	Downregulated	DELs	5.90056	-16.6205	1	NA	L3B_vs_L4B	ASIM_0001208101
301	MSTRG.19699.1	1.186614	1.310962	1.455169	1.519166	0.359442	0.0001	0.0001	0.0001	15.210653746296	3.92701025559413	0.00325799435597298	0.0272896617328404	0.0272897	3.92701	Upregulated	DELs	1.564	3.92701	1	NA	L3B_vs_L4B	ASIM_0001213101
302	MSTRG.19770.1	1.493777	0.95525	1.544861	2.715813	18.283937	15.055058	8.55656	11.349043	0.126016558524867	-2.98831477916102	0.000712959405620118	0.00848384646575756	0.00848385	-2.98831	Downregulated	DELs	2.07141	-2.98831	1	NA	L3B_vs_L4B	.
303	MSTRG.1987.1	0.79581	1.993595	3.459962	1.952174	0.0001	0.227088	0.0001	0.0001	36.0684864636656	5.17266697969353	0.00350518230591861	0.0289937463762209	0.0289937	5.17267	Upregulated	DELs	1.5377	5.17267	1	NA	L3B_vs_L4B	.
304	MSTRG.19870.2	0.169902	0.0001	0.0001	0.259726	1.408068	1.580233	2.426235	1.585737	0.0614016053373918	-4.02557981460243	0.00232512192837724	0.0213052381164918	0.0213052	-4.02558	Downregulated	DELs	1.67151	-4.02558	1	NA	L3B_vs_L4B	.
305	MSTRG.19871.1	1.035908	1.132419	0.541021	2.909632	15.886838	11.999156	8.85014	7.0836	0.128229441100669	-2.96320055638198	0.00229096144922755	0.0210379752355006	0.021038	-2.9632	Downregulated	DELs	1.677	-2.9632	1	NA	L3B_vs_L4B	.
306	MSTRG.1989.1	0.0001	0.0001	0.0001	0.0001	1.724384	0.552824	0.776693	0.0001	0.000130975726596029	-12.8984129140794	0.00708251373122887	0.0490031845392224	0.0490032	-12.8984	Downregulated	DELs	1.30978	-12.8984	1	NA	L3B_vs_L4B	.
307	MSTRG.19924.1	1.714093	1.065673	2.767124	1.687037	26.510271	20.111057	12.837749	14.017564	0.0984520645139453	-3.34443473039445	0.000184688034541262	0.00297445545473961	0.00297446	-3.34443	Downregulated	DELs	2.52659	-3.34443	1	NA	L3B_vs_L4B	ASIM_0001228301
308	MSTRG.19932.1	2.021408	1.066921	1.16095	1.23801	0.275954	0.0001	0.0001	0.0001	19.8632019807858	4.31202630131088	0.00522351918010381	0.0391030255680577	0.039103	4.31203	Upregulated	DELs	1.40779	4.31203	1	NA	L3B_vs_L4B	.
309	MSTRG.19976.1	0.221303	0.726185	2.064101	0.348105	0.0001	0.0001	0.0001	0.0001	8399.235	13.0360422182719	0.000478062156687625	0.00622227023575953	0.00622227	13.036	Upregulated	DELs	2.20605	13.036	1	NA	L3B_vs_L4B	.
310	MSTRG.2001.1	0.0001	0.0001	0.0001	0.0001	6.030629	3.043684	2.321426	3.527153	2.68044558655253e-05	-15.1871676259647	8.46718589358957e-08	5.29947428967063e-06	5.29947e-06	-15.1872	Downregulated	DELs	5.27577	-15.1872	1	NA	L3B_vs_L4B	.
311	MSTRG.20139.4	0.0001	0.0001	0.0001	0.0001	0.000586	92.37352	0.0001	1.009269	4.28341309851663e-06	-17.832807749802	7.2624587467219e-05	0.00143852334209973	0.00143852	-17.8328	Downregulated	DELs	2.84208	-17.8328	1	NA	L3B_vs_L4B	ASIM_0001242201
312	MSTRG.20139.9	0.0001	0.0001	0.0001	0.0001	5.899829	138.633301	0.0001	1.286336	2.74311610555747e-06	-18.4757528821117	4.9162551685703e-06	0.000160489947079216	0.00016049	-18.4758	Downregulated	DELs	3.79455	-18.4758	1	NA	L3B_vs_L4B	ASIM_0001242201
313	MSTRG.20212.1	0.0001	0.090079	0.0001	0.0001	2.47303	1.804971	1.799077	1.365793	0.0121430292154734	-6.36372782674835	2.27494000861323e-05	0.000567067736573223	0.000567068	-6.36373	Downregulated	DELs	3.24637	-6.36373	1	NA	L3B_vs_L4B	.
314	MSTRG.20240.1	1.538529	0.501945	1.530346	0.174159	0.0001	0.117505	0.0001	0.0001	31.7896439030601	4.99048495086729	0.00149541726534464	0.0152005666110474	0.0152006	4.99048	Upregulated	DELs	1.81814	4.99048	1	NA	L3B_vs_L4B	.
315	MSTRG.20253.1	0.0001	0.0001	0.092108	0.0001	1.378265	1.068354	0.337155	1.325999	0.022484940165795	-5.47489714488835	0.000330361354945774	0.00475473867705641	0.00475474	-5.4749	Downregulated	DELs	2.32287	-5.4749	1	NA	L3B_vs_L4B	.
316	MSTRG.20293.1	1277.574463	830.34668	909.168701	809.300598	70.077461	28.45759	119.23764	33.17783	15.2475891532419	3.93050924630937	3.04737074928086e-05	0.000724002633255155	0.000724003	3.93051	Upregulated	DELs	3.14026	3.93051	1	NA	L3B_vs_L4B	.
317	MSTRG.20309.1	0.0001	0.909611	0.444512	1.26103	0.0001	0.0001	0.0001	0.0001	6538.1325	12.6746628993255	0.00695682767588163	0.0483666053237935	0.0483666	12.6747	Upregulated	DELs	1.31545	12.6747	1	NA	L3B_vs_L4B	.
318	MSTRG.20316.1	0.061346	0.0001	0.0001	0.064896	1.343289	1.928534	0.677041	0.947212	0.0258251710145022	-5.27507828711392	8.16259735501168e-05	0.00157694304207546	0.00157694	-5.27508	Downregulated	DELs	2.80218	-5.27508	1	NA	L3B_vs_L4B	.
319	MSTRG.20364.1	0.42257	0.819199	0.837362	1.734665	0.220398	0.0001	0.101443	0.0001	11.8425790504936	3.56591139698395	0.00709678832018981	0.0490625518289881	0.0490626	3.56591	Upregulated	DELs	1.30925	3.56591	1	NA	L3B_vs_L4B	ASIM_0001254301
320	MSTRG.20428.1	0.0001	0.0001	0.0001	0.03219	1.908094	1.691388	0.616894	1.301118	0.00588854287834296	-7.40787360175405	3.77914315102712e-07	1.85716865610076e-05	1.85717e-05	-7.40787	Downregulated	DELs	4.73115	-7.40787	1	NA	L3B_vs_L4B	.
321	MSTRG.2047.1	0.0001	0.0001	0.0001	0.0001	3.113965	0.0001	1.209474	4.973219	4.30257515576935e-05	-14.5044400814953	0.000163151383751948	0.00270166567495458	0.00270167	-14.5044	Downregulated	DELs	2.56837	-14.5044	1	NA	L3B_vs_L4B	ASIM_0000154901
322	MSTRG.20633.1	0.0001	0.8561	0.0001	0.121175	5.761957	6.940456	9.353475	4.412134	0.0369304136138318	-4.75904676922193	0.00121566113560637	0.0128838149628081	0.0128838	-4.75905	Downregulated	DELs	1.88996	-4.75905	1	NA	L3B_vs_L4B	.
323	MSTRG.20664.1	0.204664	3.19629	1.280188	0.0001	0.0001	0.0001	0.0001	0.0001	11703.105	13.5146037276319	0.00603672499834208	0.0435342240174851	0.0435342	13.5146	Upregulated	DELs	1.36117	13.5146	1	NA	L3B_vs_L4B	.
324	MSTRG.20752.1	0.0001	0.0001	0.0001	0.19672	2.861608	1.317813	0.443837	1.12034	0.0343025399758131	-4.86554078320643	0.00465307362908172	0.0358608527841781	0.0358609	-4.86554	Downregulated	DELs	1.44538	-4.86554	1	NA	L3B_vs_L4B	.
325	MSTRG.20760.1	0.11438	0.178089	0.182287	0.322756	3.232031	2.352571	0.631267	1.687298	0.100910432488647	-3.30885276165618	0.00049704584245783	0.00641444731986643	0.00641445	-3.30885	Downregulated	DELs	2.19284	-3.30885	1	NA	L3B_vs_L4B	.
326	MSTRG.20814.1	0.949088	0.185135	1.079521	0.329019	8.227027	5.420948	9.604374	5.641935	0.088002284465675	-3.50631521438249	0.000364588995872532	0.00509913814603207	0.00509914	-3.50632	Downregulated	DELs	2.2925	-3.50632	1	NA	L3B_vs_L4B	ASIM_0001279601
327	MSTRG.20882.1	0.0001	0.0001	0.0001	0.0001	0.899265	0.949581	0.752787	0.172197	0.000144204944066507	-12.7595917513233	5.26630190099913e-05	0.00112132321119379	0.00112132	-12.7596	Downregulated	DELs	2.95027	-12.7596	1	NA	L3B_vs_L4B	.
328	MSTRG.20884.1	0.0001	0.0001	0.0001	0.038694	1.373456	0.394549	0.452136	0.517503	0.0142436343074556	-6.13353888838774	0.000359392422851423	0.00505162302245048	0.00505162	-6.13354	Downregulated	DELs	2.29657	-6.13354	1	NA	L3B_vs_L4B	.
329	MSTRG.20960.1	0.0001	0.0001	0.0001	0.0001	2.129451	2.205835	1.450687	1.907602	5.19914344111808e-05	-14.231366515614	3.46863515372551e-05	0.000803411739145616	0.000803412	-14.2314	Downregulated	DELs	3.09506	-14.2314	1	NA	L3B_vs_L4B	.
330	MSTRG.21024.1	0.050411	0.0001	0.0001	0.10833	1.193274	0.242177	0.594796	0.803039	0.0560977606920021	-4.15591300722984	0.00608311785522556	0.0437513949470577	0.0437514	-4.15591	Downregulated	DELs	1.35901	-4.15591	1	NA	L3B_vs_L4B	.
331	MSTRG.21092.1	0.0001	0.0001	0.0001	0.0001	11.917367	10.75633	15.320963	5.340773	9.23032198616776e-06	-16.7251875942868	1.44791150453671e-13	5.67076734557111e-11	5.67077e-11	-16.7252	Downregulated	DELs	10.2464	-16.7252	1	NA	L3B_vs_L4B	.
332	MSTRG.21096.1	0.157477	0.0001	0.0001	0.0001	49.79982	28.691378	44.053207	27.18701	0.00105373344665179	-9.8902743169547	4.48539538803493e-10	5.4949282173135e-08	5.49493e-08	-9.89027	Downregulated	DELs	7.26004	-9.89027	1	NA	L3B_vs_L4B	.
333	MSTRG.21193.1	1.065113	1.861441	4.643231	1.754822	0.493462	0.0001	0.0001	0.0001	18.8848210271345	4.23915520620111	0.00731392473057845	0.0499887996723221	0.0499888	4.23916	Upregulated	DELs	1.30113	4.23916	1	NA	L3B_vs_L4B	.
334	MSTRG.21283.1	0.347496	0.305202	0.38344	0.142489	16.87388	9.430856	6.270456	6.884164	0.0298693926986543	-5.06518828455142	3.29418704762078e-07	1.66963609792058e-05	1.66964e-05	-5.06519	Downregulated	DELs	4.77738	-5.06519	1	NA	L3B_vs_L4B	.
335	MSTRG.21284.1	0.0001	0.0001	0.0001	0.0001	0.667743	0.738908	1.257135	0.706045	0.000118700314644859	-13.0403886203407	0.000161716732334566	0.00268505857769755	0.00268506	-13.0404	Downregulated	DELs	2.57105	-13.0404	1	NA	L3B_vs_L4B	ASIM_0001304601
336	MSTRG.21370.1	0.0001	1.124906	0.0001	0.0001	18.047243	19.137329	18.465218	19.487461	0.0149753415918823	-6.06126727809329	0.000124683973436855	0.0022090171551537	0.00220902	-6.06127	Downregulated	DELs	2.6558	-6.06127	1	NA	L3B_vs_L4B	.
337	MSTRG.21458.1	0.0001	0.0001	0.660133	0.0001	3.469115	4.541133	5.158192	2.294448	0.042710844183829	-4.54925377651048	0.00249283131724625	0.0224441646532561	0.0224442	-4.54925	Downregulated	DELs	1.6489	-4.54925	1	NA	L3B_vs_L4B	ASIM_0001315601
338	MSTRG.21577.2	0.0001	0.0001	0.0001	0.0001	2.862335	26.93325	15.700937	14.608826	6.65498184953525e-06	-17.197133837916	9.96350184510313e-13	2.86162843548968e-10	2.86163e-10	-17.1971	Downregulated	DELs	9.54339	-17.1971	1	NA	L3B_vs_L4B	ASIM_0001322401
339	MSTRG.21589.1	0.609558	1.608096	2.486949	1.797236	0.334973	0.227287	0.097243	0.0001	9.85720046755397	3.30117796657681	0.00251751354726223	0.0225850600111378	0.0225851	3.30118	Upregulated	DELs	1.64618	3.30118	1	NA	L3B_vs_L4B	.
340	MSTRG.21620.1	0.0001	0.0001	0.0001	0.0001	8.69487	1.824728	1.612031	2.032712	2.82399301174689e-05	-15.1119039559164	1.47642369812738e-07	8.5569677517701e-06	8.55697e-06	-15.1119	Downregulated	DELs	5.06768	-15.1119	1	NA	L3B_vs_L4B	.
341	MSTRG.21635.1	1.571605	2.073653	1.484862	0.0001	0.0001	0.033428	0.0001	0.0001	152.105668880455	7.24893011215545	0.000594872190228356	0.00733562410826554	0.00733562	7.24893	Upregulated	DELs	2.13456	7.24893	1	NA	L3B_vs_L4B	ASIM_0001329301
342	MSTRG.21635.2	0.466702	0.0001	1.837444	3.276248	0.14523	0.0001	0.0001	0.0001	38.34600426029	5.26100434838616	0.00384176711427537	0.0312086229217171	0.0312086	5.261	Upregulated	DELs	1.50573	5.261	1	NA	L3B_vs_L4B	ASIM_0001329301
343	MSTRG.21666.1	9.296762	7.556361	6.65238	7.396679	62.835243	42.192101	35.767788	34.964973	0.175820229511128	-2.50782702135521	0.00279778723653663	0.0243830081851771	0.024383	-2.50783	Downregulated	DELs	1.61291	-2.50783	1	NA	L3B_vs_L4B	ASIM_0001331701
344	MSTRG.21680.1	0.0001	0.0001	0.0001	0.0001	1.701142	3.274803	5.57463	6.383359	2.36212093421411e-05	-15.3695576457201	5.08186008075812e-08	3.38559281514218e-06	3.38559e-06	-15.3696	Downregulated	DELs	5.47037	-15.3696	1	NA	L3B_vs_L4B	.
345	MSTRG.21901.1	0.0001	0.0001	0.0001	0.0001	0.742929	0.618487	0.503285	0.308163	0.00018408883390769	-12.4073102583182	0.000433069320948087	0.00579420749336807	0.00579421	-12.4073	Downregulated	DELs	2.23701	-12.4073	1	NA	L3B_vs_L4B	.
346	MSTRG.21964.2	3.673695	3.664528	2.204419	0.0001	0.0001	0.0001	0.0001	0.0001	23856.855	14.5421162476052	0.000104215876762338	0.00191190645736669	0.00191191	14.5421	Upregulated	DELs	2.71853	14.5421	1	NA	L3B_vs_L4B	.
347	MSTRG.21966.1	1.603889	0.810202	1.011301	1.016663	0.04107	0.0001	0.032292	0.0001	60.3851852858813	5.91612274152077	7.43774272136411e-06	0.000224600714491286	0.000224601	5.91612	Upregulated	DELs	3.64859	5.91612	1	NA	L3B_vs_L4B	.
348	MSTRG.22066.1	0.0001	0.197764	1.040555	0.675593	20.475565	12.089454	7.21449	16.101948	0.0342512901909483	-4.86769785667892	3.67944495317072e-05	0.000845421978617866	0.000845422	-4.8677	Downregulated	DELs	3.07293	-4.8677	1	NA	L3B_vs_L4B	ASIM_0001354801
349	MSTRG.22066.2	0.0001	0.0001	0.0001	0.0001	33.511017	1.673598	0.694346	1.410891	1.07267789638854e-05	-16.5084235456355	9.50019477225961e-07	4.05231905392968e-05	4.05232e-05	-16.5084	Downregulated	DELs	4.3923	-16.5084	1	NA	L3B_vs_L4B	ASIM_0001354801
350	MSTRG.22094.1	0.0001	0.0001	0.0001	0.0001	2.449028	1.391881	0.406329	0.214595	8.96492540173512e-05	-13.445348896139	0.0012451636560679	0.0131401911835097	0.0131402	-13.4453	Downregulated	DELs	1.8814	-13.4453	1	NA	L3B_vs_L4B	.
351	MSTRG.2213.1	6.569004	3.340279	2.167925	0.312135	0.534713	0.365425	0.166093	0.19599	9.81551012065241	3.29506324776391	0.000549172657435576	0.00693814100947982	0.00693814	3.29506	Upregulated	DELs	2.15876	3.29506	1	NA	L3B_vs_L4B	.
352	MSTRG.22216.1	0.478249	0.031626	0.968611	0.565657	0.0001	0.0001	0.0001	0.0001	5110.3575	12.3192085044818	0.00406880282998816	0.0324312316843552	0.0324312	12.3192	Upregulated	DELs	1.48904	12.3192	1	NA	L3B_vs_L4B	ASIM_0001363101
353	MSTRG.22255.1	0.184224	0.738594	0.242684	0.393577	0.0001	0.0001	0.0001	0.0001	3897.6975	11.9284064121526	2.06760563365664e-05	0.000522950469905973	0.00052295	11.9284	Upregulated	DELs	3.28154	11.9284	1	NA	L3B_vs_L4B	.
354	MSTRG.22468.1	0.0001	0.0001	0.0001	0.0001	1.066407	1.210811	0.269853	1.011652	0.000112399869278952	-13.119072021844	6.41749114118899e-07	2.91089703692157e-05	2.9109e-05	-13.1191	Downregulated	DELs	4.53597	-13.1191	1	NA	L3B_vs_L4B	.
355	MSTRG.22476.1	0.856388	0.370199	2.096226	3.789266	0.281681	0.0001	0.0001	0.0001	25.2218376415432	4.65660148791109	0.00365958566123704	0.0300402126888905	0.0300402	4.6566	Upregulated	DELs	1.5223	4.6566	1	NA	L3B_vs_L4B	.
356	MSTRG.22503.1	18.163702	8.920811	12.870938	26.407375	0.804926	0.209987	1.083915	0.731009	23.4511125552461	4.55158446282469	5.75930596720653e-06	0.000182889803373859	0.00018289	4.55158	Upregulated	DELs	3.73781	4.55158	1	NA	L3B_vs_L4B	.
357	MSTRG.22504.1	0.0001	0.0001	0.0001	0.0001	2.494989	1.364608	0.0001	1.700734	7.19368696419396e-05	-13.7629090929773	0.00388911698624779	0.0314499894022415	0.03145	-13.7629	Downregulated	DELs	1.50238	-13.7629	1	NA	L3B_vs_L4B	.
358	MSTRG.22505.2	16.910845	47.854332	126.666229	71.808426	5.979439	0.0001	6.741829	0.0001	20.6925672414536	4.37104074041153	0.00581250172405109	0.0422874632887691	0.0422875	4.37104	Upregulated	DELs	1.37379	4.37104	1	NA	L3B_vs_L4B	ASIM_0001381101
359	MSTRG.22554.3	0.0001	0.0001	0.0001	0.0001	2.646232	0.022969	0.059594	0.868445	0.000111196361655047	-13.1346027956975	0.00255984749371297	0.0228406965360671	0.0228407	-13.1346	Downregulated	DELs	1.64129	-13.1346	1	NA	L3B_vs_L4B	.
360	MSTRG.22579.1	0.478694	0.876309	0.782553	0.771539	0.0001	0.0001	0.062858	0.0001	46.0605940656765	5.52546111327124	0.000437545799530819	0.00583597594018171	0.00583598	5.52546	Upregulated	DELs	2.23389	5.52546	1	NA	L3B_vs_L4B	.
361	MSTRG.22642.6	2.828209	0.0001	3.179168	0.0001	0.0001	0.0001	0.0001	0.0001	15018.9425	13.8744956142581	0.000713195805257115	0.00848384646575756	0.00848385	13.8745	Upregulated	DELs	2.07141	13.8745	1	NA	L3B_vs_L4B	ASIM_0001390801
362	MSTRG.2265.1	17.29508	4.866556	6.214868	8.313391	145.769226	101.782341	70.278046	106.896629	0.0863848083114205	-3.53307856836781	8.73532795141735e-05	0.00166641691672463	0.00166642	-3.53308	Downregulated	DELs	2.77822	-3.53308	1	NA	L3B_vs_L4B	.
363	MSTRG.22652.4	0.0001	0.0001	0.0001	0.0001	1.127444	3.079869	1.08645	1.685996	5.73085689634843e-05	-14.0908896028744	4.07790371075799e-08	2.81031330720637e-06	2.81031e-06	-14.0909	Downregulated	DELs	5.55125	-14.0909	1	NA	L3B_vs_L4B	.
364	MSTRG.22662.2	1.386125	0.0001	2.781791	1.25197	0.0001	0.0001	0.0001	0.0001	13549.965	13.7260015046052	7.99523877884146e-05	0.00155156852247953	0.00155157	13.726	Upregulated	DELs	2.80923	13.726	1	NA	L3B_vs_L4B	.
365	MSTRG.22679.1	0.737653	1.055529	1.403039	0.434469	0.161086	0.0001	0.0001	0.0001	22.4969328194515	4.49165641598297	0.000786939620642927	0.00918771556187851	0.00918772	4.49166	Upregulated	DELs	2.03679	4.49166	1	NA	L3B_vs_L4B	.
366	MSTRG.22755.1	0.0001	0.0001	0.0001	0.0001	5.077651	0.705656	0.797615	2.358986	4.4743189750946e-05	-14.4479723643555	6.55813477634346e-06	0.000202534319992476	0.000202534	-14.448	Downregulated	DELs	3.6935	-14.448	1	NA	L3B_vs_L4B	.
367	MSTRG.2284.1	0.622176	0.924583	0.413654	1.992921	0.239563	0.109779	0.0001	0.118858	8.44188340807175	3.07756490418801	0.0072520053358934	0.0497555654860398	0.0497556	3.07756	Upregulated	DELs	1.30316	3.07756	1	NA	L3B_vs_L4B	.
368	MSTRG.22867.2	0.405116	0.796519	0.799228	1.198393	11.975093	9.878698	1.594411	5.109869	0.112026333991536	-3.15809018891455	0.00329636480562245	0.0275485722148511	0.0275486	-3.15809	Downregulated	DELs	1.5599	-3.15809	1	NA	L3B_vs_L4B	ASIM_0001403301
369	MSTRG.22972.2	0.0001	0.0001	1.126387	7.679526	0.034157	0.035274	0.037931	0.0001	81.9462972957883	6.35660685820005	0.00638653469622316	0.0454530659038195	0.0454531	6.35661	Upregulated	DELs	1.34244	6.35661	1	NA	L3B_vs_L4B	ASIM_0001406901
370	MSTRG.23004.2	3.571519	2.373063	2.316831	0.336334	0.248224	0.25972	0.0001	0.0001	16.9199026260273	4.08064936066486	0.00127968284732924	0.0134247248054438	0.0134247	4.08065	Upregulated	DELs	1.87209	4.08065	1	NA	L3B_vs_L4B	.
371	MSTRG.23051.1	0.544878	0.873797	0.935715	0.560992	0.0001	0.153003	0.0001	0.0001	19.0171229525841	4.24922709629101	0.00671460569241003	0.0471033636927888	0.0471034	4.24923	Upregulated	DELs	1.32695	4.24923	1	NA	L3B_vs_L4B	.
372	MSTRG.23052.1	0.024627	0.507281	2.726742	1.548772	0.0001	0.0001	0.0001	0.0001	12018.555	13.5529758297041	0.00408522301648504	0.0325151963280841	0.0325152	13.553	Upregulated	DELs	1.48791	13.553	1	NA	L3B_vs_L4B	.
373	MSTRG.23157.1	3.674923	3.613201	5.984479	4.314795	0.499565	0.030192	0.0001	0.782121	13.4052537466329	3.74472662308842	0.00233771281921517	0.0213751463261029	0.0213751	3.74473	Upregulated	DELs	1.67009	3.74473	1	NA	L3B_vs_L4B	.
374	MSTRG.23176.3	2.977933	4.953088	2.356683	3.07015	0.0001	0.076853	0.0001	0.0001	173.134602672612	7.43575028025184	3.63062280941608e-08	2.55716536786366e-06	2.55717e-06	7.43575	Upregulated	DELs	5.59224	7.43575	1	NA	L3B_vs_L4B	.
375	MSTRG.23237.1	3.093335	4.640345	2.654756	2.748057	0.662931	0.547592	0.222474	0.17776	8.15547782812677	3.02776940668256	0.000860212643552216	0.00983877726689435	0.00983878	3.02777	Upregulated	DELs	2.00706	3.02777	1	NA	L3B_vs_L4B	.
376	MSTRG.23239.1	0.0001	0.0001	0.0001	0.0001	0.564788	0.822968	0.789558	0.0001	0.000183704155479849	-12.4103281182479	0.00537221857783537	0.039904160350134	0.0399042	-12.4103	Downregulated	DELs	1.39898	-12.4103	1	NA	L3B_vs_L4B	.
377	MSTRG.23250.1	24.493614	12.942552	17.696337	22.953384	0.290018	0.201928	0.0001	0.0001	158.664069198978	7.30983164461771	1.94912701616101e-09	2.00729020879466e-07	2.00729e-07	7.30983	Upregulated	DELs	6.69739	7.30983	1	NA	L3B_vs_L4B	.
378	MSTRG.23322.1	0.0001	0.0001	0.0001	0.0001	1.267121	1.03074	0.0001	0.429178	0.000146673858574865	-12.7351006146395	0.00704556458638096	0.0487997853679961	0.0487998	-12.7351	Downregulated	DELs	1.31158	-12.7351	1	NA	L3B_vs_L4B	.
379	MSTRG.23388.2	0.0001	0.0001	0.0001	0.0001	1.523727	0.231038	0.743159	0.290957	0.000143426700529711	-12.7673987562346	0.00192792902586543	0.0183956804705325	0.0183957	-12.7674	Downregulated	DELs	1.73528	-12.7674	1	NA	L3B_vs_L4B	ASIM_0001431301
380	MSTRG.23503.1	0.0001	0.0001	0.0001	0.0001	5.494413	4.167791	3.319865	4.372777	2.30483174555395e-05	-15.4049790377583	2.52126515590947e-06	9.17918070635267e-05	9.17918e-05	-15.405	Downregulated	DELs	4.0372	-15.405	1	NA	L3B_vs_L4B	.
381	MSTRG.23530.1	3.339137	1.532863	0.804144	0.911118	0.0001	0.179103	0.0001	0.0001	36.7176803063494	5.19840301212935	0.000410000042806822	0.00558382039331588	0.00558382	5.1984	Upregulated	DELs	2.25307	5.1984	1	NA	L3B_vs_L4B	.
382	MSTRG.23601.1	0.0001	0.0001	0.0001	0.0001	1.366551	0.4701	0.20744	0.599357	0.000151317521661103	-12.6901333268925	9.67031673759196e-07	4.09967337751133e-05	4.09967e-05	-12.6901	Downregulated	DELs	4.38725	-12.6901	1	NA	L3B_vs_L4B	.
383	MSTRG.23602.1	0.0001	0.0001	0.0001	0.112507	1.477998	0.937942	0.490364	0.801202	0.0304266533890977	-5.03852052843175	0.00171795355987684	0.0168492468045318	0.0168492	-5.03852	Downregulated	DELs	1.77342	-5.03852	1	NA	L3B_vs_L4B	.
384	MSTRG.23610.1	0.433984	0.78205	0.911856	0.0001	6.864787	10.19075	3.870183	6.207782	0.0784266623600595	-3.67251198549295	0.00180229573350952	0.017507531911119	0.0175075	-3.67251	Downregulated	DELs	1.75678	-3.67251	1	NA	L3B_vs_L4B	ASIM_0001447201
385	MSTRG.23648.2	21.431192	30.430593	19.366394	24.758675	629.619446	489.685394	314.899475	312.25882	0.0549607100638858	-4.18545554662618	2.24757529437125e-06	8.2996533977432e-05	8.29965e-05	-4.18546	Downregulated	DELs	4.08094	-4.18546	1	NA	L3B_vs_L4B	ASIM_0001449101
386	MSTRG.23653.1	13.134551	10.67211	11.293022	13.41923	85.044617	66.714249	65.224098	45.364323	0.184941546584394	-2.4348587364611	0.00396759307947695	0.0318405195626823	0.0318405	-2.43486	Downregulated	DELs	1.49702	-2.43486	1	NA	L3B_vs_L4B	.
387	MSTRG.2368.1	0.393548	0.617896	0.277124	0.465707	2.384554	4.406858	3.125223	2.627123	0.139852426999947	-2.83802280431669	0.00213722926438307	0.019901022786397	0.019901	-2.83802	Downregulated	DELs	1.70112	-2.83802	1	NA	L3B_vs_L4B	ASIM_0000176301
388	MSTRG.238.1	0.0001	0.0001	0.073634	0.066336	0.68881	1.120349	0.281975	0.198599	0.0612167444850557	-4.02992986559178	0.00534791452560572	0.0397922402338463	0.0397922	-4.02993	Downregulated	DELs	1.4002	-4.02993	1	NA	L3B_vs_L4B	.
389	MSTRG.23836.1	0.300682	0.262743	0.0001	0.248789	2.560658	3.748944	2.067086	1.595865	0.0814549694546622	-3.61785347151632	0.00322594694305183	0.0270589699025928	0.027059	-3.61785	Downregulated	DELs	1.56769	-3.61785	1	NA	L3B_vs_L4B	.
390	MSTRG.23932.1	0.737536	0.0001	0.581133	0.0001	0.0001	0.0001	0.0001	0.0001	3297.1725	11.6870136519204	0.00395937511077141	0.0318140774753902	0.0318141	11.687	Upregulated	DELs	1.49738	11.687	1	NA	L3B_vs_L4B	.
391	MSTRG.23936.1	0.176028	0.513569	0.232376	0.425697	0.0001	0.0001	0.0001	0.0001	3369.175	11.718179650811	0.00194937858873766	0.0185218213095884	0.0185218	11.7182	Upregulated	DELs	1.73232	11.7182	1	NA	L3B_vs_L4B	.
392	MSTRG.24075.1	0.0001	0.0001	0.0001	0.065993	0.215405	0.657105	0.86814	0.36574	0.0314723294356695	-4.9897722255993	0.00376911643667744	0.0307731809133528	0.0307732	-4.98977	Downregulated	DELs	1.51183	-4.98977	1	NA	L3B_vs_L4B	.
393	MSTRG.24148.1	0.0001	0.0001	0.0001	0.0001	0.426256	0.898728	0.21495	0.594968	0.000187362230210099	-12.3818822258079	0.0011117803222612	0.0120395515501172	0.0120396	-12.3819	Downregulated	DELs	1.91939	-12.3819	1	NA	L3B_vs_L4B	.
394	MSTRG.24162.1	2.957239	0.0001	1.171433	3.911873	0.0001	0.0001	0.0001	0.0001	20101.6125	14.2950236149061	0.000151939188013943	0.00256362667818042	0.00256363	14.295	Upregulated	DELs	2.59115	14.295	1	NA	L3B_vs_L4B	ASIM_0001475601
395	MSTRG.24195.1	1.576664	0.650296	0.771714	1.598079	0.28791	0.358069	0.048594	0.091261	5.84952165470061	2.54831865296831	0.00437113759301456	0.0343016198062639	0.0343016	2.54832	Upregulated	DELs	1.46469	2.54832	1	NA	L3B_vs_L4B	.
396	MSTRG.24259.3	15.43166	10.811959	6.90462	12.363166	0.965919	1.106629	1.189017	0.406242	12.4083423691596	3.63323849355278	3.38515035219334e-05	0.0007868952468871	0.000786895	3.63324	Upregulated	DELs	3.10408	3.63324	1	NA	L3B_vs_L4B	.
397	MSTRG.24287.7	0.473094	0.434417	2.136158	0.0001	0.0001	0.0001	0.0001	0.0001	7609.4225	12.8935712524513	0.00040599752305005	0.00555714443461283	0.00555714	12.8936	Upregulated	DELs	2.25515	12.8936	1	NA	L3B_vs_L4B	ASIM_0001483201
398	MSTRG.24395.4	0.0001	0.0001	0.0001	0.0001	1.658102	1.550387	0.0001	0.150092	0.00011909437067706	-13.0356071576843	0.00301793320912486	0.0257843953736913	0.0257844	-13.0356	Downregulated	DELs	1.58864	-13.0356	1	NA	L3B_vs_L4B	ASIM_0001489201
399	MSTRG.24405.1	0.846449	3.052657	0.167132	0.963262	0.183048	0.192666	0.099716	0.247539	6.95672981829096	2.7984092911836	0.00491683326287517	0.0373699567809645	0.03737	2.79841	Upregulated	DELs	1.42748	2.79841	1	NA	L3B_vs_L4B	.
400	MSTRG.24551.1	0.0001	0.0001	0.0001	0.0001	26.278831	0.0001	0.008836	291.451813	1.25889258115089e-06	-19.5994133833701	1.07524522248535e-05	0.000307796387109898	0.000307796	-19.5994	Downregulated	DELs	3.51174	-19.5994	1	NA	L3B_vs_L4B	ASIM_0001497801
401	MSTRG.24591.1	0.0001	0.0001	0.0001	0.0001	9.011021	11.386029	6.235452	4.671369	1.27779724111437e-05	-16.255981544604	9.54418568444086e-11	1.59166229520717e-08	1.59166e-08	-16.256	Downregulated	DELs	7.79815	-16.256	1	NA	L3B_vs_L4B	.
402	MSTRG.24663.9	1.683542	0.0001	2.905912	2.047733	0.0001	0.0001	0.0001	0.0001	16593.2175	14.018306038069	0.00726238274437036	0.049794517654968	0.0497945	14.0183	Upregulated	DELs	1.30282	14.0183	1	NA	L3B_vs_L4B	.
403	MSTRG.24671.1	0.0001	0.0001	0.0001	0.0001	1.545553	0.444201	2.192329	0.0001	9.56438300284803e-05	-13.3519685709404	0.000226170426129154	0.00350281678935393	0.00350282	-13.352	Downregulated	DELs	2.45558	-13.352	1	NA	L3B_vs_L4B	.
404	MSTRG.24682.2	0.0001	0.0001	0.0001	0.0001	1.188931	0.64704	0.0001	0.073116	0.000209513264022854	-12.2206707975139	0.00610795887969528	0.0438568414114565	0.0438568	-12.2207	Downregulated	DELs	1.35796	-12.2207	1	NA	L3B_vs_L4B	.
405	MSTRG.24774.1	0.547052	0.645738	1.39309	0.951265	0.269902	0.123535	0.122453	0.090767	5.83055169560394	2.5436323998674	0.00475968464650099	0.0364542484229346	0.0364542	2.54363	Upregulated	DELs	1.43825	2.54363	1	NA	L3B_vs_L4B	.
406	MSTRG.24878.1	13.218404	5.211156	12.770528	10.354811	0.631586	0.900675	0.480355	0.281304	18.1152346202134	4.1791315859243	1.23973257109136e-06	4.98380205756462e-05	4.9838e-05	4.17913	Upregulated	DELs	4.30244	4.17913	1	NA	L3B_vs_L4B	.
407	MSTRG.24879.1	13.218404	0.0001	12.770528	10.354811	0.631586	0.900675	0.480355	0.281304	15.843552957383	3.98582399464916	0.00285667040147049	0.0247542987621893	0.0247543	3.98582	Upregulated	DELs	1.60635	3.98582	1	NA	L3B_vs_L4B	.
408	MSTRG.24885.1	1.329171	2.856677	2.726572	1.809444	0.0001	0.0001	0.0001	0.0001	21804.66	14.4123488742048	7.7313789631074e-07	3.38152986154591e-05	3.38153e-05	14.4123	Upregulated	DELs	4.47089	14.4123	1	NA	L3B_vs_L4B	.
409	MSTRG.24977.1	3.746272	7.474307	6.480057	10.082605	63.524685	78.271461	33.780552	30.734869	0.134666424204902	-2.89253790014655	0.00137545399105182	0.0142052010514263	0.0142052	-2.89254	Downregulated	DELs	1.84755	-2.89254	1	NA	L3B_vs_L4B	.
410	MSTRG.25126.2	0.0001	0.0001	0.0001	0.0001	2.339262	11.944142	10.137361	0.0001	1.63794361911423e-05	-15.8977547766912	1.1010408400051e-05	0.00031379056971656	0.000313791	-15.8978	Downregulated	DELs	3.50336	-15.8978	1	NA	L3B_vs_L4B	.
411	MSTRG.25126.3	0.0001	0.0001	0.0001	0.0001	11.345547	0.0001	0.134498	6.650636	2.20619288270042e-05	-15.4680815462679	7.2460122957039e-05	0.00143636634840223	0.00143637	-15.4681	Downregulated	DELs	2.84273	-15.4681	1	NA	L3B_vs_L4B	.
412	MSTRG.25240.11	2.389745	35.702309	0.0001	0.0001	0.0001	0.0001	0.0001	0.0001	95230.635	16.5391381322097	0.000763637261469901	0.0089686419979007	0.00896864	16.5391	Upregulated	DELs	2.04727	16.5391	1	NA	L3B_vs_L4B	.
413	MSTRG.25240.7	0.3831	0.0001	2107.081543	1620.803833	0.0001	0.0001	0.0001	0.0001	9320671.44	23.1520024564212	6.18180220503972e-07	2.83321640422113e-05	2.83322e-05	23.152	Upregulated	DELs	4.54772	23.152	1	NA	L3B_vs_L4B	.
414	MSTRG.25255.1	0.0001	0.0001	0.0001	0.0001	0.234768	0.353451	0.961743	1.177712	0.000146645090285716	-12.7353836094367	0.000671687093843166	0.00807555334360558	0.00807555	-12.7354	Downregulated	DELs	2.09283	-12.7354	1	NA	L3B_vs_L4B	ASIM_0001536401
415	MSTRG.25283.2	2.399961	0.971557	0.0001	1.866506	0.0001	0.0001	0.0001	0.0001	13095.31	13.6767625919809	4.99521453960729e-06	0.00016180614114575	0.000161806	13.6768	Upregulated	DELs	3.791	13.6768	1	NA	L3B_vs_L4B	.
416	MSTRG.25292.1	7.512877	3.486473	8.11677	6.508103	1.672523	1.838228	0.913151	1.61686	4.24188587466283	2.08470580656559	0.00547991116863866	0.0404281054205484	0.0404281	2.08471	Upregulated	DELs	1.39332	2.08471	1	NA	L3B_vs_L4B	ASIM_0001538601
417	MSTRG.25341.2	1.186205	0.725718	0.0001	1.849841	0.0001	0.0001	0.0001	0.0001	9404.66	13.1991600726232	0.00101691175562314	0.0112333982782489	0.0112334	13.1992	Upregulated	DELs	1.94949	13.1992	1	NA	L3B_vs_L4B	.
418	MSTRG.25369.3	0.0001	0.0001	0.0001	0.0001	1.975617	1.149626	2.33327	0.0001	7.32786881942354e-05	-13.7362467973203	0.000232123383334498	0.00356727546718991	0.00356728	-13.7362	Downregulated	DELs	2.44766	-13.7362	1	NA	L3B_vs_L4B	ASIM_0001542701
419	MSTRG.25429.1	3.068801	2.647497	3.369554	2.382883	0.213061	0.293797	0.056667	0.096275	17.3821385268263	4.1195336829229	9.3348851821653e-06	0.000272960912979402	0.000272961	4.11953	Upregulated	DELs	3.5639	4.11953	1	NA	L3B_vs_L4B	.
420	MSTRG.25460.1	0.0001	0.0001	0.0001	0.0001	9.172607	19.876703	19.495506	9.661918	6.8720571059699e-06	-17.1508265441753	5.0542511825053e-10	6.07662041007346e-08	6.07662e-08	-17.1508	Downregulated	DELs	7.21634	-17.1508	1	NA	L3B_vs_L4B	ASIM_0001547301
421	MSTRG.25667.1	0.0001	0.0001	0.0001	0.0001	11.229095	4.773676	2.911062	8.504124	1.45889790402691e-05	-16.0647615497196	8.70872803153869e-09	7.26167454474979e-07	7.26167e-07	-16.0648	Downregulated	DELs	6.13896	-16.0648	1	NA	L3B_vs_L4B	.
422	MSTRG.25681.1	0.0001	0.0001	0.0001	0.0001	2.658796	2.531132	1.62976	3.428019	3.90331222389555e-05	-14.6449416066254	5.03318492073299e-07	2.3784789216824e-05	2.37848e-05	-14.6449	Downregulated	DELs	4.6237	-14.6449	1	NA	L3B_vs_L4B	.
423	MSTRG.2570.1	4.024567	2.176572	1.956202	4.233652	0.101445	0.273059	0.222731	0.197145	15.5983194440948	3.96331869703421	2.30240679741931e-05	0.000572258781793189	0.000572259	3.96332	Upregulated	DELs	3.24241	3.96332	1	NA	L3B_vs_L4B	.
424	MSTRG.25713.1	0.0001	0.0001	0.0001	0.0001	3.589233	1.347549	1.490696	0.0001	6.22318391157603e-05	-13.9719875921199	0.00689814617402723	0.048100938886547	0.0481009	-13.972	Downregulated	DELs	1.31785	-13.972	1	NA	L3B_vs_L4B	.
425	MSTRG.25724.1	0.0001	0.6279	0.0001	0.334219	23.808294	32.558037	11.994801	21.970385	0.0106531920636294	-6.55257041337386	1.09686836333049e-06	4.51480100696334e-05	4.5148e-05	-6.55257	Downregulated	DELs	4.34536	-6.55257	1	NA	L3B_vs_L4B	.
426	MSTRG.25725.1	0.0001	0.0001	0.0001	0.0001	9.813373	6.986546	1.936	3.671033	1.78516024848003e-05	-15.7735868879637	1.08411938504431e-08	8.64919814321305e-07	8.6492e-07	-15.7736	Downregulated	DELs	6.06302	-15.7736	1	NA	L3B_vs_L4B	.
427	MSTRG.25747.1	0.529802	0.418169	0.203961	0.0001	4.156252	5.047233	1.251919	4.124169	0.0790168546088421	-3.66169577107926	0.00325079451524913	0.027247012783617	0.027247	-3.6617	Downregulated	DELs	1.56468	-3.6617	1	NA	L3B_vs_L4B	.
428	MSTRG.2594.1	0.0001	0.0001	0.0001	0.0001	31.423525	14.396872	7.128449	6.302137	6.75094284933636e-06	-17.1764795635947	1.21877090704826e-13	4.92916290607401e-11	4.92916e-11	-17.1765	Downregulated	DELs	10.3072	-17.1765	1	NA	L3B_vs_L4B	.
429	MSTRG.2594.4	0.0001	0.0001	0.0001	0.0001	5.254945	3.807815	0.384717	1.938287	3.513159064249e-05	-14.7968715759272	9.4113660559996e-08	5.78636655315657e-06	5.78637e-06	-14.7969	Downregulated	DELs	5.23759	-14.7969	1	NA	L3B_vs_L4B	.
430	MSTRG.26026.1	0.0001	0.0001	0.263565	1.421309	7.883716	18.426813	7.606454	13.008121	0.035909861808724	-4.79947608865888	0.000593714481921498	0.0073306617094659	0.00733066	-4.79948	Downregulated	DELs	2.13486	-4.79948	1	NA	L3B_vs_L4B	.
431	MSTRG.2607.1	0.356456	0.0001	0.325064	0.0001	4.588753	2.041981	1.480768	2.181417	0.0662319406185942	-3.91632905946441	0.00482389811657373	0.0368369106101372	0.0368369	-3.91633	Downregulated	DELs	1.43372	-3.91633	1	NA	L3B_vs_L4B	.
432	MSTRG.26083.1	0.0001	0.0001	0.0001	0.0001	24.339277	26.599823	35.262966	12.775949	4.04130149508454e-06	-17.9167485837424	3.29473853650884e-11	6.36126865726071e-09	6.36127e-09	-17.9167	Downregulated	DELs	8.19646	-17.9167	1	NA	L3B_vs_L4B	.
433	MSTRG.26183.1	0.0001	0.0001	0.0001	0.0001	0.0001	4.220346	3.259517	0.0001	5.34754854337457e-05	-14.1907628006523	0.000322160767224578	0.00466267282866076	0.00466267	-14.1908	Downregulated	DELs	2.33137	-14.1908	1	NA	L3B_vs_L4B	.
434	MSTRG.26251.1	5.704146	4.123474	4.527795	6.985567	36.220119	30.411188	18.72444	19.707012	0.203126038218737	-2.29955290793056	0.00725285197691972	0.0497555654860398	0.0497556	-2.29955	Downregulated	DELs	1.30316	-2.29955	1	NA	L3B_vs_L4B	.
435	MSTRG.2627.1	1.48352	1.125655	0.772455	1.682911	0.18861	0.086124	0.0001	0.037091	16.2364061873848	4.02116043249653	0.000166044878011277	0.00274080079930619	0.0027408	4.02116	Upregulated	DELs	2.56212	4.02116	1	NA	L3B_vs_L4B	.
436	MSTRG.26280.1	0.0001	0.0001	0.0001	0.0001	1.956096	3.492045	0.82355	1.191779	5.35943736626529e-05	-14.1875589199299	0.000242862994137248	0.00371026331882608	0.00371026	-14.1876	Downregulated	DELs	2.4306	-14.1876	1	NA	L3B_vs_L4B	.
437	MSTRG.26323.1	1.088317	0.231166	0.0001	1.323133	18.033815	20.313343	13.83809	10.796168	0.0419602506237713	-4.57483289478156	0.000111280768573358	0.00201859409603701	0.00201859	-4.57483	Downregulated	DELs	2.69495	-4.57483	1	NA	L3B_vs_L4B	.
438	MSTRG.26530.1	3.290561	1.840408	2.825064	1.098816	0.314635	0.286316	0.0001	0.0001	15.062520065674	3.91289125813065	0.00288107440760344	0.024907321860248	0.0249073	3.91289	Upregulated	DELs	1.60367	3.91289	1	NA	L3B_vs_L4B	.
439	MSTRG.26531.1	6.749463	4.497322	6.326874	7.570859	1.745476	2.106515	0.728997	1.175591	4.36796194406435	2.12696028680978	0.00383138338726307	0.0311454910821063	0.0311455	2.12696	Upregulated	DELs	1.5066	2.12696	1	NA	L3B_vs_L4B	.
440	MSTRG.26551.1	2.781354	7.042948	6.195397	6.552101	35.848465	52.947266	27.337866	37.447491	0.146969918587893	-2.76640719659505	0.00182888028969544	0.0177125240196094	0.0177125	-2.76641	Downregulated	DELs	1.75172	-2.76641	1	NA	L3B_vs_L4B	.
441	MSTRG.26691.1	0.0001	0.0001	0.0001	0.0001	0.0001	48.593864	0.0001	23.076073	5.58112509258912e-06	-17.4510125867174	5.66373919846578e-05	0.00119122859675461	0.00119123	-17.451	Downregulated	DELs	2.924	-17.451	1	NA	L3B_vs_L4B	ASIM_0001616701
442	MSTRG.26691.2	0.0001	1.183082	0.587495	0.0001	52.688663	1.123914	43.541336	8.667056	0.0167021393664116	-5.90382328134886	0.000408603959314513	0.00557109492557428	0.00557109	-5.90382	Downregulated	DELs	2.25406	-5.90382	1	NA	L3B_vs_L4B	ASIM_0001616701
443	MSTRG.26698.1	0.0001	0.0001	0.0001	0.0001	2.24331	0.964897	0.0001	0.256449	0.00011544824512895	-13.0804661359567	0.00461550302671336	0.0356835301178111	0.0356835	-13.0805	Downregulated	DELs	1.44753	-13.0805	1	NA	L3B_vs_L4B	ASIM_0001616801
444	MSTRG.2686.1	0.0001	0.0001	0.0001	0.0001	833.067017	1013.92804	655.196838	421.333496	1.36821113725022e-07	-22.8012057854791	1.16014185670504e-24	1.49942534269843e-20	1.49943e-20	-22.8012	Downregulated	DELs	19.8241	-22.8012	1	NA	L3B_vs_L4B	.
445	MSTRG.2695.1	0.648226	1.008859	0.84017	3.427111	12.888166	8.747273	4.529695	9.638213	0.165469613776611	-2.59536178467466	0.00671973493386233	0.047123827538092	0.0471238	-2.59536	Downregulated	DELs	1.32676	-2.59536	1	NA	L3B_vs_L4B	ASIM_0000199801
446	MSTRG.2695.2	0.0001	0.0001	0.0001	0.0001	6.113851	3.125545	2.080792	3.321048	2.73200978387344e-05	-15.1596778242201	1.08993709864184e-09	1.17390766928304e-07	1.17391e-07	-15.1597	Downregulated	DELs	6.93037	-15.1597	1	NA	L3B_vs_L4B	ASIM_0000199801
447	MSTRG.26956.1	0.0001	0.0001	0.0001	0.0001	1.875345	1.390772	0.950907	1.127957	7.48365616266924e-05	-13.7058971991034	5.81869571968864e-07	2.68584760103985e-05	2.68585e-05	-13.7059	Downregulated	DELs	4.57092	-13.7059	1	NA	L3B_vs_L4B	.
448	MSTRG.27019.1	3.462658	1.916852	2.526222	3.608253	0.846788	0.861214	0.339099	0.517799	4.48905805294553	2.16641275344996	0.00501978709038483	0.0379515871598004	0.0379516	2.16641	Upregulated	DELs	1.42077	2.16641	1	NA	L3B_vs_L4B	.
449	MSTRG.27028.1	1.231483	1.567024	0.0001	0.698598	79.943939	38.074608	31.098705	48.140091	0.0177291498851832	-5.8177328292761	3.29412676872132e-06	0.000115067409249564	0.000115067	-5.81773	Downregulated	DELs	3.93905	-5.81773	1	NA	L3B_vs_L4B	ASIM_0001636401
450	MSTRG.27180.1	0.0001	0.0001	0.0001	0.0001	1.770322	1.373195	1.062297	1.184491	7.42073036683453e-05	-13.7180792869499	5.82678267988209e-05	0.0012192291316979	0.00121923	-13.7181	Downregulated	DELs	2.91391	-13.7181	1	NA	L3B_vs_L4B	.
451	MSTRG.27229.1	4.83114	5.902586	7.843518	7.712314	55.071213	60.871273	34.786392	45.343315	0.134081011681243	-2.8988231551318	0.000629101099301414	0.00765253379569047	0.00765253	-2.89882	Downregulated	DELs	2.11619	-2.89882	1	NA	L3B_vs_L4B	ASIM_0001648001
452	MSTRG.27250.1	0.0001	0.0001	0.0001	0.0001	0.994667	0.552033	0.649767	0.40408	0.000153813793790306	-12.6665274917209	0.000345787320250708	0.0049192385476943	0.00491924	-12.6665	Downregulated	DELs	2.3081	-12.6665	1	NA	L3B_vs_L4B	.
453	MSTRG.27276.1	3.037771	1.00304	0.0001	2.849305	0.0001	0.0001	0.0001	0.0001	17225.54	14.0722615899455	0.00373770274531332	0.0306094011687198	0.0306094	14.0723	Upregulated	DELs	1.51415	14.0723	1	NA	L3B_vs_L4B	.
454	MSTRG.27383.1	8.058352	7.337916	13.84218	14.584579	135.383621	117.74926	89.864784	70.665146	0.105939005960098	-3.23869421807698	0.000161836870441904	0.00268505857769755	0.00268506	-3.23869	Downregulated	DELs	2.57105	-3.23869	1	NA	L3B_vs_L4B	ASIM_0001657201
455	MSTRG.27536.1	0.881043	1.380965	1.850268	0.876313	0.262207	0.0001	0.0001	0.0001	19.003641807647	4.24820401419975	0.0019023675283884	0.0181931714826613	0.0181932	4.2482	Upregulated	DELs	1.74009	4.2482	1	NA	L3B_vs_L4B	ASIM_0001666501
456	MSTRG.27536.2	1.714	2.147744	0.096832	1.456926	0.0001	0.0001	0.0001	0.0001	13538.755	13.7248074568738	8.51301024426857e-05	0.00163729763247097	0.0016373	13.7248	Upregulated	DELs	2.78587	13.7248	1	NA	L3B_vs_L4B	.
457	MSTRG.27621.1	0.966196	1.318612	0.0001	1.05994	0.0001	0.0001	0.0001	0.0001	8362.12	13.0296530314838	0.00425808191008904	0.0336391073636588	0.0336391	13.0297	Upregulated	DELs	1.47316	13.0297	1	NA	L3B_vs_L4B	.
458	MSTRG.27798.1	0.0001	0.0001	0.385121	0.0001	14.901	20.526693	14.787974	9.269691	0.00647925830756537	-7.26995561001507	7.39167732859913e-07	3.25498240659214e-05	3.25498e-05	-7.26996	Downregulated	DELs	4.48745	-7.26996	1	NA	L3B_vs_L4B	.
459	MSTRG.27834.1	0.0001	4.866439	6.189941	1.405657	0.0001	0.0001	0.0001	0.0001	31155.3425	14.9271919565185	0.000441623854465495	0.0058721887932503	0.00587219	14.9272	Upregulated	DELs	2.2312	14.9272	1	NA	L3B_vs_L4B	ASIM_0001684001
460	MSTRG.27860.2	9.134079	8.715403	8.150788	10.926381	0.0001	1.229471	0.0001	0.044882	28.9722365409677	4.85659915409069	0.000140111546103868	0.00242419233951732	0.00242419	4.8566	Upregulated	DELs	2.61543	4.8566	1	NA	L3B_vs_L4B	ASIM_0001685901
461	MSTRG.27865.2	0.211593	0.11563	0.090698	0.105608	2.31781	4.173748	0.960336	6.802669	0.0367271167835871	-4.76701054623139	1.13206224621004e-05	0.000320160579893692	0.000320161	-4.76701	Downregulated	DELs	3.49463	-4.76701	1	NA	L3B_vs_L4B	ASIM_0001686401
462	MSTRG.27866.1	0.0001	0.0001	0.0001	0.0001	1.024241	1.028961	0.935291	2.437295	7.3722010517182e-05	-13.7275450583296	6.14217029776946e-07	2.82005257596879e-05	2.82005e-05	-13.7275	Downregulated	DELs	4.54974	-13.7275	1	NA	L3B_vs_L4B	.
463	MSTRG.27885.1	0.135742	0.169798	0.228335	0.0001	2.443138	1.420165	0.961496	2.335449	0.0745749309241803	-3.74516545352518	0.00188307072433262	0.0180413251124069	0.0180413	-3.74517	Downregulated	DELs	1.74373	-3.74517	1	NA	L3B_vs_L4B	.
464	MSTRG.27964.1	0.769968	1.422198	0.0001	1.530911	32.554344	29.837708	21.381672	18.188038	0.0365154242822912	-4.77535019605269	3.5426837743899e-05	0.000817632436466112	0.000817632	-4.77535	Downregulated	DELs	3.08744	-4.77535	1	NA	L3B_vs_L4B	.
465	MSTRG.27967.1	1.72605	1.41132	4.747993	8.953848	0.323706	0.957601	0.0001	0.0001	13.1401631048445	3.71591127839311	0.00462260973531734	0.0357112489683855	0.0357112	3.71591	Upregulated	DELs	1.44719	3.71591	1	NA	L3B_vs_L4B	ASIM_0001692301
466	MSTRG.28028.1	22.57025	24.562807	30.177366	26.387918	5.155262	6.624515	0.503037	0.286077	8.25039703184633	3.04446354749097	0.000630996006707865	0.0076638069683357	0.00766381	3.04446	Upregulated	DELs	2.11556	3.04446	1	NA	L3B_vs_L4B	.
467	MSTRG.28035.1	0.892012	0.290225	0.370028	0.780405	0.0001	0.0001	0.0001	0.0001	5831.675	12.5096946049865	0.000271894583080175	0.00405572582164919	0.00405573	12.5097	Upregulated	DELs	2.39193	12.5097	1	NA	L3B_vs_L4B	.
468	MSTRG.2806.1	0.0001	0.0001	0.0001	0.0001	7.362277	7.873816	0.314683	12.642089	1.41879869250606e-05	-16.1049705685661	2.01681103081759e-07	1.10450314270347e-05	1.1045e-05	-16.105	Downregulated	DELs	4.95683	-16.105	1	NA	L3B_vs_L4B	.
469	MSTRG.28123.1	6.884365	1.390596	3.28532	4.813886	0.598037	0.38587	0.066347	0.27804	12.3272159627311	3.62377510628408	0.000117745842908014	0.0021092254285026	0.00210923	3.62378	Upregulated	DELs	2.67588	3.62378	1	NA	L3B_vs_L4B	.
470	MSTRG.28137.1	0.603394	0.0001	0.523193	0.0001	2.931701	8.073454	4.27839	3.790507	0.0590743382685546	-4.0813246260838	0.00243411756834099	0.0220152221917586	0.0220152	-4.08132	Downregulated	DELs	1.65728	-4.08132	1	NA	L3B_vs_L4B	.
471	MSTRG.2820.3	5.035983	2.181109	0.025132	0.292276	0.0001	0.0001	0.0001	0.0001	18836.25	14.2012241552804	0.000407204170015132	0.00556333012194564	0.00556333	14.2012	Upregulated	DELs	2.25467	14.2012	1	NA	L3B_vs_L4B	ASIM_0000209101
472	MSTRG.28333.2	1.253151	2.076697	2.607563	1.951011	15.553502	18.553825	8.790172	10.180698	0.148618876409837	-2.75031072750794	0.00187222087381194	0.0179782823983674	0.0179783	-2.75031	Downregulated	DELs	1.74525	-2.75031	1	NA	L3B_vs_L4B	.
473	MSTRG.28484.1	0.0001	0.0001	0.0001	0.0001	35.545116	0.0001	0.513057	2.532284	1.03652300224638e-05	-16.5578883417246	7.24461640842984e-05	0.00143636634840223	0.00143637	-16.5579	Downregulated	DELs	2.84273	-16.5579	1	NA	L3B_vs_L4B	ASIM_0001723901
474	MSTRG.28484.2	0.0001	0.0001	0.0001	0.0001	167.288788	66.408936	40.995804	83.674461	1.11617112096471e-06	-19.7730103446285	5.03976633830546e-16	5.36062895429081e-13	5.36063e-13	-19.773	Downregulated	DELs	12.2708	-19.773	1	NA	L3B_vs_L4B	ASIM_0001723901
475	MSTRG.28484.3	0.0001	0.0001	0.0001	0.0001	0.0001	2.410491	0.764233	4.049829	5.53659808990134e-05	-14.1406406762007	0.00036474550009723	0.00509913814603207	0.00509914	-14.1406	Downregulated	DELs	2.2925	-14.1406	1	NA	L3B_vs_L4B	ASIM_0001723901
476	MSTRG.28484.4	0.0001	0.0001	0.0001	0.0001	41.69754	0.0001	3.264763	28.884951	5.41657863597929e-06	-17.4941867036264	1.31113663924054e-06	5.24549373903513e-05	5.24549e-05	-17.4942	Downregulated	DELs	4.28021	-17.4942	1	NA	L3B_vs_L4B	ASIM_0001723901
477	MSTRG.28484.6	0.0001	0.0001	0.0001	0.0001	0.0001	0.0001	3.675329	12.547131	2.46568688488817e-05	-15.307650869465	0.00185755311615863	0.0179030165919405	0.017903	-15.3077	Downregulated	DELs	1.74707	-15.3077	1	NA	L3B_vs_L4B	ASIM_0001723901
478	MSTRG.28522.1	0.0001	0.0001	0.0001	0.0001	3.887455	1.812857	0.924309	1.288279	5.05503671220412e-05	-14.2719189046977	1.16092915000245e-08	9.20517104245808e-07	9.20517e-07	-14.2719	Downregulated	DELs	6.03597	-14.2719	1	NA	L3B_vs_L4B	.
479	MSTRG.28564.1	0.0001	0.0001	0.221254	0.0001	49.849842	45.872459	27.945827	89.1968	0.00104081965066598	-9.90806417916674	3.19904539812417e-11	6.26455488606907e-09	6.26455e-09	-9.90806	Downregulated	DELs	8.20311	-9.90806	1	NA	L3B_vs_L4B	ASIM_0001728001
480	MSTRG.28564.2	0.0001	0.0001	0.0001	0.0001	16.036032	20.327696	8.023526	11.895521	7.10697011652322e-06	-17.1023339362743	1.54607432659803e-10	2.39308235139117e-08	2.39308e-08	-17.1023	Downregulated	DELs	7.62104	-17.1023	1	NA	L3B_vs_L4B	ASIM_0001728001
481	MSTRG.28826.2	2.737344	0.0001	2.759447	1.131619	0.0001	0.0001	0.0001	0.0001	16571.275	14.0163969878669	0.000287983249333318	0.00425862643708063	0.00425863	14.0164	Upregulated	DELs	2.37073	14.0164	1	NA	L3B_vs_L4B	ASIM_0001743201
482	MSTRG.28870.2	0.0001	0.0001	0.0001	0.0001	0.0001	0.0001	17.480309	1.493784	2.10811543808246e-05	-15.5336866049051	0.000344407722203434	0.00490501113566753	0.00490501	-15.5337	Downregulated	DELs	2.30936	-15.5337	1	NA	L3B_vs_L4B	ASIM_0001745601
483	MSTRG.28873.1	2.061384	2.001065	1.657202	1.078659	0.199343	0.41544	0.285251	0.227624	6.02869841742798	2.59184656109512	0.00184159073008931	0.017795618236291	0.0177956	2.59185	Upregulated	DELs	1.74969	2.59185	1	NA	L3B_vs_L4B	.
484	MSTRG.28993.1	0.0001	0.0001	0.0001	0.176634	1.194566	1.905389	1.171042	0.473583	0.03729181508163	-4.74499717154388	0.00445760566750923	0.0347900509962095	0.0347901	-4.745	Downregulated	DELs	1.45854	-4.745	1	NA	L3B_vs_L4B	.
485	MSTRG.29000.1	0.262437	0.267578	0.832825	0.771231	10.614994	5.989615	4.640433	5.969998	0.0784151336907827	-3.67272407633152	0.000277905548835843	0.00412612322335307	0.00412612	-3.67272	Downregulated	DELs	2.38446	-3.67272	1	NA	L3B_vs_L4B	.
486	MSTRG.29034.1	2.228554	1.740291	0.605786	0.670958	0.0001	0.0001	0.0001	0.0001	13113.9725	13.6788171541957	0.000438267378779235	0.00583890522916082	0.00583891	13.6788	Upregulated	DELs	2.23367	13.6788	1	NA	L3B_vs_L4B	.
487	MSTRG.29097.1	2.194018	2.485555	0.911084	1.697771	94.11396	125.281265	81.28688	72.440514	0.0195336000254651	-5.67789832860658	1.40238970340851e-08	1.08859974304524e-06	1.0886e-06	-5.6779	Downregulated	DELs	5.96313	-5.6779	1	NA	L3B_vs_L4B	ASIM_0001758901
488	MSTRG.29129.1	0.841292	1.510717	0.222583	1.002609	0.0001	0.141917	0.0001	0.0001	25.1531181223061	4.65266535061386	0.0040549939076172	0.0323598111359685	0.0323598	4.65267	Upregulated	DELs	1.48999	4.65267	1	NA	L3B_vs_L4B	.
489	MSTRG.29149.1	0.556171	4.640085	3.267232	2.264616	0.339277	0.0001	0.0001	0.226167	18.9661766057803	4.24535696985038	0.0014806903457594	0.0150745824133654	0.0150746	4.24536	Upregulated	DELs	1.82175	4.24536	1	NA	L3B_vs_L4B	.
490	MSTRG.29152.1	0.0001	0.0001	0.0001	0.0001	1.004957	0.545707	0.099821	0.577215	0.000179557391031108	-12.44326734039	0.000719608141797904	0.00854439635155445	0.0085444	-12.4433	Downregulated	DELs	2.06832	-12.4433	1	NA	L3B_vs_L4B	.
491	MSTRG.29228.1	0.0001	0.0001	0.0001	0.0001	2.780175	1.237141	0.0001	1.37548	7.4171651001614e-05	-13.7187725918272	0.000434714120994531	0.00581320502513587	0.00581321	-13.7188	Downregulated	DELs	2.23558	-13.7188	1	NA	L3B_vs_L4B	.
492	MSTRG.29386.1	0.0001	0.0001	0.0001	0.0001	2.333297	1.780207	1.090117	0.907559	6.54538076116233e-05	-13.8991633546479	9.40817811376658e-09	7.72038082738896e-07	7.72038e-07	-13.8992	Downregulated	DELs	6.11236	-13.8992	1	NA	L3B_vs_L4B	.
493	MSTRG.29443.1	1.399778	0.936245	1.254482	1.50749	0.088907	0.271475	0.233806	0.147409	6.87434684876018	2.78122264547834	0.0044759925314905	0.0348703830459608	0.0348704	2.78122	Upregulated	DELs	1.45754	2.78122	1	NA	L3B_vs_L4B	.
494	MSTRG.2947.1	0.0001	0.0001	0.0001	0.0001	1.20832	0.3988	0.590374	0.839464	0.000131710744764992	-12.8903393362568	0.000116052942836177	0.0020832309162308	0.00208323	-12.8903	Downregulated	DELs	2.68126	-12.8903	1	NA	L3B_vs_L4B	.
495	MSTRG.29528.1	0.0001	0.0001	0.0001	0.0001	0.791764	1.174488	1.628157	0.750902	9.20532500435527e-05	-13.407171815991	7.49758795448918e-05	0.00147432530502759	0.00147433	-13.4072	Downregulated	DELs	2.83141	-13.4072	1	NA	L3B_vs_L4B	ASIM_0001783301
496	MSTRG.29538.1	0.0001	0.0001	0.0001	0.0001	1.716625	1.384483	0.468541	0.972854	8.80571790486435e-05	-13.4711998468066	2.15775454659881e-05	0.000542566121352459	0.000542566	-13.4712	Downregulated	DELs	3.26555	-13.4712	1	NA	L3B_vs_L4B	.
497	MSTRG.29550.1	0.0001	0.0001	0.0001	0.185354	4.038611	3.659271	2.925472	3.532892	0.0131146350522589	-6.25267852823526	2.0966210273341e-05	0.00052925348569882	0.000529253	-6.25268	Downregulated	DELs	3.27634	-6.25268	1	NA	L3B_vs_L4B	.
498	MSTRG.29608.1	1.168025	1.668654	1.483611	1.284465	20.34696	12.346816	15.597195	21.260225	0.0805845955546185	-3.63335210835364	7.90203657404756e-05	0.00153578754438012	0.00153579	-3.63335	Downregulated	DELs	2.81367	-3.63335	1	NA	L3B_vs_L4B	ASIM_0001787801
499	MSTRG.29660.1	15.011124	14.418941	11.531667	11.598303	57.894672	80.87838	103.068878	146.311218	0.135410559648482	-2.88458784667994	0.000895286744903689	0.0101102084180933	0.0101102	-2.88459	Downregulated	DELs	1.99524	-2.88459	1	NA	L3B_vs_L4B	ASIM_0001790601
500	MSTRG.298.1	0.0001	0.0001	0.0001	0.0001	3.513009	0.0001	2.30267	1.77979	5.26622824438827e-05	-14.2128704236356	0.000397429528250226	0.00545863755352821	0.00545864	-14.2129	Downregulated	DELs	2.26292	-14.2129	1	NA	L3B_vs_L4B	.
501	MSTRG.29831.1	0.0001	0.0001	0.0001	0.0001	0.763077	1.020141	1.147582	0.58256	0.000113851128264681	-13.1005637908962	9.41251269904112e-05	0.00176563164555525	0.00176563	-13.1006	Downregulated	DELs	2.7531	-13.1006	1	NA	L3B_vs_L4B	.
502	MSTRG.29910.1	0.0001	0.0001	0.0001	0.249745	7.083965	8.492922	3.682011	8.405936	0.00903836979466423	-6.78972170021189	3.77503930291691e-06	0.000128396040711973	0.000128396	-6.78972	Downregulated	DELs	3.89145	-6.78972	1	NA	L3B_vs_L4B	.
503	MSTRG.29949.2	1.640594	0.690615	1.452883	2.712473	0.231473	0.216062	0.15112	0.332653	6.97574271884275	2.80234683124234	0.00290765506191416	0.0250784036354418	0.0250784	2.80235	Upregulated	DELs	1.6007	2.80235	1	NA	L3B_vs_L4B	.
504	MSTRG.30014.1	0.0001	0.202248	0.382486	0.681062	13.603006	28.579851	12.095518	15.918714	0.0180334543502224	-5.79318041493474	6.71195106756142e-07	3.01210456849644e-05	3.0121e-05	-5.79318	Downregulated	DELs	4.52113	-5.79318	1	NA	L3B_vs_L4B	.
505	MSTRG.30032.1	0.0001	0.0001	0.0001	0.0001	1.834183	1.189736	0.526389	0.0001	0.000112663108014628	-13.1156972029708	0.00509582565479663	0.0384029146795446	0.0384029	-13.1157	Downregulated	DELs	1.41564	-13.1157	1	NA	L3B_vs_L4B	.
506	MSTRG.30128.1	1.38902	2.313095	3.908859	1.325729	0.0001	0.109289	0.0001	0.0001	81.547445455292	6.34956777885449	4.28198612611272e-06	0.000142451813866007	0.000142452	6.34957	Upregulated	DELs	3.84633	6.34957	1	NA	L3B_vs_L4B	ASIM_0001817901
507	MSTRG.30142.1	0.076535	0.033923	0.056999	0.052481	0.716699	1.067402	0.305161	0.500075	0.0849398900181784	-3.5574139491178	0.00285955022394563	0.0247709496443601	0.0247709	-3.55741	Downregulated	DELs	1.60606	-3.55741	1	NA	L3B_vs_L4B	.
508	MSTRG.30152.1	9.206117	2.857761	2.134164	1.956415	1116.467773	648.939087	453.11264	819.226135	0.00531790970707789	-7.55492500281379	8.85111749086369e-12	2.00695207036259e-09	2.00695e-09	-7.55493	Downregulated	DELs	8.69746	-7.55493	1	NA	L3B_vs_L4B	.
509	MSTRG.30153.1	0.0001	0.0001	0.0001	0.0001	4.583591	0.657427	4.237216	2.153739	3.43879752815795e-05	-14.8277363000439	0.000414843353924435	0.0056181797125147	0.00561818	-14.8277	Downregulated	DELs	2.2504	-14.8277	1	NA	L3B_vs_L4B	.
510	MSTRG.30184.1	0.0001	0.0001	0.0001	0.0001	16.785728	0.0001	9.780712	0.0001	1.50564768446443e-05	-16.0192562498052	0.00138408749779495	0.0142652622529911	0.0142653	-16.0193	Downregulated	DELs	1.84572	-16.0193	1	NA	L3B_vs_L4B	ASIM_0001821601
511	MSTRG.30250.1	1.472504	0.534693	1.567924	0.897717	20.152966	16.02923	17.021564	9.858492	0.0709273433495524	-3.81751427867156	3.40678448780037e-05	0.000790502443672816	0.000790502	-3.81751	Downregulated	DELs	3.1021	-3.81751	1	NA	L3B_vs_L4B	.
512	MSTRG.30312.1	0.0001	0.0001	0.0001	0.0001	0.314048	1.877728	1.014049	0.624785	0.000104422011115723	-13.2252865298983	0.00119295936877637	0.0127057300055626	0.0127057	-13.2253	Downregulated	DELs	1.896	-13.2253	1	NA	L3B_vs_L4B	ASIM_0001828801
513	MSTRG.30472.1	0.0001	0.0001	0.0001	0.0001	0.324811	0.347054	0.990524	1.39408	0.000130869967927043	-12.8995783143037	0.000140489946573809	0.00242586815563554	0.00242587	-12.8996	Downregulated	DELs	2.61513	-12.8996	1	NA	L3B_vs_L4B	.
514	MSTRG.30584.1	0.0001	0.224801	0.0001	0.0001	3.752402	8.558859	14.307848	1.24841	0.00807754002069578	-6.95186829122762	3.38130342096329e-05	0.000786708480004321	0.000786708	-6.95187	Downregulated	DELs	3.10419	-6.95187	1	NA	L3B_vs_L4B	.
515	MSTRG.30616.1	0.0001	0.0001	0.0001	0.0001	3.053585	1.408226	0.928144	1.79737	5.56535289554876e-05	-14.1331673035782	1.82036579326977e-06	6.92999048456998e-05	6.92999e-05	-14.1332	Downregulated	DELs	4.15927	-14.1332	1	NA	L3B_vs_L4B	.
516	MSTRG.30673.1	0.0001	0.0001	1.043341	0.0001	42.453197	34.096943	43.764275	1.808992	0.00854579007937438	-6.8705704058791	4.48447406594302e-05	0.000983199068113325	0.000983199	-6.87057	Downregulated	DELs	3.00736	-6.87057	1	NA	L3B_vs_L4B	ASIM_0001849201
517	MSTRG.30728.1	0.0001	0.0001	0.0001	0.0001	0.380505	14.620463	2.371307	8.176569	1.56562856620832e-05	-15.9628984899364	4.01433360664155e-07	1.95417155175287e-05	1.95417e-05	-15.9629	Downregulated	DELs	4.70904	-15.9629	1	NA	L3B_vs_L4B	ASIM_0001852701
518	MSTRG.30755.1	9.713329	0.0001	9.389643	10.013381	99.574738	76.790047	53.92902	60.373112	0.100171196985586	-3.31946035621108	0.00722625662170172	0.0496785923974382	0.0496786	-3.31946	Downregulated	DELs	1.30383	-3.31946	1	NA	L3B_vs_L4B	ASIM_0001854101
519	MSTRG.30776.1	1.467762	0.626484	2.417777	5.979429	59.079037	58.662746	55.046185	56.049145	0.0458468115702893	-4.44703478510772	1.05347592061761e-05	0.000302569989689383	0.00030257	-4.44703	Downregulated	DELs	3.51917	-4.44703	1	NA	L3B_vs_L4B	.
520	MSTRG.30786.1	4.257722	1.003889	0.0001	0.408621	0.0001	0.0001	0.0001	0.0001	14175.83	13.7911455875091	0.00209346064120783	0.0195780984495591	0.0195781	13.7911	Upregulated	DELs	1.70823	13.7911	1	NA	L3B_vs_L4B	.
521	MSTRG.30803.1	0.352321	1.115974	0.348032	0.416269	0.0001	0.091829	0.0001	0.070486	13.737784204535	3.78007742255737	0.00549285017426299	0.040486080454669	0.0404861	3.78008	Upregulated	DELs	1.39269	3.78008	1	NA	L3B_vs_L4B	.
522	MSTRG.30855.1	3.167129	1.487092	4.754572	5.868895	0.955178	0.299156	0.101474	0.358526	8.91173365283544	3.15570611514253	0.000698404184751027	0.00833089514149945	0.0083309	3.15571	Upregulated	DELs	2.07931	3.15571	1	NA	L3B_vs_L4B	.
523	MSTRG.30875.1	3.001955	1.572885	1.520848	2.06529	0.21848	0.234442	0.0001	0.0001	18.0105534491815	4.17077060961969	0.00126071795837249	0.0132634507553808	0.0132635	4.17077	Upregulated	DELs	1.87734	4.17077	1	NA	L3B_vs_L4B	.
524	MSTRG.30883.4	0.0001	0.0001	0.0001	0.0001	10.87674	0.0001	3.017323	0.0001	2.87888605534529e-05	-15.0841297854456	0.00427788740510053	0.0337543075501965	0.0337543	-15.0841	Downregulated	DELs	1.47167	-15.0841	1	NA	L3B_vs_L4B	.
525	MSTRG.30884.1	49.45451	18.606197	69.717728	1.404589	0.650584	1.078854	0.821287	1.415951	35.0880747507485	5.13290888549587	1.55636430814152e-05	0.000415603935962294	0.000415604	5.13291	Upregulated	DELs	3.38132	5.13291	1	NA	L3B_vs_L4B	.
526	MSTRG.30884.2	0.0001	0.012649	0.0001	0.0001	5.273501	1.590915	4.402454	0.0001	0.00114928858424226	-9.7650431831273	0.00344134036639411	0.0285387254189674	0.0285387	-9.76504	Downregulated	DELs	1.54457	-9.76504	1	NA	L3B_vs_L4B	.
527	MSTRG.31015.1	2.107518	0.701097	1.092992	0.0001	51.775314	62.38232	16.984957	26.42683	0.0247618286291729	-5.33573833011654	7.16211270665378e-06	0.000218060602301877	0.000218061	-5.33574	Downregulated	DELs	3.66142	-5.33574	1	NA	L3B_vs_L4B	.
528	MSTRG.31026.1	0.208135	1.436102	0.0001	0.0001	22.042459	28.69632	18.419622	20.279438	0.0183863677654376	-5.76521968687963	5.40226717485272e-05	0.00114461642789154	0.00114462	-5.76522	Downregulated	DELs	2.94134	-5.76522	1	NA	L3B_vs_L4B	.
529	MSTRG.31088.1	0.1986	0.113018	0.0001	0.0001	1.122851	3.169938	1.057184	0.951573	0.0494827777183567	-4.3369297014245	0.00350286171237897	0.0289917459353963	0.0289917	-4.33693	Downregulated	DELs	1.53773	-4.33693	1	NA	L3B_vs_L4B	.
530	MSTRG.31140.3	9.411539	0.131617	3.42028	3.375142	0.3202	0.152687	0.0001	0.0001	34.5360958977947	5.11003309879545	0.000299477884012083	0.00440091178159655	0.00440091	5.11003	Upregulated	DELs	2.35646	5.11003	1	NA	L3B_vs_L4B	ASIM_0001876701
531	MSTRG.31154.1	0.453406	0.559561	2.359096	1.678105	15.912358	15.669735	11.579995	16.975946	0.0839762736507149	-3.57387441809273	0.000114144417145272	0.00206041832317607	0.00206042	-3.57387	Downregulated	DELs	2.68604	-3.57387	1	NA	L3B_vs_L4B	.
532	MSTRG.31164.1	0.764796	0.738198	0.264155	1.819189	0.0001	0.0001	0.0001	0.107404	33.2980947782812	5.05736772766261	0.00204994918714924	0.0193038748774575	0.0193039	5.05737	Upregulated	DELs	1.71436	5.05737	1	NA	L3B_vs_L4B	.
533	MSTRG.31166.1	0.990472	0.880579	1.819559	2.192412	0.528953	0.069376	0.038965	0.200724	7.02016185809851	2.81150429394637	0.00374720305191021	0.0306620613133355	0.0306621	2.8115	Upregulated	DELs	1.5134	2.8115	1	NA	L3B_vs_L4B	.
534	MSTRG.31197.1	10.316771	4.260588	5.458786	6.427342	64.782623	80.797852	70.821831	40.032494	0.103197721214125	-3.27651698100002	0.000204599126111565	0.00323267400744695	0.00323267	-3.27652	Downregulated	DELs	2.49044	-3.27652	1	NA	L3B_vs_L4B	.
535	MSTRG.31278.1	1.351829	0.198476	1.513931	0.768211	11.24828	6.275708	5.596422	5.089089	0.135856613405293	-2.87984329822856	0.00186284887364289	0.0179395054812083	0.0179395	-2.87984	Downregulated	DELs	1.74619	-2.87984	1	NA	L3B_vs_L4B	.
536	MSTRG.31518.2	1.367311	2.859251	1.649147	1.735334	0.0001	0.0001	0.0001	0.0001	19027.6075	14.2158065504689	4.08788658559168e-08	2.81031330720637e-06	2.81031e-06	14.2158	Upregulated	DELs	5.55125	14.2158	1	NA	L3B_vs_L4B	.
537	MSTRG.31637.1	35.273724	20.989206	10.984859	26.388178	0.0001	0.0001	0.30531	0.0001	306.390389712379	8.25922723595492	2.32375377856781e-08	1.71619175491998e-06	1.71619e-06	8.25923	Upregulated	DELs	5.76543	8.25923	1	NA	L3B_vs_L4B	.
538	MSTRG.31656.1	0.457829	0.362515	0.0001	0.0001	10.199001	8.005328	4.103921	7.283247	0.0277290466244408	-5.17245817505027	0.000182190808428651	0.00294340637942012	0.00294341	-5.17246	Downregulated	DELs	2.53115	-5.17246	1	NA	L3B_vs_L4B	.
539	MSTRG.31719.2	0.0001	0.0001	0.0001	0.0001	1.490406	1.288509	0.0001	0.617443	0.000117769747189572	-13.0517433937339	0.0066995196444712	0.047045879731034	0.0470459	-13.0517	Downregulated	DELs	1.32748	-13.0517	1	NA	L3B_vs_L4B	ASIM_0001913601
540	MSTRG.31741.1	5.655181	3.765321	4.40375	8.694901	46.620079	49.570206	46.545834	36.844707	0.12539842644448	-2.99540885021622	0.000533857751620773	0.00678450787691513	0.00678451	-2.99541	Downregulated	DELs	2.16848	-2.99541	1	NA	L3B_vs_L4B	.
541	MSTRG.31764.1	1.261967	0.86257	1.769997	0.658913	0.0001	0.0001	0.0001	0.0001	11383.6175	13.4746714714629	1.48833210793562e-05	0.000400331911113712	0.000400332	13.4747	Upregulated	DELs	3.39758	13.4747	1	NA	L3B_vs_L4B	.
542	MSTRG.31924.1	0.0001	0.0001	0.0001	0.0001	634.268677	954.175842	677.840088	188.818817	1.62925926496529e-07	-22.549280465187	3.07092105880259e-19	7.21638531354439e-16	7.21639e-16	-22.5493	Downregulated	DELs	15.1417	-22.5493	1	NA	L3B_vs_L4B	.
543	MSTRG.31997.1	36.854801	18.18059	31.680513	22.793884	1.796525	2.503527	1.581583	2.024253	13.8516745999943	3.7919884965094	1.0747696367614e-05	0.000307796387109898	0.000307796	3.79199	Upregulated	DELs	3.51174	3.79199	1	NA	L3B_vs_L4B	ASIM_0001930001
544	MSTRG.32001.1	1.683021	0.095898	0.403179	1.18238	0.0001	0.0001	0.0001	0.0001	8411.195	13.0380950670807	0.000590202173985889	0.0073030148833373	0.00730301	13.0381	Upregulated	DELs	2.1365	13.0381	1	NA	L3B_vs_L4B	.
545	MSTRG.32285.1	144.919159	0.0001	0.0001	84.654205	0.0001	0.0001	0.0001	0.0001	573933.91	19.1305250907719	1.3299126102026e-05	0.000365711819799224	0.000365712	19.1305	Upregulated	DELs	3.43686	19.1305	1	NA	L3B_vs_L4B	.
546	MSTRG.32285.2	5.600442	0.0001	0.0001	11.60702	0.0001	0.0001	0.0001	0.0001	43019.155	15.3926915665772	0.000274295830882727	0.00407955864930242	0.00407956	15.3927	Upregulated	DELs	2.38939	15.3927	1	NA	L3B_vs_L4B	.
547	MSTRG.32330.1	0.0001	0.0001	0.0001	0.0001	2.262463	0.370691	0.690001	0.990345	9.27321200880955e-05	-13.3965713355271	0.00037517777164669	0.005219574929653	0.00521957	-13.3966	Downregulated	DELs	2.28236	-13.3966	1	NA	L3B_vs_L4B	.
548	MSTRG.32331.1	1.207048	2.197783	1.266437	1.394938	16.869549	18.292728	12.128884	15.961882	0.0959037812615592	-3.38226849132219	0.000213540653145258	0.00335150625268636	0.00335151	-3.38227	Downregulated	DELs	2.47476	-3.38227	1	NA	L3B_vs_L4B	.
549	MSTRG.32451.1	0.589673	0.0001	0.0001	0.0001	3.696543	3.394202	2.386707	2.432622	0.0495356284100334	-4.33538963547088	0.00536751949639077	0.039904160350134	0.0399042	-4.33539	Downregulated	DELs	1.39898	-4.33539	1	NA	L3B_vs_L4B	ASIM_0001959601
550	MSTRG.3253.1	6.078908	6.379655	7.275545	4.795951	0.685336	1.35578	0.588082	0.471366	7.91148287859886	2.98394812972916	0.000213545235721863	0.00335150625268636	0.00335151	2.98395	Upregulated	DELs	2.47476	2.98395	1	NA	L3B_vs_L4B	.
551	MSTRG.32583.1	3.254011	6.217509	3.086296	2.574607	56.406689	51.628742	25.866333	30.230165	0.0921967047618139	-3.4391410021217	0.00019567395322318	0.0031260667594969	0.00312607	-3.43914	Downregulated	DELs	2.505	-3.43914	1	NA	L3B_vs_L4B	.
552	MSTRG.32677.1	0.218239	2.752233	2.11352	2.536617	0.0001	0.0001	0.0001	0.0001	19051.5225	14.217618674666	0.000223664303569405	0.00347863933993114	0.00347864	14.2176	Upregulated	DELs	2.45859	14.2176	1	NA	L3B_vs_L4B	ASIM_0001973301
553	MSTRG.327.1	12.487762	5.734447	7.412324	5.571304	1.650989	2.629838	0.978311	1.334029	4.73305726974609	2.24277237871663	0.00680931830731944	0.0475970981411304	0.0475971	2.24277	Upregulated	DELs	1.32242	2.24277	1	NA	L3B_vs_L4B	.
554	MSTRG.32747.1	0.98523	0.0001	3.718374	7.162031	0.0001	0.0001	0.0001	0.0001	29664.3375	14.8564419426899	0.000652428483623854	0.00788066536130514	0.00788067	14.8564	Upregulated	DELs	2.10344	14.8564	1	NA	L3B_vs_L4B	.
555	MSTRG.32824.1	0.0001	0.0001	0.0001	0.0001	4.708066	2.337261	0.608668	2.130978	4.08790090682928e-05	-14.5782802495308	0.000113246755757342	0.00204626411453712	0.00204626	-14.5783	Downregulated	DELs	2.68904	-14.5783	1	NA	L3B_vs_L4B	ASIM_0001982601
556	MSTRG.32976.1	0.470934	0.753962	0.851431	2.845961	0.0001	0.02883	0.0001	0.127072	31.5325107942243	4.97876814490093	0.00306924365623294	0.0260719287775108	0.0260719	4.97877	Upregulated	DELs	1.58383	4.97877	1	NA	L3B_vs_L4B	.
557	MSTRG.33007.1	0.0001	0.0001	0.0001	0.0001	1.151687	0.804845	0.783276	1.11563	0.00010374956100967	-13.2346071474804	6.97362645488237e-05	0.00139954402354235	0.00139954	-13.2346	Downregulated	DELs	2.85401	-13.2346	1	NA	L3B_vs_L4B	ASIM_0001993401
558	MSTRG.33035.1	0.0001	0.000716	0.0001	0.0001	1.46861	1.063548	0.550917	0.545638	0.000279989076016759	-11.8023418391074	0.00215920822406286	0.0200839774680824	0.020084	-11.8023	Downregulated	DELs	1.69715	-11.8023	1	NA	L3B_vs_L4B	ASIM_0001995801
559	MSTRG.33085.1	0.0001	0.0001	0.0001	0.0001	1.565907	0.0001	1.744656	4.185521	5.33604831471586e-05	-14.1938687451172	0.00437040777528438	0.0343016198062639	0.0343016	-14.1939	Downregulated	DELs	1.46469	-14.1939	1	NA	L3B_vs_L4B	.
560	MSTRG.33108.1	77.061836	44.139271	40.539898	51.866043	303.815247	307.971863	224.365509	264.033569	0.194155362364902	-2.36471654138593	0.00427189331833119	0.0337285105001097	0.0337285	-2.36472	Downregulated	DELs	1.472	-2.36472	1	NA	L3B_vs_L4B	.
561	MSTRG.33134.1	0.0001	0.0001	0.0001	0.0001	4.336701	1.655707	0.0001	2.207959	4.87777098548168e-05	-14.3234184501826	0.00277497431920215	0.0242495980990725	0.0242496	-14.3234	Downregulated	DELs	1.6153	-14.3234	1	NA	L3B_vs_L4B	.
562	MSTRG.33149.1	0.0001	0.0001	0.0001	0.0001	2.000424	0.492469	1.124744	0.860908	8.93147216339235e-05	-13.45074248187	0.000119597841421374	0.00213647864747831	0.00213648	-13.4507	Downregulated	DELs	2.6703	-13.4507	1	NA	L3B_vs_L4B	.
563	MSTRG.33172.1	2.069487	1.134289	4.655332	2.309376	0.534849	0.30512	0.341977	0.132821	7.73405782165205	2.95122555039161	0.00258146417417297	0.0229938895376282	0.0229939	2.95123	Upregulated	DELs	1.63839	2.95123	1	NA	L3B_vs_L4B	.
564	MSTRG.33243.1	0.0001	0.0001	0.0001	0.0001	0.82578	0.356483	16.698336	2.445776	1.96788655134032e-05	-15.6329934227314	1.64890615937329e-05	0.000437154618601439	0.000437155	-15.633	Downregulated	DELs	3.35936	-15.633	1	NA	L3B_vs_L4B	.
565	MSTRG.33301.1	40.425194	34.423496	33.109833	32.505573	9.910149	11.07206	2.568314	4.117716	5.07672700094863	2.34389868177975	0.00151127301849642	0.0153135618404994	0.0153136	2.3439	Upregulated	DELs	1.81492	2.3439	1	NA	L3B_vs_L4B	.
566	MSTRG.33365.1	0.0001	0.0001	0.0001	0.0001	6.250217	5.951659	3.238622	0.571913	2.49806228431184e-05	-15.2888310262549	2.94015458160297e-06	0.000104252477064273	0.000104252	-15.2888	Downregulated	DELs	3.98191	-15.2888	1	NA	L3B_vs_L4B	.
567	MSTRG.33428.1	11.930147	12.068255	13.35532	19.182455	30.09313	39.152054	340.472382	21.707907	0.131045060012022	-2.93186512527664	0.00462554557904822	0.03572325296469	0.0357233	-2.93187	Downregulated	DELs	1.44705	-2.93187	1	NA	L3B_vs_L4B	.
568	MSTRG.33435.1	1.365273	1.127473	3.22944	2.210119	0.089365	0.143865	0.0001	0.0001	33.981514801011	5.08667826015806	3.31944889947899e-05	0.000776821383865667	0.000776821	5.08668	Upregulated	DELs	3.10968	5.08668	1	NA	L3B_vs_L4B	.
569	MSTRG.33494.1	0.133219	0.0001	0.572513	0.410297	11.639216	3.541148	2.047431	5.066372	0.0500637229460065	-4.32009060997444	0.000511762709727071	0.00656503934676678	0.00656504	-4.32009	Downregulated	DELs	2.18276	-4.32009	1	NA	L3B_vs_L4B	ASIM_0002025501
570	MSTRG.33504.1	0.0001	0.0001	0.0001	0.0001	1.803973	0.965717	0.320738	1.835537	8.12023633947866e-05	-13.5881187567761	0.000383670008397906	0.0052990554925071	0.00529906	-13.5881	Downregulated	DELs	2.2758	-13.5881	1	NA	L3B_vs_L4B	ASIM_0002026101
571	MSTRG.33721.1	0.0001	0.0001	0.0001	0.0001	2.03243	2.481798	0.773389	1.957091	5.52127152674752e-05	-14.1446399222728	6.88130675115753e-05	0.00138531852188996	0.00138532	-14.1446	Downregulated	DELs	2.85845	-14.1446	1	NA	L3B_vs_L4B	ASIM_0002038301
572	MSTRG.33789.1	0.229421	0.324734	0.965576	0.0001	18.583574	21.960241	23.521235	29.288446	0.0162803865427814	-5.94072123607145	1.02350002514669e-06	4.28164605889753e-05	4.28165e-05	-5.94072	Downregulated	DELs	4.36839	-5.94072	1	NA	L3B_vs_L4B	.
573	MSTRG.33865.1	0.309664	0.25144	0.449905	1.220899	0.116981	0.0001	0.0001	0.0001	19.0304311866372	4.25023634508447	0.00692388934304563	0.0482088784955867	0.0482089	4.25024	Upregulated	DELs	1.31687	4.25024	1	NA	L3B_vs_L4B	.
574	MSTRG.33956.1	0.240739	0.0001	0.0001	0.0001	1.192841	1.657583	0.990636	2.314536	0.0391577030071499	-4.67456005091553	0.00377631677977039	0.0308125039268576	0.0308125	-4.67456	Downregulated	DELs	1.51127	-4.67456	1	NA	L3B_vs_L4B	.
575	MSTRG.33968.1	6.898018	2.533446	1.074949	1.198499	40.375839	33.657181	13.833948	30.61665	0.098789285789703	-3.33950160723852	0.000821050805903866	0.00949165576109527	0.00949166	-3.3395	Downregulated	DELs	2.02266	-3.3395	1	NA	L3B_vs_L4B	.
576	MSTRG.34010.1	8.977166	6.682184	8.891276	9.305333	2.504537	2.083314	0.817115	1.802038	4.69764676140044	2.23193823426633	0.00279445638130872	0.0243621932547889	0.0243622	2.23194	Upregulated	DELs	1.61328	2.23194	1	NA	L3B_vs_L4B	.
577	MSTRG.34023.1	0.0001	0.0001	0.0001	0.0001	11.055065	7.192444	14.994538	6.786341	9.99290803316886e-06	-16.6106639919551	2.89562101792908e-08	2.09660805861201e-06	2.09661e-06	-16.6107	Downregulated	DELs	5.67848	-16.6107	1	NA	L3B_vs_L4B	.
578	MSTRG.34055.1	0.542146	0.239436	0.0001	0.226719	29.509892	22.108751	15.194908	31.737127	0.0102323091069957	-6.61072443752679	7.54781042322001e-08	4.75747748135925e-06	4.75748e-06	-6.61072	Downregulated	DELs	5.32262	-6.61072	1	NA	L3B_vs_L4B	.
579	MSTRG.34066.1	0.0001	0.0001	0.0001	0.0001	0.649924	6.262722	0.0001	1.426277	4.79672498804716e-05	-14.3475907469579	0.0025262937556771	0.0226193859683053	0.0226194	-14.3476	Downregulated	DELs	1.64552	-14.3476	1	NA	L3B_vs_L4B	.
580	MSTRG.34106.1	0.960183	0.983926	1.473067	0.0001	0.0001	0.0001	0.0001	0.0001	8543.19	13.060559152851	0.0044028362651294	0.0344575649161042	0.0344576	13.0606	Upregulated	DELs	1.46272	13.0606	1	NA	L3B_vs_L4B	.
581	MSTRG.34157.1	0.205029	0.238785	0.097641	0.0001	3.493359	1.179456	1.149613	1.622596	0.0727405311252187	-3.78109672990199	0.00241610645115335	0.0219054334673855	0.0219054	-3.7811	Downregulated	DELs	1.65945	-3.7811	1	NA	L3B_vs_L4B	.
582	MSTRG.34163.1	0.0001	0.0001	0.0001	0.0001	0.0001	1.355166	7.968055	3.947407	3.01415265236391e-05	-15.0178879900719	0.000816506470178899	0.00945178195822337	0.00945178	-15.0179	Downregulated	DELs	2.02449	-15.0179	1	NA	L3B_vs_L4B	ASIM_0002062901
583	MSTRG.34165.1	0.267084	0.0001	0.0001	0.0001	3.142821	0.795785	2.535931	3.088653	0.0279597080053831	-5.16050689563453	0.00126639395375241	0.013306917605913	0.0133069	-5.16051	Downregulated	DELs	1.87592	-5.16051	1	NA	L3B_vs_L4B	.
584	MSTRG.34232.1	0.864261	0.428633	1.856549	1.260955	6.243734	7.246204	4.780047	6.730808	0.176410324264514	-2.50299309901826	0.00632643615191083	0.0450874133142385	0.0450874	-2.50299	Downregulated	DELs	1.34594	-2.50299	1	NA	L3B_vs_L4B	.
585	MSTRG.34292.1	0.0001	0.137277	0.0001	0.0001	3.107265	1.300045	4.402965	5.799644	0.00941668465102373	-6.73056506764933	3.99120087531051e-05	0.000897898619894703	0.000897899	-6.73057	Downregulated	DELs	3.04677	-6.73057	1	NA	L3B_vs_L4B	.
586	MSTRG.34350.1	1.196188	0.231581	0.897126	0.0001	19.088036	6.821511	2.876807	4.200935	0.0704815421479468	-3.82661069876193	0.00358152238987175	0.029497536259639	0.0294975	-3.82661	Downregulated	DELs	1.53021	-3.82661	1	NA	L3B_vs_L4B	.
587	MSTRG.344.1	0.076794	0.097557	0.05885	0.250012	1.533642	1.658541	1.032155	1.294133	0.0875628412290288	-3.51353742209316	0.00194088785371853	0.0184720214030818	0.018472	-3.51354	Downregulated	DELs	1.73349	-3.51354	1	NA	L3B_vs_L4B	ASIM_0000031401
588	MSTRG.34614.1	8.283546	5.43666	9.27363	9.587883	0.0001	0.070362	0.0001	0.0001	461.092510826187	8.84891242312017	6.25041797645603e-11	1.10662365940693e-08	1.10662e-08	8.84891	Upregulated	DELs	7.956	8.84891	1	NA	L3B_vs_L4B	.
589	MSTRG.34620.1	5.141006	0.662567	2.397897	6.309367	44.409012	56.959068	34.673645	31.178827	0.0867766361637175	-3.52654952761158	0.000271908888116293	0.00405572582164919	0.00405573	-3.52655	Downregulated	DELs	2.39193	-3.52655	1	NA	L3B_vs_L4B	.
590	MSTRG.34632.1	0.0001	0.0001	0.0001	0.122144	1.043912	1.876452	0.704853	1.529412	0.023754182890757	-5.3956746087775	0.00399773526700712	0.0319876043172411	0.0319876	-5.39567	Downregulated	DELs	1.49502	-5.39567	1	NA	L3B_vs_L4B	.
591	MSTRG.34669.1	2.573113	0.979868	1.664528	0.0001	0.0001	0.0001	0.0001	0.0001	13044.0225	13.6711012142957	0.00602365347376246	0.0434688494258196	0.0434688	13.6711	Upregulated	DELs	1.36182	13.6711	1	NA	L3B_vs_L4B	.
592	MSTRG.3468.1	0.883537	0.605853	0.401369	0.667387	22.037296	23.314802	14.267149	13.58422	0.0349456945802854	-4.83874146780171	2.16464851455494e-07	1.17797893584696e-05	1.17798e-05	-4.83874	Downregulated	DELs	4.92886	-4.83874	1	NA	L3B_vs_L4B	.
593	MSTRG.34714.2	4.615529	3.454524	6.294865	2.497973	0.046239	0.335314	0.060017	0.385219	20.3956402419481	4.35018889053879	8.56963964177074e-05	0.00164574008246755	0.00164574	4.35019	Upregulated	DELs	2.78364	4.35019	1	NA	L3B_vs_L4B	.
594	MSTRG.3479.1	1.940256	1.911038	2.90339	0.643359	0.0001	0.0001	0.0001	0.0001	18495.1075	14.1748560654813	3.19645933775349e-06	0.000112262605192378	0.000112263	14.1749	Upregulated	DELs	3.94976	14.1749	1	NA	L3B_vs_L4B	.
595	MSTRG.34797.1	0.0001	0.0001	0.0001	0.0001	1.943572	3.213517	1.597131	0.0001	5.92213575904014e-05	-14.0435229112011	0.00437060674080434	0.0343016198062639	0.0343016	-14.0435	Downregulated	DELs	1.46469	-14.0435	1	NA	L3B_vs_L4B	.
596	MSTRG.34831.1	0.0001	0.0001	0.0001	0.0001	0.906954	0.36803	0.919888	0.357368	0.000156725072877159	-12.6394763789225	0.000810249294357614	0.0093919883452242	0.00939199	-12.6395	Downregulated	DELs	2.02724	-12.6395	1	NA	L3B_vs_L4B	.
597	MSTRG.34862.1	0.0001	0.0001	0.0001	0.0001	1.843293	0.677719	1.095467	1.74857	7.4556634990659e-05	-13.7113037269961	7.96756838709179e-06	0.000238096734379117	0.000238097	-13.7113	Downregulated	DELs	3.62325	-13.7113	1	NA	L3B_vs_L4B	.
598	MSTRG.34881.1	3.247176	1.402239	1.692871	2.44223	0.557107	0.399801	0.230751	0.438937	5.40055182725151	2.43310682908429	0.00610437312460028	0.0438432733808816	0.0438433	2.43311	Upregulated	DELs	1.3581	2.43311	1	NA	L3B_vs_L4B	.
599	MSTRG.35067.1	5.394432	4.875434	5.846632	3.762982	48.721275	37.825809	66.907402	30.348635	0.108156378911542	-3.20880933894801	0.000231315585646558	0.00356003459835066	0.00356003	-3.20881	Downregulated	DELs	2.44855	-3.20881	1	NA	L3B_vs_L4B	.
600	MSTRG.35095.1	0.0001	0.0001	0.0001	0.0001	10.679581	9.080151	2.366104	2.490884	1.62491184853222e-05	-15.9092790203788	2.56868747675075e-07	1.34955289810021e-05	1.34955e-05	-15.9093	Downregulated	DELs	4.86981	-15.9093	1	NA	L3B_vs_L4B	ASIM_0002114401
601	MSTRG.35124.1	1.958502	0.0001	0.0001	0.0001	30.960817	42.123554	21.40465	36.708416	0.0149301849547564	-6.06562415212162	0.000101385814978404	0.00186794150490146	0.00186794	-6.06562	Downregulated	DELs	2.72864	-6.06562	1	NA	L3B_vs_L4B	.
602	MSTRG.3513.1	0.964936	0.648121	1.278844	2.554236	0.0001	0.0001	0.0001	0.0001	13615.3425	13.7329456540234	8.68745246777221e-06	0.0002560569656094	0.000256057	13.7329	Upregulated	DELs	3.59166	13.7329	1	NA	L3B_vs_L4B	.
603	MSTRG.35149.1	1.697939	0.855824	1.374199	2.832559	0.0001	0.0001	0.0001	0.0001	16901.3025	14.0448468117304	0.000145936695385178	0.00249839550366369	0.0024984	14.0448	Upregulated	DELs	2.60234	14.0448	1	NA	L3B_vs_L4B	.
604	MSTRG.35270.1	0.0001	0.0001	0.0001	0.0001	2.168587	2.456438	0.728097	1.409588	5.91478859806202e-05	-14.0453138686744	9.73408216057062e-05	0.00181149236694449	0.00181149	-14.0453	Downregulated	DELs	2.74196	-14.0453	1	NA	L3B_vs_L4B	.
605	MSTRG.35306.1	0.0001	0.0001	0.0001	0.0001	4.20287	4.336996	2.176391	3.572905	2.79932441104664e-05	-15.1245617852796	1.1832169831501e-05	0.00033280713598963	0.000332807	-15.1246	Downregulated	DELs	3.47781	-15.1246	1	NA	L3B_vs_L4B	.
606	MSTRG.35322.1	0.0001	0.0001	0.0001	0.0001	4.505187	0.870546	0.969053	2.242056	4.65828997435844e-05	-14.3898400256249	0.000417967065208862	0.00563884690427133	0.00563885	-14.3898	Downregulated	DELs	2.24881	-14.3898	1	NA	L3B_vs_L4B	.
607	MSTRG.35346.3	0.0001	0.0001	0.0001	0.0001	0.0001	2.611461	1.378862	0.864635	8.23883051448613e-05	-13.5672009101708	0.00135848430029566	0.0140686941820283	0.0140687	-13.5672	Downregulated	DELs	1.85175	-13.5672	1	NA	L3B_vs_L4B	ASIM_0002128101
608	MSTRG.35369.1	0.0001	0.0001	0.152795	0.54203	14.663127	6.007379	3.067837	6.689296	0.0228418971317492	-5.45217371118853	8.12104621012954e-05	0.00157126439734759	0.00157126	-5.45217	Downregulated	DELs	2.80375	-5.45217	1	NA	L3B_vs_L4B	ASIM_0002129401
609	MSTRG.35369.2	0.0001	0.0001	0.820159	0.036976	17.279369	5.758938	1.918501	5.234674	0.0283965855005064	-5.13813872404614	0.000936972723997301	0.0104756954769058	0.0104757	-5.13814	Downregulated	DELs	1.97982	-5.13814	1	NA	L3B_vs_L4B	ASIM_0002129401
610	MSTRG.35369.3	0.0001	0.0001	0.0001	0.0001	6.537441	4.70742	0.829974	2.287248	2.78511132403287e-05	-15.1319054795752	6.1733146405912e-06	0.000192955272242614	0.000192955	-15.1319	Downregulated	DELs	3.71454	-15.1319	1	NA	L3B_vs_L4B	ASIM_0002129401
611	MSTRG.35400.1	3.208402	2.881375	4.295245	3.583576	19.06485	22.468189	8.64018	20.190599	0.198519614157378	-2.33264653915832	0.00719743955406621	0.0495463688503482	0.0495464	-2.33265	Downregulated	DELs	1.30499	-2.33265	1	NA	L3B_vs_L4B	.
612	MSTRG.35426.1	58.58252	36.577705	47.877308	52.312378	3.427748	3.213516	1.271168	2.703516	18.401551232165	4.20175548402946	5.40867527281688e-07	2.50553489474988e-05	2.50553e-05	4.20176	Upregulated	DELs	4.6011	4.20176	1	NA	L3B_vs_L4B	.
613	MSTRG.35570.1	0.0001	0.0001	0.0001	0.0001	14.208551	7.598259	2.798526	19.710896	9.02603813428904e-06	-16.7574756954898	1.98545375888102e-07	1.09428559090225e-05	1.09429e-05	-16.7575	Downregulated	DELs	4.96087	-16.7575	1	NA	L3B_vs_L4B	.
614	MSTRG.35615.1	0.223016	0.0001	0.0001	0.0001	2.236561	2.819045	1.696847	5.499231	0.0182273718453724	-5.77774963163338	0.000147416629026026	0.00250695555506168	0.00250696	-5.77775	Downregulated	DELs	2.60085	-5.77775	1	NA	L3B_vs_L4B	.
615	MSTRG.35616.1	0.0001	0.0001	0.0001	0.141078	4.852218	2.351692	0.828081	2.291164	0.0136952317387465	-6.19018251149983	0.000300377142932708	0.00441161861799294	0.00441162	-6.19018	Downregulated	DELs	2.3554	-6.19018	1	NA	L3B_vs_L4B	.
616	MSTRG.3566.1	3.039647	1.792541	1.036418	2.329648	0.31561	0.371139	0.041309	0.135428	9.49436817736478	3.24707199640304	0.000447012177165201	0.00590328827129144	0.00590329	3.24707	Upregulated	DELs	2.22891	3.24707	1	NA	L3B_vs_L4B	.
617	MSTRG.35719.1	0.0001	0.0001	0.0001	0.0001	7.71108	4.813175	1.473739	5.501172	2.05136978678986e-05	-15.573052894135	8.42137042983877e-07	3.65241617853863e-05	3.65242e-05	-15.5731	Downregulated	DELs	4.43742	-15.5731	1	NA	L3B_vs_L4B	.
618	MSTRG.35794.1	0.49903	0.0001	0.0001	1.632748	7.07947	7.884997	13.989442	6.977294	0.0593350019480283	-4.07497278247927	0.00257280585211489	0.022940482397833	0.0229405	-4.07497	Downregulated	DELs	1.6394	-4.07497	1	NA	L3B_vs_L4B	.
619	MSTRG.35813.1	2.479521	3.645038	5.003231	5.002292	0.941283	0.543305	0.0001	0.562498	7.87914825521472	2.9780396811546	0.00524567452344958	0.0391801977654835	0.0391802	2.97804	Upregulated	DELs	1.40693	2.97804	1	NA	L3B_vs_L4B	.
620	MSTRG.35856.1	0.0001	0.0001	0.0001	0.0001	1.601361	2.594559	0.311112	2.483736	5.72183199328028e-05	-14.0931633371427	0.000148889474744516	0.00252370100503016	0.0025237	-14.0932	Downregulated	DELs	2.59796	-14.0932	1	NA	L3B_vs_L4B	.
621	MSTRG.35885.1	0.0001	0.0001	0.0001	0.0001	6.575235	5.561169	3.342172	3.812079	2.0735428631117e-05	-15.5575426043043	2.69099849358416e-06	9.68796936777953e-05	9.68797e-05	-15.5575	Downregulated	DELs	4.01377	-15.5575	1	NA	L3B_vs_L4B	.
622	MSTRG.35888.1	2.558292	1.776499	0.0001	2.117568	0.0001	0.0001	0.0001	0.0001	16131.1475	13.9775614487731	0.0037802481920963	0.03083484869596	0.0308348	13.9776	Upregulated	DELs	1.51096	13.9776	1	NA	L3B_vs_L4B	.
623	MSTRG.35898.1	0.0001	0.0001	0.0001	0.0001	23.632202	30.985964	18.427214	14.724247	4.55738521026186e-06	-17.7433622506728	7.248980194667e-10	8.36512897553336e-08	8.36513e-08	-17.7434	Downregulated	DELs	7.07753	-17.7434	1	NA	L3B_vs_L4B	.
624	MSTRG.35972.1	0.0001	0.0001	0.0001	0.0001	2.863772	6.39594	2.559191	2.102307	2.87331345479308e-05	-15.0869250868543	8.01447524907037e-07	3.48178438173479e-05	3.48178e-05	-15.0869	Downregulated	DELs	4.4582	-15.0869	1	NA	L3B_vs_L4B	.
625	MSTRG.367.1	0.614824	0.487137	0.160243	0.366056	18.028561	0.776159	2.334432	6.114068	0.0597456007033297	-4.06502370391406	0.00186588263171163	0.0179565153191042	0.0179565	-4.06502	Downregulated	DELs	1.74578	-4.06502	1	NA	L3B_vs_L4B	.
626	MSTRG.3749.1	0.0001	0.0001	0.0001	0.0001	16.631561	17.884928	9.557744	10.433633	7.33839038937976e-06	-17.0561049138736	4.986309158512e-09	4.50668200833485e-07	4.50668e-07	-17.0561	Downregulated	DELs	6.34614	-17.0561	1	NA	L3B_vs_L4B	.
627	MSTRG.3793.1	0.0001	0.0001	0.0001	0.0001	1.770628	3.062438	1.022354	1.613687	5.35539255228235e-05	-14.1886481454978	0.000106662126654644	0.00194848714621618	0.00194849	-14.1886	Downregulated	DELs	2.7103	-14.1886	1	NA	L3B_vs_L4B	.
628	MSTRG.3875.2	7.815367	5.524456	11.827995	6.226817	0.0001	0.022731	0.161466	0.070922	123.010571313264	6.94263849335447	1.189167109041e-06	4.83314160402528e-05	4.83314e-05	6.94264	Upregulated	DELs	4.31577	6.94264	1	NA	L3B_vs_L4B	.
629	MSTRG.3883.1	0.0001	0.0001	0.0001	0.0001	4.053457	4.153361	7.904284	2.744481	2.12138760175169e-05	-15.5246322326176	6.09251009894417e-06	0.000190660161679913	0.00019066	-15.5246	Downregulated	DELs	3.71974	-15.5246	1	NA	L3B_vs_L4B	.
630	MSTRG.3892.1	0.0001	0.0001	0.0001	0.0001	4.117317	0.166109	0.10624	0.318678	8.49555597466965e-05	-13.5229321096462	2.3104756022798e-05	0.000573712620973397	0.000573713	-13.5229	Downregulated	DELs	3.24131	-13.5229	1	NA	L3B_vs_L4B	.
631	MSTRG.3907.1	0.0001	0.0001	0.0001	0.0001	1.830817	2.538492	0.586559	1.111108	6.59307041926653e-05	-13.8886899838576	0.000259499149070429	0.00390897057361393	0.00390897	-13.8887	Downregulated	DELs	2.40794	-13.8887	1	NA	L3B_vs_L4B	.
632	MSTRG.3918.1	1.978572	0.824309	2.053893	2.065927	0.122892	0.514819	0.283138	0.253529	5.89478089678111	2.55943819064324	0.00605816939875271	0.043615825801423	0.0436158	2.55944	Upregulated	DELs	1.36036	2.55944	1	NA	L3B_vs_L4B	.
633	MSTRG.4011.1	2.228065	4.800117	0.873659	1.803416	0.0001	0.106206	0.026013	0.0001	73.2920275791239	6.19558437104184	6.02471259451038e-06	0.000189455956028587	0.000189456	6.19558	Upregulated	DELs	3.72249	6.19558	1	NA	L3B_vs_L4B	.
634	MSTRG.4016.1	1.471105	5.820337	3.25658	4.517981	26.425215	32.619068	23.208591	23.234184	0.142823236192633	-2.80769738153721	0.00226028017857911	0.0208140041161939	0.020814	-2.8077	Downregulated	DELs	1.68164	-2.8077	1	NA	L3B_vs_L4B	.
635	MSTRG.405.1	0.0001	0.241382	0.611937	0.342843	17.053808	21.817837	15.711231	12.687628	0.0177828606724873	-5.81336876515495	4.8351954001665e-07	2.31025814970248e-05	2.31026e-05	-5.81337	Downregulated	DELs	4.63634	-5.81337	1	NA	L3B_vs_L4B	.
636	MSTRG.4072.1	1.061038	0.0001	0.0001	0.0001	21.291327	18.812244	10.065452	19.791351	0.0151705592654493	-6.04258191799217	7.51815725691797e-05	0.00147560248241513	0.0014756	-6.04258	Downregulated	DELs	2.83103	-6.04258	1	NA	L3B_vs_L4B	.
637	MSTRG.4072.2	0.0001	0.0001	0.0001	0.0001	1.431439	0.610531	1.519763	6.480783	3.98306559830226e-05	-14.6157612343616	0.000157884186068433	0.00263469872542474	0.0026347	-14.6158	Downregulated	DELs	2.57927	-14.6158	1	NA	L3B_vs_L4B	.
638	MSTRG.4081.1	2.334913	0.572429	0.492909	1.068786	0.0001	0.0001	0.0001	0.0001	11172.5925	13.4476763686761	0.00120074476658625	0.0127728606878552	0.0127729	13.4477	Upregulated	DELs	1.89371	13.4477	1	NA	L3B_vs_L4B	.
639	MSTRG.4110.1	0.0001	0.0001	0.0001	0.0001	11.930154	18.671965	23.652727	13.273118	5.92347194119461e-06	-17.3651255346691	3.90581657017059e-13	1.24643768546098e-10	1.24644e-10	-17.3651	Downregulated	DELs	9.90433	-17.3651	1	NA	L3B_vs_L4B	.
640	MSTRG.4156.1	0.0001	0.0001	0.0001	0.0001	1.646887	1.726779	1.446727	0.0001	8.29790645894518e-05	-13.5568930804204	0.00141463606858755	0.0145106856098887	0.0145107	-13.5569	Downregulated	DELs	1.83831	-13.5569	1	NA	L3B_vs_L4B	.
641	MSTRG.4189.1	0.0001	0.0001	0.0001	0.0001	0.609204	0.567514	0.170027	0.336459	0.000237642020812688	-12.038922417746	0.000128163420088181	0.00226445402997907	0.00226445	-12.0389	Downregulated	DELs	2.64504	-12.0389	1	NA	L3B_vs_L4B	.
642	MSTRG.4271.1	0.1285	0.162063	0.0001	0.0001	1.377314	1.3157	0.52115	1.106483	0.0672961711521446	-3.89333176542876	0.00697586948385173	0.0484729167441084	0.0484729	-3.89333	Downregulated	DELs	1.3145	-3.89333	1	NA	L3B_vs_L4B	.
643	MSTRG.4311.1	36.26556	16.776464	20.005438	17.196814	153.581024	201.923645	101.687012	85.632645	0.166249505922106	-2.58857804182113	0.00292534532101634	0.0252049511298464	0.025205	-2.58858	Downregulated	DELs	1.59851	-2.58858	1	NA	L3B_vs_L4B	.
644	MSTRG.4401.1	0.0001	0.0001	0.0001	0.0001	1.733098	3.578804	1.83506	0.674601	5.11406735456839e-05	-14.2551693127892	5.94164598770919e-05	0.00123262927075678	0.00123263	-14.2552	Downregulated	DELs	2.90917	-14.2552	1	NA	L3B_vs_L4B	.
645	MSTRG.442.1	1.162105	0.450879	1.340781	1.556218	0.129233	0.132268	0.0001	0.0001	17.2333426314764	4.10713065310378	0.000929484803033949	0.0104235369516809	0.0104235	4.10713	Upregulated	DELs	1.98198	4.10713	1	NA	L3B_vs_L4B	.
646	MSTRG.4426.1	0.0001	0.04361	0.0001	0.0001	0.696601	1.065273	0.325315	0.628425	0.0161694556000963	-5.95058508339746	0.000315961120604267	0.00458835899241556	0.00458836	-5.95059	Downregulated	DELs	2.33834	-5.95059	1	NA	L3B_vs_L4B	.
647	MSTRG.4436.2	0.0001	1.367929	2.447251	1.593756	0.0001	0.0001	0.0001	0.0001	13522.59	13.7230838789726	0.00104747788431953	0.0114973485485247	0.0114973	13.7231	Upregulated	DELs	1.9394	13.7231	1	NA	L3B_vs_L4B	.
648	MSTRG.444.1	3.706471	3.576983	2.41887	5.560905	0.825336	0.373917	0.55722	0.334669	7.2989921296593	2.8676972653724	0.00136480528805642	0.0141228390276102	0.0141228	2.8677	Upregulated	DELs	1.85008	2.8677	1	NA	L3B_vs_L4B	.
649	MSTRG.4513.1	1.189733	1.236486	0.733433	1.32753	0.251198	0.126554	0.106231	0.0001	9.26944759473065	3.21248336516267	0.00518337355763214	0.0388587653976895	0.0388588	3.21248	Upregulated	DELs	1.41051	3.21248	1	NA	L3B_vs_L4B	.
650	MSTRG.4551.1	1.039227	3.311843	5.241869	1.417587	0.416979	0.0001	0.0001	0.301281	15.3251760710408	3.93783174403071	0.0040377703690127	0.0322535000830066	0.0322535	3.93783	Upregulated	DELs	1.49142	3.93783	1	NA	L3B_vs_L4B	.
651	MSTRG.4573.1	0.912082	0.427859	0.735167	1.970753	0.356622	0.135146	0.026664	0.06473	6.93779944509416	2.79447813642278	0.00503343993166112	0.0380347087451253	0.0380347	2.79448	Upregulated	DELs	1.41982	2.79448	1	NA	L3B_vs_L4B	.
652	MSTRG.4574.1	0.0001	0.525292	0.235126	0.652137	12.429148	7.908789	3.380332	2.226334	0.0544488963658453	-4.198953382773	0.00124131550803813	0.0131180558329017	0.0131181	-4.19895	Downregulated	DELs	1.88213	-4.19895	1	NA	L3B_vs_L4B	ASIM_0000330701
653	MSTRG.4653.1	33.884384	21.934023	35.125008	32.648277	8.052482	8.911853	3.315271	4.884816	4.91136621377594	2.29612440044005	0.00207365210089945	0.0194491412032475	0.0194491	2.29612	Upregulated	DELs	1.7111	2.29612	1	NA	L3B_vs_L4B	ASIM_0000335801
654	MSTRG.4655.3	3.19744	0.511395	0.0001	0.0001	25.275076	15.989936	9.522022	25.897612	0.0483673746110793	-4.36982195958597	0.00287189248398489	0.0248445611842455	0.0248446	-4.36982	Downregulated	DELs	1.60477	-4.36982	1	NA	L3B_vs_L4B	ASIM_0000336001
655	MSTRG.471.1	0.823697	0.274687	1.713778	1.352894	0.182104	0.04961	0.0001	0.0001	17.9594849815018	4.166674073848	0.00192859662173171	0.0183956804705325	0.0183957	4.16667	Upregulated	DELs	1.73528	4.16667	1	NA	L3B_vs_L4B	.
656	MSTRG.4717.2	3.461594	0.497036	1.114721	2.629966	11.437771	12.971399	24.20491	9.629091	0.132261291199272	-2.91853720383846	0.00175950606568399	0.0171498764298135	0.0171499	-2.91854	Downregulated	DELs	1.76574	-2.91854	1	NA	L3B_vs_L4B	.
657	MSTRG.4773.1	2.223608	1.40137	0.811585	1.358789	7.63668	21.836897	9.255937	11.236558	0.115985743285964	-3.10798061155761	0.00172324554579352	0.0168887973820766	0.0168888	-3.10798	Downregulated	DELs	1.7724	-3.10798	1	NA	L3B_vs_L4B	.
658	MSTRG.4788.1	0.0001	0.0001	0.0001	0.0001	0.0001	0.533616	3.001447	2.197158	6.97797628569649e-05	-13.8068317798232	0.0031654558069222	0.0266874974406823	0.0266875	-13.8068	Downregulated	DELs	1.57369	-13.8068	1	NA	L3B_vs_L4B	.
659	MSTRG.4805.1	0.449433	0.460661	0.445575	1.556765	0.106888	0.0001	0.0001	0.0001	27.1712691719222	4.76401005040948	0.00151973779769249	0.0153812460190107	0.0153812	4.76401	Upregulated	DELs	1.81301	4.76401	1	NA	L3B_vs_L4B	.
660	MSTRG.4855.1	8.449044	12.513923	7.224683	21.522446	191.913483	270.715729	118.669052	128.694611	0.0700149223328473	-3.83619375227062	2.72707477422405e-05	0.00065819006385544	0.00065819	-3.83619	Downregulated	DELs	3.18165	-3.83619	1	NA	L3B_vs_L4B	.
661	MSTRG.4857.1	6.162133	3.846162	4.469807	5.932446	1.082107	0.976278	0.799853	0.419835	6.22638605058521	2.63839503006733	0.000849034921884145	0.0097497573059899	0.00974976	2.6384	Upregulated	DELs	2.01101	2.6384	1	NA	L3B_vs_L4B	.
662	MSTRG.4862.1	85.030327	43.122578	77.895363	77.774742	14.106496	21.400177	7.203803	10.179096	5.36633213821432	2.42393635003742	0.00114062128657721	0.0122798499111764	0.0122798	2.42394	Upregulated	DELs	1.91081	2.42394	1	NA	L3B_vs_L4B	.
663	MSTRG.4915.1	0.0001	0.0001	0.0001	0.0001	1.465219	0.874171	0.546066	0.61936	0.000114128673231348	-13.0970510854528	1.41062136196826e-06	5.57540544121062e-05	5.57541e-05	-13.0971	Downregulated	DELs	4.25372	-13.0971	1	NA	L3B_vs_L4B	.
664	MSTRG.4934.1	1.540499	0.661737	0.0001	0.637935	11.443229	5.670879	6.207012	8.951491	0.0880087142623818	-3.50620980919879	0.0026371692657418	0.0233532676773415	0.0233533	-3.50621	Downregulated	DELs	1.63165	-3.50621	1	NA	L3B_vs_L4B	.
665	MSTRG.4934.2	0.600756	0.514859	1.012972	0.528643	9.131328	3.241822	5.879484	3.459078	0.122386940283659	-3.0304784763439	0.00136654143586062	0.0141351458885799	0.0141351	-3.03048	Downregulated	DELs	1.8497	-3.03048	1	NA	L3B_vs_L4B	.
666	MSTRG.4934.3	0.35034	0.134087	0.049581	0.165039	0.248259	1.670311	0.296696	7.429246	0.0724813240939511	-3.78624687889488	0.00554852839837455	0.0408266184371146	0.0408266	-3.78625	Downregulated	DELs	1.38906	-3.78625	1	NA	L3B_vs_L4B	.
667	MSTRG.4935.1	5.61167	5.222901	6.435003	3.249406	0.594108	0.861077	0.330142	1.66005	5.95551081928044	2.57422525701239	0.00306264513610053	0.0260415506983758	0.0260416	2.57423	Upregulated	DELs	1.58433	2.57423	1	NA	L3B_vs_L4B	.
668	MSTRG.4954.1	0.166439	0.0001	0.546553	0.0001	2.006236	4.807265	2.655821	2.142097	0.0614216057486169	-4.02510996050743	0.00314277423681954	0.0265395528414074	0.0265396	-4.02511	Downregulated	DELs	1.57611	-4.02511	1	NA	L3B_vs_L4B	ASIM_0000356701
669	MSTRG.4959.1	1.672035	4.858442	7.711655	6.059446	0.090852	0.171393	0.230558	0.35182	24.0362599645049	4.58714052544449	6.71826304195521e-05	0.00135884492465963	0.00135884	4.58714	Upregulated	DELs	2.86683	4.58714	1	NA	L3B_vs_L4B	.
670	MSTRG.4973.1	0.0001	0.0001	0.0001	0.0001	0.355201	1.586139	0.499808	1.80555	9.41908277913805e-05	-13.3740538959593	0.0010269808179624	0.0113252675612244	0.0113253	-13.3741	Downregulated	DELs	1.94595	-13.3741	1	NA	L3B_vs_L4B	.
671	MSTRG.5017.1	11.965285	5.659658	6.927529	16.255013	0.0001	1.962655	0.380091	1.943596	9.52012998192907	3.25098127132779	0.00448236596163776	0.0348779884835564	0.034878	3.25098	Upregulated	DELs	1.45745	3.25098	1	NA	L3B_vs_L4B	ASIM_0000360901
672	MSTRG.5051.1	2.125877	2.941988	0.73219	2.131765	22.347563	16.154041	11.960762	11.127578	0.128784335312921	-2.95697097302449	0.0015557495830808	0.0156112464957514	0.0156112	-2.95697	Downregulated	DELs	1.80656	-2.95697	1	NA	L3B_vs_L4B	.
673	MSTRG.5058.1	0.0001	0.0001	1.473737	1.698881	17.704533	28.898399	10.182084	12.005873	0.0461226485966768	-4.43838082753147	0.00110929345946594	0.0120176557559661	0.0120177	-4.43838	Downregulated	DELs	1.92018	-4.43838	1	NA	L3B_vs_L4B	.
674	MSTRG.5095.1	0.0001	0.0001	0.107026	0.0001	1.001564	0.646547	0.671848	0.550697	0.0373872731528961	-4.74130893794891	0.00730100818676972	0.0499242578000118	0.0499243	-4.74131	Downregulated	DELs	1.30169	-4.74131	1	NA	L3B_vs_L4B	.
675	MSTRG.5108.1	0.0001	0.0001	0.0001	0.0001	8.538805	15.525372	12.212938	6.391659	9.37453698575919e-06	-16.7028211326784	3.34339253470409e-10	4.43196685279826e-08	4.43197e-08	-16.7028	Downregulated	DELs	7.3534	-16.7028	1	NA	L3B_vs_L4B	ASIM_0000366801
676	MSTRG.5134.1	1.728146	4.586338	0.903184	1.896169	0.0001	0.0001	0.0001	0.0001	22784.5925	14.4757709478948	2.74466662750888e-06	9.84006763584979e-05	9.84007e-05	14.4758	Upregulated	DELs	4.007	14.4758	1	NA	L3B_vs_L4B	.
677	MSTRG.5162.1	0.0001	0.0001	0.0001	0.0001	1.975763	0.819188	1.05369	0.801858	8.60122752418612e-05	-13.5050979057058	0.000155752228023395	0.00260833823465488	0.00260834	-13.5051	Downregulated	DELs	2.58364	-13.5051	1	NA	L3B_vs_L4B	.
678	MSTRG.5175.1	3.075371	0.0001	0.268093	1.207609	19.815321	20.184063	11.021895	10.005694	0.0745764172180062	-3.7451367006006	0.00276323725414042	0.0242043103294733	0.0242043	-3.74514	Downregulated	DELs	1.61611	-3.74514	1	NA	L3B_vs_L4B	.
679	MSTRG.5187.2	0.0001	0.0001	0.0001	0.0001	4.675734	0.905169	0.0001	1.376018	5.74958735930221e-05	-14.0861820550842	0.00211435155681117	0.0197284367748024	0.0197284	-14.0862	Downregulated	DELs	1.70491	-14.0862	1	NA	L3B_vs_L4B	ASIM_0000372901
680	MSTRG.5207.1	0.0001	0.058906	0.0001	0.085505	2.023934	1.423384	0.91332	0.877964	0.0276048838984141	-5.17893265636936	0.000229908325092278	0.00354376881056071	0.00354377	-5.17893	Downregulated	DELs	2.45053	-5.17893	1	NA	L3B_vs_L4B	.
681	MSTRG.5223.1	1.253319	0.585368	0.0001	0.431557	7.208509	10.211824	5.538579	2.153113	0.0904086388891378	-3.46739555555194	0.00533956745536735	0.0397673689495658	0.0397674	-3.4674	Downregulated	DELs	1.40047	-3.4674	1	NA	L3B_vs_L4B	.
682	MSTRG.5248.1	8.135888	2.767461	4.99648	0.0001	73.80751	117.26664	91.416092	92.050903	0.0424517552003532	-4.55803198543113	0.000200905961920015	0.00318407002432279	0.00318407	-4.55803	Downregulated	DELs	2.49702	-4.55803	1	NA	L3B_vs_L4B	ASIM_0000376701
683	MSTRG.5346.1	2.183206	1.765453	1.8423	2.388732	0.465592	0.349841	0.0001	0.313389	7.2455767537527	2.85710053404181	0.0059632568992764	0.0431052090574373	0.0431052	2.8571	Upregulated	DELs	1.36547	2.8571	1	NA	L3B_vs_L4B	.
684	MSTRG.5398.1	4.996186	9.887948	7.635843	12.987096	135.145355	80.142395	60.714275	104.711098	0.0932646416813954	-3.42252595692205	0.000159427221882587	0.00265701757475371	0.00265702	-3.42253	Downregulated	DELs	2.57561	-3.42253	1	NA	L3B_vs_L4B	ASIM_0000387301
685	MSTRG.540.1	0.098016	0.0001	0.0001	0.0001	31.717999	29.77688	22.169619	27.353436	0.000885586647649199	-10.1410789093671	3.01958172706527e-12	7.96460898601124e-10	7.96461e-10	-10.1411	Downregulated	DELs	9.09884	-10.1411	1	NA	L3B_vs_L4B	.
686	MSTRG.5420.1	37.14188	30.460756	59.506092	53.292801	13.68292	7.157545	2.618296	3.774039	6.6244208821715	2.72779433728951	0.00044715998433938	0.00590328827129144	0.00590329	2.72779	Upregulated	DELs	2.22891	2.72779	1	NA	L3B_vs_L4B	.
687	MSTRG.5452.1	0.0001	0.0001	0.0001	0.421161	3.084552	2.302703	1.640646	1.762494	0.0479456270167609	-4.38245695261123	0.00446560775174027	0.0348214843456278	0.0348215	-4.38246	Downregulated	DELs	1.45815	-4.38246	1	NA	L3B_vs_L4B	.
688	MSTRG.5454.1	0.0001	0.067273	0.050203	0.0001	1.662755	1.079088	0.370755	0.630495	0.0314381715869737	-4.99133887545783	0.00078118758300455	0.00912555747689044	0.00912556	-4.99134	Downregulated	DELs	2.03974	-4.99134	1	NA	L3B_vs_L4B	.
689	MSTRG.546.1	0.888078	1.730121	0.463746	0.790821	0.0001	0.0001	0.0001	0.0001	9681.915	13.2410767131289	0.000165726812869844	0.00273729864911987	0.0027373	13.2411	Upregulated	DELs	2.56268	13.2411	1	NA	L3B_vs_L4B	.
690	MSTRG.546.2	0.963826	0.82842	0.251662	0.283519	0.0001	0.0001	0.0001	0.0001	5818.5675	12.5064482977569	0.00190137925570788	0.0181931714826613	0.0181932	12.5064	Upregulated	DELs	1.74009	12.5064	1	NA	L3B_vs_L4B	.
691	MSTRG.5464.1	1.117459	1.743857	1.426356	0.921978	0.222233	0.180295	0.275284	0.131319	6.43857422345702	2.68674124913479	0.00511836572984281	0.0385166334063193	0.0385166	2.68674	Upregulated	DELs	1.41435	2.68674	1	NA	L3B_vs_L4B	.
692	MSTRG.547.1	3.403897	1.510925	0.936539	1.648101	0.0001	0.077602	0.0001	0.0001	96.2679006957459	6.58898292486822	1.42073601482118e-05	0.000385619904069206	0.00038562	6.58898	Upregulated	DELs	3.41384	6.58898	1	NA	L3B_vs_L4B	.
693	MSTRG.5482.1	0.0001	0.0001	0.0001	0.0001	2.534822	0.874895	0.785404	0.0001	9.53465860320589e-05	-13.3564591919323	0.00417666232783223	0.0330868968777614	0.0330869	-13.3565	Downregulated	DELs	1.48034	-13.3565	1	NA	L3B_vs_L4B	.
694	MSTRG.5518.1	0.0001	0.0001	0.0001	0.197424	2.932179	2.258527	1.627275	1.336606	0.0242469667685194	-5.3660519085252	0.000329036665747879	0.00473831129410413	0.00473831	-5.36605	Downregulated	DELs	2.32438	-5.36605	1	NA	L3B_vs_L4B	.
695	MSTRG.5554.1	0.733999	0.208229	0.577323	0.58138	6.640973	5.484303	3.003371	2.950906	0.116204808824643	-3.10525832284101	0.00108840173452846	0.011821048922616	0.011821	-3.10526	Downregulated	DELs	1.92734	-3.10526	1	NA	L3B_vs_L4B	.
696	MSTRG.5575.1	8.934664	7.694236	6.357795	7.8166	0.347891	0.714989	0.540306	0.095474	18.1338790576101	4.18061566302386	6.54558969443804e-06	0.000202388693793695	0.000202389	4.18062	Upregulated	DELs	3.69381	4.18062	1	NA	L3B_vs_L4B	.
697	MSTRG.5588.1	1.313902	1.454903	1.508239	2.308866	27.803009	33.770985	24.175606	23.353691	0.0603639903034639	-4.05016801279116	5.1344498266901e-06	0.000165669512257928	0.00016567	-4.05017	Downregulated	DELs	3.78076	-4.05017	1	NA	L3B_vs_L4B	.
698	MSTRG.5627.1	3.92216	1.152998	2.91517	2.371906	0.659209	0.776087	0.138155	0.503242	4.98977653413384	2.31897520628078	0.00641816857142283	0.0456154081393205	0.0456154	2.31898	Upregulated	DELs	1.34089	2.31898	1	NA	L3B_vs_L4B	.
699	MSTRG.5630.1	2.472998	6.679666	6.072958	7.308076	72.073868	62.034687	30.175982	49.202164	0.105550827730482	-3.24399020253124	0.000413359197005304	0.00560913129568465	0.00560913	-3.24399	Downregulated	DELs	2.2511	-3.24399	1	NA	L3B_vs_L4B	ASIM_0000402101
700	MSTRG.5632.1	0.0001	0.0001	0.76724	0.55695	9.473599	21.555634	7.662678	15.472693	0.0244512080250785	-5.35395044571226	7.38246954857191e-05	0.00145894079022198	0.00145894	-5.35395	Downregulated	DELs	2.83596	-5.35395	1	NA	L3B_vs_L4B	ASIM_0000402201
701	MSTRG.5648.1	48.887337	48.261909	33.168434	48.177402	388.67041	292.766541	369.711334	277.975372	0.134295316361222	-2.89651910419695	0.000551199872380277	0.0069536190830443	0.00695362	-2.89652	Downregulated	DELs	2.15779	-2.89652	1	NA	L3B_vs_L4B	.
702	MSTRG.568.1	0.049891	0.0001	0.0001	0.0001	0.795469	0.906044	3.434902	0.487622	0.00892437229698169	-6.80803358508656	0.000129544215476178	0.00228260969723498	0.00228261	-6.80803	Downregulated	DELs	2.64157	-6.80803	1	NA	L3B_vs_L4B	.
703	MSTRG.5735.1	2.459462	2.322869	2.420567	3.311154	0.709985	0.467148	0.308096	0.1169	6.5625502066313	2.71425655501179	0.00196720206636311	0.0186537807092517	0.0186538	2.71426	Upregulated	DELs	1.72923	2.71426	1	NA	L3B_vs_L4B	.
704	MSTRG.5794.2	0.0001	0.0001	0.0001	0.0001	32.11269	42.244026	23.106268	28.651995	3.17170888955229e-06	-18.2663082077629	1.59901082797078e-13	6.07913830846389e-11	6.07914e-11	-18.2663	Downregulated	DELs	10.2162	-18.2663	1	NA	L3B_vs_L4B	ASIM_0000413001
705	MSTRG.5802.1	0.605304	0.151635	0.922582	1.805866	4.374829	12.083053	2.777262	7.742702	0.129194413816433	-2.95238440359825	0.00728806694187705	0.0498780096321366	0.049878	-2.95238	Downregulated	DELs	1.30209	-2.95238	1	NA	L3B_vs_L4B	.
706	MSTRG.5813.1	0.0001	0.0001	0.0001	0.0001	1.749503	1.716195	1.558913	0.424051	7.34125185228961e-05	-13.7336143777041	3.76482694869889e-05	0.000859690916933901	0.000859691	-13.7336	Downregulated	DELs	3.06566	-13.7336	1	NA	L3B_vs_L4B	.
707	MSTRG.5862.1	0.0001	0.0001	0.0001	0.0001	2.581628	0.0001	0.906211	4.254754	5.16616117932094e-05	-14.240547819564	0.00152959947964527	0.0154327326340725	0.0154327	-14.2405	Downregulated	DELs	1.81156	-14.2405	1	NA	L3B_vs_L4B	ASIM_0000418301
708	MSTRG.5890.1	0.0001	0.0001	0.0001	0.0001	2.308344	2.001182	0.438969	0.779742	7.23557980600325e-05	-13.7545318461069	6.12028771393922e-05	0.00126663984881997	0.00126664	-13.7545	Downregulated	DELs	2.89735	-13.7545	1	NA	L3B_vs_L4B	.
709	MSTRG.5963.1	34.421242	17.981401	16.20549	22.269308	0.467673	0.569205	0.129099	0.889597	44.2102502755921	5.46630899634364	4.16221102954016e-08	2.85381944038684e-06	2.85382e-06	5.46631	Upregulated	DELs	5.54457	5.46631	1	NA	L3B_vs_L4B	.
710	MSTRG.5971.1	7.32787	5.106929	10.680639	22.322781	1.542268	1.988022	0.0001	0.327792	11.7771061603626	3.55791318235979	0.000987234747835119	0.0109617830742225	0.0109618	3.55791	Upregulated	DELs	1.96012	3.55791	1	NA	L3B_vs_L4B	.
711	MSTRG.5981.1	0.0001	0.0001	0.0001	0.0001	3.473936	1.740573	2.298714	3.589976	3.60256535076062e-05	-14.7606158732212	0.000122669945783201	0.00218230931077079	0.00218231	-14.7606	Downregulated	DELs	2.66108	-14.7606	1	NA	L3B_vs_L4B	.
712	MSTRG.5998.1	0.0001	0.0001	0.0001	0.0001	2.003734	1.933401	0.369179	0.998812	7.53987746945124e-05	-13.6950993959895	0.000166939129786259	0.002752046916993	0.00275205	-13.6951	Downregulated	DELs	2.56034	-13.6951	1	NA	L3B_vs_L4B	.
713	MSTRG.6008.1	0.0001	1.006004	6.159619	1.131393	0.0001	0.0001	0.0001	0.0001	20742.79	14.3403223358247	0.000236849728298883	0.00363127439311851	0.00363127	14.3403	Upregulated	DELs	2.43994	14.3403	1	NA	L3B_vs_L4B	.
714	MSTRG.6010.1	0.802141	0.174857	2.79785	0.613844	0.0001	0.082956	0.0001	0.0001	52.7132218698953	5.72009296820443	0.00234982175440655	0.0214479316842002	0.0214479	5.72009	Upregulated	DELs	1.66861	5.72009	1	NA	L3B_vs_L4B	.
715	MSTRG.6042.1	2.248516	0.122251	2.582147	1.046501	0.209744	0.154036	0.13347	0.101031	10.0277545166903	3.32592667887145	0.00312692415806137	0.0264575654866541	0.0264576	3.32593	Upregulated	DELs	1.57745	3.32593	1	NA	L3B_vs_L4B	.
716	MSTRG.6081.1	0.797286	0.808568	0.97519	0.614047	0.0001	0.0001	0.081814	0.0001	38.9104294030251	5.28208499640596	0.00417643146381548	0.0330868968777614	0.0330869	5.28208	Upregulated	DELs	1.48034	5.28208	1	NA	L3B_vs_L4B	.
717	MSTRG.6105.1	0.0001	0.0001	0.0001	0.0001	2.659935	2.140215	1.699929	3.166791	4.13784399707454e-05	-14.5607612199807	7.83936877280404e-07	3.41719803386529e-05	3.4172e-05	-14.5608	Downregulated	DELs	4.46633	-14.5608	1	NA	L3B_vs_L4B	.
718	MSTRG.6132.1	0.657295	0.841485	1.223671	1.771695	0.0001	0.0001	0.0001	0.0001	11235.365	13.4557593732383	1.94123710042819e-05	0.00049789369644437	0.000497894	13.4558	Upregulated	DELs	3.30286	13.4558	1	NA	L3B_vs_L4B	.
719	MSTRG.6140.1	0.0001	0.178521	0.0001	0.0001	1.845137	2.310909	1.778637	1.096308	0.0254332568481456	-5.29713997203242	0.00582255262991568	0.0423248489681357	0.0423248	-5.29714	Downregulated	DELs	1.3734	-5.29714	1	NA	L3B_vs_L4B	.
720	MSTRG.6193.1	10.602472	2.178716	2.403384	8.893799	122.677177	95.003883	106.202225	50.869736	0.0642513059287653	-3.96013041192259	4.13727075543244e-05	0.000921139636151362	0.00092114	-3.96013	Downregulated	DELs	3.03567	-3.96013	1	NA	L3B_vs_L4B	.
721	MSTRG.6270.1	1.737185	0.969716	1.634214	1.59868	0.0001	0.0001	0.184866	0.0001	32.078216303209	5.00352201841155	0.00185118255787064	0.0178482722634831	0.0178483	5.00352	Upregulated	DELs	1.7484	5.00352	1	NA	L3B_vs_L4B	.
722	MSTRG.6289.1	12.863817	10.101966	5.043485	12.346184	1.630566	0.898235	0.963691	0.987885	9.00715542464395	3.17107155634776	0.000146140044161844	0.00249839550366369	0.0024984	3.17107	Upregulated	DELs	2.60234	3.17107	1	NA	L3B_vs_L4B	.
723	MSTRG.6355.1	0.0001	0.0001	0.0001	0.0001	1.758725	1.837275	0.145649	0.630213	9.14941962943936e-05	-13.415960241891	0.000351452007614881	0.00497790846292442	0.00497791	-13.416	Downregulated	DELs	2.30295	-13.416	1	NA	L3B_vs_L4B	ASIM_0000452001
724	MSTRG.6399.1	2.134864	0.959435	1.343951	1.803674	0.097796	0.0001	0.0001	0.0001	63.6307698580982	5.99165267150986	6.88663093179881e-06	0.000211416298047586	0.000211416	5.99165	Upregulated	DELs	3.67486	5.99165	1	NA	L3B_vs_L4B	.
725	MSTRG.6425.1	1.188188	1.822228	2.117491	4.528446	0.0001	0.0001	0.0001	0.0001	24140.8825	14.5591907961189	0.000135032802651251	0.00235758486839139	0.00235758	14.5592	Upregulated	DELs	2.62753	14.5592	1	NA	L3B_vs_L4B	.
726	MSTRG.6506.1	0.0001	0.0001	0.0001	0.0001	4.136963	1.300322	0.0001	3.980911	4.24705275773877e-05	-14.5231784441938	0.00202443731990929	0.0191263451324325	0.0191263	-14.5232	Downregulated	DELs	1.71837	-14.5232	1	NA	L3B_vs_L4B	.
727	MSTRG.6534.1	2.665371	2.273211	2.009931	2.422203	4.454529	32.262161	7.849909	14.972126	0.157388590367026	-2.66759713611019	0.00537035111621023	0.039904160350134	0.0399042	-2.6676	Downregulated	DELs	1.39898	-2.6676	1	NA	L3B_vs_L4B	.
728	MSTRG.6535.1	2.387823	1.137472	1.283668	1.961899	0.068017	0.0001	0.164656	0.369495	11.2422742035107	3.49086200324416	0.0069443144511002	0.0483071030074028	0.0483071	3.49086	Upregulated	DELs	1.31599	3.49086	1	NA	L3B_vs_L4B	.
729	MSTRG.6585.1	0.0001	0.0001	0.0001	0.0001	2.046907	0.4108	1.79487	0.0001	9.40584013316788e-05	-13.3760836628709	0.00724949288634064	0.0497555654860398	0.0497556	-13.3761	Downregulated	DELs	1.30316	-13.3761	1	NA	L3B_vs_L4B	.
730	MSTRG.6635.1	0.0001	0.0001	0.0001	0.0001	0.227271	1.45805	1.089401	0.638831	0.000117179958828821	-13.0589865313818	0.0016421523769944	0.0163073364552164	0.0163073	-13.059	Downregulated	DELs	1.78762	-13.059	1	NA	L3B_vs_L4B	.
731	MSTRG.6671.1	6.560151	1.204703	3.815758	0.913958	0.0001	0.0001	0.0001	0.0001	31236.425	14.9309417264383	3.39980217441541e-06	0.000117803601081051	0.000117804	14.9309	Upregulated	DELs	3.92884	14.9309	1	NA	L3B_vs_L4B	.
732	MSTRG.6701.1	1.509449	0.0001	0.0001	0.824259	12.524638	13.931509	15.065495	11.251622	0.0442251970619062	-4.49898761837733	0.000840203789293492	0.00965818838044691	0.00965819	-4.49899	Downregulated	DELs	2.0151	-4.49899	1	NA	L3B_vs_L4B	ASIM_0000473801
733	MSTRG.6726.1	2.36577	0.965528	0.317135	2.973722	0.0001	0.0001	0.0001	0.0001	16555.3875	14.0150131588006	2.57166634580118e-05	0.000625941651342888	0.000625942	14.015	Upregulated	DELs	3.20347	14.015	1	NA	L3B_vs_L4B	.
734	MSTRG.6733.1	0.0001	0.0001	0.0001	0.0001	1.408116	0.143737	0.0001	1.092328	0.000151269853695579	-12.6905878755197	0.00374461122814829	0.0306505559329972	0.0306506	-12.6906	Downregulated	DELs	1.51356	-12.6906	1	NA	L3B_vs_L4B	.
735	MSTRG.6882.1	0.0001	0.0001	0.0001	0.0001	0.816403	9.011293	2.207106	3.772286	2.53051036345214e-05	-15.2702120916648	1.39387064601412e-05	0.000381271559035122	0.000381272	-15.2702	Downregulated	DELs	3.41877	-15.2702	1	NA	L3B_vs_L4B	.
736	MSTRG.6893.1	15.316995	13.978399	9.886894	9.131515	0.0001	1.220152	1.508819	0.0001	17.702739403284	4.14590072173418	0.00196017196544422	0.0186144324521556	0.0186144	4.1459	Upregulated	DELs	1.73015	4.1459	1	NA	L3B_vs_L4B	.
737	MSTRG.6949.1	1.651731	0.0001	0.0001	0.0001	154.909027	180.765289	69.891182	126.4888	0.00310500451967028	-8.33118891621596	1.02911696590427e-06	4.28826410949136e-05	4.28826e-05	-8.33119	Downregulated	DELs	4.36772	-8.33119	1	NA	L3B_vs_L4B	.
738	MSTRG.6955.2	1.078272	4.367288	2.629281	4.780031	55.130268	28.505455	28.187138	38.038445	0.0857784597179475	-3.54324077934136	0.000190637709258366	0.003051265725461	0.00305127	-3.54324	Downregulated	DELs	2.51552	-3.54324	1	NA	L3B_vs_L4B	ASIM_0000489701
739	MSTRG.7038.1	0.798059	1.893275	2.26881	1.180182	0.055367	0.0001	0.0001	0.0001	110.304596978461	6.78534910672243	8.65587279512729e-05	0.00165737522874997	0.00165738	6.78535	Upregulated	DELs	2.78058	6.78535	1	NA	L3B_vs_L4B	.
740	MSTRG.7050.1	2.026326	0.197628	0.374798	1.102449	0.039506	0.14181	0.0001	0.0001	20.3904945018621	4.34982485831119	0.00554625724697457	0.0408215272144208	0.0408215	4.34982	Upregulated	DELs	1.38911	4.34982	1	NA	L3B_vs_L4B	.
741	MSTRG.7061.1	0.0001	1.410927	0.0001	0.0001	14.54112	12.06546	7.240908	11.71362	0.0309743784106392	-5.01278085891446	0.00205924430149313	0.0193433211741031	0.0193433	-5.01278	Downregulated	DELs	1.71347	-5.01278	1	NA	L3B_vs_L4B	.
742	MSTRG.7070.2	1.526751	2.558456	2.606797	2.017869	0.0001	0.486983	0.0001	0.0001	17.87436253676	4.15981988606766	0.00260253264023523	0.0231496442592706	0.0231496	4.15982	Upregulated	DELs	1.63546	4.15982	1	NA	L3B_vs_L4B	.
743	MSTRG.7124.1	2.311509	1.569408	2.33876	2.430887	0.49075	0.459618	0.233982	0.218834	6.16495342022144	2.62408999427622	0.00219805968373998	0.0203428731704242	0.0203429	2.62409	Upregulated	DELs	1.69159	2.62409	1	NA	L3B_vs_L4B	.
744	MSTRG.7136.1	0.0001	0.0001	0.0001	0.0001	7.054152	8.404336	6.288342	1.532829	1.71823822677128e-05	-15.8287104002684	7.2944044544383e-08	4.64177710633709e-06	4.64178e-06	-15.8287	Downregulated	DELs	5.33332	-15.8287	1	NA	L3B_vs_L4B	ASIM_0000500601
745	MSTRG.7152.1	0.0001	0.0001	0.0001	0.0001	1.354939	2.303349	1.186797	0.901167	6.96105913907013e-05	-13.8103336427259	6.48129328296521e-06	0.000201122389041258	0.000201122	-13.8103	Downregulated	DELs	3.69654	-13.8103	1	NA	L3B_vs_L4B	.
746	MSTRG.7200.1	9.338231	7.219699	9.23245	14.37587	66.11776	55.035934	50.933369	36.529324	0.192536408944711	-2.37679680732816	0.00498080754031181	0.0377655705059565	0.0377656	-2.3768	Downregulated	DELs	1.4229	-2.3768	1	NA	L3B_vs_L4B	.
747	MSTRG.7265.2	3.796538	7.846937	6.532769	4.187274	0.0001	0.0001	0.0001	0.0001	55908.795	15.7707876305038	5.65133350901385e-08	3.66118596176689e-06	3.66119e-06	15.7708	Upregulated	DELs	5.43638	15.7708	1	NA	L3B_vs_L4B	ASIM_0000509801
748	MSTRG.732.1	0.0001	0.45442	2.937098	11.890557	0.0001	0.0001	0.0001	0.0001	38205.4375	15.2214903606383	0.000141147181034436	0.00243396496501611	0.00243396	15.2215	Upregulated	DELs	2.61369	15.2215	1	NA	L3B_vs_L4B	ASIM_0000060101
749	MSTRG.7324.1	0.0001	0.0001	0.0001	0.0001	4.683175	3.485104	7.318935	1.682484	2.32968570559599e-05	-15.3895051382536	1.88853523964591e-05	0.00048719308792023	0.000487193	-15.3895	Downregulated	DELs	3.3123	-15.3895	1	NA	L3B_vs_L4B	.
750	MSTRG.7335.1	0.0001	0.0001	0.0001	0.0001	8.619364	20.118557	3.606194	9.306816	9.6036268673082e-06	-16.6679892181446	2.3538451322536e-09	2.38606050288719e-07	2.38606e-07	-16.668	Downregulated	DELs	6.62232	-16.668	1	NA	L3B_vs_L4B	ASIM_0000515401
751	MSTRG.7335.3	0.0001	0.0001	0.0001	0.0001	19.248247	3.667666	3.640845	1.521677	1.42458082154508e-05	-16.0991030012239	3.70441472473954e-06	0.000127165227383522	0.000127165	-16.0991	Downregulated	DELs	3.89563	-16.0991	1	NA	L3B_vs_L4B	ASIM_0000515401
752	MSTRG.7367.2	0.0001	0.0001	0.0001	0.0001	1.819916	0.785024	1.413996	0.561964	8.7319085769172e-05	-13.4833434490461	0.00107646007522271	0.0117215738872935	0.0117216	-13.4833	Downregulated	DELs	1.93101	-13.4833	1	NA	L3B_vs_L4B	ASIM_0000517401
753	MSTRG.7382.1	0.0001	0.0001	0.0001	0.0001	0.22095	0.963767	0.536763	1.211279	0.000136390340972443	-12.8399709017898	0.000986178479275999	0.0109547604257866	0.0109548	-12.84	Downregulated	DELs	1.9604	-12.84	1	NA	L3B_vs_L4B	.
754	MSTRG.7386.2	0.64432	0.0001	0.0001	0.0001	29.53405	24.226229	22.648121	18.245905	0.00681025548705894	-7.19807536263634	4.39700311614305e-07	2.11260471281007e-05	2.1126e-05	-7.19808	Downregulated	DELs	4.67518	-7.19808	1	NA	L3B_vs_L4B	ASIM_0000519001
755	MSTRG.7433.1	0.116137	0.128107	0.0001	0.0001	1.532679	0.700704	0.652358	1.350994	0.0576963156770485	-4.11537699437293	0.00482931531165658	0.0368565017688252	0.0368565	-4.11538	Downregulated	DELs	1.43349	-4.11538	1	NA	L3B_vs_L4B	.
756	MSTRG.7439.1	0.0001	0.0001	0.0001	0.0001	1.632798	1.563279	0.0001	2.938154	6.52067845703142e-05	-13.9046183940799	0.00219304175944804	0.0203109768684961	0.020311	-13.9046	Downregulated	DELs	1.69227	-13.9046	1	NA	L3B_vs_L4B	ASIM_0000521901
757	MSTRG.7440.1	0.0001	0.0001	0.0001	0.0001	2.129961	2.964853	1.009205	3.984056	3.96507757922101e-05	-14.6222913810013	6.16877606001047e-05	0.00127361575379561	0.00127362	-14.6223	Downregulated	DELs	2.89496	-14.6223	1	NA	L3B_vs_L4B	.
758	MSTRG.7490.1	4.44597	4.484581	2.771743	0.832574	0.0001	0.0001	0.0001	0.0001	31337.17	14.9355872782075	1.62301201661581e-07	9.30226998170775e-06	9.30227e-06	14.9356	Upregulated	DELs	5.03141	14.9356	1	NA	L3B_vs_L4B	.
759	MSTRG.7519.1	0.250356	0.0001	0.11456	0.300895	7.627428	4.228361	2.024171	3.625172	0.0380409013768077	-4.71630475860139	0.000137478542055102	0.0023850220359613	0.00238502	-4.7163	Downregulated	DELs	2.62251	-4.7163	1	NA	L3B_vs_L4B	.
760	MSTRG.7612.1	3.206112	2.001432	1.514714	1.34635	0.288463	0.306237	0.440085	0.251096	6.27477037144184	2.64956266383731	0.00562042077069883	0.0412252605335027	0.0412253	2.64956	Upregulated	DELs	1.38484	2.64956	1	NA	L3B_vs_L4B	.
761	MSTRG.765.1	6.128884	3.214922	3.688194	2.792985	22.358204	23.591932	25.329796	16.111109	0.18108246359029	-2.46528125548124	0.00433867523094688	0.0341401570912469	0.0341402	-2.46528	Downregulated	DELs	1.46673	-2.46528	1	NA	L3B_vs_L4B	ASIM_0000063101
762	MSTRG.7668.1	0.310564	0.0001	0.0001	0.345898	4.734111	3.359296	2.6645	4.223595	0.0438315196967567	-4.51188748989992	0.000877636043871692	0.00998504141639056	0.00998504	-4.51189	Downregulated	DELs	2.00065	-4.51189	1	NA	L3B_vs_L4B	.
763	MSTRG.7669.1	0.0001	0.0001	0.0001	0.0001	1.143494	2.692543	2.284018	1.400085	5.31904991130484e-05	-14.1984718998866	1.53270259859648e-06	5.96669118540971e-05	5.96669e-05	-14.1985	Downregulated	DELs	4.22427	-14.1985	1	NA	L3B_vs_L4B	ASIM_0000537201
764	MSTRG.7703.1	0.0001	0.0001	0.0001	0.0001	0.0001	9.927061	1.776667	3.265629	2.6721076121866e-05	-15.1916623646631	0.000215769840958497	0.00337716258249628	0.00337716	-15.1917	Downregulated	DELs	2.47145	-15.1917	1	NA	L3B_vs_L4B	.
765	MSTRG.7724.1	0.0001	0.0001	0.0001	0.0001	2.199194	3.362503	1.748039	1.433772	4.57482282854891e-05	-14.4159246019305	0.000376534213622093	0.00522719274324247	0.00522719	-14.4159	Downregulated	DELs	2.28173	-14.4159	1	NA	L3B_vs_L4B	.
766	MSTRG.7732.1	1.50868	1.186872	2.963134	0.993891	0.216783	0.046052	0.182349	0.0001	14.9400764455943	3.90111562503577	0.00140574868797577	0.0144367095095295	0.0144367	3.90112	Upregulated	DELs	1.84053	3.90112	1	NA	L3B_vs_L4B	.
767	MSTRG.7785.1	0.0001	0.068037	0.661848	0.126181	13.525434	6.397187	1.75209	7.555331	0.0292906181934326	-5.09341754742163	9.77464895725816e-05	0.00181642631844836	0.00181643	-5.09342	Downregulated	DELs	2.74078	-5.09342	1	NA	L3B_vs_L4B	.
768	MSTRG.7821.1	125.854668	174.762955	132.506973	154.546143	32.319206	59.141445	23.920406	32.536522	3.97296077297209	1.99021454904695	0.00587938301938064	0.0425822840201653	0.0425823	1.99021	Upregulated	DELs	1.37077	1.99021	1	NA	L3B_vs_L4B	.
769	MSTRG.7842.1	0.0001	0.0001	0.0001	0.0001	1.232108	0.736226	0.288659	2.201468	8.97170570741787e-05	-13.444258176952	0.000172425772748328	0.00281556146542737	0.00281556	-13.4443	Downregulated	DELs	2.55043	-13.4443	1	NA	L3B_vs_L4B	.
770	MSTRG.7858.1	0.0001	0.0001	0.0001	0.0001	3.794418	3.090161	1.15627	1.789549	4.06901124450912e-05	-14.5849622072041	7.26685093130581e-07	3.20547490995433e-05	3.20547e-05	-14.585	Downregulated	DELs	4.49411	-14.585	1	NA	L3B_vs_L4B	.
771	MSTRG.7860.1	0.237257	0.976224	1.523447	0.867926	0.078722	0.0001	0.0001	0.0001	45.6183594442054	5.51154265937461	0.000494853255236758	0.006395786237633	0.00639579	5.51154	Upregulated	DELs	2.19411	5.51154	1	NA	L3B_vs_L4B	.
772	MSTRG.7863.1	0.0001	0.389632	0.204764	0.0001	3.142339	3.670976	1.963977	3.309263	0.0491948284684925	-4.34534952736074	0.00253979420821098	0.0227009476099743	0.0227009	-4.34535	Downregulated	DELs	1.64396	-4.34535	1	NA	L3B_vs_L4B	.
773	MSTRG.7871.1	0.0001	0.477011	0.451518	0.0001	13.850632	13.670569	5.264045	5.397746	0.024323107000101	-5.36152866134955	0.000109411148915783	0.00198746928202675	0.00198747	-5.36153	Downregulated	DELs	2.7017	-5.36153	1	NA	L3B_vs_L4B	.
774	MSTRG.7886.1	0.0001	0.0001	0.0001	0.0001	4.627567	4.369123	1.123425	2.800667	3.09578785556478e-05	-14.9793338628418	7.18704702583776e-09	6.11111771614738e-07	6.11112e-07	-14.9793	Downregulated	DELs	6.21388	-14.9793	1	NA	L3B_vs_L4B	.
775	MSTRG.7934.1	0.670514	0.0001	0.0001	0.85352	15.389391	21.499664	8.769897	7.548013	0.0286472645075696	-5.12545880540965	0.000147833670001776	0.0025110760302545	0.00251108	-5.12546	Downregulated	DELs	2.60014	-5.12546	1	NA	L3B_vs_L4B	ASIM_0000554301
776	MSTRG.7953.1	0.53736	0.287694	0.677171	0.0001	9.679857	3.490985	2.827245	1.804742	0.0843868690756958	-3.56683766232536	0.00565000213005056	0.041396515039591	0.0413965	-3.56684	Downregulated	DELs	1.38304	-3.56684	1	NA	L3B_vs_L4B	.
777	MSTRG.8000.1	0.0001	0.0001	0.0001	0.602171	5.886358	4.353762	1.597547	4.74652	0.0363280394751941	-4.78277268022103	0.00217045562229445	0.0201543758602678	0.0201544	-4.78277	Downregulated	DELs	1.69563	-4.78277	1	NA	L3B_vs_L4B	.
778	MSTRG.803.1	0.0001	0.0001	0.0001	0.0001	1.545494	1.105552	1.755093	0.935805	7.48791076806496e-05	-13.7050772317213	0.000349356408392068	0.00495637420446024	0.00495637	-13.7051	Downregulated	DELs	2.30484	-13.7051	1	NA	L3B_vs_L4B	.
779	MSTRG.8108.1	0.0001	3.795492	5.781004	0.0001	0.0001	0.0001	0.0001	0.0001	23941.74	14.5472403855547	0.00729293698052197	0.049898128112629	0.0498981	14.5472	Upregulated	DELs	1.30192	14.5472	1	NA	L3B_vs_L4B	ASIM_0000565201
780	MSTRG.8116.1	0.0001	0.0001	0.997298	0.0001	14.789062	5.025126	1.533315	9.067255	0.0327998006757114	-4.93016914215809	0.00251905307763959	0.0225858486641609	0.0225858	-4.93017	Downregulated	DELs	1.64616	-4.93017	1	NA	L3B_vs_L4B	ASIM_0000565901
781	MSTRG.8167.1	0.0001	0.0001	0.0001	0.0001	27.732166	30.534494	18.105665	16.162683	4.32268833866638e-06	-17.8196397461528	1.88948679354315e-13	6.97733487518527e-11	6.97733e-11	-17.8196	Downregulated	DELs	10.1563	-17.8196	1	NA	L3B_vs_L4B	ASIM_0000568801
782	MSTRG.8174.1	0.0001	0.0001	0.0001	0.0001	3.931812	1.952574	1.948381	1.756952	4.17113369015297e-05	-14.5492009212531	3.02442646875728e-08	2.17767130336788e-06	2.17767e-06	-14.5492	Downregulated	DELs	5.66201	-14.5492	1	NA	L3B_vs_L4B	.
783	MSTRG.8213.1	1.939141	1.501644	0.0001	0.8382	12.128413	11.547146	9.776741	6.147857	0.108057273611314	-3.21013190793021	0.00654024228205011	0.0461859007603399	0.0461859	-3.21013	Downregulated	DELs	1.33549	-3.21013	1	NA	L3B_vs_L4B	ASIM_0000571301
784	MSTRG.8292.1	2.012759	0.444461	2.100562	3.040829	60.191006	61.64603	51.950439	37.411304	0.0359784797808893	-4.79672196090926	1.44367424855456e-06	5.67135800165453e-05	5.67136e-05	-4.79672	Downregulated	DELs	4.24631	-4.79672	1	NA	L3B_vs_L4B	.
785	MSTRG.8296.1	2.849483	0.928793	1.909176	3.53182	20.279064	29.40649	19.347467	17.383869	0.106683681858951	-3.22858857384737	0.000674587022978461	0.00809911749046458	0.00809912	-3.22859	Downregulated	DELs	2.09156	-3.22859	1	NA	L3B_vs_L4B	.
786	MSTRG.8299.1	0.0001	0.0001	0.0001	0.0001	3.767992	7.468471	7.40583	0.0001	2.14564728895051e-05	-15.5082275354829	0.000188659715858886	0.0030289844690909	0.00302898	-15.5082	Downregulated	DELs	2.5187	-15.5082	1	NA	L3B_vs_L4B	.
787	MSTRG.8329.1	0.0001	0.0001	0.0001	0.0001	10.245358	9.55153	6.133541	6.333433	1.2397771847648e-05	-16.2995596145661	3.07911835814682e-09	2.98097866815495e-07	2.98098e-07	-16.2996	Downregulated	DELs	6.52564	-16.2996	1	NA	L3B_vs_L4B	ASIM_0000578801
788	MSTRG.8342.1	0.0001	0.0001	0.0001	0.0001	2.260332	0.383911	0.863182	0.56059	9.83280543459156e-05	-13.312037378407	0.000878854892754403	0.00999450951289422	0.00999451	-13.312	Downregulated	DELs	2.00024	-13.312	1	NA	L3B_vs_L4B	.
789	MSTRG.8374.1	0.0001	0.0001	0.0001	0.0001	4.012703	7.201564	2.683909	10.207762	1.65934219195287e-05	-15.8790290427986	1.21447565824042e-07	7.27485552284991e-06	7.27486e-06	-15.879	Downregulated	DELs	5.13818	-15.879	1	NA	L3B_vs_L4B	.
790	MSTRG.8457.1	0.830683	0.470015	0.0001	1.99348	76.200745	64.197914	34.191605	51.084518	0.0145974573268891	-6.09813909610454	9.31397648985715e-07	3.98604268685956e-05	3.98604e-05	-6.09814	Downregulated	DELs	4.39946	-6.09814	1	NA	L3B_vs_L4B	.
791	MSTRG.8500.1	0.0001	0.0001	0.0001	0.0001	3.206874	2.789712	2.150242	0.083463	4.86009546928535e-05	-14.3286558207474	3.08798221228102e-05	0.0007289612073539	0.000728961	-14.3287	Downregulated	DELs	3.1373	-14.3287	1	NA	L3B_vs_L4B	.
792	MSTRG.8502.1	0.933289	0.235553	0.489914	0.851976	0.0001	0.023967	0.0001	0.0001	103.462809576792	6.6929684639611	0.00428843951534378	0.033816922828591	0.0338169	6.69297	Upregulated	DELs	1.47087	6.69297	1	NA	L3B_vs_L4B	.
793	MSTRG.8519.1	1.177778	2.102374	0.260563	1.119096	56.387867	49.394878	34.119377	63.391338	0.0229215981665126	-5.44714855289975	1.94249703785062e-07	1.07519498782443e-05	1.07519e-05	-5.44715	Downregulated	DELs	4.96851	-5.44715	1	NA	L3B_vs_L4B	.
794	MSTRG.8563.1	10.213651	11.564601	9.339058	8.635871	110.727196	121.874298	53.071217	85.336906	0.107148653777349	-3.2223143708733	0.000248873316677783	0.00378419197812001	0.00378419	-3.22231	Downregulated	DELs	2.42203	-3.22231	1	NA	L3B_vs_L4B	.
795	MSTRG.8608.1	2.632599	0.947738	3.835445	2.567244	0.568568	0.13903	0.098929	0.291583	9.09109834169619	3.18445460425374	0.00124348306339277	0.0131355920333632	0.0131356	3.18445	Upregulated	DELs	1.88155	3.18445	1	NA	L3B_vs_L4B	.
796	MSTRG.861.1	0.0001	0.0001	0.0001	0.0001	5.125093	0.139776	5.089225	6.620564	2.35645395624466e-05	-15.3730229822397	3.66414557635414e-06	0.000125950131653162	0.00012595	-15.373	Downregulated	DELs	3.8998	-15.373	1	NA	L3B_vs_L4B	ASIM_0000068901
797	MSTRG.8646.1	0.0001	0.0001	0.0001	0.0001	1.722507	2.416909	0.407672	1.000912	7.20980533525595e-05	-13.759680167211	3.71442930380331e-06	0.000127339897976143	0.00012734	-13.7597	Downregulated	DELs	3.89504	-13.7597	1	NA	L3B_vs_L4B	.
798	MSTRG.8671.1	0.0001	0.0001	0.0001	0.0001	3.322949	2.154284	0.0001	1.895096	5.42562023995077e-05	-14.1698524030635	0.00155109050998664	0.0155765884198309	0.0155766	-14.1699	Downregulated	DELs	1.80753	-14.1699	1	NA	L3B_vs_L4B	ASIM_0000601301
799	MSTRG.8731.1	15.306137	6.931509	8.986264	13.077862	79.944786	60.87952	33.753372	45.45937	0.201337785625991	-2.3123101426003	0.00731715373974714	0.0499976492251451	0.0499976	-2.31231	Downregulated	DELs	1.30105	-2.31231	1	NA	L3B_vs_L4B	.
800	MSTRG.877.1	1.322937	2.788126	4.053561	3.906398	0.435911	0.344198	0.4298	0.0001	9.97597703818732	3.31845814450485	0.00390796354080328	0.0315480791899513	0.0315481	3.31846	Upregulated	DELs	1.50103	3.31846	1	NA	L3B_vs_L4B	.
801	MSTRG.8807.1	1.957704	1.952729	2.582865	1.992877	0.427412	0.325314	0.194734	0.190548	7.45704335997638	2.89860373029189	0.00101636369815716	0.0112321441785654	0.0112321	2.8986	Upregulated	DELs	1.94954	2.8986	1	NA	L3B_vs_L4B	.
802	MSTRG.888.1	12.223117	23.147892	23.677412	14.303103	3.764528	2.426561	2.023341	3.196213	6.42834273230702	2.68444684951989	0.000798486380475247	0.00929314473160948	0.00929314	2.68445	Upregulated	DELs	2.03184	2.68445	1	NA	L3B_vs_L4B	ASIM_0000070901
803	MSTRG.8884.1	3.617013	4.971423	6.643144	16.522972	94.38501	146.683395	73.519745	95.789856	0.0773787862305662	-3.69191809103853	7.55970944018037e-05	0.00148263224066178	0.00148263	-3.69192	Downregulated	DELs	2.82897	-3.69192	1	NA	L3B_vs_L4B	.
804	MSTRG.8898.2	4.818996	4.28827	3.210413	4.364361	33.59024	35.767334	41.949947	25.299988	0.122116566813322	-3.03366915960621	0.000518069557689864	0.00663935547680977	0.00663936	-3.03367	Downregulated	DELs	2.17787	-3.03367	1	NA	L3B_vs_L4B	ASIM_0000611301
805	MSTRG.8937.1	0.0001	0.0001	0.0001	0.0001	1.472527	1.768293	0.920153	2.267173	6.22263402231374e-05	-13.9721150763104	5.79968219150852e-05	0.00121685052734013	0.00121685	-13.9721	Downregulated	DELs	2.91476	-13.9721	1	NA	L3B_vs_L4B	.
806	MSTRG.8949.1	0.0001	0.0001	0.0001	0.0001	1.88289	4.516488	2.120692	5.027499	2.95255923774959e-05	-15.0476744694629	6.52143661579541e-08	4.18294330227532e-06	4.18294e-06	-15.0477	Downregulated	DELs	5.37852	-15.0477	1	NA	L3B_vs_L4B	.
807	MSTRG.9002.1	10.842146	4.287342	7.672647	7.363694	0.430374	2.077616	0.0001	1.054961	8.46629166969544	3.08173019137011	0.00437432279480951	0.0343161972452295	0.0343162	3.08173	Upregulated	DELs	1.4645	3.08173	1	NA	L3B_vs_L4B	.
808	MSTRG.9038.1	1.244915	2.029489	1.300645	1.321123	0.086093	0.156128	0.0001	0.268673	11.5386325475446	3.52840035407253	0.00422474197818954	0.0334063491569964	0.0334063	3.5284	Upregulated	DELs	1.47617	3.5284	1	NA	L3B_vs_L4B	.
809	MSTRG.9066.1	4.000736	8.073487	16.422113	6.585641	2.034213	1.255185	0.789732	0.467611	7.71585119979343	2.9478253212784	0.00186749096476565	0.0179653047816253	0.0179653	2.94783	Upregulated	DELs	1.74557	2.94783	1	NA	L3B_vs_L4B	.
810	MSTRG.9091.1	1.439394	1.731342	1.38365	2.252334	0.0001	0.1638	0.0001	0.0001	41.479098110908	5.37431262054607	0.000100463097589558	0.00185623345932273	0.00185623	5.37431	Upregulated	DELs	2.73137	5.37431	1	NA	L3B_vs_L4B	.
811	MSTRG.9112.1	4.226124	0.947693	1.967176	5.565275	0.129012	0.010694	0.0001	0.187605	38.8083112662678	5.27829375087112	8.0945158548625e-05	0.00156919472916072	0.00156919	5.27829	Upregulated	DELs	2.80432	5.27829	1	NA	L3B_vs_L4B	ASIM_0000627601
812	MSTRG.9135.1	0.0001	0.0001	0.0001	0.0001	1.91073	2.807414	2.157909	1.545739	4.74958298661378e-05	-14.3618396240574	2.23413082913948e-06	8.26180941379489e-05	8.26181e-05	-14.3618	Downregulated	DELs	4.08292	-14.3618	1	NA	L3B_vs_L4B	.
813	MSTRG.9167.1	5.465741	1.002084	2.93015	3.264491	274.927246	346.85788	186.747284	46.018604	0.01481768296164	-6.07653631845303	1.74163020192542e-08	1.32021698209883e-06	1.32022e-06	-6.07654	Downregulated	DELs	5.87935	-6.07654	1	NA	L3B_vs_L4B	.
814	MSTRG.9179.1	1.137627	0.855202	2.658584	5.133408	16.61305	17.974901	10.266878	14.713848	0.164261177061226	-2.60593655361112	0.00571821616243613	0.0417307085214036	0.0417307	-2.60594	Downregulated	DELs	1.37954	-2.60594	1	NA	L3B_vs_L4B	.
815	MSTRG.9206.1	0.663174	0.998668	0.279124	1.903653	0.0001	0.0001	0.0001	0.0001	9611.5475	13.2305530143957	0.000579577024333417	0.00722695923878172	0.00722696	13.2306	Upregulated	DELs	2.14104	13.2306	1	NA	L3B_vs_L4B	.
816	MSTRG.9218.1	0.0001	0.0001	0.0001	0.0001	19.809816	13.178729	0.0001	0.0001	1.21253475996131e-05	-16.331614368535	0.000789373061067644	0.00921196580385441	0.00921197	-16.3316	Downregulated	DELs	2.03565	-16.3316	1	NA	L3B_vs_L4B	ASIM_0000632701
817	MSTRG.9228.1	0.502043	0.0001	0.305942	0.0001	3.439981	3.207786	4.847242	1.836595	0.0606217376393718	-4.04402098417548	0.00280626946672914	0.0244314971597896	0.0244315	-4.04402	Downregulated	DELs	1.61205	-4.04402	1	NA	L3B_vs_L4B	.
818	MSTRG.9238.1	0.0001	0.0001	0.0001	0.0001	1.371781	0.106799	0.711896	0.359973	0.000156835129814397	-12.6384636317516	0.000904761575280582	0.0101949354661847	0.0101949	-12.6385	Downregulated	DELs	1.99162	-12.6385	1	NA	L3B_vs_L4B	.
819	MSTRG.9251.2	1.396328	0.0001	1.731853	1.245892	0.0001	0.0001	0.0001	0.0001	10935.4325	13.4167226601335	0.00716257617085723	0.04935895266342	0.049359	13.4167	Upregulated	DELs	1.30663	13.4167	1	NA	L3B_vs_L4B	ASIM_0000634501
820	MSTRG.9254.1	0.0001	0.0001	0.0001	0.0001	0.740283	1.149755	4.567759	2.064075	4.69380436598907e-05	-14.3788827616978	0.000355088247518931	0.00500782282518898	0.00500782	-14.3789	Downregulated	DELs	2.30035	-14.3789	1	NA	L3B_vs_L4B	.
821	MSTRG.9258.1	0.731882	4.557653	6.36634	9.616239	1.320968	0.869292	0.15434	0.214911	8.31100706345861	3.05502330219771	0.00234956233091917	0.0214479316842002	0.0214479	3.05502	Upregulated	DELs	1.66861	3.05502	1	NA	L3B_vs_L4B	ASIM_0000635401
822	MSTRG.9293.1	0.738995	3.021923	5.726857	3.614793	0.084872	0.0001	0.311348	0.0001	33.0522375258564	5.04667603555194	0.000888404258725787	0.0100676728118382	0.0100677	5.04668	Upregulated	DELs	1.99707	5.04668	1	NA	L3B_vs_L4B	.
823	MSTRG.9299.1	0.0001	0.121233	0.416053	0.0001	6.413054	5.766245	2.865062	3.328828	0.0292538219685216	-5.09523106679413	0.000188833684243017	0.00302989565735428	0.0030299	-5.09523	Downregulated	DELs	2.51857	-5.09523	1	NA	L3B_vs_L4B	.
824	MSTRG.9334.1	1.021595	2.361693	3.852865	4.379459	0.235364	0.0001	0.223764	0.0001	25.2882733036088	4.66039662728727	0.000729455247248675	0.00864147052526627	0.00864147	4.6604	Upregulated	DELs	2.06341	4.6604	1	NA	L3B_vs_L4B	.
825	MSTRG.9381.1	0.0001	0.291259	0.133265	0.625483	3.719256	6.499392	4.736657	3.980965	0.0554547965359598	-4.172543938777	0.000528478609950591	0.00674599683388288	0.006746	-4.17254	Downregulated	DELs	2.17095	-4.17254	1	NA	L3B_vs_L4B	.
826	MSTRG.9395.1	0.0001	0.0001	0.0001	0.79136	4.619855	3.774676	7.606432	7.740088	0.0333456172601626	-4.90635903473775	0.00112698238646692	0.012161381671023	0.0121614	-4.90636	Downregulated	DELs	1.91502	-4.90636	1	NA	L3B_vs_L4B	.
827	MSTRG.9485.1	0.0001	0.0001	0.0001	0.0001	2.609806	2.149529	1.637722	0.0001	6.25277760104997e-05	-13.9651432700885	0.00724943447006336	0.0497555654860398	0.0497556	-13.9651	Downregulated	DELs	1.30316	-13.9651	1	NA	L3B_vs_L4B	.
828	MSTRG.9525.2	2.29823	3.292285	4.488748	4.504239	0.050098	0.068071	0.0001	0.032999	96.4083745405505	6.5910865668961	5.08265736122797e-07	2.39310765264812e-05	2.39311e-05	6.59109	Upregulated	DELs	4.62104	6.59109	1	NA	L3B_vs_L4B	.
829	MSTRG.9550.1	28.818991	21.585064	21.134556	14.963931	197.523972	248.891113	184.864807	163.61705	0.108822335864515	-3.19995339368734	0.000182562260866626	0.00294756519746497	0.00294757	-3.19995	Downregulated	DELs	2.53054	-3.19995	1	NA	L3B_vs_L4B	ASIM_0000652801
830	MSTRG.9552.1	0.0001	0.0001	0.0001	0.0001	1.98678	0.6064	0.674687	1.488429	8.40990552312135e-05	-13.5375508811014	1.51788257424623e-05	0.00040743246793033	0.000407432	-13.5376	Downregulated	DELs	3.38994	-13.5376	1	NA	L3B_vs_L4B	.
831	MSTRG.9553.1	0.0001	0.0001	1.228167	0.0001	4.229586	14.408327	10.487365	6.348086	0.0346306879719668	-4.85180514142856	0.00145190323694791	0.0148223723427593	0.0148224	-4.85181	Downregulated	DELs	1.82908	-4.85181	1	NA	L3B_vs_L4B	.
832	MSTRG.9576.1	0.0001	0.0001	0.0001	0.0001	1.761853	2.919515	2.662225	0.549473	5.06773920299159e-05	-14.2682981923085	0.000244297911563558	0.00372777846281371	0.00372778	-14.2683	Downregulated	DELs	2.42855	-14.2683	1	NA	L3B_vs_L4B	ASIM_0000654401
833	MSTRG.9596.1	0.0001	0.0001	0.0001	0.0001	4.523968	2.586786	1.72268	0.653769	4.216205766863e-05	-14.5336951967433	3.73370702700662e-06	0.000127662159974992	0.000127662	-14.5337	Downregulated	DELs	3.89394	-14.5337	1	NA	L3B_vs_L4B	.
834	MSTRG.9607.1	1.758783	3.254957	1.488427	3.206654	18.88681	21.411976	14.101427	12.072575	0.146057075265145	-2.7753958483074	0.00208796012525531	0.0195594528176787	0.0195595	-2.7754	Downregulated	DELs	1.70864	-2.7754	1	NA	L3B_vs_L4B	.
835	MSTRG.9617.1	0.952226	1.399554	1.783561	1.375661	15.29049	9.211561	10.022776	12.092158	0.118218756532624	-3.08046914389114	0.000440964961508828	0.00586946616377019	0.00586947	-3.08047	Downregulated	DELs	2.2314	-3.08047	1	NA	L3B_vs_L4B	.
836	MSTRG.9662.1	0.0001	1.335974	1.924791	1.542575	0.0001	0.0001	0.0001	0.0001	12008.6	13.551780346514	0.00150688166791519	0.0152810452075087	0.015281	13.5518	Upregulated	DELs	1.81585	13.5518	1	NA	L3B_vs_L4B	.
837	MSTRG.9702.3	2.149447	1.517504	3.31277	2.589352	0.0001	0.0001	0.0001	0.0001	23922.6825	14.5460915505429	7.87613884843217e-05	0.0015330595865446	0.00153306	14.5461	Upregulated	DELs	2.81444	14.5461	1	NA	L3B_vs_L4B	ASIM_0000661401
838	MSTRG.973.1	2.103998	1.234272	1.040912	0.887716	0.121456	0.055657	0.0001	0.126344	17.3506063111706	4.11691417307046	0.000572066660488195	0.00715055662812348	0.00715056	4.11691	Upregulated	DELs	2.14566	4.11691	1	NA	L3B_vs_L4B	.
839	MSTRG.9730.1	4.233175	3.504389	2.979042	4.459104	0.468302	0.427084	0.5816	0.338031	8.36119441305508	3.06370904884995	0.0010161236567503	0.0112321441785654	0.0112321	3.06371	Upregulated	DELs	1.94954	3.06371	1	NA	L3B_vs_L4B	.
840	MSTRG.9744.1	7.131676	4.787857	5.221101	5.626414	0.114442	0.393319	0.290997	0.035014	27.3060836775521	4.77115050807042	1.4812797866239e-05	0.000399682684806276	0.000399683	4.77115	Upregulated	DELs	3.39828	4.77115	1	NA	L3B_vs_L4B	.
841	MSTRG.9787.1	1.656426	1.194258	1.336589	2.302249	0.536038	0.058953	0.057944	0.263856	7.07851844095328	2.82344743070932	0.00512930842692242	0.0385877454969492	0.0385877	2.82345	Upregulated	DELs	1.41355	2.82345	1	NA	L3B_vs_L4B	.
842	MSTRG.9797.1	35.524612	11.285552	20.192026	31.912411	5.900594	6.331458	2.722923	5.45765	4.84575604558453	2.27672177567565	0.00375217373687457	0.0306833087391556	0.0306833	2.27672	Upregulated	DELs	1.5131	2.27672	1	NA	L3B_vs_L4B	.
843	MSTRG.9873.1	0.0001	0.0001	0.0001	0.0001	3.240236	2.803092	0.625202	0.0001	5.99823352022829e-05	-14.0251027848548	0.0054573998069655	0.0403398134430229	0.0403398	-14.0251	Downregulated	DELs	1.39427	-14.0251	1	NA	L3B_vs_L4B	.
844	MSTRG.9886.1	0.0001	0.137619	0.12498	0.0001	3.063759	1.236941	0.693392	0.996918	0.0438655585619119	-4.51076755054964	0.00355228489919555	0.0293176923241717	0.0293177	-4.51077	Downregulated	DELs	1.53287	-4.51077	1	NA	L3B_vs_L4B	.
845	MSTRG.9905.1	3.221759	4.546279	3.334877	3.517856	0.202276	0.448318	0.0001	0.0001	22.4660507011435	4.48967463085875	0.00021988305526762	0.00343429431759075	0.00343429	4.48967	Upregulated	DELs	2.46416	4.48967	1	NA	L3B_vs_L4B	.
846	MSTRG.9911.2	0.0001	0.0001	0.0001	0.0001	0.0001	4.83757	3.35707	6.372041	2.74597387027374e-05	-15.1523225770675	4.06195131422763e-05	0.000909068220965109	0.000909068	-15.1523	Downregulated	DELs	3.0414	-15.1523	1	NA	L3B_vs_L4B	.
847	MSTRG.9965.1	3.911951	2.33636	3.544226	2.449367	0.393543	0.601561	0.24324	0.28409	8.04100801742473	3.00737636839216	0.000774879787382737	0.00907149801814147	0.0090715	3.00738	Upregulated	DELs	2.04232	3.00738	1	NA	L3B_vs_L4B	.

## Sheet: DELs_Atl_L3_L4_sig
DELs_Atl_L3_L4_sig
	t_name	FPKM_L3_ATL1	FPKM_L3_ATL2	FPKM_L3_ATL3	FPKM_L3_ATL4	FPKM_L4_ATL2	fc	log2.fc.	pval	qval	padj	log2FoldChange	Expression	Transcripts	qval2	log2FC2	order	Symbol	Project	gene_name
1	MSTRG.540.1	0.075409	0.33634	0.0001	0.0001	312.682068	0.000329367304811352	-11.5680150288799	2.61931602817218e-05	0.038138991405518	0.038139	-11.568	Downregulated	DELs	1.41863	-11.568	1	NA	L3A_vs_L4A

## Sheet: DELs_BAL_L3_ATL_L3_sig
DELs_BAL_L3_ATL_L3_sig
	t_name	FPKM_L3_BAL1	FPKM_L3_BAL2	FPKM_L3_BAL3	FPKM_L3_BAL4	FPKM_L3_ATL1	FPKM_L3_ATL2	FPKM_L3_ATL3	FPKM_L3_ATL4	fc	log2.fc.	pval	qval	padj	log2FoldChange	Expression	Transcripts	qval2	log2FC2	order	Symbol	Project	gene_name
1	MSTRG.10205.1	3.128091	3.044377	6.814499	3.383345	0.0001	0.0001	0.0001	0.0001	40925.78	15.3207222926791	0.000531445707784048	0.0311469383924353	0.0311469	15.3207	Upregulated	DELs	1.50658	15.3207	1	NA	L3B_vs_L3A	ASIM_0000690601
2	MSTRG.10260.1	2.176775	2.366674	0.476713	1.157421	0.0001	0.0001	0.0001	0.0001	15443.9575	13.914754868816	0.000671124598836982	0.0357011078827268	0.0357011	13.9148	Upregulated	DELs	1.44732	13.9148	1	NA	L3B_vs_L3A	ASIM_0000693401
3	MSTRG.10321.1	0.584046	1.20873	3.961136	1.15528	0.0001	0.0001	0.0001	0.0001	17272.98	14.0762293831077	0.000248794799470588	0.0209120440167111	0.020912	14.0762	Upregulated	DELs	1.6796	14.0762	1	NA	L3B_vs_L3A	.
4	MSTRG.10760.1	2.168911	0.844069	1.561016	1.49095	0.0001	0.0001	0.0001	0.0001	15162.365	13.8882071797379	0.000563459030939365	0.0319911991628771	0.0319912	13.8882	Upregulated	DELs	1.49497	13.8882	1	NA	L3B_vs_L3A	.
5	MSTRG.11210.1	8.124583	2.895461	8.44978	11.154995	0.0001	0.0001	0.0001	0.0001	76562.0475	16.2243417919047	0.00014748076639234	0.015620395611752	0.0156204	16.2243	Upregulated	DELs	1.80631	16.2243	1	NA	L3B_vs_L3A	.
6	MSTRG.11543.1	2.233535	1.195821	1.697028	0.96407	0.0001	0.0001	0.0001	0.0001	15226.135	13.8942621543372	0.00038123589594459	0.0267193193659207	0.0267193	13.8943	Upregulated	DELs	1.57317	13.8943	1	NA	L3B_vs_L3A	.
7	MSTRG.12109.1	5.928352	1.825369	2.980654	5.061339	0.0001	0.0001	0.0001	0.0001	39489.285	15.2691736258918	0.000400361248606119	0.0273298622278264	0.0273299	15.2692	Upregulated	DELs	1.56336	15.2692	1	NA	L3B_vs_L3A	ASIM_0000793601
8	MSTRG.12415.1	3.878873	3.895627	1.18149	3.18824	0.0001	0.0001	0.0001	0.0001	30360.575	14.8899114938138	0.00103682619421611	0.0450161725757173	0.0450162	14.8899	Upregulated	DELs	1.34663	14.8899	1	NA	L3B_vs_L3A	.
9	MSTRG.12462.1	1.000044	0.884318	3.511763	1.765072	0.0001	0.0001	0.0001	0.0001	17902.9925	14.1279131348643	0.000523739219737058	0.0308141343487557	0.0308141	14.1279	Upregulated	DELs	1.51125	14.1279	1	NA	L3B_vs_L3A	.
10	MSTRG.12550.1	1.76821	0.613854	2.728593	2.292554	0.0001	0.0001	0.0001	0.0001	18508.0275	14.1758635271834	0.00107381436466789	0.0457632971643906	0.0457633	14.1759	Upregulated	DELs	1.33948	14.1759	1	NA	L3B_vs_L3A	.
11	MSTRG.13120.1	4.895165	3.680757	4.874426	7.31357	0.0001	0.0001	0.0001	0.0001	51909.795	15.6637191698593	0.000185839945547462	0.0177315576870685	0.0177316	15.6637	Upregulated	DELs	1.75125	15.6637	1	NA	L3B_vs_L3A	.
12	MSTRG.13286.1	3.412371	0.817393	2.802324	1.86575	0.0001	0.0001	0.0001	0.0001	22244.595	14.4411672116298	0.00063644814850981	0.0343202484466968	0.0343202	14.4412	Upregulated	DELs	1.46445	14.4412	1	NA	L3B_vs_L3A	.
13	MSTRG.13288.1	1.596719	2.271089	2.703098	1.57484	0.0001	0.0001	0.0001	0.0001	20364.365	14.3137592085908	0.000654326741321952	0.0351239620529163	0.035124	14.3138	Upregulated	DELs	1.4544	14.3138	1	NA	L3B_vs_L3A	.
14	MSTRG.13449.1	1.606401	2.542201	1.765066	2.752863	0.0001	0.0001	0.0001	0.0001	21666.3275	14.4031670130664	0.000535867625410084	0.0311740331146817	0.031174	14.4032	Upregulated	DELs	1.50621	14.4032	1	NA	L3B_vs_L3A	.
15	MSTRG.13717.1	4.861979	1.172109	3.07519	1.545301	0.0001	0.0001	0.0001	0.0001	26636.4475	14.7011140627135	0.000761106220735583	0.0375451774111211	0.0375452	14.7011	Upregulated	DELs	1.42545	14.7011	1	NA	L3B_vs_L3A	.
16	MSTRG.14060.1	3.395689	1.769377	1.134517	2.630658	0.0001	0.0001	0.0001	0.0001	22325.6025	14.4464114893655	0.000698074612522023	0.0362546088908576	0.0362546	14.4464	Upregulated	DELs	1.44064	14.4464	1	NA	L3B_vs_L3A	.
17	MSTRG.1514.1	2.524162	0.569362	1.647095	2.932552	0.0001	0.0001	0.0001	0.0001	19182.9275	14.2275352859036	0.000877044366682626	0.0409180025459615	0.040918	14.2275	Upregulated	DELs	1.38809	14.2275	1	NA	L3B_vs_L3A	.
18	MSTRG.15371.1	3.991042	1.597001	0.571076	1.704501	0.0001	0.0001	0.0001	0.0001	19659.05	14.2629059864058	0.000762639273784154	0.0375451774111211	0.0375452	14.2629	Upregulated	DELs	1.42545	14.2629	1	NA	L3B_vs_L3A	.
19	MSTRG.15573.1	4.038754	1.050381	3.448625	3.119968	0.0001	0.0001	0.0001	0.0001	29144.32	14.8309271203919	0.000452030305245138	0.0290912909525475	0.0290913	14.8309	Upregulated	DELs	1.53624	14.8309	1	NA	L3B_vs_L3A	.
20	MSTRG.15679.1	5.476635	1.672675	1.498938	1.001106	0.0001	0.0001	0.0001	0.0001	24123.385	14.5581447403558	0.000348409169326266	0.0255435746148212	0.0255436	14.5581	Upregulated	DELs	1.59272	14.5581	1	NA	L3B_vs_L3A	.
21	MSTRG.1617.22	5093.571289	1805.202637	0.0001	1151.86499	0.0001	0.0001	0.0001	0.0001	20126597.54	24.2625999652805	2.65943178342763e-08	2.73100518664249e-05	2.73101e-05	24.2626	Upregulated	DELs	4.56368	24.2626	1	NA	L3B_vs_L3A	ASIM_0000120201
22	MSTRG.1617.28	0.0001	0.0001	0.0001	0.0001	0.0001	14087.496094	0.0001	107.460464	2.81790220864581e-08	-25.0808032132958	8.98584331103872e-06	0.00286806261031653	0.00286806	-25.0808	Downregulated	DELs	2.54241	-25.0808	1	NA	L3B_vs_L3A	ASIM_0000120201
23	MSTRG.1617.38	0.0001	0.0001	0.0001	0.0001	0.0001	3700.010742	0.0001	550.92865	9.40968440842525e-08	-23.3412784219086	6.67137805242762e-06	0.00225101826028983	0.00225102	-23.3413	Downregulated	DELs	2.64762	-23.3413	1	NA	L3B_vs_L3A	ASIM_0000120201
24	MSTRG.1617.8	83844.296875	56323.980469	0.0001	21332.228516	0.0001	0.0001	0.0001	0.0001	403751264.9	28.5888915386878	1.84637093295979e-09	3.35457192812133e-06	3.35457e-06	28.5889	Upregulated	DELs	5.47436	28.5889	1	NA	L3B_vs_L3A	ASIM_0000120201
25	MSTRG.16811.1	1.425378	0.244549	0.093026	0.884193	0.0001	0.0001	0.0001	0.0001	6617.865	12.6921501466031	0.00101759101811917	0.0447477365302306	0.0447477	12.6922	Upregulated	DELs	1.34923	12.6922	1	NA	L3B_vs_L3A	.
26	MSTRG.16934.1	0.0001	0.0001	0.0001	0.0001	0.763722	0.0001	3.389084	4.377592	4.68905801279128e-05	-14.3803423463168	0.000414304748519735	0.027869529398755	0.0278695	-14.3803	Downregulated	DELs	1.55487	-14.3803	1	NA	L3B_vs_L3A	.
27	MSTRG.17101.1	0.0001	0.0001	0.0001	0.0001	2.990515	1.966264	0.0001	5.219126	3.93081567864796e-05	-14.6348117590429	0.000127443452177642	0.0143727084257398	0.0143727	-14.6348	Downregulated	DELs	1.84246	-14.6348	1	NA	L3B_vs_L3A	.
28	MSTRG.17563.1	0.0001	0.894188	1.183858	1.010396	0.0001	0.0001	0.0001	0.0001	7721.355	12.9146383290783	0.000275956905408403	0.0223213224275379	0.0223213	12.9146	Upregulated	DELs	1.65128	12.9146	1	NA	L3B_vs_L3A	ASIM_0001084401
29	MSTRG.17647.1	0.0001	0.0001	0.0001	0.0001	0.0001	0.969718	5.47288	0.0001	6.20848271201425e-05	-13.9753997424344	0.000860426575161644	0.0404828989616392	0.0404829	-13.9754	Downregulated	DELs	1.39273	-13.9754	1	NA	L3B_vs_L3A	.
30	MSTRG.17696.2	8.412083	3.648361	8.300202	0.149253	0.0001	0.0001	0.0001	0.174247	117.503589291136	6.87656101612614	0.000167941631402492	0.0170240918115685	0.0170241	6.87656	Upregulated	DELs	1.76894	6.87656	1	NA	L3B_vs_L3A	.
31	MSTRG.17957.1	1.551032	0.577762	0.27452	0.547269	0.0001	0.0001	0.0001	0.0001	7376.4575	12.8487124215184	0.000508896691370872	0.0302910062934041	0.030291	12.8487	Upregulated	DELs	1.51869	12.8487	1	NA	L3B_vs_L3A	.
32	MSTRG.18141.1	0.0001	0.0001	0.0001	0.0001	2.714003	4.165795	0.0001	0.0001	5.81395517847534e-05	-14.0701205250887	0.0010160206187313	0.0447477365302306	0.0447477	-14.0701	Downregulated	DELs	1.34923	-14.0701	1	NA	L3B_vs_L3A	.
33	MSTRG.18353.1	0.77683	1.082545	1.090309	0.675691	0.0001	0.0001	0.0001	0.0001	9063.4375	13.1458426112726	0.00116328377192923	0.0482875209300466	0.0482875	13.1458	Upregulated	DELs	1.31617	13.1458	1	NA	L3B_vs_L3A	ASIM_0001130901
34	MSTRG.19214.1	1.478503	0.285541	0.991243	0.224363	0.0001	0.0001	0.0001	0.0001	7449.125	12.8628552562371	0.00050656167648633	0.0302910062934041	0.030291	12.8629	Upregulated	DELs	1.51869	12.8629	1	NA	L3B_vs_L3A	.
35	MSTRG.20077.2	1.655433	1.373624	0.807286	0.937396	0.0001	0.0001	0.0001	0.0001	11934.3475	13.5428320700372	0.000708775026508836	0.0362546088908576	0.0362546	13.5428	Upregulated	DELs	1.44064	13.5428	1	NA	L3B_vs_L3A	.
36	MSTRG.21096.1	0.157477	0.0001	0.0001	0.0001	1.05221	0.361533	2.128378	1.648428	0.0303969772754289	-5.03992832290085	0.000115838007294884	0.0138882126614105	0.0138882	-5.03993	Downregulated	DELs	1.85735	-5.03993	1	NA	L3B_vs_L3A	.
37	MSTRG.21230.1	0.0001	0.0001	0.0001	0.0001	0.141814	0.203075	1.137914	0.0001	0.000269741176597525	-11.8561366105208	0.000174106749021562	0.0172782659879844	0.0172783	-11.8561	Downregulated	DELs	1.7625	-11.8561	1	NA	L3B_vs_L3A	.
38	MSTRG.21589.1	0.609558	1.608096	2.486949	1.797236	0.0001	0.0001	0.0001	0.0001	16254.5975	13.9885602116809	0.00040635150484888	0.0276588362911403	0.0276588	13.9886	Upregulated	DELs	1.55817	13.9886	1	NA	L3B_vs_L3A	.
39	MSTRG.22504.1	0.0001	0.0001	0.0001	0.0001	2.516485	0.935233	7.687458	0.0001	3.5908976490034e-05	-14.7652959418407	0.00030165465671618	0.0234420912154422	0.0234421	-14.7653	Downregulated	DELs	1.63	-14.7653	1	NA	L3B_vs_L3A	.
40	MSTRG.22679.1	0.737653	1.055529	1.403039	0.434469	0.0001	0.0001	0.0001	0.0001	9076.725	13.1479561329992	0.00116141759538508	0.0482875209300466	0.0482875	13.148	Upregulated	DELs	1.31617	13.148	1	NA	L3B_vs_L3A	.
41	MSTRG.2284.1	0.622176	0.924583	0.413654	1.992921	0.0001	0.0001	0.0001	0.0001	9883.335	13.2707822268871	0.000921654082909233	0.0420242235216856	0.0420242	13.2708	Upregulated	DELs	1.3765	13.2708	1	NA	L3B_vs_L3A	.
42	MSTRG.23080.1	0.0001	0.0001	0.0001	0.0001	0.22107	0.0001	2.754411	2.830137	6.88975937170906e-05	-13.825186877473	0.00107534738669024	0.0457632971643906	0.0457633	-13.8252	Downregulated	DELs	1.33948	-13.8252	1	NA	L3B_vs_L3A	.
43	MSTRG.23530.1	3.339137	1.532863	0.804144	0.911118	0.0001	0.0001	0.0001	0.0001	16468.155	14.007391312182	0.000827373193223559	0.0394782372742368	0.0394782	14.0074	Upregulated	DELs	1.40364	14.0074	1	NA	L3B_vs_L3A	.
44	MSTRG.25240.4	0.0001	0.0001	0.0001	0.0001	0.0001	2.013595	49.465775	0.0001	7.77007267154718e-06	-16.973640477462	0.000508657596424297	0.0302910062934041	0.030291	-16.9736	Downregulated	DELs	1.51869	-16.9736	1	NA	L3B_vs_L3A	.
45	MSTRG.25240.7	0.3831	0.0001	2107.081543	1620.803833	0.357482	0.835002	2.613348	0.0001	979.594111508035	9.93604029143929	0.000712732019897732	0.0362546088908576	0.0362546	9.93604	Upregulated	DELs	1.44064	9.93604	1	NA	L3B_vs_L3A	.
46	MSTRG.25313.1	1.796428	2.153792	1.860909	1.442957	0.0001	0.0001	0.0001	0.0001	18135.215	14.1465062286677	0.000972026391858604	0.0437847491643595	0.0437847	14.1465	Upregulated	DELs	1.35868	14.1465	1	NA	L3B_vs_L3A	.
47	MSTRG.26183.1	0.0001	0.0001	0.0001	0.0001	1.676382	0.0001	3.730111	0.0001	7.39823770278801e-05	-13.7224588199435	0.000417339194918999	0.027869529398755	0.0278695	-13.7225	Downregulated	DELs	1.55487	-13.7225	1	NA	L3B_vs_L3A	.
48	MSTRG.26362.1	0.0001	0.0001	0.0001	0.0001	2.397011	2.61772	0.0001	0.0001	7.97618152672489e-05	-13.6139422306077	0.000127012420264815	0.0143727084257398	0.0143727	-13.6139	Downregulated	DELs	1.84246	-13.6139	1	NA	L3B_vs_L3A	.
49	MSTRG.26535.2	0.0001	0.0001	0.0001	0.207188	2.006011	2.17354	8.722157	7.410274	0.0102150543457551	-6.61315931031026	5.15863399430853e-07	0.000369217503974464	0.000369218	-6.61316	Downregulated	DELs	3.43272	-6.61316	1	NA	L3B_vs_L3A	ASIM_0001607801
50	MSTRG.27209.1	1.333563	3.469561	1.210371	1.663723	0.0001	0.0001	0.0001	0.0001	19193.045	14.2282959945691	0.00053437074200759	0.0311637100135241	0.0311637	14.2283	Upregulated	DELs	1.50635	14.2283	1	NA	L3B_vs_L3A	.
51	MSTRG.27536.1	0.881043	1.380965	1.850268	0.876313	0.0001	0.0001	0.0001	0.0001	12471.4725	13.6063441929954	0.000902258930807272	0.0415408453932494	0.0415408	13.6063	Upregulated	DELs	1.38152	13.6063	1	NA	L3B_vs_L3A	ASIM_0001666501
52	MSTRG.28061.1	1.988432	2.183281	2.078229	2.234606	9.111109	5.62993	37.151299	33.828564	0.0989787531633767	-3.33673732110328	1.99808238918459e-05	0.00476694019698494	0.00476694	-3.33674	Downregulated	DELs	2.32176	-3.33674	1	NA	L3B_vs_L3A	.
53	MSTRG.28402.1	0.995067	1.177232	2.06859	1.644433	0.0001	0.0001	0.0001	0.0001	14713.305	13.8448337302583	0.000378297694177658	0.0267193193659207	0.0267193	13.8448	Upregulated	DELs	1.57317	13.8448	1	NA	L3B_vs_L3A	.
54	MSTRG.28403.1	1.09646	0.160268	1.499995	1.7401	0.0001	0.0001	0.0001	0.0001	11242.0575	13.456618478578	0.000875021970026312	0.0409180025459615	0.040918	13.4566	Upregulated	DELs	1.38809	13.4566	1	NA	L3B_vs_L3A	.
55	MSTRG.28881.1	3.83876	1.855457	3.569359	2.889586	0.0001	0.0001	0.0001	0.0001	30382.905	14.8909721963522	0.000174012847373049	0.0172782659879844	0.0172783	14.891	Upregulated	DELs	1.7625	14.891	1	NA	L3B_vs_L3A	.
56	MSTRG.28907.1	0.345304	0.233537	0.229029	0.092828	0.0001	0.0001	0.0001	0.0001	2251.745	11.1368277426018	0.00110647775478871	0.0467040560622812	0.0467041	11.1368	Upregulated	DELs	1.33065	11.1368	1	NA	L3B_vs_L3A	.
57	MSTRG.29350.1	0.009025	0.089514	0.013743	0.037112	0.090074	1.607377	2.49367	2.124026	0.0236564564530327	-5.40162220403047	0.000980285880093621	0.0438053380427698	0.0438053	-5.40162	Downregulated	DELs	1.35847	-5.40162	1	NA	L3B_vs_L3A	ASIM_0001772601
58	MSTRG.30025.1	0.48482	0.86502	1.433289	0.732512	0.0001	0.0001	0.0001	0.0001	8789.1025	13.101500136617	0.000724541973713627	0.0364400117943171	0.03644	13.1015	Upregulated	DELs	1.43842	13.1015	1	NA	L3B_vs_L3A	.
59	MSTRG.30875.1	3.001955	1.572885	1.520848	2.06529	0.0001	0.0001	0.0001	0.0001	20402.445	14.316454432629	0.00071147353877916	0.0362546088908576	0.0362546	14.3165	Upregulated	DELs	1.44064	14.3165	1	NA	L3B_vs_L3A	.
60	MSTRG.31278.1	1.351829	0.198476	1.513931	0.768211	7.818797	4.772216	22.486296	29.288454	0.0595417007641159	-4.06995575810621	4.54009632032969e-06	0.00175791040966995	0.00175791	-4.06996	Downregulated	DELs	2.755	-4.06996	1	NA	L3B_vs_L3A	.
61	MSTRG.31365.1	2.417457	2.405287	3.110014	7.278413	0.0001	0.0001	0.0001	0.0001	38027.9275	15.2147716946172	0.000344998260993059	0.0253847785869005	0.0253848	15.2148	Upregulated	DELs	1.59543	15.2148	1	NA	L3B_vs_L3A	.
62	MSTRG.31607.1	0.0001	0.0001	0.0001	0.0001	0.411222	0.444127	0.922925	1.264299	0.000131467675549609	-12.8930042572706	6.33490108919827e-05	0.00977934828926627	0.00977935	-12.893	Downregulated	DELs	2.00969	-12.893	1	NA	L3B_vs_L3A	.
63	MSTRG.31637.1	35.273724	20.989206	10.984859	26.388178	0.0001	0.0001	0.0001	0.0001	234089.9175	17.8367032718257	1.59766780263871e-07	0.000134768985109013	0.000134769	17.8367	Upregulated	DELs	3.87041	17.8367	1	NA	L3B_vs_L3A	.
64	MSTRG.32091.1	0.92451	0.589811	1.071653	0.978145	0.0001	0.0001	0.0001	0.0001	8910.2975	13.1212578863991	0.000496487220488142	0.0302230197440965	0.030223	13.1213	Upregulated	DELs	1.51966	13.1213	1	NA	L3B_vs_L3A	.
65	MSTRG.32285.1	144.919159	0.0001	0.0001	84.654205	0.0001	0.0001	0.0001	0.0001	573933.91	19.1305250907719	5.87993692791925e-05	0.00933479685303827	0.0093348	19.1305	Upregulated	DELs	2.0299	19.1305	1	NA	L3B_vs_L3A	.
66	MSTRG.34263.1	0.0001	0.0001	0.0001	0.0001	29.215574	31.231621	0.0001	0.0001	6.6173240385297e-06	-17.2053206418424	9.55721669622473e-05	0.0120712246603279	0.0120712	-17.2053	Downregulated	DELs	1.91825	-17.2053	1	NA	L3B_vs_L3A	ASIM_0002069201
67	MSTRG.34263.2	0.0001	1.124453	0.0001	0.0001	11.550975	168.15918	2.23411	6.89684	0.00595608143682489	-7.39142080480181	4.4902799994938e-05	0.00779822965500324	0.00779823	-7.39142	Downregulated	DELs	2.108	-7.39142	1	NA	L3B_vs_L3A	ASIM_0002069201
68	MSTRG.34614.1	8.283546	5.43666	9.27363	9.587883	0.0001	0.0001	0.059282	0.782984	38.6742242416905	5.27330044812882	0.00055143230404896	0.0316123291003213	0.0316123	5.2733	Upregulated	DELs	1.50014	5.2733	1	NA	L3B_vs_L3A	.
69	MSTRG.5237.1	2.014946	1.932017	0.682639	1.388824	0.0001	0.0001	0.042178	0.0001	141.683365506851	7.14652657675681	0.000744110676112271	0.0372354874133384	0.0372355	7.14653	Upregulated	DELs	1.42904	7.14653	1	NA	L3B_vs_L3A	.
70	MSTRG.7070.2	1.526751	2.558456	2.606797	2.017869	0.0001	0.0001	0.0001	0.0001	21774.6825	14.4103640623683	0.000681707915709145	0.0359858505381262	0.0359859	14.4104	Upregulated	DELs	1.44387	14.4104	1	NA	L3B_vs_L3A	.
71	MSTRG.7265.2	3.796538	7.846937	6.532769	4.187274	0.0001	0.0001	0.0001	0.0001	55908.795	15.7707876305038	0.000121479699267607	0.0141908910194708	0.0141909	15.7708	Upregulated	DELs	1.84799	15.7708	1	NA	L3B_vs_L3A	ASIM_0000509801
72	MSTRG.8157.1	3.700084	4.067842	1.093659	1.786224	0.0001	0.0001	0.0001	0.0001	26619.5225	14.7001970720216	0.000393073536420513	0.027146210107357	0.0271462	14.7002	Upregulated	DELs	1.56629	14.7002	1	NA	L3B_vs_L3A	.
73	MSTRG.8206.1	0.85621	0.481499	1.270974	1.222556	0.0001	0.0001	0.0001	0.0001	9578.0975	13.2255234061882	0.000619669368623888	0.0335687404071734	0.0335687	13.2255	Upregulated	DELs	1.47406	13.2255	1	NA	L3B_vs_L3A	.
74	MSTRG.8991.1	3.104062	1.106619	5.427474	2.719442	0.0001	0.0001	0.0001	0.0001	30893.9925	14.9150387052819	0.00102117531080569	0.0447477365302306	0.0447477	14.915	Upregulated	DELs	1.34923	14.915	1	NA	L3B_vs_L3A	ASIM_0000619801
75	MSTRG.9047.2	1.65501	3.021881	2.572269	3.293368	0.0001	0.0001	0.0001	0.0001	26356.32	14.6858613277264	0.00041356399794531	0.027869529398755	0.0278695	14.6859	Upregulated	DELs	1.55487	14.6859	1	NA	L3B_vs_L3A	ASIM_0000622701
76	MSTRG.9717.1	9.366303	0.0001	3.194677	6.298897	0.0001	0.0001	0.0001	0.0001	47149.9425	15.5249683910646	0.000562466408982452	0.0319911991628771	0.0319912	15.525	Upregulated	DELs	1.49497	15.525	1	NA	L3B_vs_L3A	.
77	MSTRG.9965.1	3.911951	2.33636	3.544226	2.449367	0.0001	0.0001	0.0001	0.0001	30604.76	14.9014684342429	4.55486060376052e-05	0.00785264617519853	0.00785265	14.9015	Upregulated	DELs	2.10498	14.9015	1	NA	L3B_vs_L3A	.

## Sheet: DELs_BAL_L4_ATL_L4_sig
DELs_BAL_L4_ATL_L4_sig
	t_name	FPKM_L4_BAL1	FPKM_L4_BAL2	FPKM_L4_BAL3	FPKM_L4_BAL4	FPKM_L4_ATL2	fc	log2.fc.	pval	qval	padj	log2FoldChange	Expression	Transcripts	qval2	log2FC2	order	Symbol	Project	gene_name
1	MSTRG.10057.1	62.578899	14.053432	15.785053	15.360061	0.0001	269443.6125	18.0396238606679	0.00042341377538746	0.0276980434052332	0.027698	18.0396	Upregulated	DELs	1.55755	18.0396	1	NA	L4B_vs_L4A	.
2	MSTRG.10361.1	107.188263	72.058907	41.872551	56.855701	0.0001	694938.555	19.406525897862	6.74664256694784e-05	0.0103542174321152	0.0103542	19.4065	Upregulated	DELs	1.98488	19.4065	1	NA	L4B_vs_L4A	.
3	MSTRG.10376.1	70.135857	82.284309	53.314945	39.12122	0.0001	612140.8275	19.2235040681449	4.39799388883254e-05	0.00848003057351807	0.00848003	19.2235	Upregulated	DELs	2.0716	19.2235	1	NA	L4B_vs_L4A	ASIM_0000700701
4	MSTRG.10534.1	56.760811	24.622997	33.170261	34.892708	0.0001	373616.9425	18.511200353217	9.53382799295543e-05	0.0124300189113032	0.01243	18.5112	Upregulated	DELs	1.90553	18.5112	1	NA	L4B_vs_L4A	ASIM_0000707401
5	MSTRG.11034.1	29.180403	27.464869	13.300456	30.251665	0.0001	250493.4825	17.9344135413812	0.000432440281325446	0.0276980434052332	0.027698	17.9344	Upregulated	DELs	1.55755	17.9344	1	NA	L4B_vs_L4A	ASIM_0000737401
6	MSTRG.1138.1	0.992252	0.294146	0.188301	0.38591	26.916252	0.0172814643732716	-5.85463071795938	3.89979781174791e-07	0.000520019270915266	0.000520019	-5.85463	Downregulated	DELs	3.28398	-5.85463	1	NA	L4B_vs_L4A	.
7	MSTRG.11584.1	10.322592	7.118416	6.706456	4.667328	0.0001	72036.98	16.1364500800836	0.000852518266270079	0.0400627375151359	0.0400627	16.1365	Upregulated	DELs	1.39726	16.1365	1	NA	L4B_vs_L4A	.
8	MSTRG.11800.1	0.503231	1.381622	0.734287	0.362878	14.858314	0.0501742324196406	-4.31690954879667	0.000504315645028278	0.0302901042752659	0.0302901	-4.31691	Downregulated	DELs	1.5187	-4.31691	1	NA	L4B_vs_L4A	.
9	MSTRG.11833.1	59.70969	44.449974	28.572334	22.102486	0.0001	387086.21	18.5622953867713	0.000120249746936827	0.0135325267842275	0.0135325	18.5623	Upregulated	DELs	1.86862	18.5623	1	NA	L4B_vs_L4A	ASIM_0000780101
10	MSTRG.12343.1	99.374626	128.98085	66.967232	85.557999	1007.118652	0.0945471286435871	-3.4028225449742	0.000859643089666213	0.0402581826267018	0.0402582	-3.40282	Downregulated	DELs	1.39515	-3.40282	1	NA	L4B_vs_L4A	.
11	MSTRG.12557.1	65.922691	34.19413	12.103579	72.333664	0.0001	461385.16	18.8156120763365	0.000245596027749581	0.0205982775896058	0.0205983	18.8156	Upregulated	DELs	1.68617	18.8156	1	NA	L4B_vs_L4A	ASIM_0000819201
12	MSTRG.1272.1	86.769241	114.192223	38.311443	61.607117	0.123392	609.601967712656	9.25172374943783	4.0451624432609e-05	0.00848003057351807	0.00848003	9.25172	Upregulated	DELs	2.0716	9.25172	1	NA	L4B_vs_L4A	.
13	MSTRG.13026.1	2.083946	0.0001	0.963463	0.179851	26.574633	0.0303612847635563	-5.04162334886344	0.000785498475039496	0.0382068108571771	0.0382068	-5.04162	Downregulated	DELs	1.41786	-5.04162	1	NA	L4B_vs_L4A	.
14	MSTRG.13364.1	1.913142	2.035398	0.583812	1.557937	23.766253	0.0640644635904532	-3.96433187065882	0.00044250962389018	0.0278751889627328	0.0278752	-3.96433	Downregulated	DELs	1.55478	-3.96433	1	NA	L4B_vs_L4A	.
15	MSTRG.14030.1	61.715492	32.538349	17.626755	29.004015	0.0001	352211.5275	18.4260826022173	0.000368656057712609	0.0259296178487204	0.0259296	18.4261	Upregulated	DELs	1.5862	18.4261	1	NA	L4B_vs_L4A	.
16	MSTRG.14066.1	123.138451	88.639671	92.78363	100.559967	0.0001	1012804.2975	19.9499240008152	1.45786352272566e-05	0.00502774803918064	0.00502775	19.9499	Upregulated	DELs	2.29863	19.9499	1	NA	L4B_vs_L4A	.
17	MSTRG.15707.1	35.826984	27.497055	19.777359	19.232105	0.0001	255833.7575	17.9648471161567	0.000608118457931748	0.0337734775779133	0.0337735	17.9648	Upregulated	DELs	1.47142	17.9648	1	NA	L4B_vs_L4A	.
18	MSTRG.15823.1	2.369584	0.644994	0.465059	0.464692	20.387611	0.0483667385060466	-4.36984093335947	0.000383879500552955	0.0268238937281806	0.0268239	-4.36984	Downregulated	DELs	1.57148	-4.36984	1	NA	L4B_vs_L4A	.
19	MSTRG.1617.9	38923.644531	8255.734375	24561.435547	44483.316406	78.841621	368.536723956373	8.52566457796862	0.000250889097580094	0.0208832271816294	0.0208832	8.52566	Upregulated	DELs	1.6802	8.52566	1	NA	L4B_vs_L4A	ASIM_0000120201
20	MSTRG.16288.1	44.121254	40.727985	11.013091	27.881403	0.0001	309359.3325	18.238924031092	0.000771030642228661	0.0381381463279759	0.0381381	18.2389	Upregulated	DELs	1.41864	18.2389	1	NA	L4B_vs_L4A	.
21	MSTRG.20428.1	1.908094	1.691388	0.616894	1.301118	0.0001	13793.735	13.7517255351962	0.000715845785949042	0.0366244785841013	0.0366245	13.7517	Upregulated	DELs	1.43623	13.7517	1	NA	L4B_vs_L4A	.
22	MSTRG.21217.3	0.400837	0.0001	0.34401	0.0001	19.307661	0.00964703855117406	-6.69569815298077	6.82487024295052e-05	0.0103542174321152	0.0103542	-6.6957	Downregulated	DELs	1.98488	-6.6957	1	NA	L4B_vs_L4A	ASIM_0001301601
23	MSTRG.22351.2	0.999666	0.972206	0.572224	0.77819	13.958792	0.0595016746434792	-4.07092591688618	0.000291323705485702	0.0228171555703124	0.0228172	-4.07093	Downregulated	DELs	1.64174	-4.07093	1	NA	L4B_vs_L4A	ASIM_0001372601
24	MSTRG.2265.1	145.769226	101.782341	70.278046	106.896629	0.0001	1061815.605	20.0181018186586	2.77029740147776e-06	0.00197448330127991	0.00197448	20.0181	Upregulated	DELs	2.70455	20.0181	1	NA	L4B_vs_L4A	.
25	MSTRG.24402.1	3.698665	3.231045	2.108465	1.782091	0.0001	27050.665	14.7233764405298	0.000702824017405802	0.0364025103254692	0.0364025	14.7234	Upregulated	DELs	1.43887	14.7234	1	NA	L4B_vs_L4A	ASIM_0001489601
26	MSTRG.26366.1	1.171222	0.184774	0.016296	0.16084	9.284925	0.0412801395810952	-4.59840834080102	0.000266666381307122	0.0216552970251349	0.0216553	-4.59841	Downregulated	DELs	1.66444	-4.59841	1	NA	L4B_vs_L4A	.
27	MSTRG.26537.1	35.576309	24.076891	4.263172	33.920631	0.0001	244592.5075	17.9000206855051	0.000955069916785264	0.0431842190548576	0.0431842	17.9	Upregulated	DELs	1.36467	17.9	1	NA	L4B_vs_L4A	.
28	MSTRG.27383.1	135.383621	117.74926	89.864784	70.665146	1.400895	73.8211662901217	6.20596262558499	0.000970244671865564	0.0436753085764831	0.0436753	6.20596	Upregulated	DELs	1.35976	6.20596	1	NA	L4B_vs_L4A	ASIM_0001657201
29	MSTRG.27798.1	14.901	20.526693	14.787974	9.269691	0.037526	396.294289292757	8.63042836760704	0.000280265809944289	0.0221949761045511	0.022195	8.63043	Upregulated	DELs	1.65375	8.63043	1	NA	L4B_vs_L4A	.
30	MSTRG.2819.1	0.22869	0.26689	0.41175	0.0001	9.113933	0.0248912845859192	-5.32821550313144	0.000321800954630533	0.0239747317488155	0.0239747	-5.32822	Downregulated	DELs	1.62025	-5.32822	1	NA	L4B_vs_L4A	.
31	MSTRG.28484.2	167.288788	66.408936	40.995804	83.674461	0.0001	895919.9725	19.7730103446285	1.45472625885906e-05	0.00502774803918064	0.00502775	19.773	Upregulated	DELs	2.29863	19.773	1	NA	L4B_vs_L4A	ASIM_0001723901
32	MSTRG.28570.1	26.769428	19.112219	11.158872	17.476662	0.0001	186292.9525	17.507213572304	6.14039342461381e-05	0.0100995301696225	0.0100995	17.5072	Upregulated	DELs	1.9957	17.5072	1	NA	L4B_vs_L4A	.
33	MSTRG.28862.2	38.002769	15.532234	10.220708	3.824735	0.0001	168951.115	17.3662463460966	0.000496720633039382	0.0299179734525298	0.029918	17.3662	Upregulated	DELs	1.52407	17.3662	1	NA	L4B_vs_L4A	ASIM_0001745201
34	MSTRG.30271.1	0.868199	0.0001	0.0001	0.0001	25.869144	0.00839319422397587	-6.89656431856405	0.000151422524599003	0.0152005465773516	0.0152005	-6.89656	Downregulated	DELs	1.81814	-6.89656	1	NA	L4B_vs_L4A	.
35	MSTRG.3333.1	22.126236	19.864664	8.360826	14.049402	0.123185	130.700020294679	7.03011555492513	0.000638680198973583	0.0345205057653468	0.0345205	7.03012	Upregulated	DELs	1.46192	7.03012	1	NA	L4B_vs_L4A	.
36	MSTRG.33968.1	40.375839	33.657181	13.833948	30.61665	0.0001	296209.045	18.1762561696801	3.26478439361268e-05	0.00767116702244246	0.00767117	18.1763	Upregulated	DELs	2.11514	18.1763	1	NA	L4B_vs_L4A	.
37	MSTRG.34856.2	34.628082	27.191454	13.379995	31.34239	0.0001	266354.8025	18.0229897680277	0.000100869933773561	0.0124587052265539	0.0124587	18.023	Upregulated	DELs	1.90453	18.023	1	NA	L4B_vs_L4A	ASIM_0002101101
38	MSTRG.34901.1	151.738251	116.751183	81.519516	113.064034	1.240924	93.291971144083	6.54368102066927	0.00064713845273645	0.0346794847027839	0.0346795	6.54368	Upregulated	DELs	1.45993	6.54368	1	NA	L4B_vs_L4A	.
39	MSTRG.35031.1	146.24437	153.596756	129.786484	103.181854	0.0001	1332023.66	20.3451882777555	7.76842385957787e-06	0.00353413699926583	0.00353414	20.3452	Upregulated	DELs	2.45172	20.3452	1	NA	L4B_vs_L4A	.
40	MSTRG.35420.2	21.12273	32.749683	30.959715	12.508893	0.0001	243352.5525	17.8926883814131	0.000133142627681317	0.0140239195324233	0.0140239	17.8927	Upregulated	DELs	1.85313	17.8927	1	NA	L4B_vs_L4A	ASIM_0002132301
41	MSTRG.35749.1	40.399879	33.052715	31.057877	46.163643	0.210566	178.891789272722	7.48294336225474	0.000558052821638507	0.0319900413733902	0.03199	7.48294	Upregulated	DELs	1.49499	7.48294	1	NA	L4B_vs_L4A	.
42	MSTRG.4110.1	11.930154	18.671965	23.652727	13.273118	0.0001	168819.91	17.3651255346691	0.00014549288254859	0.0147661516908912	0.0147662	17.3651	Upregulated	DELs	1.83073	17.3651	1	NA	L4B_vs_L4A	.
43	MSTRG.4489.1	22.534399	20.433357	11.368309	17.075588	0.0001	178529.1325	17.4457999878167	0.000101825976631529	0.0124587052265539	0.0124587	17.4458	Upregulated	DELs	1.90453	17.4458	1	NA	L4B_vs_L4A	ASIM_0000324901
44	MSTRG.4565.1	1.473527	1.973701	7.689175	2.116704	128.471436	0.0257899876669861	-5.27704510655773	4.31787229895457e-05	0.00848003057351807	0.00848003	-5.27705	Downregulated	DELs	2.0716	-5.27705	1	NA	L4B_vs_L4A	ASIM_0000329901
45	MSTRG.4655.3	25.275076	15.989936	9.522022	25.897612	0.0001	191711.615	17.5485782209122	0.000109903491603599	0.0127378221093194	0.0127378	17.5486	Upregulated	DELs	1.8949	17.5486	1	NA	L4B_vs_L4A	ASIM_0000336001
46	MSTRG.5199.1	0.251745	0.740843	0.647698	0.248247	10.514222	0.0449042496915131	-4.47700420318813	0.00048215167810167	0.0294553348033426	0.0294553	-4.477	Downregulated	DELs	1.53084	-4.477	1	NA	L4B_vs_L4A	.
47	MSTRG.540.1	31.717999	29.77688	22.169619	27.353436	312.682068	0.0887626325280668	-3.49390373405969	0.000703125842503918	0.0364025103254692	0.0364025	-3.4939	Downregulated	DELs	1.43887	-3.4939	1	NA	L4B_vs_L4A	.
48	MSTRG.5517.1	22.380856	15.166473	16.322029	8.304775	0.0001	155435.3325	17.2459549590612	0.000127974451651809	0.0136817486260949	0.0136817	17.246	Upregulated	DELs	1.86386	17.246	1	NA	L4B_vs_L4A	.
49	MSTRG.5630.1	72.073868	62.034687	30.175982	49.202164	0.0001	533716.7525	19.0257147703225	5.58360698151986e-05	0.00964632056972308	0.00964632	19.0257	Upregulated	DELs	2.01564	19.0257	1	NA	L4B_vs_L4A	ASIM_0000402101
50	MSTRG.5632.1	9.473599	21.555634	7.662678	15.472693	0.0001	135411.51	17.0469908478709	0.000693972979524566	0.0361972399523904	0.0361972	17.047	Upregulated	DELs	1.44132	17.047	1	NA	L4B_vs_L4A	ASIM_0000402201
51	MSTRG.5794.2	32.11269	42.244026	23.106268	28.651995	0.0001	315287.4475	18.2663082077629	6.45934159664452e-05	0.0103069882104069	0.010307	18.2663	Upregulated	DELs	1.98687	18.2663	1	NA	L4B_vs_L4A	ASIM_0000413001
52	MSTRG.6701.1	12.524638	13.931509	15.065495	11.251622	0.0001	131933.16	17.0094476906945	0.000479779301026661	0.0293943868611807	0.0293944	17.0094	Upregulated	DELs	1.53174	17.0094	1	NA	L4B_vs_L4A	ASIM_0000473801
53	MSTRG.7061.1	14.54112	12.06546	7.240908	11.71362	0.0001	113902.77	16.7974433067916	0.00114903888355628	0.0483636799374024	0.0483637	16.7974	Upregulated	DELs	1.31548	16.7974	1	NA	L4B_vs_L4A	.
54	MSTRG.7494.1	23.137125	14.983841	9.070412	22.049896	0.0001	173103.185	17.4012727441525	0.000592496709022635	0.0334268196103482	0.0334268	17.4013	Upregulated	DELs	1.4759	17.4013	1	NA	L4B_vs_L4A	ASIM_0000525601
55	MSTRG.7794.1	1.408979	0.557742	0.088001	0.180671	14.33189	0.0389933393292859	-4.68062847957605	0.000208902905860653	0.0189391241081223	0.0189391	-4.68063	Downregulated	DELs	1.72264	-4.68063	1	NA	L4B_vs_L4A	.
56	MSTRG.7871.1	13.850632	13.670569	5.264045	5.397746	0.0001	95457.48	16.5425706304641	0.000175720117355319	0.0166389597808124	0.016639	16.5426	Upregulated	DELs	1.77887	16.5426	1	NA	L4B_vs_L4A	.
57	MSTRG.8213.1	12.128413	11.547146	9.776741	6.147857	0.0001	99000.3925	16.5951466245062	0.000362541777074427	0.0255837236878066	0.0255837	16.5951	Upregulated	DELs	1.59204	16.5951	1	NA	L4B_vs_L4A	ASIM_0000571301
58	MSTRG.8292.1	60.191006	61.64603	51.950439	37.411304	0.259115	203.769348551801	7.67079324413403	0.000429543346360182	0.0276980434052332	0.027698	7.67079	Upregulated	DELs	1.55755	7.67079	1	NA	L4B_vs_L4A	.
59	MSTRG.8457.1	76.200745	64.197914	34.191605	51.084518	0.525745	107.311901206859	6.74566627388397	0.000587231722109564	0.0333055402709462	0.0333055	6.74567	Upregulated	DELs	1.47748	6.74567	1	NA	L4B_vs_L4A	.
60	MSTRG.9111.1	12.899648	9.040096	10.923527	10.075398	0.0001	107346.6725	16.7119179460979	0.000528417101100459	0.0310927914652572	0.0310928	16.7119	Upregulated	DELs	1.50734	16.7119	1	NA	L4B_vs_L4A	.
