# Supplementary material for: Developmental and geographic transcriptomic variation in Anisakis simplex (s. s.) reveals lncRNA-mediated regulation of mRNA expression
Source: Sci Rep. 2026 Apr 20;16:18383. doi: 10.1038/s41598-026-47984-8 (PMC13266063; doi:10.1038/s41598-026-47984-8)
Supplement: Supplementary file 7 — Supplementary Information 7. [file 41598_2026_47984_MOESM7_ESM.xlsx]

## Sheet: BAL_L3_vs_L4
Column1	Column2	Column3	Column4	Column5	Column6
	DEGs	DELs	Correlation	P_value	FDR		DEGs	1696
2	ASIM_0000007101	MSTRG.10026.1	-0.990811	1.92637e-06	0.000645818		DELs	630
33	ASIM_0000030901	MSTRG.10026.1	-0.990013	2.47188e-06	0.000693017
44	ASIM_0000036201	MSTRG.10026.1	-0.992983	8.59102e-07	0.000517455		Row Labels	Count of Column2
103	ASIM_0000062001	MSTRG.10026.1	-0.990852	1.90081e-06	0.000643909		DELs	1
147	ASIM_0000079501	MSTRG.10026.1	-0.990659	2.0231e-06	0.000655229		MSTRG.10026.1	50
236	ASIM_0000118201	MSTRG.10026.1	-0.990196	2.33876e-06	0.000682506		MSTRG.10061.1	46
315	ASIM_0000156701	MSTRG.10026.1	-0.998236	1.37018e-08	0.000109171		MSTRG.10070.1	1
411	ASIM_0000210801	MSTRG.10026.1	-0.99171	1.4153e-06	0.000591351		MSTRG.10129.1	1
474	ASIM_0000250901	MSTRG.10026.1	-0.990984	1.81967e-06	0.00063507		MSTRG.10141.1	10
519	ASIM_0000279501	MSTRG.10026.1	-0.992297	1.13599e-06	0.000560791		MSTRG.10153.1	3
582	ASIM_0000318501	MSTRG.10026.1	0.995465	2.32361e-07	0.000349339		MSTRG.10154.1	48
691	ASIM_0000379801	MSTRG.10026.1	-0.995153	2.8368e-07	0.000370071		MSTRG.10160.1	24
1168	ASIM_0000725101	MSTRG.10026.1	-0.992753	9.46305e-07	0.000532295		MSTRG.10205.1	2
1353	ASIM_0000903401	MSTRG.10026.1	-0.990008	2.47545e-06	0.000693116		MSTRG.10235.1	1
1411	ASIM_0000966101	MSTRG.10026.1	-0.991692	1.42466e-06	0.000592622		MSTRG.10243.1	2
1432	ASIM_0000992801	MSTRG.10026.1	-0.994493	4.15784e-07	0.000413828		MSTRG.10248.1	1
1519	ASIM_0001032201	MSTRG.10026.1	-0.993804	5.91796e-07	0.000467366		MSTRG.1025.2	1
1521	ASIM_0001034701	MSTRG.10026.1	-0.990713	1.98869e-06	0.000651401		MSTRG.10356.1	1
1843	ASIM_0001190401	MSTRG.10026.1	-0.998236	1.37045e-08	0.000109171		MSTRG.10361.1	3
2096	ASIM_0001289201	MSTRG.10026.1	0.994098	5.11687e-07	0.000443715		MSTRG.10380.1	3
2279	ASIM_0001366301	MSTRG.10026.1	-0.992175	1.19098e-06	0.000568164		MSTRG.10416.1	1
2456	ASIM_0001443001	MSTRG.10026.1	-0.990516	2.11744e-06	0.000664155		MSTRG.10479.1	11
2491	ASIM_0001457401	MSTRG.10026.1	-0.994695	3.7179e-07	0.000398462		MSTRG.10488.1	2
2609	ASIM_0001499701	MSTRG.10026.1	-0.990136	2.38198e-06	0.000685963		MSTRG.10567.1	5
2684	ASIM_0001532701	MSTRG.10026.1	-0.99688	7.5754e-08	0.000239831		MSTRG.10603.1	3
2820	ASIM_0001581301	MSTRG.10026.1	-0.990699	1.99781e-06	0.00065248		MSTRG.10689.1	1
2985	ASIM_0001645401	MSTRG.10026.1	-0.9905	2.1282e-06	0.00066574		MSTRG.1073.3	2
3012	ASIM_0001657701	MSTRG.10026.1	-0.992369	1.10439e-06	0.000556472		MSTRG.10744.1	25
3021	ASIM_0001660801	MSTRG.10026.1	-0.990564	2.0858e-06	0.000660712		MSTRG.10784.1	3
3030	ASIM_0001663701	MSTRG.10026.1	-0.991148	1.72235e-06	0.000624262		MSTRG.10835.1	13
3063	ASIM_0001675601	MSTRG.10026.1	-0.996512	1.05829e-07	0.000271451		MSTRG.10896.1	1
3099	ASIM_0001689301	MSTRG.10026.1	-0.995218	2.72395e-07	0.000366161		MSTRG.10997.1	4
3101	ASIM_0001690201	MSTRG.10026.1	-0.990746	1.96765e-06	0.00064996		MSTRG.11019.1	1
3309	ASIM_0001771001	MSTRG.10026.1	-0.990821	1.91987e-06	0.000645653		MSTRG.1111.1	24
3369	ASIM_0001791601	MSTRG.10026.1	-0.992135	1.20894e-06	0.00056973		MSTRG.11131.1	42
3442	ASIM_0001826201	MSTRG.10026.1	-0.990862	1.89457e-06	0.000643206		MSTRG.11138.1	2
3494	ASIM_0001849801	MSTRG.10026.1	-0.993204	7.80798e-07	0.000505177		MSTRG.1114.1	146
3558	ASIM_0001877501	MSTRG.10026.1	-0.993335	7.36488e-07	0.000497648		MSTRG.11145.1	8
3637	ASIM_0001913601	MSTRG.10026.1	-0.997651	3.23455e-08	0.000174745		MSTRG.11245.1	1
3657	ASIM_0001924401	MSTRG.10026.1	-0.991068	1.76948e-06	0.000628919		MSTRG.11270.2	8
3682	ASIM_0001932801	MSTRG.10026.1	-0.990936	1.8493e-06	0.000638901		MSTRG.11336.1	1
3687	ASIM_0001936701	MSTRG.10026.1	-0.995595	2.12993e-07	0.000341878		MSTRG.11337.1	86
3728	ASIM_0001956301	MSTRG.10026.1	-0.991572	1.48737e-06	0.000600835		MSTRG.11399.1	16
3749	ASIM_0001967301	MSTRG.10026.1	-0.992423	1.08142e-06	0.000553721		MSTRG.11410.1	3
3801	ASIM_0001994601	MSTRG.10026.1	-0.991528	1.51053e-06	0.000603249		MSTRG.11483.1	2
3839	ASIM_0002012701	MSTRG.10026.1	-0.990632	2.04088e-06	0.000657363		MSTRG.11485.1	4
3872	ASIM_0002029201	MSTRG.10026.1	-0.995293	2.59774e-07	0.000362414		MSTRG.11512.1	1
3935	ASIM_0002067801	MSTRG.10026.1	-0.990618	2.04982e-06	0.000658202		MSTRG.11540.2	20
4024	ASIM_0002123401	MSTRG.10026.1	-0.990065	2.4333e-06	0.000690245		MSTRG.11543.1	1
4027	ASIM_0002125101	MSTRG.10026.1	-0.990982	1.8209e-06	0.000635084		MSTRG.11584.1	35
4189	ASIM_0000070801	MSTRG.10061.1	0.992279	1.14399e-06	0.0005617		MSTRG.11610.1	7
4204	ASIM_0000077901	MSTRG.10061.1	0.998297	1.23381e-08	0.000104824		MSTRG.11617.1	44
4355	ASIM_0000146401	MSTRG.10061.1	0.993763	6.0369e-07	0.000469062		MSTRG.11634.1	1
4401	ASIM_0000167801	MSTRG.10061.1	0.990798	1.93482e-06	0.000646851		MSTRG.1172.1	4
4403	ASIM_0000169501	MSTRG.10061.1	0.990705	1.99339e-06	0.000651932		MSTRG.11746.1	32
4579	ASIM_0000278101	MSTRG.10061.1	0.992038	1.25441e-06	0.000574776		MSTRG.11776.1	34
4679	ASIM_0000336901	MSTRG.10061.1	0.995958	1.64625e-07	0.000317712		MSTRG.11779.1	112
4808	ASIM_0000414501	MSTRG.10061.1	0.991878	1.33137e-06	0.000582847		MSTRG.11837.1	47
4845	ASIM_0000441301	MSTRG.10061.1	0.990486	2.13769e-06	0.000666355		MSTRG.11844.1	1
4959	ASIM_0000519001	MSTRG.10061.1	0.991858	1.34108e-06	0.000583776		MSTRG.11866.1	6
5088	ASIM_0000604101	MSTRG.10061.1	0.991647	1.44806e-06	0.000595123		MSTRG.11892.1	1
5201	ASIM_0000701601	MSTRG.10061.1	-0.991854	1.34302e-06	0.000584077		MSTRG.11940.1	104
5294	ASIM_0000780701	MSTRG.10061.1	0.993415	7.10434e-07	0.000492156		MSTRG.11954.1	36
5349	ASIM_0000837301	MSTRG.10061.1	0.992307	1.13171e-06	0.000560133		MSTRG.11975.1	2
5431	ASIM_0000917601	MSTRG.10061.1	0.991646	1.44825e-06	0.000595123		MSTRG.11995.1	50
5546	ASIM_0001017401	MSTRG.10061.1	0.991338	1.61431e-06	0.000614028		MSTRG.12003.1	132
5563	ASIM_0001025201	MSTRG.10061.1	0.992629	9.9549e-07	0.000538992		MSTRG.12049.1	5
5714	ASIM_0001114101	MSTRG.10061.1	-0.991096	1.75318e-06	0.000627181		MSTRG.12142.1	1
5716	ASIM_0001114701	MSTRG.10061.1	0.990866	1.89221e-06	0.000643098		MSTRG.12146.1	1
5851	ASIM_0001171001	MSTRG.10061.1	0.99085	1.90218e-06	0.000644047		MSTRG.12261.1	1
6057	ASIM_0001250101	MSTRG.10061.1	0.992842	9.11895e-07	0.000527234		MSTRG.12343.1	180
6201	ASIM_0001306001	MSTRG.10061.1	0.990466	2.15138e-06	0.000667369		MSTRG.12382.1	37
6233	ASIM_0001316601	MSTRG.10061.1	0.995561	2.17946e-07	0.000343692		MSTRG.12391.1	48
6264	ASIM_0001331701	MSTRG.10061.1	0.994865	3.3726e-07	0.000385793		MSTRG.12479.1	4
6649	ASIM_0001492301	MSTRG.10061.1	0.995018	3.07891e-07	0.000378366		MSTRG.12498.1	21
6656	ASIM_0001493701	MSTRG.10061.1	0.990013	2.47182e-06	0.000693017		MSTRG.12550.1	1
6686	ASIM_0001504101	MSTRG.10061.1	0.994328	4.5422e-07	0.000427498		MSTRG.12555.1	1
6709	ASIM_0001515001	MSTRG.10061.1	0.990981	1.82168e-06	0.000635291		MSTRG.12557.1	3
6776	ASIM_0001545601	MSTRG.10061.1	0.992681	9.74804e-07	0.000536878		MSTRG.12567.1	15
6913	ASIM_0001592201	MSTRG.10061.1	0.99045	2.16208e-06	0.00066875		MSTRG.12581.1	2
6925	ASIM_0001598401	MSTRG.10061.1	0.991141	1.72662e-06	0.000624531		MSTRG.12608.1	22
6958	ASIM_0001612101	MSTRG.10061.1	0.993998	5.38153e-07	0.000452077		MSTRG.12609.1	134
6975	ASIM_0001618001	MSTRG.10061.1	0.995438	2.36505e-07	0.000352337		MSTRG.12613.1	22
7143	ASIM_0001681701	MSTRG.10061.1	0.992764	9.41921e-07	0.000531863		MSTRG.12617.1	3
7170	ASIM_0001691401	MSTRG.10061.1	0.995527	2.22952e-07	0.000345768		MSTRG.12632.1	3
7177	ASIM_0001693301	MSTRG.10061.1	0.990963	1.83234e-06	0.000636422		MSTRG.1265.1	2
7219	ASIM_0001710601	MSTRG.10061.1	0.99723	5.30455e-08	0.000211512		MSTRG.12805.1	20
7242	ASIM_0001721501	MSTRG.10061.1	0.990005	2.47755e-06	0.000693183		MSTRG.12817.1	38
7254	ASIM_0001727501	MSTRG.10061.1	0.990814	1.92451e-06	0.000645818		MSTRG.12827.1	4
7439	ASIM_0001794301	MSTRG.10061.1	0.991564	1.49126e-06	0.000600964		MSTRG.12939.1	10
7511	ASIM_0001830401	MSTRG.10061.1	0.990161	2.36336e-06	0.000684272		MSTRG.12952.1	3
7568	ASIM_0001854101	MSTRG.10061.1	0.990141	2.37809e-06	0.00068576		MSTRG.13019.1	47
7572	ASIM_0001856001	MSTRG.10061.1	0.993569	6.61587e-07	0.000483184		MSTRG.13203.1	88
7789	ASIM_0001955901	MSTRG.10061.1	0.992153	1.2007e-06	0.00056973		MSTRG.13223.1	1
7934	ASIM_0002029101	MSTRG.10061.1	0.991345	1.61024e-06	0.000613648		MSTRG.13224.1	7
7991	ASIM_0002062801	MSTRG.10061.1	0.992271	1.14759e-06	0.000561881		MSTRG.13228.1	32
8389	ASIM_0000133101	MSTRG.10070.1	0.994866	3.36923e-07	0.000385719		MSTRG.13282.1	38
15620	ASIM_0001821501	MSTRG.10129.1	0.996404	1.15925e-07	0.000278805		MSTRG.13288.1	28
16395	ASIM_0000078101	MSTRG.10141.1	0.995244	2.67965e-07	0.000365324		MSTRG.13295.1	64
16416	ASIM_0000086301	MSTRG.10141.1	0.9912	1.69231e-06	0.000621342		MSTRG.13297.1	89
16450	ASIM_0000102501	MSTRG.10141.1	0.993412	7.11226e-07	0.000492156		MSTRG.13411.1	19
16477	ASIM_0000112501	MSTRG.10141.1	0.990894	1.8747e-06	0.000641662		MSTRG.13483.1	1
17079	ASIM_0000467801	MSTRG.10141.1	0.995143	2.85374e-07	0.000370964		MSTRG.13515.1	75
17279	ASIM_0000606201	MSTRG.10141.1	0.991313	1.62838e-06	0.000615541		MSTRG.13552.1	18
18790	ASIM_0001476301	MSTRG.10141.1	-0.99268	9.75146e-07	0.000536878		MSTRG.13598.1	21
19053	ASIM_0001575901	MSTRG.10141.1	0.993109	8.13992e-07	0.000510857		MSTRG.1360.1	202
19256	ASIM_0001655401	MSTRG.10141.1	0.991447	1.55435e-06	0.000607023		MSTRG.13603.1	9
20095	ASIM_0002016001	MSTRG.10141.1	0.99435	4.49097e-07	0.000425759		MSTRG.13681.1	6
20772	ASIM_0000242401	MSTRG.10153.1	0.991284	1.64435e-06	0.000616972		MSTRG.1369.1	63
20809	ASIM_0000262401	MSTRG.10153.1	0.992792	9.31149e-07	0.000531118		MSTRG.13728.1	15
21133	ASIM_0000461101	MSTRG.10153.1	0.993681	6.27948e-07	0.000474852		MSTRG.1374.1	5
24403	ASIM_0000024301	MSTRG.10154.1	0.990322	2.25007e-06	0.000676331		MSTRG.13816.1	13
24411	ASIM_0000030901	MSTRG.10154.1	0.996505	1.06493e-07	0.000271468		MSTRG.13828.1	1
24435	ASIM_0000041401	MSTRG.10154.1	0.99133	1.61889e-06	0.000614447		MSTRG.13834.1	8
24493	ASIM_0000068201	MSTRG.10154.1	0.99383	5.84379e-07	0.000464895		MSTRG.13842.1	47
24537	ASIM_0000085201	MSTRG.10154.1	0.995079	2.9691e-07	0.000374505		MSTRG.13868.1	6
24617	ASIM_0000119401	MSTRG.10154.1	0.990473	2.14602e-06	0.000666822		MSTRG.13882.1	2
24892	ASIM_0000277001	MSTRG.10154.1	0.991239	1.67009e-06	0.000619181		MSTRG.13899.1	2
25116	ASIM_0000412201	MSTRG.10154.1	0.990737	1.97328e-06	0.00065027		MSTRG.13905.1	20
25235	ASIM_0000490901	MSTRG.10154.1	0.992464	1.06409e-06	0.000550407		MSTRG.13930.1	4
25327	ASIM_0000553401	MSTRG.10154.1	0.992429	1.07898e-06	0.00055313		MSTRG.13954.1	4
25388	ASIM_0000589901	MSTRG.10154.1	0.990069	2.43007e-06	0.000690245		MSTRG.14004.1	1
25399	ASIM_0000600801	MSTRG.10154.1	0.990323	2.24904e-06	0.00067627		MSTRG.14038.1	33
25494	ASIM_0000688301	MSTRG.10154.1	0.999886	3.7117e-12	5.10932e-07		MSTRG.14102.1	1
25789	ASIM_0000966101	MSTRG.10154.1	0.99604	1.54737e-07	0.000311485		MSTRG.14107.1	1
25810	ASIM_0000992801	MSTRG.10154.1	0.991013	1.80231e-06	0.000633028		MSTRG.14115.1	1
25857	ASIM_0001016001	MSTRG.10154.1	0.995361	2.48635e-07	0.000358512		MSTRG.14161.1	3
25892	ASIM_0001031201	MSTRG.10154.1	0.993155	7.9755e-07	0.000508		MSTRG.14179.1	1
25973	ASIM_0001085901	MSTRG.10154.1	0.992785	9.3376e-07	0.000531532		MSTRG.14230.1	9
25991	ASIM_0001094001	MSTRG.10154.1	0.994885	3.33198e-07	0.000383754		MSTRG.14256.1	26
26034	ASIM_0001115601	MSTRG.10154.1	0.992351	1.1125e-06	0.000557513		MSTRG.14280.1	5
26100	ASIM_0001141501	MSTRG.10154.1	0.993383	7.20734e-07	0.000494183		MSTRG.14281.1	132
26189	ASIM_0001177801	MSTRG.10154.1	0.996423	1.14091e-07	0.00027761		MSTRG.14301.1	24
26313	ASIM_0001223801	MSTRG.10154.1	0.992769	9.39957e-07	0.000531863		MSTRG.14434.1	9
26380	ASIM_0001251601	MSTRG.10154.1	0.993694	6.23812e-07	0.000473585		MSTRG.14485.1	4
26389	ASIM_0001254601	MSTRG.10154.1	0.995081	2.96469e-07	0.000374505		MSTRG.14502.2	13
26557	ASIM_0001319801	MSTRG.10154.1	0.991539	1.50485e-06	0.000602667		MSTRG.14608.1	1
26580	ASIM_0001332101	MSTRG.10154.1	0.99097	1.82827e-06	0.000635977		MSTRG.14613.1	11
26863	ASIM_0001454301	MSTRG.10154.1	0.99222	1.17028e-06	0.000564914		MSTRG.14639.1	10
26956	ASIM_0001489201	MSTRG.10154.1	0.993115	8.11666e-07	0.000510543		MSTRG.14653.1	1
27075	ASIM_0001538701	MSTRG.10154.1	0.992166	1.19489e-06	0.000568471		MSTRG.14660.1	8
27153	ASIM_0001566801	MSTRG.10154.1	0.990824	1.91805e-06	0.000645539		MSTRG.14699.1	12
27208	ASIM_0001585201	MSTRG.10154.1	0.991187	1.69996e-06	0.000622758		MSTRG.14700.1	20
27307	ASIM_0001623501	MSTRG.10154.1	0.990206	2.33132e-06	0.000682046		MSTRG.14731.1	1
27336	ASIM_0001635101	MSTRG.10154.1	0.996039	1.54959e-07	0.000311485		MSTRG.14762.1	49
27353	ASIM_0001640401	MSTRG.10154.1	0.990452	2.16032e-06	0.000668624		MSTRG.14790.1	16
27386	ASIM_0001656701	MSTRG.10154.1	0.991621	1.46169e-06	0.000596932		MSTRG.14841.1	2
27403	ASIM_0001661901	MSTRG.10154.1	0.99124	1.66949e-06	0.000619173		MSTRG.14863.1	9
27408	ASIM_0001663701	MSTRG.10154.1	0.991063	1.77229e-06	0.000629479		MSTRG.14870.1	12
27441	ASIM_0001675601	MSTRG.10154.1	0.990093	2.41315e-06	0.000688828		MSTRG.14895.1	1
27489	ASIM_0001692101	MSTRG.10154.1	0.993144	8.01673e-07	0.000508824		MSTRG.14984.1	3
27570	ASIM_0001728001	MSTRG.10154.1	0.990193	2.34098e-06	0.000682506		MSTRG.15104.1	10
27753	ASIM_0001793901	MSTRG.10154.1	0.99001	2.47356e-06	0.000693101		MSTRG.1511.1	3
27814	ASIM_0001824401	MSTRG.10154.1	0.990304	2.26243e-06	0.000677049		MSTRG.15134.1	20
27872	ASIM_0001849801	MSTRG.10154.1	0.994325	4.54943e-07	0.000427498		MSTRG.15138.1	2
27924	ASIM_0001871001	MSTRG.10154.1	0.990794	1.93738e-06	0.000647097		MSTRG.1514.1	23
27936	ASIM_0001877501	MSTRG.10154.1	0.990161	2.36396e-06	0.000684323		MSTRG.15160.1	1
28060	ASIM_0001932801	MSTRG.10154.1	0.992272	1.14704e-06	0.000561822		MSTRG.15283.1	7
28333	ASIM_0002085201	MSTRG.10154.1	0.995013	3.08965e-07	0.000378675		MSTRG.15297.1	15
28470	ASIM_0000027701	MSTRG.10160.1	0.990367	2.21863e-06	0.000673706		MSTRG.15304.1	11
28493	ASIM_0000039401	MSTRG.10160.1	0.993773	6.00788e-07	0.000468928		MSTRG.15331.1	7
28762	ASIM_0000159401	MSTRG.10160.1	0.990353	2.2285e-06	0.000674443		MSTRG.15374.1	2
28869	ASIM_0000221701	MSTRG.10160.1	0.992758	9.44302e-07	0.000531863		MSTRG.15426.1	62
28930	ASIM_0000260401	MSTRG.10160.1	0.993634	6.41792e-07	0.000477337		MSTRG.15540.1	3
29016	ASIM_0000314801	MSTRG.10160.1	0.995544	2.20469e-07	0.000345271		MSTRG.15559.1	6
29403	ASIM_0000562901	MSTRG.10160.1	0.990168	2.35875e-06	0.000683735		MSTRG.15573.1	2
29442	ASIM_0000582701	MSTRG.10160.1	0.998849	3.80854e-09	5.75837e-05		MSTRG.15602.1	25
29448	ASIM_0000587101	MSTRG.10160.1	0.994507	4.12685e-07	0.000412887		MSTRG.15605.1	3
29602	ASIM_0000718301	MSTRG.10160.1	0.99418	4.90799e-07	0.000437234		MSTRG.15630.1	49
29638	ASIM_0000753101	MSTRG.10160.1	0.9923	1.13475e-06	0.000560693		MSTRG.15671.1	3
29803	ASIM_0000914301	MSTRG.10160.1	0.999152	1.52308e-09	3.56801e-05		MSTRG.15707.1	203
29910	ASIM_0001011501	MSTRG.10160.1	0.991071	1.76776e-06	0.000628792		MSTRG.15719.1	1
30086	ASIM_0001111301	MSTRG.10160.1	0.990329	2.24524e-06	0.000675958		MSTRG.15746.1	1
30207	ASIM_0001156701	MSTRG.10160.1	0.993417	7.09608e-07	0.000491946		MSTRG.15803.1	6
30257	ASIM_0001180001	MSTRG.10160.1	0.990078	2.42402e-06	0.00068976		MSTRG.15823.1	4
30409	ASIM_0001236501	MSTRG.10160.1	0.990929	1.85312e-06	0.00063961		MSTRG.15826.1	4
30779	ASIM_0001390201	MSTRG.10160.1	0.994631	3.85275e-07	0.000403246		MSTRG.15849.1	9
31038	ASIM_0001495301	MSTRG.10160.1	0.992064	1.24224e-06	0.000574434		MSTRG.15903.1	19
31529	ASIM_0001686501	MSTRG.10160.1	0.990104	2.40495e-06	0.000687857		MSTRG.15908.1	6
31843	ASIM_0001806701	MSTRG.10160.1	0.990116	2.39625e-06	0.000687441		MSTRG.15913.1	4
32048	ASIM_0001899701	MSTRG.10160.1	0.999101	1.81601e-09	3.8817e-05		MSTRG.15920.1	1
32060	ASIM_0001905901	MSTRG.10160.1	0.990316	2.25405e-06	0.000676763		MSTRG.15922.1	1
32427	ASIM_0002102001	MSTRG.10160.1	0.99151	1.52034e-06	0.000603793		MSTRG.15937.1	4
33416	ASIM_0000530201	MSTRG.10205.1	0.994444	4.27084e-07	0.000420048		MSTRG.15967.1	55
33626	ASIM_0000690601	MSTRG.10205.1	0.999107	1.78129e-09	3.83129e-05		MSTRG.15990.1	37
40168	ASIM_0001897701	MSTRG.10235.1	0.994673	3.76318e-07	0.000399564		MSTRG.16004.1	27
40891	ASIM_0000131801	MSTRG.10243.1	0.995012	3.09124e-07	0.000378675		MSTRG.16007.1	1
44024	ASIM_0001801701	MSTRG.10243.1	0.997073	6.25252e-08	0.000223207		MSTRG.16051.1	5
49433	ASIM_0000370201	MSTRG.10248.1	0.992493	1.05156e-06	0.000548247		MSTRG.1617.10	5
52970	ASIM_0000081001	MSTRG.1025.2	0.9983	1.22682e-08	0.000104824		MSTRG.1617.4	3
59322	ASIM_0001435001	MSTRG.10356.1	0.9944	4.37156e-07	0.000422888		MSTRG.1617.7	1
61478	ASIM_0000287501	MSTRG.10361.1	0.994136	5.01819e-07	0.000440322		MSTRG.16284.1	1
62186	ASIM_0000793901	MSTRG.10361.1	0.990427	2.1773e-06	0.000670383		MSTRG.16286.1	100
64726	ASIM_0001984301	MSTRG.10361.1	-0.9929	8.89833e-07	0.000522775		MSTRG.16309.1	5
65968	ASIM_0000559901	MSTRG.10380.1	0.993558	6.65065e-07	0.000484155		MSTRG.16314.1	4
66716	ASIM_0001135501	MSTRG.10380.1	0.991341	1.6127e-06	0.000613763		MSTRG.16385.1	2
67171	ASIM_0001315001	MSTRG.10380.1	0.991722	1.40945e-06	0.000590843		MSTRG.16590.1	3
76505	ASIM_0001792301	MSTRG.10416.1	0.992503	1.04741e-06	0.000547384		MSTRG.16738.1	2
81385	ASIM_0000070701	MSTRG.10479.1	0.992687	9.72353e-07	0.000536773		MSTRG.16739.1	16
81916	ASIM_0000359201	MSTRG.10479.1	0.998514	8.19787e-09	8.70735e-05		MSTRG.1705.1	24
82303	ASIM_0000621001	MSTRG.10479.1	0.991015	1.80119e-06	0.000633023		MSTRG.1707.1	54
82401	ASIM_0000704501	MSTRG.10479.1	0.997956	2.13308e-08	0.000137466		MSTRG.17089.1	6
82406	ASIM_0000708801	MSTRG.10479.1	-0.991345	1.61009e-06	0.000613648		MSTRG.17141.1	4
82528	ASIM_0000820801	MSTRG.10479.1	0.994886	3.33152e-07	0.000383754		MSTRG.17241.1	1
83477	ASIM_0001336401	MSTRG.10479.1	-0.99075	1.96462e-06	0.000649719		MSTRG.1725.1	15
84383	ASIM_0001695601	MSTRG.10479.1	-0.990252	2.29908e-06	0.000679004		MSTRG.1732.1	2
84481	ASIM_0001738301	MSTRG.10479.1	0.990693	2.00114e-06	0.000652826		MSTRG.1733.1	5
84730	ASIM_0001839701	MSTRG.10479.1	-0.995242	2.68353e-07	0.000365499		MSTRG.17406.1	9
85218	ASIM_0002087401	MSTRG.10479.1	-0.993982	5.4252e-07	0.000452962		MSTRG.17563.1	2
85940	ASIM_0000338101	MSTRG.10488.1	0.9916	1.47247e-06	0.000598755		MSTRG.17654.1	7
87296	ASIM_0001240101	MSTRG.10488.1	0.998586	7.06641e-09	8.3281e-05		MSTRG.17913.1	34
90952	ASIM_0001075001	MSTRG.10567.1	0.992427	1.07969e-06	0.000553414		MSTRG.17918.1	3
91085	ASIM_0001130501	MSTRG.10567.1	0.990751	1.96438e-06	0.000649719		MSTRG.17919.1	1
91226	ASIM_0001188701	MSTRG.10567.1	0.99307	8.27705e-07	0.000513231		MSTRG.18052.1	3
92385	ASIM_0001651601	MSTRG.10567.1	0.992395	1.09325e-06	0.000555788		MSTRG.18106.1	1
92685	ASIM_0001767201	MSTRG.10567.1	0.992496	1.05054e-06	0.000548247		MSTRG.1836.1	1
93695	ASIM_0000123901	MSTRG.10603.1	0.995638	2.06817e-07	0.000338709		MSTRG.18417.1	1
95183	ASIM_0001145301	MSTRG.10603.1	0.990538	2.1029e-06	0.000662837		MSTRG.1848.1	1
96978	ASIM_0001863801	MSTRG.10603.1	0.995712	1.96505e-07	0.000335046		MSTRG.18672.2	4
102127	ASIM_0000302401	MSTRG.10689.1	0.990698	1.998e-06	0.00065248		MSTRG.18787.1	7
108106	ASIM_0001449601	MSTRG.1073.3	0.997718	2.96623e-08	0.000165318		MSTRG.18788.1	3
108598	ASIM_0001636001	MSTRG.1073.3	0.991581	1.48228e-06	0.000600553		MSTRG.1904.1	9
109945	ASIM_0000122901	MSTRG.10744.1	0.990168	2.35856e-06	0.000683735		MSTRG.1904.2	9
110112	ASIM_0000210801	MSTRG.10744.1	0.990043	2.44915e-06	0.000691677		MSTRG.19129.1	6
110229	ASIM_0000284701	MSTRG.10744.1	0.995172	2.80359e-07	0.000369531		MSTRG.19198.1	2
110570	ASIM_0000500601	MSTRG.10744.1	0.994074	5.17986e-07	0.000444311		MSTRG.19262.1	4
110747	ASIM_0000623701	MSTRG.10744.1	0.990311	2.25741e-06	0.000677049		MSTRG.19331.1	6
110790	ASIM_0000655501	MSTRG.10744.1	0.992666	9.80799e-07	0.00053766		MSTRG.1935.2	1
110879	ASIM_0000731301	MSTRG.10744.1	0.991824	1.35817e-06	0.000585378		MSTRG.19366.1	136
111057	ASIM_0000908201	MSTRG.10744.1	0.995549	2.19674e-07	0.00034522		MSTRG.19573.1	4
111086	ASIM_0000933901	MSTRG.10744.1	0.996621	9.61716e-08	0.000262668		MSTRG.1958.1	8
111126	ASIM_0000982201	MSTRG.10744.1	0.993028	8.42769e-07	0.000515015		MSTRG.19610.6	1
111502	ASIM_0001174201	MSTRG.10744.1	0.995739	1.92853e-07	0.000333051		MSTRG.19699.1	6
111510	ASIM_0001177401	MSTRG.10744.1	0.991657	1.44295e-06	0.000594623		MSTRG.19770.1	43
111553	ASIM_0001193501	MSTRG.10744.1	0.990409	2.18946e-06	0.000671574		MSTRG.1987.1	1
111807	ASIM_0001293901	MSTRG.10744.1	0.992275	1.1459e-06	0.000561769		MSTRG.19870.2	5
112101	ASIM_0001415401	MSTRG.10744.1	0.998682	5.71468e-09	7.39485e-05		MSTRG.19871.1	3
112352	ASIM_0001517001	MSTRG.10744.1	0.992236	1.16342e-06	0.000563969		MSTRG.1989.1	2
112521	ASIM_0001581301	MSTRG.10744.1	0.990255	2.29658e-06	0.000678822		MSTRG.19924.1	39
112635	ASIM_0001625701	MSTRG.10744.1	0.998711	5.3438e-09	7.2976e-05		MSTRG.19932.1	3
112668	ASIM_0001639301	MSTRG.10744.1	0.991458	1.54811e-06	0.000606323		MSTRG.2001.1	35
112910	ASIM_0001734701	MSTRG.10744.1	0.991717	1.4121e-06	0.000591013		MSTRG.20212.1	45
113011	ASIM_0001771301	MSTRG.10744.1	-0.992349	1.11345e-06	0.000557779		MSTRG.20253.1	4
113012	ASIM_0001771601	MSTRG.10744.1	0.996518	1.05305e-07	0.000270966		MSTRG.20293.1	9
113098	ASIM_0001803701	MSTRG.10744.1	0.991508	1.52146e-06	0.000603793		MSTRG.20316.1	19
113142	ASIM_0001826101	MSTRG.10744.1	0.991506	1.52214e-06	0.000603793		MSTRG.20428.1	31
113484	ASIM_0001986101	MSTRG.10744.1	0.992152	1.20125e-06	0.00056973		MSTRG.20633.1	6
118123	ASIM_0000148601	MSTRG.10784.1	0.994062	5.21095e-07	0.00044557		MSTRG.20752.1	1
118216	ASIM_0000197301	MSTRG.10784.1	0.993158	7.96702e-07	0.000508		MSTRG.20760.1	9
120691	ASIM_0001599001	MSTRG.10784.1	0.993098	8.17821e-07	0.000511599		MSTRG.20814.1	2
121932	ASIM_0000035401	MSTRG.10835.1	0.992287	1.14052e-06	0.000561188		MSTRG.20882.1	2
122098	ASIM_0000105301	MSTRG.10835.1	0.994898	3.30733e-07	0.000383189		MSTRG.20884.1	1
122122	ASIM_0000116101	MSTRG.10835.1	0.99439	4.396e-07	0.000423615		MSTRG.20960.1	167
122891	ASIM_0000582701	MSTRG.10835.1	0.997423	4.2722e-08	0.000194914		MSTRG.21092.1	23
123252	ASIM_0000914301	MSTRG.10835.1	0.998415	9.94676e-09	9.49484e-05		MSTRG.21096.1	81
123527	ASIM_0001109401	MSTRG.10835.1	0.990514	2.11872e-06	0.000664355		MSTRG.21283.1	52
123646	ASIM_0001153801	MSTRG.10835.1	0.993184	7.87644e-07	0.000506463		MSTRG.21284.1	8
123656	ASIM_0001156701	MSTRG.10835.1	0.992008	1.26864e-06	0.000575787		MSTRG.21370.1	26
124062	ASIM_0001317001	MSTRG.10835.1	0.993426	7.06835e-07	0.000490814		MSTRG.21458.1	2
124228	ASIM_0001390201	MSTRG.10835.1	0.990917	1.86091e-06	0.000640407		MSTRG.21577.2	6
124330	ASIM_0001435001	MSTRG.10835.1	0.990602	2.06086e-06	0.000658731		MSTRG.21620.1	2
125084	ASIM_0001728601	MSTRG.10835.1	0.991137	1.72902e-06	0.000624889		MSTRG.21635.1	1
125497	ASIM_0001899701	MSTRG.10835.1	0.992532	1.03558e-06	0.000545506		MSTRG.21666.1	52
131293	ASIM_0000831401	MSTRG.10896.1	0.99059	2.06828e-06	0.000658998		MSTRG.21680.1	4
138210	ASIM_0000045701	MSTRG.10997.1	0.999979	2.33147e-14	1.1462e-08		MSTRG.21901.1	18
139405	ASIM_0000817601	MSTRG.10997.1	0.999973	4.81837e-14	2.07272e-08		MSTRG.21964.2	1
142063	ASIM_0002057901	MSTRG.10997.1	0.99993	8.43103e-13	1.81339e-07		MSTRG.21966.1	6
142161	ASIM_0002118201	MSTRG.10997.1	0.999902	2.37366e-12	3.713e-07		MSTRG.22066.1	6
144570	ASIM_0001400701	MSTRG.11019.1	0.990806	1.92949e-06	0.000646173		MSTRG.22066.2	1
146297	ASIM_0000027701	MSTRG.1111.1	0.993863	5.7527e-07	0.00046201		MSTRG.22094.1	2
146476	ASIM_0000105301	MSTRG.1111.1	0.990324	2.24805e-06	0.000676194		MSTRG.22468.1	14
146717	ASIM_0000236801	MSTRG.1111.1	0.992878	8.98256e-07	0.000523936		MSTRG.22503.1	2
146843	ASIM_0000314801	MSTRG.1111.1	0.993182	7.88155e-07	0.000506577		MSTRG.22504.1	8
146854	ASIM_0000322301	MSTRG.1111.1	0.991697	1.42202e-06	0.000592283		MSTRG.22579.1	21
147070	ASIM_0000453101	MSTRG.1111.1	0.991157	1.71724e-06	0.000623899		MSTRG.22642.6	1
147275	ASIM_0000587101	MSTRG.1111.1	0.994264	4.69841e-07	0.00042953		MSTRG.2265.1	22
147465	ASIM_0000753101	MSTRG.1111.1	0.995828	1.80929e-07	0.000329441		MSTRG.22652.4	2
147630	ASIM_0000914301	MSTRG.1111.1	0.992788	9.32818e-07	0.000531532		MSTRG.22679.1	1
147695	ASIM_0000985201	MSTRG.1111.1	0.991288	1.64232e-06	0.000616809		MSTRG.22867.2	3
147905	ASIM_0001109401	MSTRG.1111.1	0.993843	5.80793e-07	0.000464009		MSTRG.23052.1	1
147913	ASIM_0001111301	MSTRG.1111.1	0.994583	3.95849e-07	0.000408613		MSTRG.23157.1	2
148034	ASIM_0001156701	MSTRG.1111.1	0.995794	1.854e-07	0.000330639		MSTRG.23176.3	8
148047	ASIM_0001159201	MSTRG.1111.1	0.990253	2.29781e-06	0.000678822		MSTRG.23237.1	4
148281	ASIM_0001255101	MSTRG.1111.1	0.995478	2.30369e-07	0.000348546		MSTRG.23239.1	1
148378	ASIM_0001295701	MSTRG.1111.1	0.994849	3.40447e-07	0.000386328		MSTRG.23250.1	26
148591	ASIM_0001385101	MSTRG.1111.1	0.991261	1.65749e-06	0.000617697		MSTRG.23322.1	5
148606	ASIM_0001390201	MSTRG.1111.1	0.995932	1.67754e-07	0.000319658		MSTRG.23503.1	148
148636	ASIM_0001403101	MSTRG.1111.1	0.991628	1.45792e-06	0.000596296		MSTRG.23602.1	10
149024	ASIM_0001560401	MSTRG.1111.1	0.995178	2.7936e-07	0.000369316		MSTRG.23610.1	2
149330	ASIM_0001674701	MSTRG.1111.1	0.990526	2.11106e-06	0.000663766		MSTRG.23648.2	120
149659	ASIM_0001800901	MSTRG.1111.1	0.990667	2.01844e-06	0.000654878		MSTRG.23653.1	53
149702	ASIM_0001822001	MSTRG.1111.1	0.990014	2.47066e-06	0.00069296		MSTRG.2368.1	7
150013	ASIM_0001966001	MSTRG.1111.1	0.996418	1.14593e-07	0.000277716		MSTRG.238.1	1
150447	ASIM_0000068601	MSTRG.11131.1	-0.995609	2.10989e-07	0.000341492		MSTRG.23836.1	5
150457	ASIM_0000070801	MSTRG.11131.1	0.992579	1.01586e-06	0.000541502		MSTRG.23932.1	1
150472	ASIM_0000077901	MSTRG.11131.1	0.991412	1.57332e-06	0.000609314		MSTRG.23936.1	2
150474	ASIM_0000078101	MSTRG.11131.1	0.99027	2.28613e-06	0.000678534		MSTRG.24148.1	3
150600	ASIM_0000137601	MSTRG.11131.1	0.993582	6.5776e-07	0.000482208		MSTRG.24195.1	2
150797	ASIM_0000246901	MSTRG.11131.1	0.990654	2.02677e-06	0.000655754		MSTRG.24259.3	3
150861	ASIM_0000285301	MSTRG.11131.1	0.99084	1.90851e-06	0.000644669		MSTRG.24395.4	7
150947	ASIM_0000336901	MSTRG.11131.1	0.993344	7.33502e-07	0.000496801		MSTRG.24591.1	100
151063	ASIM_0000406801	MSTRG.11131.1	0.993186	7.86829e-07	0.000506435		MSTRG.24671.1	2
151141	ASIM_0000457901	MSTRG.11131.1	0.992671	9.78743e-07	0.000537356		MSTRG.24682.2	1
151227	ASIM_0000519001	MSTRG.11131.1	0.995742	1.92323e-07	0.000333051		MSTRG.24878.1	5
151258	ASIM_0000539701	MSTRG.11131.1	0.994163	4.95063e-07	0.000437629		MSTRG.24885.1	11
151327	ASIM_0000579601	MSTRG.11131.1	0.992066	1.2412e-06	0.00057441		MSTRG.24977.1	4
151414	ASIM_0000652801	MSTRG.11131.1	0.995404	2.41878e-07	0.000356026		MSTRG.25126.3	3
151469	ASIM_0000701601	MSTRG.11131.1	-0.992109	1.2209e-06	0.000570848		MSTRG.25240.7	3
151501	ASIM_0000726101	MSTRG.11131.1	0.994013	5.34063e-07	0.000450941		MSTRG.25255.1	2
151502	ASIM_0000727001	MSTRG.11131.1	0.993805	5.91563e-07	0.000467366		MSTRG.25283.2	1
151562	ASIM_0000780701	MSTRG.11131.1	0.993094	8.19004e-07	0.000511798		MSTRG.25292.1	2
151592	ASIM_0000816301	MSTRG.11131.1	0.99825	1.33822e-08	0.000108615		MSTRG.25369.3	1
151600	ASIM_0000821101	MSTRG.11131.1	0.993046	8.36185e-07	0.000514135		MSTRG.25429.1	20
151655	ASIM_0000868001	MSTRG.11131.1	0.996204	1.36378e-07	0.000295174		MSTRG.25460.1	19
151982	ASIM_0001114101	MSTRG.11131.1	-0.99503	3.05815e-07	0.000377594		MSTRG.25667.1	12
151984	ASIM_0001114701	MSTRG.11131.1	0.991672	1.43497e-06	0.000594038		MSTRG.25681.1	26
152327	ASIM_0001251001	MSTRG.11131.1	0.992784	9.34287e-07	0.000531532		MSTRG.25713.1	3
152868	ASIM_0001475801	MSTRG.11131.1	0.990244	2.30416e-06	0.000679725		MSTRG.25724.1	62
152917	ASIM_0001492301	MSTRG.11131.1	0.992775	9.37668e-07	0.000531607		MSTRG.25725.1	28
153243	ASIM_0001618001	MSTRG.11131.1	0.997399	4.38993e-08	0.000197588		MSTRG.25747.1	1
153359	ASIM_0001662901	MSTRG.11131.1	0.990991	1.81588e-06	0.000634406		MSTRG.2594.1	26
153410	ASIM_0001681001	MSTRG.11131.1	0.993129	8.06677e-07	0.00050937		MSTRG.2594.4	6
153438	ASIM_0001691401	MSTRG.11131.1	0.995255	2.66177e-07	0.000365092		MSTRG.26026.1	2
153515	ASIM_0001723901	MSTRG.11131.1	0.994269	4.68445e-07	0.000429318		MSTRG.2607.1	2
153638	ASIM_0001770401	MSTRG.11131.1	0.990709	1.99134e-06	0.000651668		MSTRG.26083.1	41
153779	ASIM_0001830401	MSTRG.11131.1	0.99314	8.02979e-07	0.000508903		MSTRG.26251.1	53
153840	ASIM_0001856001	MSTRG.11131.1	0.995536	2.21582e-07	0.000345271		MSTRG.2627.1	2
153939	ASIM_0001900301	MSTRG.11131.1	0.991535	1.50657e-06	0.000602719		MSTRG.26280.1	5
153948	ASIM_0001905701	MSTRG.11131.1	0.992032	1.25718e-06	0.000574899		MSTRG.26323.1	45
154057	ASIM_0001955901	MSTRG.11131.1	0.990488	2.13619e-06	0.000666209		MSTRG.26531.1	11
154071	ASIM_0001962801	MSTRG.11131.1	0.9923	1.13472e-06	0.000560693		MSTRG.26551.1	3
154124	ASIM_0001990601	MSTRG.11131.1	0.990736	1.97391e-06	0.000650354		MSTRG.26691.1	2
154160	ASIM_0002004801	MSTRG.11131.1	0.991165	1.71256e-06	0.000623737		MSTRG.2686.1	154
154202	ASIM_0002029101	MSTRG.11131.1	0.996582	9.95356e-08	0.00026568		MSTRG.2695.2	38
154259	ASIM_0002062801	MSTRG.11131.1	0.99022	2.32169e-06	0.000681334		MSTRG.26956.1	80
154880	ASIM_0000257601	MSTRG.11138.1	0.995018	3.07965e-07	0.000378366		MSTRG.27019.1	3
156723	ASIM_0001387501	MSTRG.11138.1	0.991724	1.40812e-06	0.000590828		MSTRG.27028.1	15
158487	ASIM_0000029401	MSTRG.1114.1	0.99127	1.65274e-06	0.000617556		MSTRG.27180.1	126
158494	ASIM_0000031701	MSTRG.1114.1	0.994245	4.74501e-07	0.000431991		MSTRG.27229.1	65
158500	ASIM_0000036001	MSTRG.1114.1	0.994778	3.5459e-07	0.000392602		MSTRG.27250.1	5
158523	ASIM_0000045301	MSTRG.1114.1	0.99128	1.64674e-06	0.000617035		MSTRG.27276.1	1
158560	ASIM_0000062001	MSTRG.1114.1	0.998763	4.72889e-09	6.70535e-05		MSTRG.27383.1	35
158626	ASIM_0000088501	MSTRG.1114.1	0.999529	2.6131e-10	1.41292e-05		MSTRG.27536.1	2
158627	ASIM_0000088601	MSTRG.1114.1	0.99811	1.68559e-08	0.000122897		MSTRG.27536.2	1
158686	ASIM_0000114701	MSTRG.1114.1	0.990199	2.33628e-06	0.000682506		MSTRG.27621.1	1
158693	ASIM_0000118201	MSTRG.1114.1	0.996517	1.05351e-07	0.000270966		MSTRG.27798.1	76
158759	ASIM_0000149701	MSTRG.1114.1	0.990424	2.17982e-06	0.00067086		MSTRG.27834.1	2
158791	ASIM_0000166401	MSTRG.1114.1	0.996017	1.57448e-07	0.000313089		MSTRG.27860.2	7
158843	ASIM_0000196101	MSTRG.1114.1	0.993772	6.01101e-07	0.000468928		MSTRG.27865.2	2
158856	ASIM_0000202001	MSTRG.1114.1	0.994479	4.19079e-07	0.00041574		MSTRG.27866.1	1
158868	ASIM_0000210801	MSTRG.1114.1	0.998321	1.18267e-08	0.000103135		MSTRG.27885.1	2
158931	ASIM_0000250901	MSTRG.1114.1	0.996027	1.56293e-07	0.000312427		MSTRG.27964.1	23
158973	ASIM_0000278101	MSTRG.1114.1	0.991409	1.57471e-06	0.000609464		MSTRG.27967.1	1
158976	ASIM_0000279501	MSTRG.1114.1	0.993616	6.47401e-07	0.000479197		MSTRG.28028.1	3
158987	ASIM_0000285301	MSTRG.1114.1	0.991348	1.60861e-06	0.000613386		MSTRG.28035.1	1
159012	ASIM_0000304901	MSTRG.1114.1	0.990116	2.39651e-06	0.000687441		MSTRG.2806.1	1
159013	ASIM_0000305201	MSTRG.1114.1	0.995398	2.42887e-07	0.000356441		MSTRG.28123.1	1
159059	ASIM_0000330301	MSTRG.1114.1	0.997477	4.00666e-08	0.000189661		MSTRG.28333.2	20
159073	ASIM_0000336901	MSTRG.1114.1	0.994064	5.20643e-07	0.00044557		MSTRG.28484.1	1
159112	ASIM_0000359001	MSTRG.1114.1	0.993012	8.48458e-07	0.000515419		MSTRG.28484.2	108
159127	ASIM_0000366801	MSTRG.1114.1	0.996243	1.32248e-07	0.000292178		MSTRG.28484.3	1
159130	ASIM_0000367101	MSTRG.1114.1	0.993042	8.3789e-07	0.000514523		MSTRG.28522.1	8
159148	ASIM_0000379801	MSTRG.1114.1	0.991832	1.35395e-06	0.000584696		MSTRG.28564.1	38
159156	ASIM_0000382601	MSTRG.1114.1	0.994925	3.25569e-07	0.000381595		MSTRG.28564.2	159
159173	ASIM_0000394501	MSTRG.1114.1	0.995842	1.79174e-07	0.000328529		MSTRG.29000.1	7
159198	ASIM_0000413001	MSTRG.1114.1	0.995849	1.7826e-07	0.000327878		MSTRG.29097.1	122
159206	ASIM_0000416201	MSTRG.1114.1	0.990646	2.03203e-06	0.000656554		MSTRG.29152.1	3
159267	ASIM_0000457901	MSTRG.1114.1	0.992536	1.0339e-06	0.000545095		MSTRG.29228.1	6
159315	ASIM_0000492901	MSTRG.1114.1	0.994152	4.97869e-07	0.000438811		MSTRG.29386.1	19
159364	ASIM_0000527501	MSTRG.1114.1	0.992388	1.09648e-06	0.000555906		MSTRG.29443.1	2
159375	ASIM_0000534101	MSTRG.1114.1	0.994609	3.90053e-07	0.00040541		MSTRG.29528.1	4
159403	ASIM_0000551601	MSTRG.1114.1	0.993366	7.26353e-07	0.000495704		MSTRG.29538.1	15
159428	ASIM_0000568801	MSTRG.1114.1	0.995856	1.77352e-07	0.000327861		MSTRG.29550.1	148
159449	ASIM_0000578801	MSTRG.1114.1	0.992995	8.54947e-07	0.000516807		MSTRG.29608.1	33
159482	ASIM_0000604101	MSTRG.1114.1	0.993028	8.42769e-07	0.000515015		MSTRG.29660.1	8
159511	ASIM_0000629601	MSTRG.1114.1	0.991964	1.28961e-06	0.000577772		MSTRG.29831.1	10
159554	ASIM_0000664201	MSTRG.1114.1	0.992173	1.19181e-06	0.000568164		MSTRG.29910.1	46
159588	ASIM_0000700001	MSTRG.1114.1	-0.992777	9.37111e-07	0.000531607		MSTRG.30014.1	36
159589	ASIM_0000700101	MSTRG.1114.1	0.9927	9.67408e-07	0.000536014		MSTRG.30032.1	2
159626	ASIM_0000725201	MSTRG.1114.1	0.990143	2.37684e-06	0.000685641		MSTRG.30128.1	1
159695	ASIM_0000788701	MSTRG.1114.1	0.995145	2.84992e-07	0.000370964		MSTRG.30142.1	1
159736	ASIM_0000833001	MSTRG.1114.1	0.99787	2.41338e-08	0.000146996		MSTRG.30152.1	59
159746	ASIM_0000841001	MSTRG.1114.1	-0.995119	2.89666e-07	0.000372096		MSTRG.30153.1	1
159810	ASIM_0000903401	MSTRG.1114.1	0.992049	1.24898e-06	0.000574776		MSTRG.30184.1	2
159813	ASIM_0000908201	MSTRG.1114.1	0.992569	1.01994e-06	0.000542251		MSTRG.30250.1	20
159825	ASIM_0000917601	MSTRG.1114.1	0.99017	2.35691e-06	0.000683606		MSTRG.30312.1	1
159847	ASIM_0000945101	MSTRG.1114.1	0.993768	6.02399e-07	0.000468928		MSTRG.30472.1	1
159856	ASIM_0000953201	MSTRG.1114.1	0.993971	5.45453e-07	0.000453406		MSTRG.30616.1	8
159875	ASIM_0000976501	MSTRG.1114.1	0.991145	1.7242e-06	0.000624462		MSTRG.30776.1	4
159940	ASIM_0001017401	MSTRG.1114.1	0.991858	1.34114e-06	0.000583776		MSTRG.30875.1	2
159971	ASIM_0001031201	MSTRG.1114.1	0.992318	1.12672e-06	0.000559706		MSTRG.30883.4	2
159976	ASIM_0001032201	MSTRG.1114.1	0.993803	5.92314e-07	0.000467515		MSTRG.30884.2	1
159978	ASIM_0001034701	MSTRG.1114.1	0.995422	2.38973e-07	0.000353869		MSTRG.31015.1	6
160056	ASIM_0001088101	MSTRG.1114.1	0.991814	1.36291e-06	0.000585701		MSTRG.31026.1	27
160058	ASIM_0001088601	MSTRG.1114.1	0.992642	9.90537e-07	0.000538372		MSTRG.31154.1	4
160083	ASIM_0001102801	MSTRG.1114.1	0.993376	7.22974e-07	0.00049474		MSTRG.31197.1	19
160087	ASIM_0001106301	MSTRG.1114.1	0.99096	1.83417e-06	0.000636752		MSTRG.31518.2	8
160091	ASIM_0001108201	MSTRG.1114.1	0.994087	5.14612e-07	0.000444281		MSTRG.31637.1	26
160108	ASIM_0001114101	MSTRG.1114.1	-0.991906	1.31767e-06	0.000580853		MSTRG.31656.1	27
160113	ASIM_0001115601	MSTRG.1114.1	0.990786	1.94192e-06	0.000647538		MSTRG.31719.2	5
160206	ASIM_0001151201	MSTRG.1114.1	0.990722	1.98303e-06	0.000651387		MSTRG.31741.1	28
160235	ASIM_0001158801	MSTRG.1114.1	0.990911	1.86437e-06	0.000640578		MSTRG.31764.1	2
160266	ASIM_0001177401	MSTRG.1114.1	0.994806	3.48863e-07	0.000390681		MSTRG.31924.1	98
160294	ASIM_0001186701	MSTRG.1114.1	0.992248	1.15798e-06	0.000562935		MSTRG.31997.1	13
160296	ASIM_0001187501	MSTRG.1114.1	0.990823	1.91904e-06	0.000645625		MSTRG.32285.1	3
160328	ASIM_0001203501	MSTRG.1114.1	0.992204	1.17753e-06	0.000566045		MSTRG.32330.1	1
160451	ASIM_0001250101	MSTRG.1114.1	0.991981	1.28141e-06	0.000577627		MSTRG.32331.1	71
160491	ASIM_0001263101	MSTRG.1114.1	0.996225	1.34096e-07	0.000293669		MSTRG.32451.1	25
160563	ASIM_0001293901	MSTRG.1114.1	0.991878	1.33117e-06	0.000582847		MSTRG.3253.1	5
160595	ASIM_0001306001	MSTRG.1114.1	0.990776	1.94815e-06	0.000648315		MSTRG.32583.1	12
160626	ASIM_0001316401	MSTRG.1114.1	0.994615	3.88851e-07	0.000404895		MSTRG.32677.1	1
160627	ASIM_0001316601	MSTRG.1114.1	0.990712	1.98914e-06	0.000651401		MSTRG.32747.1	1
160645	ASIM_0001322401	MSTRG.1114.1	0.990979	1.82294e-06	0.000635565		MSTRG.32824.1	5
160661	ASIM_0001333201	MSTRG.1114.1	0.995533	2.22021e-07	0.000345271		MSTRG.33007.1	39
160721	ASIM_0001356801	MSTRG.1114.1	0.993724	6.15106e-07	0.000471658		MSTRG.33035.1	8
160731	ASIM_0001362901	MSTRG.1114.1	0.993729	6.13687e-07	0.000471611		MSTRG.33108.1	49
160736	ASIM_0001366301	MSTRG.1114.1	0.994555	4.01942e-07	0.000410034		MSTRG.33134.1	5
160801	ASIM_0001394101	MSTRG.1114.1	0.993886	5.68771e-07	0.000460585		MSTRG.33149.1	2
160823	ASIM_0001401401	MSTRG.1114.1	0.990581	2.07438e-06	0.000659343		MSTRG.33243.1	1
160884	ASIM_0001426901	MSTRG.1114.1	0.993849	5.79256e-07	0.000463265		MSTRG.33301.1	4
160887	ASIM_0001428601	MSTRG.1114.1	0.992176	1.19051e-06	0.000568164		MSTRG.33365.1	2
160913	ASIM_0001443001	MSTRG.1114.1	0.994753	3.5974e-07	0.000393809		MSTRG.33435.1	1
160948	ASIM_0001457401	MSTRG.1114.1	0.992613	1.00232e-06	0.000539774		MSTRG.33494.1	2
161022	ASIM_0001486301	MSTRG.1114.1	0.996848	7.80736e-08	0.000243808		MSTRG.33504.1	3
161034	ASIM_0001489101	MSTRG.1114.1	0.995358	2.49156e-07	0.000358637		MSTRG.33721.1	30
161039	ASIM_0001490501	MSTRG.1114.1	0.991025	1.79501e-06	0.000632271		MSTRG.33789.1	18
161066	ASIM_0001499701	MSTRG.1114.1	0.992696	9.68669e-07	0.000536111		MSTRG.33956.1	2
161078	ASIM_0001503601	MSTRG.1114.1	0.995171	2.80542e-07	0.000369578		MSTRG.33968.1	2
161113	ASIM_0001519901	MSTRG.1114.1	0.990307	2.26033e-06	0.000677049		MSTRG.34010.1	8
161191	ASIM_0001551301	MSTRG.1114.1	0.990088	2.4162e-06	0.000689304		MSTRG.34023.1	12
161195	ASIM_0001553001	MSTRG.1114.1	0.991388	1.58676e-06	0.000611149		MSTRG.34055.1	82
161227	ASIM_0001565001	MSTRG.1114.1	0.991441	1.55761e-06	0.000607744		MSTRG.34232.1	4
161277	ASIM_0001581301	MSTRG.1114.1	0.99594	1.66762e-07	0.000319358		MSTRG.34292.1	5
161319	ASIM_0001598401	MSTRG.1114.1	0.992564	1.0223e-06	0.000542547		MSTRG.344.1	76
161350	ASIM_0001611601	MSTRG.1114.1	0.997385	4.46145e-08	0.000199137		MSTRG.34614.1	34
161353	ASIM_0001612501	MSTRG.1114.1	0.990902	1.87014e-06	0.000641003		MSTRG.34620.1	3
161421	ASIM_0001637801	MSTRG.1114.1	0.993364	7.27093e-07	0.000495704		MSTRG.34632.1	6
161430	ASIM_0001640201	MSTRG.1114.1	0.992472	1.06047e-06	0.000549972		MSTRG.3468.1	183
161432	ASIM_0001640401	MSTRG.1114.1	0.993625	6.4471e-07	0.000478639		MSTRG.34714.2	2
161457	ASIM_0001652901	MSTRG.1114.1	0.996512	1.05855e-07	0.000271451		MSTRG.34797.1	1
161478	ASIM_0001660801	MSTRG.1114.1	0.997343	4.67798e-08	0.000202221		MSTRG.34831.1	1
161487	ASIM_0001663701	MSTRG.1114.1	0.993495	6.84949e-07	0.000487822		MSTRG.34862.1	2
161520	ASIM_0001675601	MSTRG.1114.1	0.994789	3.523e-07	0.000391903		MSTRG.35067.1	4
161558	ASIM_0001690201	MSTRG.1114.1	0.996163	1.40785e-07	0.000300215		MSTRG.35095.1	9
161564	ASIM_0001691401	MSTRG.1114.1	0.990055	2.44082e-06	0.000690849		MSTRG.35124.1	24
161579	ASIM_0001695501	MSTRG.1114.1	0.996257	1.3074e-07	0.00029054		MSTRG.35149.1	1
161603	ASIM_0001706301	MSTRG.1114.1	0.997079	6.21649e-08	0.00022267		MSTRG.35270.1	32
161613	ASIM_0001710601	MSTRG.1114.1	0.990733	1.97599e-06	0.000650608		MSTRG.35306.1	124
161649	ASIM_0001728001	MSTRG.1114.1	0.991528	1.51053e-06	0.000603249		MSTRG.35322.1	1
161666	ASIM_0001734701	MSTRG.1114.1	0.992517	1.04152e-06	0.000546428		MSTRG.35369.1	8
161725	ASIM_0001754901	MSTRG.1114.1	0.993023	8.4462e-07	0.000515179		MSTRG.35369.2	4
161732	ASIM_0001758901	MSTRG.1114.1	0.993401	7.14974e-07	0.000492983		MSTRG.35369.3	10
161743	ASIM_0001761801	MSTRG.1114.1	0.992915	8.84395e-07	0.000521597		MSTRG.35400.1	13
161774	ASIM_0001773201	MSTRG.1114.1	0.99218	1.18847e-06	0.000567971		MSTRG.35426.1	15
161809	ASIM_0001784501	MSTRG.1114.1	0.991383	1.58918e-06	0.000611417		MSTRG.35570.1	5
161812	ASIM_0001785601	MSTRG.1114.1	0.99564	2.06509e-07	0.000338576		MSTRG.35616.1	6
161854	ASIM_0001803701	MSTRG.1114.1	0.991629	1.45752e-06	0.000596274		MSTRG.3566.1	2
161898	ASIM_0001826101	MSTRG.1114.1	0.995357	2.49281e-07	0.00035864		MSTRG.35719.1	19
161953	ASIM_0001850401	MSTRG.1114.1	0.993074	8.26385e-07	0.000513111		MSTRG.35813.1	2
161960	ASIM_0001852701	MSTRG.1114.1	0.992198	1.18055e-06	0.000566666		MSTRG.35856.1	1
161961	ASIM_0001853201	MSTRG.1114.1	0.994064	5.20545e-07	0.00044557		MSTRG.35885.1	161
161972	ASIM_0001858101	MSTRG.1114.1	0.99053	2.10818e-06	0.000663285		MSTRG.35888.1	3
161988	ASIM_0001864101	MSTRG.1114.1	0.995401	2.42391e-07	0.000356095		MSTRG.35898.1	164
162016	ASIM_0001877701	MSTRG.1114.1	0.99372	6.16214e-07	0.000472087		MSTRG.35972.1	14
162023	ASIM_0001880401	MSTRG.1114.1	0.990065	2.43336e-06	0.000690245		MSTRG.3749.1	204
162094	ASIM_0001913601	MSTRG.1114.1	0.9931	8.17046e-07	0.000511537		MSTRG.3793.1	23
162095	ASIM_0001913901	MSTRG.1114.1	0.990911	1.86445e-06	0.000640578		MSTRG.3875.2	23
162114	ASIM_0001924401	MSTRG.1114.1	0.997663	3.18347e-08	0.000173005		MSTRG.3883.1	3
162144	ASIM_0001936701	MSTRG.1114.1	0.991969	1.28734e-06	0.000577772		MSTRG.3907.1	7
162163	ASIM_0001944701	MSTRG.1114.1	0.992698	9.68158e-07	0.000536043		MSTRG.3918.1	1
162171	ASIM_0001949401	MSTRG.1114.1	0.991508	1.52149e-06	0.000603793		MSTRG.4016.1	4
162178	ASIM_0001953801	MSTRG.1114.1	0.993227	7.72729e-07	0.000503734		MSTRG.405.1	96
162196	ASIM_0001961601	MSTRG.1114.1	0.998052	1.84584e-08	0.000126856		MSTRG.4072.1	44
162206	ASIM_0001967301	MSTRG.1114.1	0.991913	1.31401e-06	0.000580733		MSTRG.4081.1	1
162249	ASIM_0001989701	MSTRG.1114.1	0.996454	1.11218e-07	0.00027548		MSTRG.4110.1	32
162250	ASIM_0001990601	MSTRG.1114.1	0.995096	2.93792e-07	0.000373079		MSTRG.4189.1	8
162253	ASIM_0001993401	MSTRG.1114.1	0.990148	2.37327e-06	0.000685461		MSTRG.4271.1	4
162258	ASIM_0001994601	MSTRG.1114.1	0.994854	3.39403e-07	0.00038599		MSTRG.4311.1	8
162262	ASIM_0001995701	MSTRG.1114.1	0.997574	3.56088e-08	0.000181782		MSTRG.442.1	1
162296	ASIM_0002012701	MSTRG.1114.1	0.992453	1.06858e-06	0.000550946		MSTRG.4426.1	9
162307	ASIM_0002018501	MSTRG.1114.1	0.995505	2.2626e-07	0.000347335		MSTRG.4436.2	1
162329	ASIM_0002029201	MSTRG.1114.1	0.994971	3.16827e-07	0.000380918		MSTRG.444.1	3
162392	ASIM_0002067801	MSTRG.1114.1	0.996312	1.25044e-07	0.000285477		MSTRG.4513.1	4
163268	ASIM_0000416001	MSTRG.11145.1	0.990691	2.00274e-06	0.000652964		MSTRG.4653.1	14
163313	ASIM_0000448401	MSTRG.11145.1	0.993614	6.47863e-07	0.000479197		MSTRG.4655.3	2
164355	ASIM_0001185801	MSTRG.11145.1	-0.995178	2.79276e-07	0.000369316		MSTRG.4773.1	2
164481	ASIM_0001233401	MSTRG.11145.1	0.993817	5.88239e-07	0.000466116		MSTRG.4855.1	18
164717	ASIM_0001330301	MSTRG.11145.1	-0.995051	3.01838e-07	0.000376353		MSTRG.4857.1	4
165018	ASIM_0001461401	MSTRG.11145.1	0.990203	2.33377e-06	0.000682506		MSTRG.4862.1	7
165210	ASIM_0001534401	MSTRG.11145.1	-0.990212	2.32739e-06	0.000681538		MSTRG.4915.1	9
165387	ASIM_0001601101	MSTRG.11145.1	-0.990295	2.26838e-06	0.000677049		MSTRG.4934.1	2
178590	ASIM_0002033501	MSTRG.11245.1	0.991755	1.39246e-06	0.000589708		MSTRG.4935.1	2
178848	ASIM_0000050101	MSTRG.11270.2	0.99002	2.46619e-06	0.000692727		MSTRG.4954.1	1
179501	ASIM_0000402201	MSTRG.11270.2	0.991567	1.48963e-06	0.000600964		MSTRG.4959.1	2
179966	ASIM_0000750501	MSTRG.11270.2	0.99961	1.47886e-10	1.01786e-05		MSTRG.4973.1	1
181937	ASIM_0001713101	MSTRG.11270.2	0.993628	6.43685e-07	0.000478334		MSTRG.5051.1	11
181943	ASIM_0001717801	MSTRG.11270.2	0.99307	8.27535e-07	0.000513231		MSTRG.5058.1	3
182140	ASIM_0001791301	MSTRG.11270.2	0.991741	1.39981e-06	0.000590496		MSTRG.5095.1	8
182222	ASIM_0001831901	MSTRG.11270.2	0.990499	2.12904e-06	0.000665744		MSTRG.5108.1	36
182381	ASIM_0001900401	MSTRG.11270.2	0.990651	2.02826e-06	0.000656012		MSTRG.5162.1	3
183296	ASIM_0000245701	MSTRG.11336.1	0.993116	8.11353e-07	0.000510543		MSTRG.5175.1	14
186923	ASIM_0000024301	MSTRG.11337.1	0.991361	1.60167e-06	0.000612663		MSTRG.5187.2	1
186935	ASIM_0000031701	MSTRG.11337.1	0.99297	8.63881e-07	0.000517934		MSTRG.5207.1	20
186974	ASIM_0000050101	MSTRG.11337.1	0.993187	7.8656e-07	0.000506435		MSTRG.5223.1	1
186979	ASIM_0000053001	MSTRG.11337.1	0.990937	1.84836e-06	0.000638897		MSTRG.5346.1	4
187043	ASIM_0000078701	MSTRG.11337.1	0.997346	4.66577e-08	0.000202039		MSTRG.5398.1	8
187127	ASIM_0000114701	MSTRG.11337.1	0.990523	2.11272e-06	0.000664045		MSTRG.540.1	168
187234	ASIM_0000166601	MSTRG.11337.1	0.992387	1.09701e-06	0.000555906		MSTRG.5420.1	12
187372	ASIM_0000250901	MSTRG.11337.1	0.991142	1.72625e-06	0.000624531		MSTRG.5452.1	22
187568	ASIM_0000366801	MSTRG.11337.1	0.990896	1.87346e-06	0.000641545		MSTRG.5454.1	8
187592	ASIM_0000380901	MSTRG.11337.1	0.991644	1.44925e-06	0.00059523		MSTRG.5464.1	1
187639	ASIM_0000413001	MSTRG.11337.1	0.992404	1.08938e-06	0.000555482		MSTRG.547.1	2
187667	ASIM_0000432001	MSTRG.11337.1	0.993561	6.64125e-07	0.000484112		MSTRG.5482.1	1
187693	ASIM_0000450701	MSTRG.11337.1	0.99483	3.44161e-07	0.000387941		MSTRG.5518.1	38
187816	ASIM_0000534101	MSTRG.11337.1	0.990133	2.38356e-06	0.000686132		MSTRG.5554.1	24
187869	ASIM_0000568801	MSTRG.11337.1	0.990036	2.45455e-06	0.000691885		MSTRG.5575.1	13
187946	ASIM_0000625601	MSTRG.11337.1	0.990673	2.01415e-06	0.00065411		MSTRG.5588.1	130
187995	ASIM_0000664201	MSTRG.11337.1	0.992629	9.95524e-07	0.000538992		MSTRG.5627.1	1
188038	ASIM_0000702001	MSTRG.11337.1	0.990718	1.98537e-06	0.000651387		MSTRG.5630.1	11
188040	ASIM_0000705201	MSTRG.11337.1	0.996243	1.32159e-07	0.000292178		MSTRG.5632.1	5
188096	ASIM_0000753301	MSTRG.11337.1	0.998187	1.4884e-08	0.000113825		MSTRG.5648.1	36
188144	ASIM_0000803301	MSTRG.11337.1	0.990381	2.20923e-06	0.000672797		MSTRG.5735.1	4
188266	ASIM_0000917601	MSTRG.11337.1	0.995273	2.63189e-07	0.000364003		MSTRG.5794.2	181
188288	ASIM_0000945101	MSTRG.11337.1	0.990382	2.208e-06	0.000672797		MSTRG.5802.1	1
188297	ASIM_0000953201	MSTRG.11337.1	0.99259	1.01153e-06	0.000541484		MSTRG.5813.1	5
188499	ASIM_0001088601	MSTRG.11337.1	0.99474	3.62307e-07	0.000394827		MSTRG.5890.1	5
188524	ASIM_0001102801	MSTRG.11337.1	0.991664	1.43886e-06	0.000594436		MSTRG.5963.1	9
188532	ASIM_0001108201	MSTRG.11337.1	0.991221	1.68034e-06	0.000620458		MSTRG.5981.1	7
188536	ASIM_0001109501	MSTRG.11337.1	0.993172	7.91766e-07	0.0005072		MSTRG.5998.1	7
188645	ASIM_0001150801	MSTRG.11337.1	0.990227	2.31647e-06	0.000680712		MSTRG.6010.1	1
188647	ASIM_0001151201	MSTRG.11337.1	0.992586	1.01323e-06	0.000541484		MSTRG.6081.1	25
188735	ASIM_0001186701	MSTRG.11337.1	0.995737	1.9303e-07	0.000333051		MSTRG.6105.1	29
188746	ASIM_0001192301	MSTRG.11337.1	0.990025	2.4626e-06	0.000692097		MSTRG.6132.1	1
188769	ASIM_0001203501	MSTRG.11337.1	0.995788	1.86243e-07	0.000330777		MSTRG.6140.1	22
188839	ASIM_0001225901	MSTRG.11337.1	0.990578	2.07659e-06	0.000659739		MSTRG.6193.1	8
188932	ASIM_0001263101	MSTRG.11337.1	0.993078	8.25015e-07	0.000513087		MSTRG.6270.1	8
188988	ASIM_0001286601	MSTRG.11337.1	0.990583	2.07272e-06	0.000659343		MSTRG.6289.1	3
189067	ASIM_0001316401	MSTRG.11337.1	0.990031	2.45855e-06	0.000691885		MSTRG.6355.1	3
189124	ASIM_0001339301	MSTRG.11337.1	0.990031	2.45839e-06	0.000691885		MSTRG.6399.1	5
189162	ASIM_0001356801	MSTRG.11337.1	0.991716	1.41228e-06	0.000591013		MSTRG.6425.1	1
189177	ASIM_0001366301	MSTRG.11337.1	0.990084	2.41927e-06	0.000689602		MSTRG.6506.1	3
189208	ASIM_0001379601	MSTRG.11337.1	-0.993329	7.38629e-07	0.000498295		MSTRG.6535.1	1
189242	ASIM_0001394101	MSTRG.11337.1	0.991518	1.51562e-06	0.000603752		MSTRG.6585.1	3
189325	ASIM_0001426901	MSTRG.11337.1	0.995088	2.95287e-07	0.000374287		MSTRG.6635.1	1
189354	ASIM_0001443001	MSTRG.11337.1	0.993063	8.30366e-07	0.000513772		MSTRG.6701.1	17
189402	ASIM_0001464701	MSTRG.11337.1	0.991269	1.65284e-06	0.000617556		MSTRG.6733.1	2
189463	ASIM_0001486301	MSTRG.11337.1	0.991093	1.75502e-06	0.000627181		MSTRG.6949.1	95
189475	ASIM_0001489101	MSTRG.11337.1	0.991989	1.27779e-06	0.000577241		MSTRG.6955.2	6
189491	ASIM_0001493701	MSTRG.11337.1	0.99028	2.27878e-06	0.000677973		MSTRG.7038.1	3
189492	ASIM_0001494101	MSTRG.11337.1	0.992339	1.11772e-06	0.000558792		MSTRG.7061.1	5
189554	ASIM_0001519901	MSTRG.11337.1	0.990478	2.14281e-06	0.000666722		MSTRG.7124.1	10
189566	ASIM_0001525301	MSTRG.11337.1	0.994307	4.59258e-07	0.000427964		MSTRG.7136.1	9
189580	ASIM_0001530901	MSTRG.11337.1	0.991639	1.45217e-06	0.00059555		MSTRG.7152.1	15
189611	ASIM_0001545601	MSTRG.11337.1	0.992386	1.09724e-06	0.000555906		MSTRG.7200.1	18
189622	ASIM_0001548901	MSTRG.11337.1	0.990026	2.46176e-06	0.00069197		MSTRG.7265.2	26
189645	ASIM_0001558201	MSTRG.11337.1	0.990376	2.21211e-06	0.000672797		MSTRG.7324.1	1
189792	ASIM_0001611701	MSTRG.11337.1	0.993565	6.63048e-07	0.000483532		MSTRG.7335.1	24
189862	ASIM_0001637801	MSTRG.11337.1	0.990075	2.4263e-06	0.00068978		MSTRG.7335.3	1
189866	ASIM_0001639401	MSTRG.11337.1	-0.992375	1.10183e-06	0.000556308		MSTRG.7367.2	3
189871	ASIM_0001640201	MSTRG.11337.1	0.991945	1.29848e-06	0.000578756		MSTRG.7386.2	113
189888	ASIM_0001648001	MSTRG.11337.1	0.990506	2.12441e-06	0.000665143		MSTRG.7439.1	1
189922	ASIM_0001661701	MSTRG.11337.1	0.992532	1.03552e-06	0.000545506		MSTRG.7440.1	2
190020	ASIM_0001695501	MSTRG.11337.1	0.991927	1.30719e-06	0.000580156		MSTRG.7490.1	2
190044	ASIM_0001706301	MSTRG.11337.1	0.991864	1.33797e-06	0.000583295		MSTRG.7519.1	21
190069	ASIM_0001717801	MSTRG.11337.1	0.990589	2.06907e-06	0.000658998		MSTRG.765.1	5
190110	ASIM_0001735301	MSTRG.11337.1	0.991705	1.41815e-06	0.000591547		MSTRG.7668.1	26
190154	ASIM_0001750101	MSTRG.11337.1	0.991132	1.73211e-06	0.000625004		MSTRG.7669.1	3
190173	ASIM_0001758901	MSTRG.11337.1	0.995022	3.07195e-07	0.00037783		MSTRG.7724.1	38
190215	ASIM_0001773201	MSTRG.11337.1	0.991382	1.58959e-06	0.000611417		MSTRG.7785.1	3
190253	ASIM_0001785601	MSTRG.11337.1	0.99248	1.05709e-06	0.000549274		MSTRG.7821.1	1
190308	ASIM_0001809501	MSTRG.11337.1	0.9946	3.91971e-07	0.000406666		MSTRG.7858.1	31
190348	ASIM_0001831901	MSTRG.11337.1	0.991301	1.63476e-06	0.000616486		MSTRG.7863.1	4
190350	ASIM_0001833101	MSTRG.11337.1	0.990571	2.08125e-06	0.000660129		MSTRG.7871.1	14
190352	ASIM_0001834101	MSTRG.11337.1	0.990359	2.22397e-06	0.000674107		MSTRG.7886.1	32
190363	ASIM_0001836401	MSTRG.11337.1	-0.992057	1.2455e-06	0.000574582		MSTRG.7934.1	40
190419	ASIM_0001861101	MSTRG.11337.1	0.990437	2.17085e-06	0.000669579		MSTRG.7953.1	1
190429	ASIM_0001864101	MSTRG.11337.1	0.990617	2.05071e-06	0.000658202		MSTRG.8000.1	7
190432	ASIM_0001865501	MSTRG.11337.1	0.991654	1.44422e-06	0.000594653		MSTRG.803.1	5
190457	ASIM_0001877701	MSTRG.11337.1	0.993257	7.62483e-07	0.0005026		MSTRG.8108.1	1
190604	ASIM_0001944701	MSTRG.11337.1	0.990082	2.4208e-06	0.000689611		MSTRG.8116.1	1
190691	ASIM_0001990601	MSTRG.11337.1	0.990588	2.06987e-06	0.000658998		MSTRG.8167.1	188
190693	ASIM_0001992901	MSTRG.11337.1	0.990323	2.24919e-06	0.00067627		MSTRG.8174.1	23
190722	ASIM_0002003001	MSTRG.11337.1	0.995671	2.02114e-07	0.000336069		MSTRG.8292.1	30
190748	ASIM_0002018501	MSTRG.11337.1	0.990795	1.93654e-06	0.000647097		MSTRG.8296.1	13
190862	ASIM_0002089501	MSTRG.11337.1	0.99346	6.95769e-07	0.000490039		MSTRG.8299.1	1
190916	ASIM_0002117401	MSTRG.11337.1	0.990285	2.27545e-06	0.000677686		MSTRG.8329.1	204
190953	ASIM_0002147001	MSTRG.11337.1	0.990794	1.93739e-06	0.000647097		MSTRG.8342.1	1
195142	ASIM_0000068801	MSTRG.11399.1	0.996807	8.12105e-08	0.000247725		MSTRG.8374.1	4
195281	ASIM_0000129301	MSTRG.11399.1	0.990632	2.04111e-06	0.000657363		MSTRG.8457.1	56
195616	ASIM_0000325501	MSTRG.11399.1	0.990009	2.47439e-06	0.000693116		MSTRG.8500.1	1
195828	ASIM_0000453801	MSTRG.11399.1	0.998737	5.02863e-09	6.97795e-05		MSTRG.8502.1	1
196033	ASIM_0000588301	MSTRG.11399.1	0.990929	1.85343e-06	0.00063961		MSTRG.8519.1	21
196378	ASIM_0000904301	MSTRG.11399.1	0.99278	9.35713e-07	0.000531532		MSTRG.8563.1	80
196426	ASIM_0000955701	MSTRG.11399.1	0.999056	2.101e-09	4.27755e-05		MSTRG.8608.1	1
196803	ASIM_0001159201	MSTRG.11399.1	0.99305	8.3504e-07	0.000513891		MSTRG.861.1	1
196955	ASIM_0001223001	MSTRG.11399.1	0.992564	1.02223e-06	0.000542547		MSTRG.8646.1	3
197037	ASIM_0001255101	MSTRG.11399.1	0.99064	2.0358e-06	0.000657091		MSTRG.8671.1	8
197776	ASIM_0001559701	MSTRG.11399.1	0.990094	2.41229e-06	0.000688662		MSTRG.8731.1	25
197817	ASIM_0001573701	MSTRG.11399.1	0.990781	1.94536e-06	0.000648015		MSTRG.8807.1	16
198272	ASIM_0001747101	MSTRG.11399.1	0.993029	8.42589e-07	0.000515015		MSTRG.888.1	5
198915	ASIM_0002039301	MSTRG.11399.1	0.990359	2.22389e-06	0.000674107		MSTRG.8884.1	4
198931	ASIM_0002049501	MSTRG.11399.1	0.990518	2.11582e-06	0.000664045		MSTRG.8898.2	35
199079	ASIM_0002147001	MSTRG.11399.1	0.990697	1.99853e-06	0.00065248		MSTRG.8937.1	9
199581	ASIM_0000262401	MSTRG.11410.1	0.990802	1.93222e-06	0.000646372		MSTRG.8949.1	4
201307	ASIM_0001337101	MSTRG.11410.1	0.996649	9.38717e-08	0.000260311		MSTRG.9002.1	1
202698	ASIM_0001901801	MSTRG.11410.1	-0.993384	7.20233e-07	0.000494015		MSTRG.9038.1	5
203497	ASIM_0000173301	MSTRG.11483.1	-0.992929	8.79081e-07	0.000520605		MSTRG.9091.1	3
205696	ASIM_0001479201	MSTRG.11483.1	0.997294	4.94391e-08	0.000206729		MSTRG.9135.1	52
207248	ASIM_0000031401	MSTRG.11485.1	0.990873	1.88769e-06	0.00064247		MSTRG.9167.1	14
207676	ASIM_0000246001	MSTRG.11485.1	0.991616	1.46431e-06	0.00059744		MSTRG.9179.1	3
208767	ASIM_0001068001	MSTRG.11485.1	0.990046	2.44724e-06	0.000691677		MSTRG.9218.1	5
208802	ASIM_0001083801	MSTRG.11485.1	0.995962	1.64162e-07	0.000317677		MSTRG.9238.1	1
218920	ASIM_0001887501	MSTRG.11512.1	-0.995138	2.86314e-07	0.000371115		MSTRG.9254.1	6
223509	ASIM_0000036201	MSTRG.11540.2	0.991236	1.67153e-06	0.000619198		MSTRG.9299.1	30
223576	ASIM_0000066101	MSTRG.11540.2	0.992755	9.45546e-07	0.000532295		MSTRG.9334.1	1
224006	ASIM_0000296701	MSTRG.11540.2	0.993354	7.30236e-07	0.000496151		MSTRG.9381.1	5
224959	ASIM_0001022701	MSTRG.11540.2	0.991537	1.50573e-06	0.000602719		MSTRG.9395.1	2
225002	ASIM_0001060901	MSTRG.11540.2	0.996683	9.09865e-08	0.000258401		MSTRG.9485.1	1
226121	ASIM_0001519901	MSTRG.11540.2	0.990366	2.21919e-06	0.000673804		MSTRG.9525.2	22
226162	ASIM_0001538701	MSTRG.11540.2	0.994603	3.91335e-07	0.000406534		MSTRG.9550.1	43
226429	ASIM_0001637801	MSTRG.11540.2	0.991889	1.32595e-06	0.000581951		MSTRG.9553.1	1
226455	ASIM_0001648001	MSTRG.11540.2	0.990922	1.85786e-06	0.000640029		MSTRG.9576.1	1
226475	ASIM_0001657201	MSTRG.11540.2	0.994526	4.08282e-07	0.000412168		MSTRG.9596.1	2
226490	ASIM_0001661901	MSTRG.11540.2	0.994445	4.26644e-07	0.000419856		MSTRG.9607.1	12
226961	ASIM_0001850401	MSTRG.11540.2	0.991742	1.39931e-06	0.000590409		MSTRG.9617.1	24
226986	ASIM_0001861101	MSTRG.11540.2	0.994286	4.64293e-07	0.00042931		MSTRG.9662.1	2
227065	ASIM_0001897001	MSTRG.11540.2	0.993772	6.00979e-07	0.000468928		MSTRG.9702.3	9
227068	ASIM_0001899101	MSTRG.11540.2	0.990417	2.18462e-06	0.000671255		MSTRG.9730.1	18
227101	ASIM_0001913501	MSTRG.11540.2	0.991771	1.38471e-06	0.000588595		MSTRG.9744.1	28
227129	ASIM_0001926601	MSTRG.11540.2	0.995014	3.08781e-07	0.000378675		MSTRG.9873.1	1
227152	ASIM_0001936701	MSTRG.11540.2	0.991148	1.72239e-06	0.000624262		MSTRG.9886.1	3
227171	ASIM_0001944701	MSTRG.11540.2	0.990949	1.84135e-06	0.000637894		MSTRG.9905.1	7
227260	ASIM_0001992901	MSTRG.11540.2	0.993873	5.7233e-07	0.000461696		MSTRG.9911.2	2
229393	ASIM_0001200801	MSTRG.11543.1	0.994242	4.75101e-07	0.000432195		MSTRG.9965.1	5
231657	ASIM_0000045301	MSTRG.11584.1	0.990746	1.96732e-06	0.00064996		Grand Total	12313
231732	ASIM_0000077901	MSTRG.11584.1	0.992586	1.01316e-06	0.000541484
231768	ASIM_0000091701	MSTRG.11584.1	0.994133	5.02743e-07	0.000440352
231942	ASIM_0000177301	MSTRG.11584.1	0.99516	2.82398e-07	0.000370071
232235	ASIM_0000354101	MSTRG.11584.1	0.997234	5.28139e-08	0.000211318
232336	ASIM_0000414501	MSTRG.11584.1	0.990228	2.31577e-06	0.000680712
232403	ASIM_0000459001	MSTRG.11584.1	0.993217	7.76319e-07	0.000504149
232718	ASIM_0000696301	MSTRG.11584.1	0.990064	2.43418e-06	0.000690245
232877	ASIM_0000837301	MSTRG.11584.1	0.990853	1.90042e-06	0.000643909
233175	ASIM_0001082401	MSTRG.11584.1	0.992881	8.971e-07	0.00052383
233476	ASIM_0001208001	MSTRG.11584.1	0.991382	1.59003e-06	0.000611519
233674	ASIM_0001282001	MSTRG.11584.1	0.991118	1.74038e-06	0.000625551
233792	ASIM_0001331701	MSTRG.11584.1	0.99178	1.37977e-06	0.000588141
233891	ASIM_0001375801	MSTRG.11584.1	0.993056	8.32876e-07	0.000513836
234214	ASIM_0001504101	MSTRG.11584.1	0.990464	2.15218e-06	0.000667545
234237	ASIM_0001515001	MSTRG.11584.1	0.991009	1.80493e-06	0.000633282
234437	ASIM_0001589501	MSTRG.11584.1	0.993318	7.42271e-07	0.000498878
234454	ASIM_0001598601	MSTRG.11584.1	0.997595	3.4702e-08	0.000179043
234467	ASIM_0001607001	MSTRG.11584.1	0.99061	2.05497e-06	0.000658585
234486	ASIM_0001612101	MSTRG.11584.1	0.991951	1.29598e-06	0.000578573
234518	ASIM_0001623301	MSTRG.11584.1	0.992617	1.00039e-06	0.000539693
234603	ASIM_0001657701	MSTRG.11584.1	0.991074	1.76588e-06	0.000628735
234624	ASIM_0001665001	MSTRG.11584.1	0.992219	1.17109e-06	0.000564914
234731	ASIM_0001702901	MSTRG.11584.1	0.991924	1.30906e-06	0.000580215
234751	ASIM_0001711201	MSTRG.11584.1	0.992119	1.2167e-06	0.000570606
234930	ASIM_0001779501	MSTRG.11584.1	0.994196	4.86758e-07	0.000436597
235003	ASIM_0001810401	MSTRG.11584.1	0.993078	8.24972e-07	0.000513087
235035	ASIM_0001827801	MSTRG.11584.1	0.992938	8.75801e-07	0.000519789
235080	ASIM_0001847401	MSTRG.11584.1	0.99101	1.80394e-06	0.000633147
235096	ASIM_0001854101	MSTRG.11584.1	0.993971	5.45331e-07	0.000453406
235211	ASIM_0001906401	MSTRG.11584.1	0.990275	2.28246e-06	0.000678309
235232	ASIM_0001915701	MSTRG.11584.1	0.99117	1.70999e-06	0.000623575
235288	ASIM_0001942101	MSTRG.11584.1	0.990686	2.00567e-06	0.000653001
235317	ASIM_0001955901	MSTRG.11584.1	0.990873	1.88773e-06	0.00064247
235429	ASIM_0002012601	MSTRG.11584.1	0.990601	2.06124e-06	0.000658731
235971	ASIM_0000157101	MSTRG.11610.1	0.992937	8.76361e-07	0.000519889
236805	ASIM_0000711101	MSTRG.11610.1	0.992657	9.8453e-07	0.00053766
237614	ASIM_0001233301	MSTRG.11610.1	0.991903	1.31921e-06	0.000581111
237852	ASIM_0001331401	MSTRG.11610.1	0.992066	1.24124e-06	0.00057441
239105	ASIM_0001832301	MSTRG.11610.1	0.991184	1.7018e-06	0.000623219
239410	ASIM_0001970301	MSTRG.11610.1	0.992961	8.67453e-07	0.000518676
239626	ASIM_0002092201	MSTRG.11610.1	0.992005	1.26994e-06	0.000575955
239883	ASIM_0000087301	MSTRG.11617.1	0.990001	2.4807e-06	0.00069346
239929	ASIM_0000107301	MSTRG.11617.1	0.995525	2.23254e-07	0.00034591
240019	ASIM_0000149701	MSTRG.11617.1	0.991001	1.80968e-06	0.000633341
240049	ASIM_0000165901	MSTRG.11617.1	0.991402	1.5787e-06	0.000609955
240295	ASIM_0000316501	MSTRG.11617.1	0.990734	1.97526e-06	0.000650549
240528	ASIM_0000458401	MSTRG.11617.1	0.992421	1.08221e-06	0.00055398
240688	ASIM_0000568801	MSTRG.11617.1	0.990696	1.99958e-06	0.000652688
240771	ASIM_0000629601	MSTRG.11617.1	0.990562	2.0866e-06	0.000660824
240849	ASIM_0000700101	MSTRG.11617.1	0.991895	1.3229e-06	0.000581512
241200	ASIM_0001017401	MSTRG.11617.1	0.990327	2.24643e-06	0.000675958
241254	ASIM_0001060901	MSTRG.11617.1	0.993172	7.91892e-07	0.0005072
241271	ASIM_0001068001	MSTRG.11617.1	0.992512	1.0436e-06	0.000546428
241306	ASIM_0001083801	MSTRG.11617.1	0.993703	6.2124e-07	0.000473457
241351	ASIM_0001108201	MSTRG.11617.1	0.991934	1.3039e-06	0.000579591
241475	ASIM_0001154201	MSTRG.11617.1	0.991633	1.4554e-06	0.000596045
241533	ASIM_0001180001	MSTRG.11617.1	0.990342	2.2359e-06	0.000674724
241702	ASIM_0001246001	MSTRG.11617.1	0.993075	8.25863e-07	0.000513111
241751	ASIM_0001263101	MSTRG.11617.1	0.991219	1.68128e-06	0.000620545
242126	ASIM_0001418401	MSTRG.11617.1	0.994809	3.48375e-07	0.000390388
242414	ASIM_0001538701	MSTRG.11617.1	0.993045	8.36595e-07	0.000514144
242451	ASIM_0001551301	MSTRG.11617.1	0.996238	1.32678e-07	0.000292396
242487	ASIM_0001565001	MSTRG.11617.1	0.9929	8.89906e-07	0.000522775
242609	ASIM_0001611301	MSTRG.11617.1	0.991654	1.44443e-06	0.000594653
242681	ASIM_0001637801	MSTRG.11617.1	0.992947	8.72544e-07	0.000519128
242727	ASIM_0001657201	MSTRG.11617.1	0.990453	2.15993e-06	0.000668607
242742	ASIM_0001661901	MSTRG.11617.1	0.992618	1.00028e-06	0.000539693
242985	ASIM_0001754901	MSTRG.11617.1	0.990895	1.8741e-06	0.000641545
243037	ASIM_0001773901	MSTRG.11617.1	0.991643	1.44999e-06	0.000595271
243091	ASIM_0001793201	MSTRG.11617.1	0.990615	2.05228e-06	0.000658461
243127	ASIM_0001809501	MSTRG.11617.1	0.991875	1.33298e-06	0.000582929
243132	ASIM_0001811301	MSTRG.11617.1	0.991735	1.40283e-06	0.000590807
243213	ASIM_0001850401	MSTRG.11617.1	0.994825	3.45125e-07	0.000388391
243270	ASIM_0001874901	MSTRG.11617.1	0.992189	1.18445e-06	0.000567392
243312	ASIM_0001894201	MSTRG.11617.1	0.991195	1.69534e-06	0.00062186
243317	ASIM_0001897001	MSTRG.11617.1	0.990377	2.21207e-06	0.000672797
243353	ASIM_0001913501	MSTRG.11617.1	0.996454	1.11175e-07	0.00027548
243355	ASIM_0001913901	MSTRG.11617.1	0.990577	2.07716e-06	0.000659739
243374	ASIM_0001924401	MSTRG.11617.1	0.990478	2.14283e-06	0.000666722
243423	ASIM_0001944701	MSTRG.11617.1	0.991673	1.43454e-06	0.000594038
243431	ASIM_0001949401	MSTRG.11617.1	0.992783	9.34779e-07	0.000531532
243512	ASIM_0001992901	MSTRG.11617.1	0.992218	1.17135e-06	0.000564914
243656	ASIM_0002071901	MSTRG.11617.1	0.991799	1.3704e-06	0.000586355
243681	ASIM_0002089501	MSTRG.11617.1	0.990497	2.13028e-06	0.000665744
243777	ASIM_0002155601	MSTRG.11617.1	0.995649	2.05287e-07	0.000337827
245275	ASIM_0001023301	MSTRG.11634.1	-0.994436	4.28897e-07	0.000420817
258162	ASIM_0001328501	MSTRG.1172.1	0.990131	2.38506e-06	0.000686371
258540	ASIM_0001487901	MSTRG.1172.1	0.990394	2.20027e-06	0.000672703
259110	ASIM_0001704601	MSTRG.1172.1	0.996599	9.8088e-08	0.000265151
259982	ASIM_0002114401	MSTRG.1172.1	0.994174	4.92324e-07	0.000437337
260148	ASIM_0000068601	MSTRG.11746.1	-0.99552	2.24088e-07	0.000346749
260553	ASIM_0000282101	MSTRG.11746.1	0.990889	1.8779e-06	0.000641951
260562	ASIM_0000285301	MSTRG.11746.1	0.993179	7.89299e-07	0.000506577
260628	ASIM_0000327301	MSTRG.11746.1	0.990607	2.05715e-06	0.000658662
260781	ASIM_0000416201	MSTRG.11746.1	0.991324	1.6223e-06	0.000614837
260833	ASIM_0000453001	MSTRG.11746.1	0.99187	1.33528e-06	0.000583119
260842	ASIM_0000457901	MSTRG.11746.1	0.992289	1.13942e-06	0.000561188
260928	ASIM_0000519001	MSTRG.11746.1	0.992719	9.59734e-07	0.000534779
260959	ASIM_0000539701	MSTRG.11746.1	0.991206	1.68889e-06	0.00062108
261028	ASIM_0000579601	MSTRG.11746.1	0.996551	1.02263e-07	0.00026803
261065	ASIM_0000611301	MSTRG.11746.1	0.990272	2.28448e-06	0.000678436
261115	ASIM_0000652801	MSTRG.11746.1	0.997361	4.58608e-08	0.000201013
261147	ASIM_0000684601	MSTRG.11746.1	0.994964	3.18144e-07	0.000381247
261202	ASIM_0000726101	MSTRG.11746.1	0.992465	1.06357e-06	0.000550407
261203	ASIM_0000727001	MSTRG.11746.1	0.994555	4.01838e-07	0.000410034
261258	ASIM_0000776701	MSTRG.11746.1	0.991936	1.30305e-06	0.00057953
261293	ASIM_0000816301	MSTRG.11746.1	0.994256	4.71804e-07	0.000430448
261300	ASIM_0000820801	MSTRG.11746.1	0.990952	1.839e-06	0.000637456
261301	ASIM_0000821101	MSTRG.11746.1	0.991816	1.36187e-06	0.000585701
261356	ASIM_0000868001	MSTRG.11746.1	0.992356	1.11028e-06	0.000557395
261683	ASIM_0001114101	MSTRG.11746.1	-0.992542	1.03123e-06	0.000544381
262296	ASIM_0001356801	MSTRG.11746.1	0.990348	2.23191e-06	0.000674602
262653	ASIM_0001503601	MSTRG.11746.1	0.992008	1.26855e-06	0.000575787
262944	ASIM_0001618001	MSTRG.11746.1	0.994653	3.8056e-07	0.000401343
262994	ASIM_0001637101	MSTRG.11746.1	0.990057	2.43955e-06	0.000690849
263111	ASIM_0001681001	MSTRG.11746.1	0.992552	1.02717e-06	0.000543345
263139	ASIM_0001691401	MSTRG.11746.1	0.990099	2.40834e-06	0.000688179
263339	ASIM_0001770401	MSTRG.11746.1	0.996364	1.19866e-07	0.000282102
263541	ASIM_0001856001	MSTRG.11746.1	0.990814	1.9247e-06	0.000645818
263751	ASIM_0001952301	MSTRG.11746.1	0.99426	4.70718e-07	0.000429799
263772	ASIM_0001962801	MSTRG.11746.1	0.995774	1.88028e-07	0.00033191
263825	ASIM_0001990601	MSTRG.11746.1	0.991238	1.67092e-06	0.000619181
264331	ASIM_0000118201	MSTRG.11776.1	0.992493	1.05161e-06	0.000548247
264401	ASIM_0000153301	MSTRG.11776.1	0.990709	1.99135e-06	0.000651668
264422	ASIM_0000162201	MSTRG.11776.1	0.991762	1.38912e-06	0.000589291
264506	ASIM_0000210801	MSTRG.11776.1	0.99199	1.27726e-06	0.000577241
264614	ASIM_0000279501	MSTRG.11776.1	0.995254	2.66281e-07	0.000365092
264616	ASIM_0000282101	MSTRG.11776.1	0.990567	2.0834e-06	0.000660499
264691	ASIM_0000327301	MSTRG.11776.1	0.990461	2.15434e-06	0.000667845
264811	ASIM_0000394501	MSTRG.11776.1	0.991526	1.51177e-06	0.000603265
264827	ASIM_0000406801	MSTRG.11776.1	0.991171	1.70938e-06	0.000623575
265128	ASIM_0000611301	MSTRG.11776.1	0.997063	6.31902e-08	0.000224417
265141	ASIM_0000623701	MSTRG.11776.1	0.995948	1.65786e-07	0.000318651
265264	ASIM_0000725201	MSTRG.11776.1	0.990303	2.26316e-06	0.000677049
265273	ASIM_0000731301	MSTRG.11776.1	0.99138	1.59106e-06	0.000611604
265321	ASIM_0000776701	MSTRG.11776.1	0.999452	4.1156e-10	1.76776e-05
265398	ASIM_0000852501	MSTRG.11776.1	0.99146	1.54726e-06	0.000606323
265483	ASIM_0000938001	MSTRG.11776.1	0.992461	1.06504e-06	0.000550407
265614	ASIM_0001032201	MSTRG.11776.1	0.990713	1.98846e-06	0.000651401
266081	ASIM_0001246101	MSTRG.11776.1	0.992238	1.16223e-06	0.000563597
266192	ASIM_0001289301	MSTRG.11776.1	0.993489	6.86647e-07	0.000488223
266201	ASIM_0001293901	MSTRG.11776.1	0.992146	1.20429e-06	0.00056973
266704	ASIM_0001499701	MSTRG.11776.1	0.991971	1.28631e-06	0.000577627
266915	ASIM_0001581301	MSTRG.11776.1	0.994936	3.2336e-07	0.000381595
267029	ASIM_0001625701	MSTRG.11776.1	0.990734	1.97521e-06	0.000650549
267107	ASIM_0001657701	MSTRG.11776.1	0.99115	1.7216e-06	0.00062424
267196	ASIM_0001690201	MSTRG.11776.1	0.993101	8.16714e-07	0.000511485
267207	ASIM_0001692201	MSTRG.11776.1	0.993555	6.65951e-07	0.000484385
267304	ASIM_0001734701	MSTRG.11776.1	0.990556	2.091e-06	0.000661307
267402	ASIM_0001770401	MSTRG.11776.1	0.990945	1.84334e-06	0.000638126
267492	ASIM_0001803701	MSTRG.11776.1	0.993065	8.29619e-07	0.00051377
267536	ASIM_0001826101	MSTRG.11776.1	0.992541	1.03162e-06	0.000544421
267662	ASIM_0001881201	MSTRG.11776.1	0.992135	1.20897e-06	0.00056973
267844	ASIM_0001967301	MSTRG.11776.1	0.990672	2.01481e-06	0.00065411
267934	ASIM_0002012701	MSTRG.11776.1	0.992045	1.25088e-06	0.000574776
268030	ASIM_0002067801	MSTRG.11776.1	0.994079	5.16681e-07	0.000444281
268167	ASIM_0000014401	MSTRG.11779.1	0.993393	7.17447e-07	0.000493404
268184	ASIM_0000024601	MSTRG.11779.1	0.993754	6.06338e-07	0.000470022
268195	ASIM_0000031701	MSTRG.11779.1	0.990346	2.23278e-06	0.000674706
268224	ASIM_0000045301	MSTRG.11779.1	0.995141	2.85688e-07	0.000370964
268246	ASIM_0000056601	MSTRG.11779.1	0.994893	3.31665e-07	0.000383189
268274	ASIM_0000068601	MSTRG.11779.1	-0.990026	2.46167e-06	0.00069197
268334	ASIM_0000091601	MSTRG.11779.1	0.992311	1.12973e-06	0.000559866
268385	ASIM_0000113301	MSTRG.11779.1	0.990611	2.05473e-06	0.000658569
268397	ASIM_0000119401	MSTRG.11779.1	0.993253	7.64078e-07	0.000503114
268416	ASIM_0000129901	MSTRG.11779.1	0.991297	1.63738e-06	0.000616486
268427	ASIM_0000137601	MSTRG.11779.1	0.996435	1.13007e-07	0.000276401
268484	ASIM_0000161501	MSTRG.11779.1	-0.996715	8.83918e-08	0.000255243
268490	ASIM_0000165901	MSTRG.11779.1	0.99171	1.41542e-06	0.000591351
268577	ASIM_0000212901	MSTRG.11779.1	0.99038	2.20977e-06	0.000672797
268677	ASIM_0000279501	MSTRG.11779.1	0.993114	8.12046e-07	0.000510605
268679	ASIM_0000282101	MSTRG.11779.1	0.996682	9.10802e-08	0.000258401
268688	ASIM_0000285301	MSTRG.11779.1	0.995262	2.64906e-07	0.000365092
268740	ASIM_0000318501	MSTRG.11779.1	-0.991443	1.55625e-06	0.000607602
268754	ASIM_0000327301	MSTRG.11779.1	0.997199	5.48105e-08	0.000213649
268760	ASIM_0000330301	MSTRG.11779.1	0.99166	1.44101e-06	0.000594623
268802	ASIM_0000354101	MSTRG.11779.1	0.992525	1.03831e-06	0.000546113
268862	ASIM_0000384801	MSTRG.11779.1	0.991325	1.6214e-06	0.000614837
268874	ASIM_0000394501	MSTRG.11779.1	0.991246	1.66615e-06	0.000618752
268890	ASIM_0000406801	MSTRG.11779.1	0.99154	1.50402e-06	0.000602607
268899	ASIM_0000413001	MSTRG.11779.1	0.990673	2.01456e-06	0.00065411
268959	ASIM_0000453001	MSTRG.11779.1	0.99543	2.3774e-07	0.000352985
268968	ASIM_0000457901	MSTRG.11779.1	0.993001	8.52636e-07	0.000516527
268970	ASIM_0000459001	MSTRG.11779.1	0.993377	7.22706e-07	0.00049474
269054	ASIM_0000519001	MSTRG.11779.1	0.993732	6.12886e-07	0.000471336
269085	ASIM_0000539701	MSTRG.11779.1	0.993546	6.68984e-07	0.000484839
269285	ASIM_0000696301	MSTRG.11779.1	0.99442	4.32456e-07	0.000421716
269286	ASIM_0000697601	MSTRG.11779.1	0.995598	2.12499e-07	0.000341878
269296	ASIM_0000701601	MSTRG.11779.1	-0.995693	1.99047e-07	0.000335046
269308	ASIM_0000711001	MSTRG.11779.1	-0.994795	3.51255e-07	0.000391196
269328	ASIM_0000726101	MSTRG.11779.1	0.991695	1.42337e-06	0.000592477
269329	ASIM_0000727001	MSTRG.11779.1	0.994545	4.04108e-07	0.000410373
269396	ASIM_0000788701	MSTRG.11779.1	0.991467	1.54351e-06	0.000606089
269412	ASIM_0000809001	MSTRG.11779.1	0.993203	7.81088e-07	0.000505177
269425	ASIM_0000819801	MSTRG.11779.1	0.993531	6.7347e-07	0.000485384
269427	ASIM_0000821101	MSTRG.11779.1	0.995199	2.75645e-07	0.000367391
269447	ASIM_0000841001	MSTRG.11779.1	-0.994053	5.23408e-07	0.000445758
269476	ASIM_0000863301	MSTRG.11779.1	0.994504	4.1321e-07	0.000413133
269486	ASIM_0000873801	MSTRG.11779.1	-0.990034	2.45624e-06	0.000691885
269509	ASIM_0000902801	MSTRG.11779.1	0.990237	2.30951e-06	0.0006802
269546	ASIM_0000938001	MSTRG.11779.1	0.992626	9.96863e-07	0.000539014
269548	ASIM_0000945101	MSTRG.11779.1	0.996301	1.26212e-07	0.000286317
269576	ASIM_0000976501	MSTRG.11779.1	0.99162	1.4619e-06	0.000596932
269584	ASIM_0000984401	MSTRG.11779.1	0.997435	4.21042e-08	0.000194601
269658	ASIM_0001025201	MSTRG.11779.1	0.99024	2.30706e-06	0.00067993
269671	ASIM_0001031001	MSTRG.11779.1	0.995998	1.59816e-07	0.00031453
269784	ASIM_0001102801	MSTRG.11779.1	0.99215	1.20241e-06	0.00056973
269809	ASIM_0001114101	MSTRG.11779.1	-0.993949	5.51427e-07	0.000455402
269922	ASIM_0001156201	MSTRG.11779.1	0.99345	6.99086e-07	0.000490658
269948	ASIM_0001171301	MSTRG.11779.1	0.995682	2.00582e-07	0.000335574
270043	ASIM_0001208001	MSTRG.11779.1	0.991259	1.65869e-06	0.000617831
270071	ASIM_0001216801	MSTRG.11779.1	0.994312	4.58078e-07	0.000427559
270073	ASIM_0001217101	MSTRG.11779.1	0.990406	2.1921e-06	0.000671702
270135	ASIM_0001242201	MSTRG.11779.1	0.990828	1.91599e-06	0.000645539
270144	ASIM_0001246101	MSTRG.11779.1	0.992254	1.15502e-06	0.000562935
270199	ASIM_0001266901	MSTRG.11779.1	0.991054	1.77764e-06	0.000629731
270255	ASIM_0001289301	MSTRG.11779.1	0.990313	2.25599e-06	0.000677049
270263	ASIM_0001293501	MSTRG.11779.1	-0.991423	1.56733e-06	0.000608811
270362	ASIM_0001333201	MSTRG.11779.1	0.991427	1.56532e-06	0.000608802
270407	ASIM_0001350001	MSTRG.11779.1	0.992445	1.07207e-06	0.000551502
270422	ASIM_0001356801	MSTRG.11779.1	0.993657	6.34964e-07	0.000475999
270502	ASIM_0001394101	MSTRG.11779.1	0.992893	8.92785e-07	0.000523118
270512	ASIM_0001397401	MSTRG.11779.1	0.996802	8.1601e-08	0.000248174
270614	ASIM_0001443001	MSTRG.11779.1	0.990522	2.11363e-06	0.000664045
270695	ASIM_0001475801	MSTRG.11779.1	0.996793	8.22609e-08	0.000248828
270700	ASIM_0001477201	MSTRG.11779.1	0.996489	1.07914e-07	0.00027295
270723	ASIM_0001486301	MSTRG.11779.1	0.992162	1.19685e-06	0.000568738
270763	ASIM_0001497801	MSTRG.11779.1	0.991347	1.60904e-06	0.000613415
270767	ASIM_0001499701	MSTRG.11779.1	0.996368	1.19452e-07	0.000281793
270779	ASIM_0001503601	MSTRG.11779.1	0.994602	3.91736e-07	0.000406632
270804	ASIM_0001515001	MSTRG.11779.1	0.992247	1.15832e-06	0.00056302
270826	ASIM_0001525301	MSTRG.11779.1	0.990478	2.14267e-06	0.000666722
270840	ASIM_0001530901	MSTRG.11779.1	0.990837	1.90993e-06	0.000644957
270871	ASIM_0001545601	MSTRG.11779.1	0.991735	1.40271e-06	0.000590807
271043	ASIM_0001609601	MSTRG.11779.1	0.99255	1.02816e-06	0.000543514
271053	ASIM_0001612101	MSTRG.11779.1	0.990511	2.12099e-06	0.000664643
271087	ASIM_0001623501	MSTRG.11779.1	0.990529	2.10907e-06	0.000663321
271166	ASIM_0001656701	MSTRG.11779.1	0.991688	1.42664e-06	0.000593047
271170	ASIM_0001657701	MSTRG.11779.1	0.99474	3.62437e-07	0.000394827
271188	ASIM_0001663701	MSTRG.11779.1	0.992832	9.1586e-07	0.000527234
271237	ASIM_0001681001	MSTRG.11779.1	0.99215	1.20245e-06	0.00056973
271265	ASIM_0001691401	MSTRG.11779.1	0.992873	9.00186e-07	0.000524439
271304	ASIM_0001706301	MSTRG.11779.1	0.991345	1.61055e-06	0.000613648
271342	ASIM_0001723901	MSTRG.11779.1	0.991508	1.52099e-06	0.000603793
271401	ASIM_0001745501	MSTRG.11779.1	0.992353	1.11158e-06	0.000557461
271433	ASIM_0001758901	MSTRG.11779.1	0.99175	1.39528e-06	0.000590171
271475	ASIM_0001773201	MSTRG.11779.1	0.990911	1.86457e-06	0.000640578
271495	ASIM_0001778901	MSTRG.11779.1	0.991046	1.78248e-06	0.000630209
271500	ASIM_0001780101	MSTRG.11779.1	0.990268	2.28754e-06	0.000678617
271530	ASIM_0001792401	MSTRG.11779.1	0.993987	5.41017e-07	0.000452797
271602	ASIM_0001827801	MSTRG.11779.1	0.995219	2.72176e-07	0.000366161
271611	ASIM_0001833301	MSTRG.11779.1	0.996723	8.77409e-08	0.000254594
271647	ASIM_0001847401	MSTRG.11779.1	0.99265	9.87322e-07	0.00053766
271661	ASIM_0001852701	MSTRG.11779.1	0.992395	1.09323e-06	0.000555788
271662	ASIM_0001853201	MSTRG.11779.1	0.992907	8.87579e-07	0.000522328
271667	ASIM_0001856001	MSTRG.11779.1	0.995249	2.67146e-07	0.000365092
271716	ASIM_0001877501	MSTRG.11779.1	0.990146	2.37432e-06	0.000685478
271744	ASIM_0001890701	MSTRG.11779.1	0.992465	1.06358e-06	0.000550407
271766	ASIM_0001900301	MSTRG.11779.1	0.99397	5.45586e-07	0.000453407
271865	ASIM_0001945401	MSTRG.11779.1	0.993649	6.37342e-07	0.000476787
271884	ASIM_0001955901	MSTRG.11779.1	0.992645	9.89047e-07	0.000538017
271950	ASIM_0001989701	MSTRG.11779.1	0.99261	1.00347e-06	0.000540082
271951	ASIM_0001990601	MSTRG.11779.1	0.994714	3.67782e-07	0.00039694
271954	ASIM_0001993401	MSTRG.11779.1	0.992731	9.55068e-07	0.000533678
271975	ASIM_0002001101	MSTRG.11779.1	0.991028	1.7932e-06	0.000632104
271996	ASIM_0002012601	MSTRG.11779.1	0.994335	4.52527e-07	0.000427355
272008	ASIM_0002018501	MSTRG.11779.1	0.992616	1.00083e-06	0.000539765
272029	ASIM_0002029101	MSTRG.11779.1	0.99403	5.29507e-07	0.000448838
284439	ASIM_0000027701	MSTRG.11837.1	0.998274	1.28383e-08	0.000105626
284548	ASIM_0000076701	MSTRG.11837.1	0.992847	9.10226e-07	0.000527234
284599	ASIM_0000097301	MSTRG.11837.1	0.991057	1.77585e-06	0.000629645
284625	ASIM_0000109801	MSTRG.11837.1	0.99014	2.37874e-06	0.000685779
284859	ASIM_0000236801	MSTRG.11837.1	0.991746	1.39739e-06	0.000590171
284902	ASIM_0000262001	MSTRG.11837.1	0.993831	5.84272e-07	0.000464895
284924	ASIM_0000277001	MSTRG.11837.1	0.992426	1.08024e-06	0.000553467
285162	ASIM_0000417901	MSTRG.11837.1	0.990339	2.23806e-06	0.000674934
285298	ASIM_0000515401	MSTRG.11837.1	0.990308	2.25951e-06	0.000677049
285607	ASIM_0000753101	MSTRG.11837.1	0.996481	1.08647e-07	0.000273845
285613	ASIM_0000760201	MSTRG.11837.1	0.99129	1.64137e-06	0.000616786
285669	ASIM_0000812801	MSTRG.11837.1	0.990187	2.34528e-06	0.00068288
285934	ASIM_0001035801	MSTRG.11837.1	0.991454	1.5504e-06	0.000606648
286005	ASIM_0001085901	MSTRG.11837.1	0.992414	1.08519e-06	0.00055466
286008	ASIM_0001087201	MSTRG.11837.1	0.991844	1.34819e-06	0.000584459
286055	ASIM_0001111301	MSTRG.11837.1	0.997161	5.70811e-08	0.000215628
286060	ASIM_0001113801	MSTRG.11837.1	0.993166	7.93907e-07	0.000507395
286176	ASIM_0001156701	MSTRG.11837.1	0.992906	8.87758e-07	0.000522328
286181	ASIM_0001157701	MSTRG.11837.1	0.992305	1.13257e-06	0.0005604
286252	ASIM_0001189901	MSTRG.11837.1	0.99027	2.2859e-06	0.000678534
286258	ASIM_0001192301	MSTRG.11837.1	0.991672	1.43506e-06	0.000594038
286423	ASIM_0001255101	MSTRG.11837.1	0.99537	2.47253e-07	0.000357816
286489	ASIM_0001279301	MSTRG.11837.1	0.995472	2.31256e-07	0.000348546
286520	ASIM_0001295701	MSTRG.11837.1	0.998961	2.80107e-09	4.84397e-05
286636	ASIM_0001339301	MSTRG.11837.1	0.992318	1.12691e-06	0.000559706
286713	ASIM_0001377801	MSTRG.11837.1	0.990444	2.16625e-06	0.000669136
286760	ASIM_0001396201	MSTRG.11837.1	0.990878	1.88494e-06	0.00064247
286778	ASIM_0001403101	MSTRG.11837.1	0.991242	1.66846e-06	0.000618992
286919	ASIM_0001466101	MSTRG.11837.1	0.996193	1.37496e-07	0.000296475
286940	ASIM_0001473901	MSTRG.11837.1	0.992139	1.20747e-06	0.00056973
287003	ASIM_0001493701	MSTRG.11837.1	0.990307	2.25993e-06	0.000677049
287166	ASIM_0001560401	MSTRG.11837.1	0.994367	4.44874e-07	0.00042468
287203	ASIM_0001573701	MSTRG.11837.1	0.991458	1.54836e-06	0.000606323
287235	ASIM_0001582701	MSTRG.11837.1	0.993428	7.06128e-07	0.000490814
287472	ASIM_0001674701	MSTRG.11837.1	0.991362	1.60109e-06	0.000612593
287658	ASIM_0001747101	MSTRG.11837.1	0.991889	1.32612e-06	0.000581951
287728	ASIM_0001773401	MSTRG.11837.1	0.993499	6.83675e-07	0.000487394
287743	ASIM_0001778201	MSTRG.11837.1	0.995001	3.11102e-07	0.000378747
287746	ASIM_0001778601	MSTRG.11837.1	0.991911	1.3151e-06	0.000580733
287785	ASIM_0001793901	MSTRG.11837.1	0.990313	2.25604e-06	0.000677049
287812	ASIM_0001806701	MSTRG.11837.1	0.995347	2.51039e-07	0.000359199
287949	ASIM_0001867301	MSTRG.11837.1	0.99547	2.3158e-07	0.000348694
287999	ASIM_0001891901	MSTRG.11837.1	0.990821	1.92005e-06	0.000645653
288123	ASIM_0001948601	MSTRG.11837.1	0.992329	1.12204e-06	0.000559291
288128	ASIM_0001951601	MSTRG.11837.1	0.991931	1.30556e-06	0.000579696
288155	ASIM_0001966001	MSTRG.11837.1	0.996334	1.22804e-07	0.000284206
288365	ASIM_0002085201	MSTRG.11837.1	0.994986	3.13908e-07	0.000379953
288748	ASIM_0000140601	MSTRG.11844.1	0.990308	2.25934e-06	0.000677049
293234	ASIM_0000382401	MSTRG.11866.1	0.991472	1.54043e-06	0.000605572
293506	ASIM_0000568501	MSTRG.11866.1	0.996262	1.30185e-07	0.00029054
294193	ASIM_0001116101	MSTRG.11866.1	0.996631	9.53535e-08	0.000260916
295799	ASIM_0001753201	MSTRG.11866.1	0.993286	7.52829e-07	0.000500121
296093	ASIM_0001876801	MSTRG.11866.1	0.992649	9.8756e-07	0.00053766
296373	ASIM_0002012101	MSTRG.11866.1	0.991657	1.44253e-06	0.000594623
303837	ASIM_0001720401	MSTRG.11892.1	0.994928	3.24886e-07	0.000381595
304732	ASIM_0000013301	MSTRG.11940.1	0.992085	1.23209e-06	0.000573
304750	ASIM_0000024301	MSTRG.11940.1	0.995511	2.25356e-07	0.000347335
304759	ASIM_0000031201	MSTRG.11940.1	0.997364	4.56919e-08	0.000201013
304762	ASIM_0000031701	MSTRG.11940.1	0.995007	3.09999e-07	0.000378707
304804	ASIM_0000052301	MSTRG.11940.1	0.990257	2.29541e-06	0.000678785
304843	ASIM_0000068801	MSTRG.11940.1	0.990008	2.47553e-06	0.000693116
304865	ASIM_0000077701	MSTRG.11940.1	0.99155	1.49871e-06	0.000601843
304914	ASIM_0000097301	MSTRG.11940.1	0.991586	1.48e-06	0.00060026
304953	ASIM_0000114201	MSTRG.11940.1	0.993416	7.09985e-07	0.000492097
304954	ASIM_0000114701	MSTRG.11940.1	0.997415	4.30865e-08	0.0001951
305010	ASIM_0000143001	MSTRG.11940.1	0.99507	2.98392e-07	0.000374563
305059	ASIM_0000166401	MSTRG.11940.1	0.992141	1.20649e-06	0.00056973
305061	ASIM_0000166601	MSTRG.11940.1	0.992623	9.98244e-07	0.000539296
305177	ASIM_0000239001	MSTRG.11940.1	0.991227	1.6767e-06	0.000620044
305199	ASIM_0000250901	MSTRG.11940.1	0.992623	9.98029e-07	0.000539296
305212	ASIM_0000258101	MSTRG.11940.1	0.995473	2.31204e-07	0.000348546
305217	ASIM_0000262001	MSTRG.11940.1	0.992409	1.08753e-06	0.000555402
305222	ASIM_0000263201	MSTRG.11940.1	0.996941	7.1425e-08	0.000234094
305259	ASIM_0000287601	MSTRG.11940.1	0.997904	2.29759e-08	0.000143692
305281	ASIM_0000305201	MSTRG.11940.1	0.994516	4.10573e-07	0.000412413
305395	ASIM_0000366801	MSTRG.11940.1	0.992277	1.14486e-06	0.0005617
305398	ASIM_0000367101	MSTRG.11940.1	0.993568	6.62036e-07	0.000483409
305424	ASIM_0000382601	MSTRG.11940.1	0.990599	2.06248e-06	0.000658731
305466	ASIM_0000413001	MSTRG.11940.1	0.993041	8.38012e-07	0.000514523
305513	ASIM_0000445701	MSTRG.11940.1	0.99246	1.06575e-06	0.000550407
305528	ASIM_0000453401	MSTRG.11940.1	0.993596	6.53381e-07	0.000480761
305589	ASIM_0000498601	MSTRG.11940.1	0.992509	1.04506e-06	0.000546882
305613	ASIM_0000515401	MSTRG.11940.1	0.996421	1.14307e-07	0.00027761
305671	ASIM_0000551601	MSTRG.11940.1	0.9929	8.89847e-07	0.000522775
305694	ASIM_0000567601	MSTRG.11940.1	0.992736	9.53074e-07	0.000533222
305747	ASIM_0000601001	MSTRG.11940.1	0.992067	1.24078e-06	0.00057441
305756	ASIM_0000608501	MSTRG.11940.1	0.994728	3.64863e-07	0.000395704
305773	ASIM_0000625601	MSTRG.11940.1	0.99832	1.18379e-08	0.000103135
305819	ASIM_0000658801	MSTRG.11940.1	0.993748	6.08062e-07	0.000470448
305822	ASIM_0000664201	MSTRG.11940.1	0.998295	1.23668e-08	0.000104824
305838	ASIM_0000682701	MSTRG.11940.1	0.991372	1.59527e-06	0.000611959
305867	ASIM_0000705201	MSTRG.11940.1	0.992382	1.09893e-06	0.000555906
305928	ASIM_0000760201	MSTRG.11940.1	0.995538	2.21283e-07	0.000345271
305984	ASIM_0000812801	MSTRG.11940.1	0.992655	9.85363e-07	0.00053766
306096	ASIM_0000921301	MSTRG.11940.1	0.991746	1.39738e-06	0.000590171
306124	ASIM_0000953201	MSTRG.11940.1	0.99603	1.55937e-07	0.000312427
306143	ASIM_0000976501	MSTRG.11940.1	0.992823	9.19136e-07	0.000528306
306174	ASIM_0001004701	MSTRG.11940.1	0.993441	7.01916e-07	0.000490814
306208	ASIM_0001017401	MSTRG.11940.1	0.990006	2.47684e-06	0.000693153
306283	ASIM_0001070301	MSTRG.11940.1	0.991474	1.53974e-06	0.000605572
306320	ASIM_0001085901	MSTRG.11940.1	0.996806	8.12717e-08	0.000247725
306323	ASIM_0001087201	MSTRG.11940.1	0.995489	2.28721e-07	0.000348497
306324	ASIM_0001088101	MSTRG.11940.1	0.99486	3.38245e-07	0.000385793
306326	ASIM_0001088601	MSTRG.11940.1	0.992364	1.10662e-06	0.000556474
306474	ASIM_0001151201	MSTRG.11940.1	0.995568	2.16863e-07	0.00034369
306478	ASIM_0001152601	MSTRG.11940.1	0.995988	1.60971e-07	0.000315287
306488	ASIM_0001156001	MSTRG.11940.1	0.990561	2.08769e-06	0.000660824
306496	ASIM_0001157701	MSTRG.11940.1	0.993936	5.54948e-07	0.000456759
306536	ASIM_0001177801	MSTRG.11940.1	0.994322	4.55757e-07	0.000427498
306567	ASIM_0001189901	MSTRG.11940.1	0.992551	1.02737e-06	0.000543345
306573	ASIM_0001192301	MSTRG.11940.1	0.990488	2.13648e-06	0.000666209
306596	ASIM_0001203501	MSTRG.11940.1	0.993744	6.09242e-07	0.000470519
306600	ASIM_0001205401	MSTRG.11940.1	0.990072	2.42841e-06	0.000689979
306666	ASIM_0001225901	MSTRG.11940.1	0.997747	2.85609e-08	0.000162534
306669	ASIM_0001227001	MSTRG.11940.1	0.990312	2.25656e-06	0.000677049
306800	ASIM_0001278201	MSTRG.11940.1	0.995972	1.62934e-07	0.000317239
306894	ASIM_0001316401	MSTRG.11940.1	0.991722	1.40924e-06	0.000590843
306907	ASIM_0001320601	MSTRG.11940.1	0.990661	2.02198e-06	0.00065509
306951	ASIM_0001339301	MSTRG.11940.1	0.996349	1.2131e-07	0.000283261
307035	ASIM_0001379601	MSTRG.11940.1	-0.993745	6.08998e-07	0.000470519
307091	ASIM_0001401401	MSTRG.11940.1	0.994822	3.45824e-07	0.000388916
307210	ASIM_0001454301	MSTRG.11940.1	0.990468	2.14948e-06	0.000667252
307229	ASIM_0001464701	MSTRG.11940.1	0.993679	6.28513e-07	0.000474852
307255	ASIM_0001473901	MSTRG.11940.1	0.997141	5.82679e-08	0.00021799
307302	ASIM_0001489101	MSTRG.11940.1	0.991061	1.77366e-06	0.000629645
307318	ASIM_0001493701	MSTRG.11940.1	0.995378	2.46066e-07	0.000357791
307450	ASIM_0001549001	MSTRG.11940.1	0.990045	2.44808e-06	0.000691677
307575	ASIM_0001592201	MSTRG.11940.1	0.992369	1.10458e-06	0.000556472
307587	ASIM_0001598401	MSTRG.11940.1	0.990497	2.1305e-06	0.000665744
307618	ASIM_0001611601	MSTRG.11940.1	0.991725	1.40768e-06	0.000590828
307674	ASIM_0001630801	MSTRG.11940.1	0.99184	1.35022e-06	0.000584459
307700	ASIM_0001640401	MSTRG.11940.1	0.992262	1.1514e-06	0.000562441
307725	ASIM_0001652901	MSTRG.11940.1	0.994676	3.7584e-07	0.000399564
307734	ASIM_0001656901	MSTRG.11940.1	0.990285	2.27556e-06	0.000677686
307836	ASIM_0001692101	MSTRG.11940.1	0.994856	3.39016e-07	0.000385793
307847	ASIM_0001695501	MSTRG.11940.1	0.996197	1.37166e-07	0.000296135
307857	ASIM_0001700701	MSTRG.11940.1	0.990823	1.91897e-06	0.000645625
307871	ASIM_0001706301	MSTRG.11940.1	0.992697	9.6839e-07	0.000536043
307917	ASIM_0001728001	MSTRG.11940.1	0.997983	2.0471e-08	0.000133815
307937	ASIM_0001735301	MSTRG.11940.1	0.998518	8.1361e-09	8.70735e-05
307973	ASIM_0001747101	MSTRG.11940.1	0.992516	1.0419e-06	0.000546428
307981	ASIM_0001750101	MSTRG.11940.1	0.996817	8.04245e-08	0.000246699
308034	ASIM_0001771001	MSTRG.11940.1	0.992136	1.20875e-06	0.00056973
308042	ASIM_0001773201	MSTRG.11940.1	0.99194	1.30129e-06	0.000579177
308077	ASIM_0001784501	MSTRG.11940.1	0.993148	8.00268e-07	0.000508569
308100	ASIM_0001793901	MSTRG.11940.1	0.991205	1.68984e-06	0.000621269
308108	ASIM_0001798601	MSTRG.11940.1	0.998052	1.84568e-08	0.000126856
308177	ASIM_0001833101	MSTRG.11940.1	0.997359	4.59448e-08	0.000201013
308240	ASIM_0001858101	MSTRG.11940.1	0.990516	2.11758e-06	0.000664155
308256	ASIM_0001864101	MSTRG.11940.1	0.99583	1.80744e-07	0.000329441
308284	ASIM_0001877701	MSTRG.11940.1	0.995276	2.6267e-07	0.000363614
308287	ASIM_0001878801	MSTRG.11940.1	0.990555	2.0912e-06	0.000661307
308402	ASIM_0001930301	MSTRG.11940.1	0.998725	5.17836e-09	7.13874e-05
308411	ASIM_0001936401	MSTRG.11940.1	0.992008	1.26837e-06	0.000575787
308530	ASIM_0001995701	MSTRG.11940.1	0.991822	1.359e-06	0.000585378
308598	ASIM_0002030901	MSTRG.11940.1	0.992816	9.21922e-07	0.000529042
308624	ASIM_0002043901	MSTRG.11940.1	0.990633	2.04051e-06	0.000657363
308689	ASIM_0002089501	MSTRG.11940.1	0.990436	2.17105e-06	0.000669579
308743	ASIM_0002117401	MSTRG.11940.1	0.990922	1.85749e-06	0.000640029
308956	ASIM_0000088101	MSTRG.11954.1	0.991911	1.31537e-06	0.000580733
309024	ASIM_0000118201	MSTRG.11954.1	0.990251	2.29926e-06	0.000679004
309120	ASIM_0000165901	MSTRG.11954.1	0.994783	3.53683e-07	0.000392376
309484	ASIM_0000381801	MSTRG.11954.1	-0.990714	1.98816e-06	0.000651401
309492	ASIM_0000384801	MSTRG.11954.1	0.99562	2.09392e-07	0.00034033
309504	ASIM_0000394501	MSTRG.11954.1	0.992625	9.97427e-07	0.000539194
309537	ASIM_0000416201	MSTRG.11954.1	0.990257	2.29552e-06	0.000678785
309643	ASIM_0000490401	MSTRG.11954.1	0.99365	6.3697e-07	0.000476739
309650	ASIM_0000497701	MSTRG.11954.1	0.995103	2.92569e-07	0.000372358
309695	ASIM_0000527501	MSTRG.11954.1	0.991296	1.63757e-06	0.000616486
309706	ASIM_0000534101	MSTRG.11954.1	0.994115	5.07336e-07	0.000442007
309994	ASIM_0000761401	MSTRG.11954.1	-0.992392	1.09479e-06	0.000555788
310026	ASIM_0000788701	MSTRG.11954.1	0.991328	1.61976e-06	0.000614639
310044	ASIM_0000811601	MSTRG.11954.1	-0.991043	1.78438e-06	0.000630565
310077	ASIM_0000841001	MSTRG.11954.1	-0.991981	1.28139e-06	0.000577627
310139	ASIM_0000902801	MSTRG.11954.1	0.990203	2.33359e-06	0.000682506
310422	ASIM_0001108201	MSTRG.11954.1	0.994006	5.36025e-07	0.000451835
310552	ASIM_0001156201	MSTRG.11954.1	0.994234	4.77269e-07	0.000433365
310703	ASIM_0001217101	MSTRG.11954.1	0.997536	3.73141e-08	0.000183567
310882	ASIM_0001288801	MSTRG.11954.1	0.990412	2.18774e-06	0.000671374
310992	ASIM_0001333201	MSTRG.11954.1	0.990741	1.97086e-06	0.000650124
311132	ASIM_0001394101	MSTRG.11954.1	0.990088	2.41649e-06	0.000689304
311192	ASIM_0001417201	MSTRG.11954.1	-0.998397	1.0293e-08	9.73127e-05
311338	ASIM_0001481201	MSTRG.11954.1	-0.990116	2.39649e-06	0.000687441
311576	ASIM_0001571201	MSTRG.11954.1	0.995735	1.93345e-07	0.000333051
311594	ASIM_0001577901	MSTRG.11954.1	-0.994541	4.04988e-07	0.000410581
311619	ASIM_0001585301	MSTRG.11954.1	0.995128	2.88023e-07	0.00037168
311864	ASIM_0001680101	MSTRG.11954.1	0.993386	7.19754e-07	0.000494004
311874	ASIM_0001685901	MSTRG.11954.1	-0.990327	2.24647e-06	0.000675958
312125	ASIM_0001778901	MSTRG.11954.1	0.997213	5.40089e-08	0.000212416
312291	ASIM_0001852701	MSTRG.11954.1	0.991864	1.33839e-06	0.000583317
312292	ASIM_0001853201	MSTRG.11954.1	0.994096	5.12273e-07	0.000443978
312308	ASIM_0001860901	MSTRG.11954.1	0.993714	6.1812e-07	0.000472495
312502	ASIM_0001949401	MSTRG.11954.1	0.997117	5.97846e-08	0.000219574
312580	ASIM_0001989701	MSTRG.11954.1	0.990109	2.40112e-06	0.000687553
312584	ASIM_0001993401	MSTRG.11954.1	0.995636	2.0708e-07	0.000338709
316222	ASIM_0001792301	MSTRG.11975.1	0.993622	6.45393e-07	0.000478639
316753	ASIM_0002044901	MSTRG.11975.1	0.995017	3.0816e-07	0.000378366
316980	ASIM_0000045301	MSTRG.11995.1	0.99103	1.79239e-06	0.000632087
317002	ASIM_0000056601	MSTRG.11995.1	0.991314	1.62793e-06	0.0006155
317030	ASIM_0000068601	MSTRG.11995.1	-0.991597	1.47379e-06	0.000598872
317150	ASIM_0000118201	MSTRG.11995.1	0.992558	1.02483e-06	0.000542909
317220	ASIM_0000153301	MSTRG.11995.1	0.992561	1.02342e-06	0.000542549
317433	ASIM_0000279501	MSTRG.11995.1	0.994992	3.12865e-07	0.000379503
317435	ASIM_0000282101	MSTRG.11995.1	0.992828	9.17329e-07	0.000527903
317444	ASIM_0000285301	MSTRG.11995.1	0.991659	1.44169e-06	0.000594623
317496	ASIM_0000318501	MSTRG.11995.1	-0.993071	8.27265e-07	0.000513231
317510	ASIM_0000327301	MSTRG.11995.1	0.99684	7.87188e-08	0.000244054
317618	ASIM_0000384801	MSTRG.11995.1	0.990477	2.14352e-06	0.000666722
317630	ASIM_0000394501	MSTRG.11995.1	0.993516	6.78046e-07	0.000485698
317646	ASIM_0000406801	MSTRG.11995.1	0.990446	2.16431e-06	0.000669059
317715	ASIM_0000453001	MSTRG.11995.1	0.99265	9.87063e-07	0.00053766
317724	ASIM_0000457901	MSTRG.11995.1	0.992056	1.24572e-06	0.000574582
317810	ASIM_0000519001	MSTRG.11995.1	0.990218	2.32284e-06	0.000681419
317821	ASIM_0000527501	MSTRG.11995.1	0.992599	1.00783e-06	0.000540739
317947	ASIM_0000611301	MSTRG.11995.1	0.99857	7.30686e-09	8.36168e-05
317964	ASIM_0000627601	MSTRG.11995.1	-0.991133	1.73122e-06	0.000625004
318022	ASIM_0000676401	MSTRG.11995.1	0.992728	9.56296e-07	0.000534073
318085	ASIM_0000727001	MSTRG.11995.1	0.992133	1.21026e-06	0.00056973
318140	ASIM_0000776701	MSTRG.11995.1	0.994875	3.35211e-07	0.000385041
318152	ASIM_0000788701	MSTRG.11995.1	0.992843	9.11533e-07	0.000527234
318203	ASIM_0000841001	MSTRG.11995.1	-0.993857	5.76812e-07	0.000462277
318279	ASIM_0000915901	MSTRG.11995.1	0.992309	1.13076e-06	0.00056008
318302	ASIM_0000938001	MSTRG.11995.1	0.991701	1.42012e-06	0.000591843
318340	ASIM_0000984401	MSTRG.11995.1	0.991053	1.77877e-06	0.000629818
318565	ASIM_0001114101	MSTRG.11995.1	-0.991098	1.75172e-06	0.00062706
318678	ASIM_0001156201	MSTRG.11995.1	0.991889	1.32603e-06	0.000581951
318704	ASIM_0001171301	MSTRG.11995.1	0.991058	1.77572e-06	0.000629645
318900	ASIM_0001246101	MSTRG.11995.1	0.993309	7.45251e-07	0.000499373
319008	ASIM_0001288801	MSTRG.11995.1	0.993773	6.00911e-07	0.000468928
319011	ASIM_0001289301	MSTRG.11995.1	0.992419	1.08308e-06	0.000554241
319118	ASIM_0001333201	MSTRG.11995.1	0.99203	1.25801e-06	0.000574899
319494	ASIM_0001490101	MSTRG.11995.1	0.990075	2.42572e-06	0.00068978
319523	ASIM_0001499701	MSTRG.11995.1	0.993702	6.21666e-07	0.000473457
319535	ASIM_0001503601	MSTRG.11995.1	0.992121	1.21577e-06	0.000570482
319734	ASIM_0001581301	MSTRG.11995.1	0.993112	8.1275e-07	0.000510811
319926	ASIM_0001657701	MSTRG.11995.1	0.991559	1.4942e-06	0.000600964
319927	ASIM_0001658001	MSTRG.11995.1	-0.993226	7.73091e-07	0.000503784
319956	ASIM_0001667501	MSTRG.11995.1	-0.990718	1.98538e-06	0.000651387
320209	ASIM_0001765601	MSTRG.11995.1	0.991633	1.45503e-06	0.000596045
320221	ASIM_0001770401	MSTRG.11995.1	0.992998	8.53736e-07	0.000516527
320418	ASIM_0001853201	MSTRG.11995.1	0.991741	1.39944e-06	0.000590409
320481	ASIM_0001881201	MSTRG.11995.1	0.994475	4.19983e-07	0.000416019
320663	ASIM_0001967301	MSTRG.11995.1	0.991475	1.53883e-06	0.000605494
320706	ASIM_0001989701	MSTRG.11995.1	0.990376	2.21242e-06	0.000672797
320707	ASIM_0001990601	MSTRG.11995.1	0.990004	2.47835e-06	0.000693282
320753	ASIM_0002012701	MSTRG.11995.1	0.994381	4.41729e-07	0.000424216
320849	ASIM_0002067801	MSTRG.11995.1	0.993428	7.06195e-07	0.000490814
321014	ASIM_0000031701	MSTRG.12003.1	0.993437	7.03293e-07	0.000490814
321037	ASIM_0000042801	MSTRG.12003.1	0.995108	2.91594e-07	0.000372358
321043	ASIM_0000045301	MSTRG.12003.1	0.994763	3.57684e-07	0.000393606
321080	ASIM_0000062001	MSTRG.12003.1	0.993813	5.89443e-07	0.000466589
321146	ASIM_0000088501	MSTRG.12003.1	0.994799	3.5033e-07	0.000390822
321147	ASIM_0000088601	MSTRG.12003.1	0.991909	1.31636e-06	0.000580733
321213	ASIM_0000118201	MSTRG.12003.1	0.997843	2.50335e-08	0.000149188
321235	ASIM_0000129901	MSTRG.12003.1	0.991574	1.48605e-06	0.000600553
321309	ASIM_0000165901	MSTRG.12003.1	0.994381	4.41711e-07	0.000424216
321376	ASIM_0000202001	MSTRG.12003.1	0.994956	3.19548e-07	0.000381595
321388	ASIM_0000210801	MSTRG.12003.1	0.994267	4.69147e-07	0.00042953
321451	ASIM_0000250901	MSTRG.12003.1	0.993155	7.97569e-07	0.000508
321496	ASIM_0000279501	MSTRG.12003.1	0.99488	3.34313e-07	0.000384607
321498	ASIM_0000282101	MSTRG.12003.1	0.991468	1.54269e-06	0.000605906
321507	ASIM_0000285301	MSTRG.12003.1	0.996676	9.16135e-08	0.000258703
321533	ASIM_0000305201	MSTRG.12003.1	0.993179	7.89283e-07	0.000506577
321559	ASIM_0000318501	MSTRG.12003.1	-0.993727	6.14267e-07	0.000471611
321573	ASIM_0000327301	MSTRG.12003.1	0.995676	2.01419e-07	0.000335831
321579	ASIM_0000330301	MSTRG.12003.1	0.996636	9.48967e-08	0.000260728
321647	ASIM_0000366801	MSTRG.12003.1	0.995751	1.91218e-07	0.000332349
321681	ASIM_0000384801	MSTRG.12003.1	0.998149	1.58363e-08	0.000117707
321693	ASIM_0000394501	MSTRG.12003.1	0.999115	1.73e-09	3.78975e-05
321718	ASIM_0000413001	MSTRG.12003.1	0.996175	1.39495e-07	0.000298886
321726	ASIM_0000416201	MSTRG.12003.1	0.994946	3.21459e-07	0.000381595
321778	ASIM_0000453001	MSTRG.12003.1	0.995866	1.76095e-07	0.000326512
321787	ASIM_0000457901	MSTRG.12003.1	0.995857	1.77204e-07	0.000327861
321832	ASIM_0000490401	MSTRG.12003.1	0.992495	1.05084e-06	0.000548247
321839	ASIM_0000497701	MSTRG.12003.1	0.991561	1.49313e-06	0.000600964
321884	ASIM_0000527501	MSTRG.12003.1	0.998422	9.80934e-09	9.46307e-05
321895	ASIM_0000534101	MSTRG.12003.1	0.998074	1.78262e-08	0.000125453
321932	ASIM_0000555501	MSTRG.12003.1	0.991893	1.32406e-06	0.000581714
321948	ASIM_0000568801	MSTRG.12003.1	0.990323	2.2492e-06	0.00067627
322010	ASIM_0000611301	MSTRG.12003.1	0.993921	5.59121e-07	0.000457389
322027	ASIM_0000627601	MSTRG.12003.1	-0.992711	9.62899e-07	0.000535501
322068	ASIM_0000657301	MSTRG.12003.1	0.991866	1.3372e-06	0.000583295
322108	ASIM_0000700001	MSTRG.12003.1	-0.994094	5.127e-07	0.000443978
322109	ASIM_0000700101	MSTRG.12003.1	0.99017	2.3569e-06	0.000683606
322115	ASIM_0000701601	MSTRG.12003.1	-0.992052	1.24796e-06	0.000574776
322148	ASIM_0000727001	MSTRG.12003.1	0.991723	1.4089e-06	0.000590843
322183	ASIM_0000761401	MSTRG.12003.1	-0.990211	2.3279e-06	0.000681538
322215	ASIM_0000788701	MSTRG.12003.1	0.999824	1.37415e-11	1.57631e-06
322246	ASIM_0000821101	MSTRG.12003.1	0.99159	1.47769e-06	0.000599678
322256	ASIM_0000833001	MSTRG.12003.1	0.992584	1.01399e-06	0.000541484
322266	ASIM_0000841001	MSTRG.12003.1	-0.999496	3.20173e-10	1.53375e-05
322328	ASIM_0000902801	MSTRG.12003.1	0.991204	1.68994e-06	0.000621269
322330	ASIM_0000903401	MSTRG.12003.1	0.992015	1.26543e-06	0.000575787
322367	ASIM_0000945101	MSTRG.12003.1	0.995838	1.7973e-07	0.000328893
322376	ASIM_0000953201	MSTRG.12003.1	0.991753	1.39361e-06	0.000590047
322395	ASIM_0000976501	MSTRG.12003.1	0.991726	1.40727e-06	0.000590828
322496	ASIM_0001032201	MSTRG.12003.1	0.992094	1.22832e-06	0.000572221
322498	ASIM_0001034701	MSTRG.12003.1	0.990436	2.1711e-06	0.000669579
322603	ASIM_0001102801	MSTRG.12003.1	0.997271	5.07218e-08	0.000209417
322611	ASIM_0001108201	MSTRG.12003.1	0.995043	3.03456e-07	0.000376423
322628	ASIM_0001114101	MSTRG.12003.1	-0.994399	4.37521e-07	0.00042294
322741	ASIM_0001156201	MSTRG.12003.1	0.996266	1.29841e-07	0.00029054
322767	ASIM_0001171301	MSTRG.12003.1	0.992658	9.84091e-07	0.00053766
322814	ASIM_0001186701	MSTRG.12003.1	0.990374	2.21391e-06	0.000672975
322890	ASIM_0001216801	MSTRG.12003.1	0.990339	2.238e-06	0.000674934
322892	ASIM_0001217101	MSTRG.12003.1	0.994684	3.73998e-07	0.000398853
322976	ASIM_0001251301	MSTRG.12003.1	0.990999	1.81066e-06	0.000633373
323011	ASIM_0001263101	MSTRG.12003.1	0.993527	6.74708e-07	0.000485384
323067	ASIM_0001286601	MSTRG.12003.1	0.990384	2.20722e-06	0.000672797
323071	ASIM_0001288801	MSTRG.12003.1	0.997843	2.5032e-08	0.000149188
323082	ASIM_0001293501	MSTRG.12003.1	-0.990611	2.05444e-06	0.000658569
323146	ASIM_0001316401	MSTRG.12003.1	0.990768	1.95326e-06	0.000648716
323181	ASIM_0001333201	MSTRG.12003.1	0.999008	2.44212e-09	4.63573e-05
323204	ASIM_0001339401	MSTRG.12003.1	-0.990219	2.32211e-06	0.00068134
323241	ASIM_0001356801	MSTRG.12003.1	0.997881	2.37619e-08	0.000145763
323256	ASIM_0001366301	MSTRG.12003.1	0.99052	2.11452e-06	0.000664045
323321	ASIM_0001394101	MSTRG.12003.1	0.997172	5.63937e-08	0.000214917
323331	ASIM_0001397401	MSTRG.12003.1	0.993572	6.60838e-07	0.000483184
323381	ASIM_0001417201	MSTRG.12003.1	-0.992701	9.66757e-07	0.000536001
323404	ASIM_0001426901	MSTRG.12003.1	0.990415	2.18545e-06	0.000671287
323433	ASIM_0001443001	MSTRG.12003.1	0.996985	6.83407e-08	0.000231743
323468	ASIM_0001457401	MSTRG.12003.1	0.993341	7.34539e-07	0.000497042
323475	ASIM_0001461401	MSTRG.12003.1	0.993311	7.44587e-07	0.0004992
323519	ASIM_0001477201	MSTRG.12003.1	0.991426	1.56579e-06	0.000608802
323542	ASIM_0001486301	MSTRG.12003.1	0.998238	1.36605e-08	0.000109171
323554	ASIM_0001489101	MSTRG.12003.1	0.996058	1.52701e-07	0.000309846
323559	ASIM_0001490501	MSTRG.12003.1	0.995468	2.31915e-07	0.000348822
323586	ASIM_0001499701	MSTRG.12003.1	0.996384	1.17899e-07	0.00028027
323598	ASIM_0001503601	MSTRG.12003.1	0.998394	1.03408e-08	9.73858e-05
323693	ASIM_0001547301	MSTRG.12003.1	0.990872	1.88819e-06	0.00064247
323715	ASIM_0001553001	MSTRG.12003.1	0.993308	7.45611e-07	0.0004994
323728	ASIM_0001559501	MSTRG.12003.1	0.991874	1.33319e-06	0.000582929
323797	ASIM_0001581301	MSTRG.12003.1	0.996474	1.09306e-07	0.00027437
323870	ASIM_0001611601	MSTRG.12003.1	0.991042	1.78534e-06	0.000630791
323934	ASIM_0001634901	MSTRG.12003.1	-0.990713	1.98863e-06	0.000651401
323950	ASIM_0001640201	MSTRG.12003.1	0.995257	2.65832e-07	0.000365092
323989	ASIM_0001657701	MSTRG.12003.1	0.990175	2.35331e-06	0.000683484
323998	ASIM_0001660801	MSTRG.12003.1	0.991674	1.43393e-06	0.000594038
324007	ASIM_0001663701	MSTRG.12003.1	0.991332	1.61745e-06	0.000614416
324040	ASIM_0001675601	MSTRG.12003.1	0.992876	8.99171e-07	0.000524085
324056	ASIM_0001681001	MSTRG.12003.1	0.991279	1.64741e-06	0.000617105
324078	ASIM_0001690201	MSTRG.12003.1	0.993278	7.55454e-07	0.000500918
324099	ASIM_0001695501	MSTRG.12003.1	0.992743	9.50441e-07	0.000532872
324123	ASIM_0001706301	MSTRG.12003.1	0.996383	1.17941e-07	0.00028027
324186	ASIM_0001734701	MSTRG.12003.1	0.990501	2.12754e-06	0.000665603
324245	ASIM_0001754901	MSTRG.12003.1	0.991702	1.41931e-06	0.000591756
324252	ASIM_0001758901	MSTRG.12003.1	0.99353	6.73831e-07	0.000485384
324263	ASIM_0001761801	MSTRG.12003.1	0.991872	1.33446e-06	0.000583069
324272	ASIM_0001765601	MSTRG.12003.1	0.995469	2.31729e-07	0.000348694
324284	ASIM_0001770401	MSTRG.12003.1	0.994015	5.33424e-07	0.000450701
324294	ASIM_0001773201	MSTRG.12003.1	0.994983	3.14552e-07	0.000379953
324314	ASIM_0001778901	MSTRG.12003.1	0.99529	2.60216e-07	0.000362748
324332	ASIM_0001785601	MSTRG.12003.1	0.99665	9.37872e-08	0.000260311
324418	ASIM_0001826101	MSTRG.12003.1	0.993447	7.00099e-07	0.000490658
324442	ASIM_0001836401	MSTRG.12003.1	-0.9911	1.75074e-06	0.00062703
324480	ASIM_0001852701	MSTRG.12003.1	0.998104	1.7004e-08	0.000123246
324481	ASIM_0001853201	MSTRG.12003.1	0.999541	2.41258e-10	1.36334e-05
324486	ASIM_0001856001	MSTRG.12003.1	0.991674	1.434e-06	0.000594038
324492	ASIM_0001858101	MSTRG.12003.1	0.991802	1.36914e-06	0.000586212
324508	ASIM_0001864101	MSTRG.12003.1	0.990491	2.13412e-06	0.000666026
324535	ASIM_0001877501	MSTRG.12003.1	0.990745	1.96794e-06	0.00064996
324536	ASIM_0001877701	MSTRG.12003.1	0.993506	6.81486e-07	0.000486906
324543	ASIM_0001880401	MSTRG.12003.1	0.991095	1.75348e-06	0.000627181
324585	ASIM_0001900301	MSTRG.12003.1	0.990766	1.95459e-06	0.000648894
324614	ASIM_0001913601	MSTRG.12003.1	0.99223	1.16587e-06	0.000564525
324634	ASIM_0001924401	MSTRG.12003.1	0.995444	2.35578e-07	0.000351792
324691	ASIM_0001949401	MSTRG.12003.1	0.99487	3.36231e-07	0.00038545
324696	ASIM_0001952301	MSTRG.12003.1	0.990361	2.22285e-06	0.000674107
324716	ASIM_0001961601	MSTRG.12003.1	0.994411	4.34557e-07	0.000421937
324726	ASIM_0001967301	MSTRG.12003.1	0.995029	3.06009e-07	0.000377594
324769	ASIM_0001989701	MSTRG.12003.1	0.999135	1.6183e-09	3.68819e-05
324770	ASIM_0001990601	MSTRG.12003.1	0.996585	9.93394e-08	0.00026568
324773	ASIM_0001993401	MSTRG.12003.1	0.997561	3.6205e-08	0.000182672
324782	ASIM_0001995701	MSTRG.12003.1	0.993881	5.70208e-07	0.000460998
324816	ASIM_0002012701	MSTRG.12003.1	0.997524	3.78577e-08	0.000185193
324827	ASIM_0002018501	MSTRG.12003.1	0.998647	6.19188e-09	7.80062e-05
324829	ASIM_0002019101	MSTRG.12003.1	0.990183	2.34765e-06	0.000683058
324849	ASIM_0002029201	MSTRG.12003.1	0.994874	3.35505e-07	0.00038525
324912	ASIM_0002067801	MSTRG.12003.1	0.997599	3.45489e-08	0.000178522
325796	ASIM_0000420901	MSTRG.12049.1	0.993613	6.48371e-07	0.000479197
326494	ASIM_0001005901	MSTRG.12049.1	0.991779	1.38028e-06	0.000588141
327703	ASIM_0001523201	MSTRG.12049.1	0.991822	1.35892e-06	0.000585378
327950	ASIM_0001617501	MSTRG.12049.1	0.991251	1.66353e-06	0.000618525
329015	ASIM_0002093301	MSTRG.12049.1	0.994265	4.69428e-07	0.00042953
346348	ASIM_0000579001	MSTRG.12142.1	-0.991421	1.56834e-06	0.000608811
349965	ASIM_0000299201	MSTRG.12146.1	-0.994803	3.49575e-07	0.000390822
363102	ASIM_0001023301	MSTRG.12261.1	-0.991171	1.70937e-06	0.000623575
369758	ASIM_0000024301	MSTRG.12343.1	0.991184	1.7019e-06	0.000623219
369770	ASIM_0000031701	MSTRG.12343.1	0.998261	1.31214e-08	0.000107257
369776	ASIM_0000036001	MSTRG.12343.1	0.990704	1.99449e-06	0.000652081
369793	ASIM_0000042801	MSTRG.12343.1	0.995677	2.01298e-07	0.000335831
369799	ASIM_0000045301	MSTRG.12343.1	0.993858	5.76699e-07	0.000462277
369836	ASIM_0000062001	MSTRG.12343.1	0.994098	5.11592e-07	0.000443715
369849	ASIM_0000068601	MSTRG.12343.1	-0.990827	1.91665e-06	0.000645539
369899	ASIM_0000087301	MSTRG.12343.1	0.990978	1.82379e-06	0.000635565
369902	ASIM_0000088501	MSTRG.12343.1	0.993547	6.68611e-07	0.000484839
369960	ASIM_0000113301	MSTRG.12343.1	0.990078	2.42355e-06	0.00068976
369962	ASIM_0000114701	MSTRG.12343.1	0.993248	7.65739e-07	0.000503114
369969	ASIM_0000118201	MSTRG.12343.1	0.99356	6.64598e-07	0.000484155
369972	ASIM_0000119401	MSTRG.12343.1	0.990578	2.07645e-06	0.000659739
369991	ASIM_0000129901	MSTRG.12343.1	0.991661	1.4409e-06	0.000594623
370002	ASIM_0000137601	MSTRG.12343.1	0.993569	6.61574e-07	0.000483184
370065	ASIM_0000165901	MSTRG.12343.1	0.993528	6.74486e-07	0.000485384
370067	ASIM_0000166401	MSTRG.12343.1	0.991853	1.34353e-06	0.00058413
370069	ASIM_0000166601	MSTRG.12343.1	0.9925	1.04861e-06	0.000547759
370132	ASIM_0000202001	MSTRG.12343.1	0.993243	7.6726e-07	0.000503114
370144	ASIM_0000210801	MSTRG.12343.1	0.991923	1.30935e-06	0.000580215
370152	ASIM_0000212901	MSTRG.12343.1	0.992146	1.20427e-06	0.00056973
370207	ASIM_0000250901	MSTRG.12343.1	0.994583	3.95828e-07	0.000408613
370221	ASIM_0000259701	MSTRG.12343.1	0.990966	1.83094e-06	0.000636135
370252	ASIM_0000279501	MSTRG.12343.1	0.993278	7.55517e-07	0.000500918
370254	ASIM_0000282101	MSTRG.12343.1	0.993324	7.40115e-07	0.000498654
370263	ASIM_0000285301	MSTRG.12343.1	0.998971	2.72348e-09	4.74846e-05
370288	ASIM_0000304901	MSTRG.12343.1	0.991146	1.72389e-06	0.000624462
370289	ASIM_0000305201	MSTRG.12343.1	0.996975	6.90619e-08	0.000232551
370329	ASIM_0000327301	MSTRG.12343.1	0.994474	4.20128e-07	0.000416019
370335	ASIM_0000330301	MSTRG.12343.1	0.997123	5.9389e-08	0.000218853
370349	ASIM_0000336901	MSTRG.12343.1	0.992174	1.19109e-06	0.000568164
370403	ASIM_0000366801	MSTRG.12343.1	0.998278	1.27536e-08	0.000105504
370406	ASIM_0000367101	MSTRG.12343.1	0.994317	4.56973e-07	0.000427498
370437	ASIM_0000384801	MSTRG.12343.1	0.995288	2.60604e-07	0.000362748
370449	ASIM_0000394501	MSTRG.12343.1	0.994894	3.31602e-07	0.000383189
370474	ASIM_0000413001	MSTRG.12343.1	0.99921	1.23088e-09	3.16112e-05
370481	ASIM_0000416001	MSTRG.12343.1	0.994611	3.89764e-07	0.000405232
370482	ASIM_0000416201	MSTRG.12343.1	0.993301	7.47706e-07	0.000499696
370526	ASIM_0000448401	MSTRG.12343.1	0.990126	2.3887e-06	0.000686634
370534	ASIM_0000453001	MSTRG.12343.1	0.995825	1.81409e-07	0.000329511
370543	ASIM_0000457901	MSTRG.12343.1	0.997418	4.29322e-08	0.000194914
370556	ASIM_0000465101	MSTRG.12343.1	-0.991432	1.56246e-06	0.000608416
370629	ASIM_0000519001	MSTRG.12343.1	0.99076	1.95888e-06	0.000649126
370640	ASIM_0000527501	MSTRG.12343.1	0.995643	2.0609e-07	0.000338269
370651	ASIM_0000534101	MSTRG.12343.1	0.995802	1.84317e-07	0.000330242
370660	ASIM_0000539701	MSTRG.12343.1	0.991388	1.58627e-06	0.000611149
370729	ASIM_0000579601	MSTRG.12343.1	0.99366	6.34e-07	0.000475959
370781	ASIM_0000625601	MSTRG.12343.1	0.993754	6.06446e-07	0.000470022
370787	ASIM_0000629601	MSTRG.12343.1	0.99142	1.56903e-06	0.000608879
370816	ASIM_0000652801	MSTRG.12343.1	0.991725	1.40792e-06	0.000590828
370824	ASIM_0000657301	MSTRG.12343.1	0.992759	9.44189e-07	0.000531863
370827	ASIM_0000658801	MSTRG.12343.1	0.990564	2.08526e-06	0.000660603
370830	ASIM_0000664201	MSTRG.12343.1	0.996286	1.27717e-07	0.000288023
370864	ASIM_0000700001	MSTRG.12343.1	-0.995771	1.88457e-07	0.000331913
370871	ASIM_0000701601	MSTRG.12343.1	-0.995759	1.90096e-07	0.000331913
370875	ASIM_0000705201	MSTRG.12343.1	0.991541	1.50385e-06	0.000602607
370904	ASIM_0000727001	MSTRG.12343.1	0.993581	6.57895e-07	0.000482208
370971	ASIM_0000788701	MSTRG.12343.1	0.997444	4.16679e-08	0.000194301
370987	ASIM_0000809001	MSTRG.12343.1	0.992421	1.08225e-06	0.00055398
370994	ASIM_0000816301	MSTRG.12343.1	0.99069	2.00358e-06	0.000652964
371002	ASIM_0000821101	MSTRG.12343.1	0.996815	8.05617e-08	0.000246699
371012	ASIM_0000833001	MSTRG.12343.1	0.990111	2.39988e-06	0.000687553
371022	ASIM_0000841001	MSTRG.12343.1	-0.996981	6.86199e-08	0.000231743
371051	ASIM_0000863301	MSTRG.12343.1	0.992841	9.12478e-07	0.000527234
371084	ASIM_0000902801	MSTRG.12343.1	0.994277	4.6672e-07	0.000429318
371101	ASIM_0000917601	MSTRG.12343.1	0.99422	4.80595e-07	0.000435353
371123	ASIM_0000945101	MSTRG.12343.1	0.996889	7.51075e-08	0.000239742
371132	ASIM_0000953201	MSTRG.12343.1	0.997313	4.84052e-08	0.000203146
371151	ASIM_0000976501	MSTRG.12343.1	0.996887	7.52108e-08	0.000239742
371159	ASIM_0000984401	MSTRG.12343.1	0.990318	2.2526e-06	0.000676618
371182	ASIM_0001004701	MSTRG.12343.1	0.993257	7.62656e-07	0.0005026
371216	ASIM_0001017401	MSTRG.12343.1	0.990733	1.97607e-06	0.000650608
371233	ASIM_0001025201	MSTRG.12343.1	0.991168	1.71067e-06	0.000623626
371246	ASIM_0001031001	MSTRG.12343.1	0.990809	1.92763e-06	0.000645991
371334	ASIM_0001088601	MSTRG.12343.1	0.990024	2.46323e-06	0.000692215
371359	ASIM_0001102801	MSTRG.12343.1	0.999144	1.56491e-09	3.6388e-05
371367	ASIM_0001108201	MSTRG.12343.1	0.992893	8.92661e-07	0.000523118
371384	ASIM_0001114101	MSTRG.12343.1	-0.997321	4.79478e-08	0.000202496
371482	ASIM_0001151201	MSTRG.12343.1	0.996428	1.13644e-07	0.000277368
371496	ASIM_0001156001	MSTRG.12343.1	0.99334	7.3476e-07	0.000497042
371497	ASIM_0001156201	MSTRG.12343.1	0.992401	1.09058e-06	0.000555683
371511	ASIM_0001158801	MSTRG.12343.1	0.991704	1.41851e-06	0.000591547
371523	ASIM_0001171301	MSTRG.12343.1	0.991675	1.43348e-06	0.000594038
371544	ASIM_0001177801	MSTRG.12343.1	0.990632	2.04117e-06	0.000657363
371570	ASIM_0001186701	MSTRG.12343.1	0.991975	1.28448e-06	0.000577627
371646	ASIM_0001216801	MSTRG.12343.1	0.994403	4.36486e-07	0.00042256
371648	ASIM_0001217101	MSTRG.12343.1	0.991268	1.65339e-06	0.000617556
371674	ASIM_0001225901	MSTRG.12343.1	0.993989	5.40471e-07	0.000452778
371710	ASIM_0001242201	MSTRG.12343.1	0.99294	8.75157e-07	0.000519712
371767	ASIM_0001263101	MSTRG.12343.1	0.994669	3.77218e-07	0.000399926
371827	ASIM_0001288801	MSTRG.12343.1	0.991975	1.28427e-06	0.000577627
371838	ASIM_0001293501	MSTRG.12343.1	-0.991362	1.60103e-06	0.000612593
371902	ASIM_0001316401	MSTRG.12343.1	0.996211	1.35624e-07	0.000294351
371903	ASIM_0001316601	MSTRG.12343.1	0.992906	8.87659e-07	0.000522328
371937	ASIM_0001333201	MSTRG.12343.1	0.997355	4.61463e-08	0.000201013
371997	ASIM_0001356801	MSTRG.12343.1	0.998887	3.4401e-09	5.58881e-05
372012	ASIM_0001366301	MSTRG.12343.1	0.992741	9.51066e-07	0.000532872
372043	ASIM_0001379601	MSTRG.12343.1	-0.992303	1.13354e-06	0.000560693
372077	ASIM_0001394101	MSTRG.12343.1	0.998904	3.29274e-09	5.44783e-05
372087	ASIM_0001397401	MSTRG.12343.1	0.996581	9.96682e-08	0.00026568
372189	ASIM_0001443001	MSTRG.12343.1	0.997318	4.81224e-08	0.000202496
372224	ASIM_0001457401	MSTRG.12343.1	0.990273	2.28428e-06	0.000678436
372231	ASIM_0001461401	MSTRG.12343.1	0.994713	3.67947e-07	0.00039694
372237	ASIM_0001464701	MSTRG.12343.1	0.994371	4.4411e-07	0.00042454
372265	ASIM_0001474701	MSTRG.12343.1	0.991416	1.57112e-06	0.000609019
372270	ASIM_0001475801	MSTRG.12343.1	0.992182	1.18762e-06	0.00056788
372275	ASIM_0001477201	MSTRG.12343.1	0.992207	1.17629e-06	0.000565527
372298	ASIM_0001486301	MSTRG.12343.1	0.999211	1.2293e-09	3.16112e-05
372310	ASIM_0001489101	MSTRG.12343.1	0.997547	3.68219e-08	0.000183567
372315	ASIM_0001490501	MSTRG.12343.1	0.997133	5.88145e-08	0.00021859
372326	ASIM_0001493701	MSTRG.12343.1	0.990752	1.96378e-06	0.000649719
372338	ASIM_0001497801	MSTRG.12343.1	0.993421	7.08278e-07	0.000491518
372342	ASIM_0001499701	MSTRG.12343.1	0.994521	4.09431e-07	0.000412168
372354	ASIM_0001503601	MSTRG.12343.1	0.999493	3.25347e-10	1.53375e-05
372379	ASIM_0001515001	MSTRG.12343.1	0.990845	1.90491e-06	0.000644146
372401	ASIM_0001525301	MSTRG.12343.1	0.994682	3.74499e-07	0.000398881
372415	ASIM_0001530901	MSTRG.12343.1	0.990573	2.07985e-06	0.000660067
372446	ASIM_0001545601	MSTRG.12343.1	0.994032	5.29072e-07	0.000448787
372471	ASIM_0001553001	MSTRG.12343.1	0.995082	2.96254e-07	0.000374505
372484	ASIM_0001559501	MSTRG.12343.1	0.993094	8.19138e-07	0.000511798
372553	ASIM_0001581301	MSTRG.12343.1	0.990499	2.1292e-06	0.000665744
372583	ASIM_0001592201	MSTRG.12343.1	0.9928	9.28002e-07	0.000530233
372595	ASIM_0001598401	MSTRG.12343.1	0.990372	2.2151e-06	0.000673109
372605	ASIM_0001605201	MSTRG.12343.1	-0.992009	1.2679e-06	0.000575787
372626	ASIM_0001611601	MSTRG.12343.1	0.993365	7.26568e-07	0.000495704
372645	ASIM_0001618001	MSTRG.12343.1	0.992181	1.1882e-06	0.000567971
372672	ASIM_0001627101	MSTRG.12343.1	0.990064	2.43426e-06	0.000690245
372690	ASIM_0001634901	MSTRG.12343.1	-0.992703	9.66129e-07	0.000535975
372706	ASIM_0001640201	MSTRG.12343.1	0.993117	8.10937e-07	0.000510543
372708	ASIM_0001640401	MSTRG.12343.1	0.993473	6.91637e-07	0.00048883
372733	ASIM_0001652901	MSTRG.12343.1	0.99278	9.35991e-07	0.000531532
372754	ASIM_0001660801	MSTRG.12343.1	0.990578	2.07663e-06	0.000659739
372763	ASIM_0001663701	MSTRG.12343.1	0.994159	4.95934e-07	0.000438061
372796	ASIM_0001675601	MSTRG.12343.1	0.993104	8.155e-07	0.000511047
372812	ASIM_0001681001	MSTRG.12343.1	0.996057	1.52838e-07	0.000309941
372840	ASIM_0001691401	MSTRG.12343.1	0.994111	5.0839e-07	0.000442545
372844	ASIM_0001692101	MSTRG.12343.1	0.990327	2.2461e-06	0.000675958
372855	ASIM_0001695501	MSTRG.12343.1	0.997433	4.22142e-08	0.000194601
372879	ASIM_0001706301	MSTRG.12343.1	0.998869	3.61169e-09	5.7277e-05
372925	ASIM_0001728001	MSTRG.12343.1	0.991112	1.7436e-06	0.000626024
372945	ASIM_0001735301	MSTRG.12343.1	0.994055	5.2306e-07	0.000445718
372976	ASIM_0001745501	MSTRG.12343.1	0.990341	2.23681e-06	0.000674819
372989	ASIM_0001750101	MSTRG.12343.1	0.99192	1.31063e-06	0.000580334
373001	ASIM_0001754901	MSTRG.12343.1	0.99154	1.50402e-06	0.000602607
373008	ASIM_0001758901	MSTRG.12343.1	0.996087	1.49297e-07	0.000307105
373040	ASIM_0001770401	MSTRG.12343.1	0.993632	6.42597e-07	0.000477729
373050	ASIM_0001773201	MSTRG.12343.1	0.998246	1.34831e-08	0.000109046
373053	ASIM_0001773901	MSTRG.12343.1	0.991768	1.38583e-06	0.000588705
373070	ASIM_0001778901	MSTRG.12343.1	0.992487	1.05433e-06	0.000548827
373085	ASIM_0001784501	MSTRG.12343.1	0.994103	5.10371e-07	0.000443495
373088	ASIM_0001785601	MSTRG.12343.1	0.997706	3.01139e-08	0.000166612
373143	ASIM_0001809501	MSTRG.12343.1	0.992483	1.05574e-06	0.000548927
373181	ASIM_0001830401	MSTRG.12343.1	0.994327	4.54503e-07	0.000427498
373185	ASIM_0001833101	MSTRG.12343.1	0.991593	1.4762e-06	0.000599284
373198	ASIM_0001836401	MSTRG.12343.1	-0.992435	1.07633e-06	0.000552574
373236	ASIM_0001852701	MSTRG.12343.1	0.998382	1.05864e-08	9.8224e-05
373237	ASIM_0001853201	MSTRG.12343.1	0.997471	4.0365e-08	0.000190549
373242	ASIM_0001856001	MSTRG.12343.1	0.996941	7.13729e-08	0.000234094
373248	ASIM_0001858101	MSTRG.12343.1	0.995812	1.83111e-07	0.00032975
373264	ASIM_0001864101	MSTRG.12343.1	0.995599	2.12343e-07	0.000341878
373286	ASIM_0001874901	MSTRG.12343.1	0.992282	1.14285e-06	0.000561498
373291	ASIM_0001877501	MSTRG.12343.1	0.991	1.81028e-06	0.000633345
373292	ASIM_0001877701	MSTRG.12343.1	0.998571	7.29039e-09	8.36168e-05
373341	ASIM_0001900301	MSTRG.12343.1	0.996651	9.36544e-08	0.000260311
373390	ASIM_0001924401	MSTRG.12343.1	0.991913	1.31436e-06	0.000580733
373459	ASIM_0001955901	MSTRG.12343.1	0.99207	1.23941e-06	0.000574367
373472	ASIM_0001961601	MSTRG.12343.1	0.995188	2.77629e-07	0.000368787
373525	ASIM_0001989701	MSTRG.12343.1	0.998882	3.48863e-09	5.61012e-05
373526	ASIM_0001990601	MSTRG.12343.1	0.999593	1.68361e-10	1.07516e-05
373529	ASIM_0001993401	MSTRG.12343.1	0.996135	1.43913e-07	0.000303632
373538	ASIM_0001995701	MSTRG.12343.1	0.995908	1.70783e-07	0.000322221
373550	ASIM_0002001101	MSTRG.12343.1	0.99083	1.9144e-06	0.000645337
373557	ASIM_0002003001	MSTRG.12343.1	0.990306	2.26059e-06	0.000677049
373562	ASIM_0002004801	MSTRG.12343.1	0.994286	4.64339e-07	0.00042931
373572	ASIM_0002012701	MSTRG.12343.1	0.990619	2.04913e-06	0.000658202
373583	ASIM_0002018501	MSTRG.12343.1	0.99919	1.32731e-09	3.28616e-05
373585	ASIM_0002019101	MSTRG.12343.1	0.993267	7.59114e-07	0.000501803
373605	ASIM_0002029201	MSTRG.12343.1	0.990642	2.03446e-06	0.000657091
373659	ASIM_0002062301	MSTRG.12343.1	0.992036	1.25504e-06	0.000574776
373668	ASIM_0002067801	MSTRG.12343.1	0.992288	1.13986e-06	0.000561188
385992	ASIM_0000013301	MSTRG.12382.1	0.995111	2.91018e-07	0.000372358
386019	ASIM_0000031201	MSTRG.12382.1	0.995256	2.65954e-07	0.000365092
386125	ASIM_0000077701	MSTRG.12382.1	0.990028	2.46054e-06	0.000691969
386200	ASIM_0000109801	MSTRG.12382.1	0.991163	1.71381e-06	0.000623737
386213	ASIM_0000114201	MSTRG.12382.1	0.996957	7.02747e-08	0.000233878
386270	ASIM_0000143001	MSTRG.12382.1	0.99657	1.00611e-07	0.000266954
386310	ASIM_0000161401	MSTRG.12382.1	0.992189	1.18433e-06	0.000567392
386324	ASIM_0000168101	MSTRG.12382.1	0.991019	1.79897e-06	0.000632705
386472	ASIM_0000258101	MSTRG.12382.1	0.997378	4.49699e-08	0.000199383
386482	ASIM_0000263201	MSTRG.12382.1	0.994688	3.7322e-07	0.000398836
386519	ASIM_0000287601	MSTRG.12382.1	0.995517	2.24425e-07	0.000346883
386632	ASIM_0000356601	MSTRG.12382.1	0.99374	6.10555e-07	0.000470987
386788	ASIM_0000453401	MSTRG.12382.1	0.994087	5.1445e-07	0.000444281
386873	ASIM_0000515401	MSTRG.12382.1	0.990192	2.34111e-06	0.000682506
386954	ASIM_0000567601	MSTRG.12382.1	0.991451	1.552e-06	0.000606789
387007	ASIM_0000601001	MSTRG.12382.1	0.994785	3.53265e-07	0.000392291
387016	ASIM_0000608501	MSTRG.12382.1	0.991342	1.61227e-06	0.000613763
387033	ASIM_0000625601	MSTRG.12382.1	0.993437	7.03114e-07	0.000490814
387188	ASIM_0000760201	MSTRG.12382.1	0.992889	8.93988e-07	0.000523189
387356	ASIM_0000921301	MSTRG.12382.1	0.995998	1.59707e-07	0.00031453
387543	ASIM_0001070301	MSTRG.12382.1	0.991439	1.55865e-06	0.000607899
387738	ASIM_0001152601	MSTRG.12382.1	0.996519	1.05221e-07	0.000270966
387756	ASIM_0001157701	MSTRG.12382.1	0.991574	1.48603e-06	0.000600553
387926	ASIM_0001225901	MSTRG.12382.1	0.990561	2.08743e-06	0.000660824
388060	ASIM_0001278201	MSTRG.12382.1	0.992383	1.09862e-06	0.000555906
388150	ASIM_0001315401	MSTRG.12382.1	0.992512	1.04368e-06	0.000546428
388211	ASIM_0001339301	MSTRG.12382.1	0.991162	1.71468e-06	0.000623737
388351	ASIM_0001401401	MSTRG.12382.1	0.990473	2.14659e-06	0.000666822
388439	ASIM_0001442301	MSTRG.12382.1	0.997628	3.33242e-08	0.000175632
388903	ASIM_0001619901	MSTRG.12382.1	0.991786	1.37719e-06	0.00058776
389177	ASIM_0001728001	MSTRG.12382.1	0.991379	1.59127e-06	0.000611604
389368	ASIM_0001798601	MSTRG.12382.1	0.997648	3.24796e-08	0.000175119
389437	ASIM_0001833101	MSTRG.12382.1	0.990415	2.18587e-06	0.000671287
389662	ASIM_0001930301	MSTRG.12382.1	0.998367	1.08813e-08	9.98576e-05
389842	ASIM_0002021301	MSTRG.12382.1	0.990371	2.21568e-06	0.000673226
389884	ASIM_0002043901	MSTRG.12382.1	0.992755	9.45699e-07	0.000532295
390022	ASIM_0002130801	MSTRG.12382.1	0.99298	8.60477e-07	0.00051754
390080	ASIM_0000030701	MSTRG.12391.1	0.990662	2.02153e-06	0.000655059
390114	ASIM_0000045301	MSTRG.12391.1	0.991985	1.27952e-06	0.000577405
390225	ASIM_0000091701	MSTRG.12391.1	0.990649	2.03007e-06	0.00065625
390284	ASIM_0000118201	MSTRG.12391.1	0.997217	5.3801e-08	0.000212039
390459	ASIM_0000210801	MSTRG.12391.1	0.991719	1.41087e-06	0.000590843
390524	ASIM_0000252001	MSTRG.12391.1	0.99061	2.05559e-06	0.000658601
390567	ASIM_0000279501	MSTRG.12391.1	0.990809	1.92739e-06	0.000645974
390630	ASIM_0000318501	MSTRG.12391.1	-0.991899	1.32105e-06	0.000581337
390650	ASIM_0000330301	MSTRG.12391.1	0.990813	1.92504e-06	0.000645818
390764	ASIM_0000394501	MSTRG.12391.1	0.99673	8.7174e-08	0.000253805
390903	ASIM_0000490401	MSTRG.12391.1	0.999044	2.18061e-09	4.3128e-05
390910	ASIM_0000497701	MSTRG.12391.1	0.995298	2.58941e-07	0.000362211
391003	ASIM_0000555501	MSTRG.12391.1	0.990384	2.20719e-06	0.000672797
391081	ASIM_0000611301	MSTRG.12391.1	0.995428	2.38122e-07	0.00035337
391180	ASIM_0000700101	MSTRG.12391.1	0.991677	1.43238e-06	0.000594038
391216	ASIM_0000725101	MSTRG.12391.1	0.992276	1.1454e-06	0.000561741
391226	ASIM_0000731301	MSTRG.12391.1	0.994373	4.43642e-07	0.000424446
391274	ASIM_0000776701	MSTRG.12391.1	0.992572	1.01892e-06	0.000542074
391286	ASIM_0000788701	MSTRG.12391.1	0.991005	1.80746e-06	0.000633341
391337	ASIM_0000841001	MSTRG.12391.1	-0.994315	4.57388e-07	0.000427498
391351	ASIM_0000852501	MSTRG.12391.1	0.996951	7.06741e-08	0.000233878
391401	ASIM_0000903401	MSTRG.12391.1	0.99477	3.56261e-07	0.000392986
391569	ASIM_0001034701	MSTRG.12391.1	0.991068	1.7696e-06	0.000628919
391812	ASIM_0001156201	MSTRG.12391.1	0.991651	1.44608e-06	0.000594857
391963	ASIM_0001217101	MSTRG.12391.1	0.990751	1.96421e-06	0.000649719
392118	ASIM_0001276901	MSTRG.12391.1	0.992133	1.21015e-06	0.00056973
392252	ASIM_0001333201	MSTRG.12391.1	0.991212	1.68569e-06	0.000620897
392514	ASIM_0001449101	MSTRG.12391.1	0.992806	9.25827e-07	0.000529444
392628	ASIM_0001490101	MSTRG.12391.1	0.996004	1.58996e-07	0.000314241
392657	ASIM_0001499701	MSTRG.12391.1	0.994289	4.6356e-07	0.000429068
392868	ASIM_0001581301	MSTRG.12391.1	0.997252	5.17697e-08	0.000210589
392890	ASIM_0001588701	MSTRG.12391.1	0.991056	1.77661e-06	0.000629645
393021	ASIM_0001640201	MSTRG.12391.1	0.990017	2.4689e-06	0.000692789
393077	ASIM_0001663601	MSTRG.12391.1	0.994611	3.89706e-07	0.000405232
393160	ASIM_0001692201	MSTRG.12391.1	0.99304	8.38517e-07	0.000514628
393257	ASIM_0001734701	MSTRG.12391.1	0.996207	1.36075e-07	0.000294702
393358	ASIM_0001771301	MSTRG.12391.1	-0.993895	5.66228e-07	0.00045963
393385	ASIM_0001778901	MSTRG.12391.1	0.990316	2.25407e-06	0.000676763
393401	ASIM_0001784601	MSTRG.12391.1	0.990283	2.27727e-06	0.000677699
393489	ASIM_0001826101	MSTRG.12391.1	0.996792	8.23011e-08	0.000248828
393552	ASIM_0001853201	MSTRG.12391.1	0.992148	1.2033e-06	0.00056973
393615	ASIM_0001881201	MSTRG.12391.1	0.991258	1.65909e-06	0.000617914
393705	ASIM_0001924401	MSTRG.12391.1	0.993449	6.99341e-07	0.000490658
393762	ASIM_0001949401	MSTRG.12391.1	0.995223	2.71527e-07	0.000366161
393797	ASIM_0001967301	MSTRG.12391.1	0.997728	2.92725e-08	0.000164679
393887	ASIM_0002012701	MSTRG.12391.1	0.993146	8.00869e-07	0.000508783
393920	ASIM_0002029201	MSTRG.12391.1	0.995009	3.09652e-07	0.000378675
393983	ASIM_0002067801	MSTRG.12391.1	0.997397	4.40227e-08	0.000197588
395110	ASIM_0000580301	MSTRG.12479.1	0.99286	9.05049e-07	0.000526026
395653	ASIM_0001062701	MSTRG.12479.1	-0.992211	1.17463e-06	0.000565058
395832	ASIM_0001141401	MSTRG.12479.1	-0.994151	4.98005e-07	0.000438811
398004	ASIM_0002040001	MSTRG.12479.1	0.990599	2.06273e-06	0.000658731
398234	ASIM_0000042801	MSTRG.12498.1	-0.993768	6.02212e-07	0.000468928
398293	ASIM_0000068901	MSTRG.12498.1	-0.992999	8.53497e-07	0.000516527
398299	ASIM_0000070701	MSTRG.12498.1	-0.990058	2.43863e-06	0.000690831
398582	ASIM_0000209001	MSTRG.12498.1	0.994313	4.57905e-07	0.000427514
398651	ASIM_0000252601	MSTRG.12498.1	-0.991673	1.43424e-06	0.000594038
398662	ASIM_0000259701	MSTRG.12498.1	-0.990278	2.28029e-06	0.000678087
398878	ASIM_0000384801	MSTRG.12498.1	-0.990445	2.1652e-06	0.000669108
398888	ASIM_0000393401	MSTRG.12498.1	0.995168	2.80944e-07	0.000369578
398923	ASIM_0000416201	MSTRG.12498.1	-0.994544	4.04438e-07	0.000410446
399092	ASIM_0000534101	MSTRG.12498.1	-0.991834	1.35284e-06	0.000584459
399265	ASIM_0000657301	MSTRG.12498.1	-0.993264	7.60246e-07	0.000501813
399289	ASIM_0000684601	MSTRG.12498.1	-0.992695	9.69256e-07	0.000536256
400268	ASIM_0001288801	MSTRG.12498.1	-0.992258	1.15352e-06	0.000562935
400401	ASIM_0001339401	MSTRG.12498.1	0.990769	1.95281e-06	0.000648701
400498	ASIM_0001385901	MSTRG.12498.1	0.992087	1.2312e-06	0.000572956
400672	ASIM_0001461401	MSTRG.12498.1	-0.993864	5.74906e-07	0.00046201
400925	ASIM_0001559501	MSTRG.12498.1	-0.995536	2.21632e-07	0.000345271
401041	ASIM_0001601101	MSTRG.12498.1	0.99485	3.40065e-07	0.000386269
401302	ASIM_0001697801	MSTRG.12498.1	0.997106	6.04926e-08	0.000219828
401469	ASIM_0001765601	MSTRG.12498.1	-0.993122	8.09087e-07	0.000510236
401481	ASIM_0001770401	MSTRG.12498.1	-0.990011	2.473e-06	0.000693094
404523	ASIM_0001370901	MSTRG.12550.1	0.996507	1.0623e-07	0.000271464
406608	ASIM_0000154101	MSTRG.12555.1	0.991598	1.47372e-06	0.000598872
410536	ASIM_0000089801	MSTRG.12557.1	0.993458	6.9642e-07	0.000490109
411198	ASIM_0000473901	MSTRG.12557.1	0.992605	1.00525e-06	0.000540451
411629	ASIM_0000819201	MSTRG.12557.1	0.998986	2.60354e-09	4.74816e-05
414765	ASIM_0000168101	MSTRG.12567.1	0.990302	2.26402e-06	0.000677049
414971	ASIM_0000298201	MSTRG.12567.1	0.99114	1.72751e-06	0.000624606
415321	ASIM_0000518101	MSTRG.12567.1	0.993933	5.55848e-07	0.000456759
415827	ASIM_0000955201	MSTRG.12567.1	0.995632	2.07667e-07	0.000338861
416348	ASIM_0001219701	MSTRG.12567.1	0.990964	1.83221e-06	0.000636422
416355	ASIM_0001222201	MSTRG.12567.1	0.993142	8.02362e-07	0.000508836
416388	ASIM_0001233601	MSTRG.12567.1	0.992251	1.15664e-06	0.000562935
416513	ASIM_0001285401	MSTRG.12567.1	0.996147	1.42606e-07	0.000302377
416820	ASIM_0001412301	MSTRG.12567.1	0.995391	2.43909e-07	0.000356727
417037	ASIM_0001500201	MSTRG.12567.1	0.995577	2.15658e-07	0.000343273
417495	ASIM_0001678001	MSTRG.12567.1	0.997993	2.01887e-08	0.000133556
417585	ASIM_0001711001	MSTRG.12567.1	0.997638	3.28717e-08	0.000175632
418035	ASIM_0001900401	MSTRG.12567.1	0.990453	2.15988e-06	0.000668607
418055	ASIM_0001911201	MSTRG.12567.1	0.99258	1.01553e-06	0.000541492
418385	ASIM_0002087501	MSTRG.12567.1	0.992167	1.19467e-06	0.000568471
420538	ASIM_0001269101	MSTRG.12581.1	-0.995329	2.53933e-07	0.000360807
421965	ASIM_0001842401	MSTRG.12581.1	-0.990028	2.46091e-06	0.00069197
422612	ASIM_0000042801	MSTRG.12608.1	0.991297	1.63733e-06	0.000616486
422677	ASIM_0000070701	MSTRG.12608.1	0.992444	1.07244e-06	0.000551502
422756	ASIM_0000104501	MSTRG.12608.1	0.99152	1.5147e-06	0.000603665
422765	ASIM_0000108401	MSTRG.12608.1	0.990523	2.1128e-06	0.000664045
422858	ASIM_0000153301	MSTRG.12608.1	0.990958	1.83532e-06	0.000636823
422902	ASIM_0000176301	MSTRG.12608.1	0.993435	7.03825e-07	0.000490814
423208	ASIM_0000359201	MSTRG.12608.1	0.995707	1.97173e-07	0.000335046
423423	ASIM_0000501201	MSTRG.12608.1	0.991366	1.59872e-06	0.00061235
423476	ASIM_0000537201	MSTRG.12608.1	0.993434	7.04092e-07	0.000490814
423544	ASIM_0000578801	MSTRG.12608.1	0.990172	2.35593e-06	0.000683552
423595	ASIM_0000621001	MSTRG.12608.1	0.99011	2.40019e-06	0.000687553
423643	ASIM_0000657301	MSTRG.12608.1	0.993055	8.32933e-07	0.000513836
423693	ASIM_0000704501	MSTRG.12608.1	0.996837	7.89575e-08	0.000244574
423714	ASIM_0000719901	MSTRG.12608.1	0.992485	1.05523e-06	0.000548927
423820	ASIM_0000820801	MSTRG.12608.1	0.995493	2.2807e-07	0.000348497
423917	ASIM_0000915901	MSTRG.12608.1	0.994092	5.13332e-07	0.000444194
425050	ASIM_0001461401	MSTRG.12608.1	0.990126	2.3889e-06	0.000686634
425624	ASIM_0001678301	MSTRG.12608.1	0.994166	4.94183e-07	0.000437337
425773	ASIM_0001738301	MSTRG.12608.1	0.990798	1.93452e-06	0.000646851
425847	ASIM_0001765601	MSTRG.12608.1	0.992773	9.38522e-07	0.000531828
426022	ASIM_0001839701	MSTRG.12608.1	-0.990039	2.45279e-06	0.000691885
426067	ASIM_0001858101	MSTRG.12608.1	0.990002	2.47993e-06	0.000693438
426652	ASIM_0000031701	MSTRG.12609.1	0.993749	6.07658e-07	0.000470349
426675	ASIM_0000042801	MSTRG.12609.1	0.995063	2.99643e-07	0.000375214
426681	ASIM_0000045301	MSTRG.12609.1	0.995697	1.98568e-07	0.000335046
426718	ASIM_0000062001	MSTRG.12609.1	0.993247	7.6609e-07	0.000503114
426731	ASIM_0000068601	MSTRG.12609.1	-0.992761	9.43221e-07	0.000531863
426741	ASIM_0000070801	MSTRG.12609.1	0.991343	1.61145e-06	0.000613738
426784	ASIM_0000088501	MSTRG.12609.1	0.99232	1.12614e-06	0.000559706
426785	ASIM_0000088601	MSTRG.12609.1	0.991473	1.54013e-06	0.000605572
426851	ASIM_0000118201	MSTRG.12609.1	0.99427	4.68261e-07	0.000429318
426884	ASIM_0000137601	MSTRG.12609.1	0.993742	6.09934e-07	0.00047084
426947	ASIM_0000165901	MSTRG.12609.1	0.990263	2.29135e-06	0.000678617
427026	ASIM_0000210801	MSTRG.12609.1	0.992765	9.41664e-07	0.000531863
427089	ASIM_0000250901	MSTRG.12609.1	0.990061	2.43612e-06	0.000690563
427103	ASIM_0000259701	MSTRG.12609.1	0.991821	1.35934e-06	0.000585378
427134	ASIM_0000279501	MSTRG.12609.1	0.995599	2.12358e-07	0.000341878
427136	ASIM_0000282101	MSTRG.12609.1	0.996604	9.76688e-08	0.000264865
427145	ASIM_0000285301	MSTRG.12609.1	0.999376	6.08401e-10	2.04297e-05
427171	ASIM_0000305201	MSTRG.12609.1	0.992786	9.33386e-07	0.000531532
427211	ASIM_0000327301	MSTRG.12609.1	0.99568	2.00846e-07	0.000335588
427217	ASIM_0000330301	MSTRG.12609.1	0.99495	3.20826e-07	0.000381595
427231	ASIM_0000336901	MSTRG.12609.1	0.992141	1.2063e-06	0.00056973
427285	ASIM_0000366801	MSTRG.12609.1	0.99655	1.02437e-07	0.000268134
427319	ASIM_0000384801	MSTRG.12609.1	0.994634	3.84738e-07	0.000403193
427331	ASIM_0000394501	MSTRG.12609.1	0.995496	2.27687e-07	0.000348497
427356	ASIM_0000413001	MSTRG.12609.1	0.996439	1.12618e-07	0.000276144
427363	ASIM_0000416001	MSTRG.12609.1	0.990021	2.46579e-06	0.000692727
427364	ASIM_0000416201	MSTRG.12609.1	0.995046	3.02896e-07	0.000376423
427416	ASIM_0000453001	MSTRG.12609.1	0.997356	4.61133e-08	0.000201013
427425	ASIM_0000457901	MSTRG.12609.1	0.996458	1.10841e-07	0.00027548
427511	ASIM_0000519001	MSTRG.12609.1	0.994084	5.15314e-07	0.000444281
427522	ASIM_0000527501	MSTRG.12609.1	0.994895	3.31294e-07	0.000383189
427533	ASIM_0000534101	MSTRG.12609.1	0.994594	3.93373e-07	0.000407262
427542	ASIM_0000539701	MSTRG.12609.1	0.993544	6.69493e-07	0.000484944
427611	ASIM_0000579601	MSTRG.12609.1	0.995565	2.17318e-07	0.00034369
427648	ASIM_0000611301	MSTRG.12609.1	0.991478	1.53751e-06	0.000605323
427698	ASIM_0000652801	MSTRG.12609.1	0.994908	3.28765e-07	0.000382246
427706	ASIM_0000657301	MSTRG.12609.1	0.992764	9.42248e-07	0.000531863
427712	ASIM_0000664201	MSTRG.12609.1	0.990872	1.88812e-06	0.00064247
427730	ASIM_0000684601	MSTRG.12609.1	0.992399	1.09149e-06	0.000555736
427746	ASIM_0000700001	MSTRG.12609.1	-0.993448	6.9985e-07	0.000490658
427753	ASIM_0000701601	MSTRG.12609.1	-0.993231	7.71569e-07	0.000503734
427785	ASIM_0000726101	MSTRG.12609.1	0.992898	8.90774e-07	0.000523029
427786	ASIM_0000727001	MSTRG.12609.1	0.996618	9.64875e-08	0.000263028
427853	ASIM_0000788701	MSTRG.12609.1	0.997637	3.29386e-08	0.000175632
427876	ASIM_0000816301	MSTRG.12609.1	0.991816	1.36189e-06	0.000585701
427884	ASIM_0000821101	MSTRG.12609.1	0.997128	5.90723e-08	0.00021859
427904	ASIM_0000841001	MSTRG.12609.1	-0.996876	7.60164e-08	0.000240441
427933	ASIM_0000863301	MSTRG.12609.1	0.992809	9.24786e-07	0.000529338
427983	ASIM_0000917601	MSTRG.12609.1	0.991224	1.67852e-06	0.000620384
428003	ASIM_0000938001	MSTRG.12609.1	0.991102	1.74922e-06	0.00062683
428005	ASIM_0000945101	MSTRG.12609.1	0.995566	2.17204e-07	0.00034369
428014	ASIM_0000953201	MSTRG.12609.1	0.992352	1.11209e-06	0.000557461
428033	ASIM_0000976501	MSTRG.12609.1	0.99175	1.39504e-06	0.000590171
428041	ASIM_0000984401	MSTRG.12609.1	0.990596	2.06455e-06	0.000658731
428115	ASIM_0001025201	MSTRG.12609.1	0.99183	1.35484e-06	0.000584726
428128	ASIM_0001031001	MSTRG.12609.1	0.990406	2.19159e-06	0.000671702
428241	ASIM_0001102801	MSTRG.12609.1	0.99637	1.19241e-07	0.000281793
428249	ASIM_0001108201	MSTRG.12609.1	0.991286	1.64323e-06	0.000616882
428266	ASIM_0001114101	MSTRG.12609.1	-0.996527	1.04482e-07	0.000270143
428364	ASIM_0001151201	MSTRG.12609.1	0.990379	2.21012e-06	0.000672797
428379	ASIM_0001156201	MSTRG.12609.1	0.993716	6.17321e-07	0.000472295
428393	ASIM_0001158801	MSTRG.12609.1	0.990106	2.40369e-06	0.00068773
428405	ASIM_0001171301	MSTRG.12609.1	0.992902	8.89146e-07	0.000522775
428452	ASIM_0001186701	MSTRG.12609.1	0.990533	2.10625e-06	0.00066292
428528	ASIM_0001216801	MSTRG.12609.1	0.991483	1.53481e-06	0.000605125
428601	ASIM_0001246101	MSTRG.12609.1	0.991485	1.53378e-06	0.000605032
428649	ASIM_0001263101	MSTRG.12609.1	0.990991	1.81573e-06	0.000634406
428709	ASIM_0001288801	MSTRG.12609.1	0.994648	3.81655e-07	0.000401797
428720	ASIM_0001293501	MSTRG.12609.1	-0.990438	2.16988e-06	0.000669579
428784	ASIM_0001316401	MSTRG.12609.1	0.996345	1.21722e-07	0.000283331
428785	ASIM_0001316601	MSTRG.12609.1	0.991245	1.66642e-06	0.000618752
428819	ASIM_0001333201	MSTRG.12609.1	0.996216	1.35088e-07	0.000294278
428879	ASIM_0001356801	MSTRG.12609.1	0.998724	5.18598e-09	7.13874e-05
428894	ASIM_0001366301	MSTRG.12609.1	0.992159	1.1981e-06	0.000569117
428959	ASIM_0001394101	MSTRG.12609.1	0.995773	1.88169e-07	0.00033191
428969	ASIM_0001397401	MSTRG.12609.1	0.994847	3.40658e-07	0.000386328
429071	ASIM_0001443001	MSTRG.12609.1	0.994978	3.15524e-07	0.000380593
429106	ASIM_0001457401	MSTRG.12609.1	0.990877	1.88554e-06	0.00064247
429113	ASIM_0001461401	MSTRG.12609.1	0.993567	6.62238e-07	0.000483449
429152	ASIM_0001475801	MSTRG.12609.1	0.992954	8.70084e-07	0.000518973
429180	ASIM_0001486301	MSTRG.12609.1	0.99733	4.74657e-08	0.000202496
429192	ASIM_0001489101	MSTRG.12609.1	0.993358	7.28809e-07	0.000495973
429197	ASIM_0001490501	MSTRG.12609.1	0.994927	3.25105e-07	0.000381595
429224	ASIM_0001499701	MSTRG.12609.1	0.995508	2.25817e-07	0.000347335
429236	ASIM_0001503601	MSTRG.12609.1	0.999398	5.44916e-10	1.95339e-05
429297	ASIM_0001530901	MSTRG.12609.1	0.990502	2.12716e-06	0.000665546
429328	ASIM_0001545601	MSTRG.12609.1	0.991525	1.51195e-06	0.000603265
429353	ASIM_0001553001	MSTRG.12609.1	0.990861	1.89494e-06	0.000643206
429366	ASIM_0001559501	MSTRG.12609.1	0.993248	7.65618e-07	0.000503114
429435	ASIM_0001581301	MSTRG.12609.1	0.992845	9.10914e-07	0.000527234
429487	ASIM_0001605201	MSTRG.12609.1	-0.990369	2.21713e-06	0.000673467
429508	ASIM_0001611601	MSTRG.12609.1	0.991704	1.41833e-06	0.000591547
429527	ASIM_0001618001	MSTRG.12609.1	0.994201	4.85515e-07	0.000436363
429554	ASIM_0001627101	MSTRG.12609.1	0.991211	1.68585e-06	0.000620897
429588	ASIM_0001640201	MSTRG.12609.1	0.993987	5.41168e-07	0.000452797
429615	ASIM_0001652901	MSTRG.12609.1	0.990329	2.24514e-06	0.000675958
429627	ASIM_0001657701	MSTRG.12609.1	0.990002	2.48e-06	0.000693438
429636	ASIM_0001660801	MSTRG.12609.1	0.991875	1.33279e-06	0.000582929
429645	ASIM_0001663701	MSTRG.12609.1	0.991426	1.56591e-06	0.000608802
429678	ASIM_0001675601	MSTRG.12609.1	0.991129	1.73378e-06	0.000625004
429694	ASIM_0001681001	MSTRG.12609.1	0.996595	9.84409e-08	0.000265286
429716	ASIM_0001690201	MSTRG.12609.1	0.992103	1.22395e-06	0.00057136
429722	ASIM_0001691401	MSTRG.12609.1	0.994294	4.62439e-07	0.000428843
429737	ASIM_0001695501	MSTRG.12609.1	0.993657	6.3508e-07	0.000475999
429761	ASIM_0001706301	MSTRG.12609.1	0.996084	1.49716e-07	0.000307599
429890	ASIM_0001758901	MSTRG.12609.1	0.995126	2.88356e-07	0.00037168
429899	ASIM_0001761501	MSTRG.12609.1	0.991282	1.64549e-06	0.000617035
429910	ASIM_0001765601	MSTRG.12609.1	0.993244	7.67044e-07	0.000503114
429922	ASIM_0001770401	MSTRG.12609.1	0.997992	2.02121e-08	0.000133556
429932	ASIM_0001773201	MSTRG.12609.1	0.994354	4.48097e-07	0.000425386
429952	ASIM_0001778901	MSTRG.12609.1	0.990491	2.13397e-06	0.000666026
429970	ASIM_0001785601	MSTRG.12609.1	0.997515	3.82922e-08	0.00018639
430063	ASIM_0001830401	MSTRG.12609.1	0.993053	8.33949e-07	0.000513836
430080	ASIM_0001836401	MSTRG.12609.1	-0.994277	4.66699e-07	0.000429318
430118	ASIM_0001852701	MSTRG.12609.1	0.996317	1.24541e-07	0.000285061
430119	ASIM_0001853201	MSTRG.12609.1	0.996645	9.42069e-08	0.00026052
430124	ASIM_0001856001	MSTRG.12609.1	0.996067	1.51675e-07	0.000309381
430130	ASIM_0001858101	MSTRG.12609.1	0.993809	5.90613e-07	0.000467137
430146	ASIM_0001864101	MSTRG.12609.1	0.991127	1.73456e-06	0.000625004
430174	ASIM_0001877701	MSTRG.12609.1	0.99434	4.51491e-07	0.000427205
430223	ASIM_0001900301	MSTRG.12609.1	0.994404	4.36363e-07	0.00042256
430341	ASIM_0001955901	MSTRG.12609.1	0.995204	2.74863e-07	0.000367107
430354	ASIM_0001961601	MSTRG.12609.1	0.993227	7.72868e-07	0.000503734
430407	ASIM_0001989701	MSTRG.12609.1	0.997557	3.63998e-08	0.000182672
430408	ASIM_0001990601	MSTRG.12609.1	0.998973	2.70304e-09	4.74846e-05
430411	ASIM_0001993401	MSTRG.12609.1	0.994093	5.12953e-07	0.000443978
430420	ASIM_0001995701	MSTRG.12609.1	0.995005	3.10369e-07	0.000378747
430444	ASIM_0002004801	MSTRG.12609.1	0.991806	1.36712e-06	0.000585968
430454	ASIM_0002012701	MSTRG.12609.1	0.993788	5.96497e-07	0.000468714
430465	ASIM_0002018501	MSTRG.12609.1	0.997337	4.71318e-08	0.000202242
430486	ASIM_0002029101	MSTRG.12609.1	0.990099	2.40847e-06	0.000688179
430487	ASIM_0002029201	MSTRG.12609.1	0.99057	2.08166e-06	0.000660193
430518	ASIM_0002045401	MSTRG.12609.1	0.990434	2.17242e-06	0.00066972
430550	ASIM_0002067801	MSTRG.12609.1	0.99399	5.40176e-07	0.000452778
430695	ASIM_0000016701	MSTRG.12613.1	0.995722	1.95123e-07	0.000333976
430711	ASIM_0000030901	MSTRG.12613.1	0.993212	7.77872e-07	0.000504226
430825	ASIM_0000079501	MSTRG.12613.1	0.993585	6.56801e-07	0.000481732
430852	ASIM_0000090001	MSTRG.12613.1	0.993346	7.32873e-07	0.000496626
430993	ASIM_0000156701	MSTRG.12613.1	0.990292	2.27074e-06	0.000677161
431059	ASIM_0000192701	MSTRG.12613.1	0.991189	1.69871e-06	0.000622437
431369	ASIM_0000379801	MSTRG.12613.1	0.990712	1.98921e-06	0.000651401
431846	ASIM_0000725101	MSTRG.12613.1	0.991173	1.70792e-06	0.000623568
432110	ASIM_0000992801	MSTRG.12613.1	0.994023	5.31423e-07	0.000449562
432521	ASIM_0001190401	MSTRG.12613.1	0.992768	9.40309e-07	0.000531863
432557	ASIM_0001206601	MSTRG.12613.1	0.991987	1.27857e-06	0.000577264
432578	ASIM_0001211501	MSTRG.12613.1	0.991614	1.46486e-06	0.00059744
432734	ASIM_0001272001	MSTRG.12613.1	0.995127	2.88195e-07	0.00037168
432811	ASIM_0001304001	MSTRG.12613.1	0.991292	1.63996e-06	0.000616786
432866	ASIM_0001322401	MSTRG.12613.1	0.992562	1.02294e-06	0.000542547
432880	ASIM_0001332101	MSTRG.12613.1	0.991386	1.58763e-06	0.000611277
433362	ASIM_0001532701	MSTRG.12613.1	0.991153	1.71949e-06	0.00062413
433440	ASIM_0001562201	MSTRG.12613.1	0.994212	4.82576e-07	0.000436028
433453	ASIM_0001566801	MSTRG.12613.1	0.991527	1.51121e-06	0.000603249
433508	ASIM_0001585201	MSTRG.12613.1	0.990825	1.91754e-06	0.000645539
433989	ASIM_0001771601	MSTRG.12613.1	0.991377	1.59245e-06	0.000611604
434062	ASIM_0001798701	MSTRG.12613.1	0.99154	1.50435e-06	0.000602609
434862	ASIM_0000069701	MSTRG.12617.1	0.996059	1.52526e-07	0.000309846
435634	ASIM_0000517401	MSTRG.12617.1	0.994565	3.99696e-07	0.000409788
438686	ASIM_0002080901	MSTRG.12617.1	0.993266	7.59496e-07	0.000501813
439602	ASIM_0000452001	MSTRG.12632.1	0.994856	3.38916e-07	0.000385793
439619	ASIM_0000460601	MSTRG.12632.1	0.992254	1.15515e-06	0.000562935
441183	ASIM_0001405701	MSTRG.12632.1	0.993159	7.9633e-07	0.000507963
443062	ASIM_0000100101	MSTRG.1265.1	0.999899	2.58327e-12	3.8652e-07
446598	ASIM_0001958501	MSTRG.1265.1	0.990004	2.47851e-06	0.000693282
451045	ASIM_0000039401	MSTRG.12805.1	0.994145	4.99599e-07	0.000439602
451317	ASIM_0000161201	MSTRG.12805.1	0.994835	3.43118e-07	0.000387146
451421	ASIM_0000221701	MSTRG.12805.1	0.99093	1.85286e-06	0.00063961
451568	ASIM_0000314801	MSTRG.12805.1	0.992811	9.23793e-07	0.000529338
451804	ASIM_0000458401	MSTRG.12805.1	0.991882	1.32951e-06	0.000582588
452000	ASIM_0000587101	MSTRG.12805.1	0.991241	1.66914e-06	0.000619112
452154	ASIM_0000718301	MSTRG.12805.1	0.992376	1.10157e-06	0.000556308
452524	ASIM_0001056601	MSTRG.12805.1	0.990864	1.8932e-06	0.000643098
452674	ASIM_0001124201	MSTRG.12805.1	0.996068	1.51584e-07	0.000309381
452809	ASIM_0001180001	MSTRG.12805.1	0.992458	1.06656e-06	0.000550407
453129	ASIM_0001305601	MSTRG.12805.1	0.990585	2.07162e-06	0.000659316
453509	ASIM_0001467301	MSTRG.12805.1	0.990951	1.84014e-06	0.00063766
454266	ASIM_0001756501	MSTRG.12805.1	0.992631	9.94732e-07	0.000538922
454367	ASIM_0001793201	MSTRG.12805.1	0.996646	9.40819e-08	0.000260474
454595	ASIM_0001898001	MSTRG.12805.1	0.99136	1.60188e-06	0.000612663
454600	ASIM_0001899701	MSTRG.12805.1	0.992705	9.65267e-07	0.000535975
454612	ASIM_0001905901	MSTRG.12805.1	0.993048	8.35698e-07	0.000514019
454932	ASIM_0002071901	MSTRG.12805.1	0.993022	8.45146e-07	0.000515239
454979	ASIM_0002102001	MSTRG.12805.1	0.993417	7.09601e-07	0.000491946
455035	ASIM_0002135001	MSTRG.12805.1	0.991341	1.61249e-06	0.000613763
455175	ASIM_0000068901	MSTRG.12817.1	0.994521	4.09427e-07	0.000412168
455224	ASIM_0000088101	MSTRG.12817.1	0.99484	3.42149e-07	0.000386813
455314	ASIM_0000129901	MSTRG.12817.1	0.990612	2.05427e-06	0.000658569
455388	ASIM_0000165901	MSTRG.12817.1	0.99488	3.34204e-07	0.000384607
455752	ASIM_0000381801	MSTRG.12817.1	-0.993554	6.66469e-07	0.000484385
455760	ASIM_0000384801	MSTRG.12817.1	0.995416	2.39971e-07	0.00035428
455810	ASIM_0000420201	MSTRG.12817.1	-0.994929	3.24717e-07	0.000381595
455857	ASIM_0000453001	MSTRG.12817.1	0.99151	1.51995e-06	0.000603793
455879	ASIM_0000465101	MSTRG.12817.1	-0.992347	1.1143e-06	0.000557937
455918	ASIM_0000497701	MSTRG.12817.1	0.992133	1.20989e-06	0.00056973
456262	ASIM_0000761401	MSTRG.12817.1	-0.99458	3.96432e-07	0.000408817
456286	ASIM_0000780501	MSTRG.12817.1	0.994889	3.32405e-07	0.00038319
456312	ASIM_0000811601	MSTRG.12817.1	-0.996339	1.22344e-07	0.000283331
456407	ASIM_0000902801	MSTRG.12817.1	0.994262	4.70269e-07	0.00042953
456546	ASIM_0001019101	MSTRG.12817.1	0.992067	1.24061e-06	0.00057441
456820	ASIM_0001156201	MSTRG.12817.1	0.994533	4.06854e-07	0.00041132
456969	ASIM_0001216801	MSTRG.12817.1	0.991427	1.56495e-06	0.000608802
456971	ASIM_0001217101	MSTRG.12817.1	0.997851	2.4779e-08	0.000148969
457093	ASIM_0001264901	MSTRG.12817.1	-0.991768	1.38616e-06	0.000588705
457161	ASIM_0001293501	MSTRG.12817.1	-0.992529	1.03666e-06	0.000545787
457215	ASIM_0001313601	MSTRG.12817.1	-0.993246	7.66273e-07	0.000503114
457410	ASIM_0001397401	MSTRG.12817.1	0.993013	8.48297e-07	0.000515419
457460	ASIM_0001417201	MSTRG.12817.1	-0.997399	4.38863e-08	0.000197588
457593	ASIM_0001475801	MSTRG.12817.1	0.990871	1.88895e-06	0.000642537
457807	ASIM_0001559501	MSTRG.12817.1	0.991963	1.29003e-06	0.000577772
457842	ASIM_0001570301	MSTRG.12817.1	-0.990597	2.06363e-06	0.000658731
457844	ASIM_0001571201	MSTRG.12817.1	0.998567	7.34976e-09	8.36168e-05
457862	ASIM_0001577901	MSTRG.12817.1	-0.993169	7.92838e-07	0.000507395
457884	ASIM_0001584101	MSTRG.12817.1	-0.990274	2.28304e-06	0.000678418
457887	ASIM_0001585301	MSTRG.12817.1	0.995303	2.58068e-07	0.000361866
458132	ASIM_0001680101	MSTRG.12817.1	0.997427	4.24821e-08	0.000194601
458393	ASIM_0001778901	MSTRG.12817.1	0.997712	2.99049e-08	0.00016599
458559	ASIM_0001852701	MSTRG.12817.1	0.992133	1.21016e-06	0.00056973
458560	ASIM_0001853201	MSTRG.12817.1	0.991769	1.38537e-06	0.000588661
458576	ASIM_0001860901	MSTRG.12817.1	0.995216	2.7273e-07	0.000366161
458606	ASIM_0001873101	MSTRG.12817.1	-0.991582	1.48173e-06	0.000600473
458609	ASIM_0001874901	MSTRG.12817.1	0.991102	1.74947e-06	0.00062683
458852	ASIM_0001993401	MSTRG.12817.1	0.99566	2.03741e-07	0.000336927
464021	ASIM_0000475401	MSTRG.12827.1	0.993472	6.92088e-07	0.00048883
466498	ASIM_0001773001	MSTRG.12827.1	0.990102	2.40662e-06	0.000688049
466506	ASIM_0001775001	MSTRG.12827.1	0.992168	1.1939e-06	0.000568277
467145	ASIM_0002089401	MSTRG.12827.1	0.990997	1.81224e-06	0.000633741
472442	ASIM_0000700601	MSTRG.12939.1	0.996741	8.63042e-08	0.000253149
472935	ASIM_0001102901	MSTRG.12939.1	0.991265	1.65544e-06	0.000617556
473780	ASIM_0001450201	MSTRG.12939.1	0.994865	3.37239e-07	0.000385793
473932	ASIM_0001504401	MSTRG.12939.1	0.991957	1.29312e-06	0.000578401
473966	ASIM_0001521301	MSTRG.12939.1	0.992235	1.16373e-06	0.000563981
473984	ASIM_0001528801	MSTRG.12939.1	0.99441	4.34766e-07	0.000421937
474044	ASIM_0001552401	MSTRG.12939.1	0.991493	1.52945e-06	0.000604639
474157	ASIM_0001591701	MSTRG.12939.1	0.99333	7.38303e-07	0.000498213
474408	ASIM_0001689801	MSTRG.12939.1	0.997324	4.77881e-08	0.000202496
475068	ASIM_0001974201	MSTRG.12939.1	0.996136	1.43785e-07	0.000303632
476439	ASIM_0000640201	MSTRG.12952.1	0.992935	8.76999e-07	0.000520088
478495	ASIM_0001696101	MSTRG.12952.1	0.992663	9.81836e-07	0.00053766
478987	ASIM_0001905301	MSTRG.12952.1	0.990118	2.39442e-06	0.000687245
483504	ASIM_0000013301	MSTRG.13019.1	0.996211	1.35656e-07	0.000294351
483526	ASIM_0000027701	MSTRG.13019.1	0.992981	8.59884e-07	0.00051754
483712	ASIM_0000109801	MSTRG.13019.1	0.997774	2.75177e-08	0.00015889
483946	ASIM_0000236801	MSTRG.13019.1	0.991792	1.37412e-06	0.000587064
483984	ASIM_0000258101	MSTRG.13019.1	0.992765	9.41833e-07	0.000531863
483989	ASIM_0000262001	MSTRG.13019.1	0.993721	6.15913e-07	0.000471961
484031	ASIM_0000287601	MSTRG.13019.1	0.993917	5.60177e-07	0.000457576
484089	ASIM_0000325501	MSTRG.13019.1	0.99313	8.06528e-07	0.00050937
484197	ASIM_0000382901	MSTRG.13019.1	0.990829	1.91499e-06	0.000645398
484299	ASIM_0000453101	MSTRG.13019.1	0.994493	4.15719e-07	0.000413828
484300	ASIM_0000453401	MSTRG.13019.1	0.992051	1.24828e-06	0.000574776
484385	ASIM_0000515401	MSTRG.13019.1	0.992938	8.75825e-07	0.000519789
484694	ASIM_0000753101	MSTRG.13019.1	0.995388	2.44352e-07	0.000356744
484700	ASIM_0000760201	MSTRG.13019.1	0.990472	2.14684e-06	0.000666822
484810	ASIM_0000860801	MSTRG.13019.1	0.991393	1.58396e-06	0.000611004
484868	ASIM_0000921301	MSTRG.13019.1	0.994672	3.76693e-07	0.00039961
484904	ASIM_0000963001	MSTRG.13019.1	0.990419	2.18263e-06	0.000671217
485001	ASIM_0001026201	MSTRG.13019.1	0.994142	5.00345e-07	0.000439701
485095	ASIM_0001087201	MSTRG.13019.1	0.991714	1.41359e-06	0.000591089
485142	ASIM_0001111301	MSTRG.13019.1	0.994654	3.80501e-07	0.000401343
485147	ASIM_0001113801	MSTRG.13019.1	0.996704	8.93176e-08	0.000256145
485162	ASIM_0001119401	MSTRG.13019.1	0.992022	1.26212e-06	0.000575441
485263	ASIM_0001156701	MSTRG.13019.1	0.992005	1.27011e-06	0.000575955
485268	ASIM_0001157701	MSTRG.13019.1	0.997466	4.05963e-08	0.000191326
485276	ASIM_0001159201	MSTRG.13019.1	0.991625	1.45938e-06	0.000596611
485510	ASIM_0001255101	MSTRG.13019.1	0.992786	9.33515e-07	0.000531532
485516	ASIM_0001257401	MSTRG.13019.1	0.994019	5.32541e-07	0.000450287
485576	ASIM_0001279301	MSTRG.13019.1	0.99329	7.51402e-07	0.000499944
485607	ASIM_0001295701	MSTRG.13019.1	0.99132	1.62429e-06	0.000615002
485662	ASIM_0001315401	MSTRG.13019.1	0.994798	3.50579e-07	0.000390822
485723	ASIM_0001339301	MSTRG.13019.1	0.991949	1.29657e-06	0.000578639
485800	ASIM_0001377801	MSTRG.13019.1	0.995128	2.88116e-07	0.00037168
486027	ASIM_0001473901	MSTRG.13019.1	0.991047	1.78215e-06	0.000630209
486135	ASIM_0001510601	MSTRG.13019.1	0.991388	1.58665e-06	0.000611149
486253	ASIM_0001560401	MSTRG.13019.1	0.998468	8.98688e-09	9.06953e-05
486334	ASIM_0001586401	MSTRG.13019.1	0.992759	9.4389e-07	0.000531863
486357	ASIM_0001598201	MSTRG.13019.1	0.991361	1.60119e-06	0.000612593
486559	ASIM_0001674701	MSTRG.13019.1	0.992116	1.21797e-06	0.000570825
486745	ASIM_0001747101	MSTRG.13019.1	0.993737	6.11304e-07	0.000470987
486815	ASIM_0001773401	MSTRG.13019.1	0.991802	1.36896e-06	0.000586212
486880	ASIM_0001798601	MSTRG.13019.1	0.992254	1.15514e-06	0.000562935
486931	ASIM_0001822001	MSTRG.13019.1	0.994117	5.06846e-07	0.000441907
487210	ASIM_0001948601	MSTRG.13019.1	0.996871	7.64013e-08	0.000241086
487215	ASIM_0001951601	MSTRG.13019.1	0.998567	7.34413e-09	8.36168e-05
487242	ASIM_0001966001	MSTRG.13019.1	0.996972	6.92295e-08	0.000232868
487354	ASIM_0002021301	MSTRG.13019.1	0.990737	1.9729e-06	0.00065027
487387	ASIM_0002038301	MSTRG.13019.1	0.993667	6.3203e-07	0.000475212
491624	ASIM_0000006301	MSTRG.13203.1	-0.991865	1.33757e-06	0.000583295
491648	ASIM_0000024301	MSTRG.13203.1	0.997947	2.15922e-08	0.00013786
491660	ASIM_0000031701	MSTRG.13203.1	0.994511	4.11638e-07	0.000412887
491741	ASIM_0000068801	MSTRG.13203.1	0.991159	1.71598e-06	0.000623737
491768	ASIM_0000078701	MSTRG.13203.1	0.991377	1.59274e-06	0.000611604
491789	ASIM_0000087301	MSTRG.13203.1	0.990846	1.90446e-06	0.000644123
491843	ASIM_0000111101	MSTRG.13203.1	0.990268	2.28756e-06	0.000678617
491852	ASIM_0000114701	MSTRG.13203.1	0.993056	8.32606e-07	0.000513836
491959	ASIM_0000166601	MSTRG.13203.1	0.993265	7.59993e-07	0.000501813
492097	ASIM_0000250901	MSTRG.13203.1	0.99266	9.83253e-07	0.00053766
492120	ASIM_0000263201	MSTRG.13203.1	0.994316	4.5708e-07	0.000427498
492164	ASIM_0000296701	MSTRG.13203.1	0.991654	1.44452e-06	0.000594653
492179	ASIM_0000305201	MSTRG.13203.1	0.991159	1.71605e-06	0.000623737
492293	ASIM_0000366801	MSTRG.13203.1	0.990497	2.12993e-06	0.000665744
492296	ASIM_0000367101	MSTRG.13203.1	0.990533	2.10588e-06	0.000662889
492364	ASIM_0000413001	MSTRG.13203.1	0.992857	9.06082e-07	0.000526227
492371	ASIM_0000416001	MSTRG.13203.1	0.993833	5.83744e-07	0.000464895
492416	ASIM_0000448401	MSTRG.13203.1	0.99243	1.07845e-06	0.000553024
492418	ASIM_0000450701	MSTRG.13203.1	0.992946	8.72727e-07	0.000519128
492592	ASIM_0000567601	MSTRG.13203.1	0.992357	1.10985e-06	0.000557395
492671	ASIM_0000625601	MSTRG.13203.1	0.99232	1.1259e-06	0.000559706
492720	ASIM_0000664201	MSTRG.13203.1	0.995011	3.09342e-07	0.000378675
492763	ASIM_0000702001	MSTRG.13203.1	0.994823	3.45544e-07	0.000388735
492765	ASIM_0000705201	MSTRG.13203.1	0.996806	8.12972e-08	0.000247725
492882	ASIM_0000812801	MSTRG.13203.1	0.993006	8.50981e-07	0.000516244
492974	ASIM_0000902801	MSTRG.13203.1	0.991594	1.47575e-06	0.000599173
493022	ASIM_0000953201	MSTRG.13203.1	0.994179	4.90931e-07	0.000437234
493041	ASIM_0000976501	MSTRG.13203.1	0.993473	6.91677e-07	0.00048883
493102	ASIM_0001016001	MSTRG.13203.1	0.995377	2.46189e-07	0.000357791
493218	ASIM_0001085901	MSTRG.13203.1	0.993313	7.43636e-07	0.000498951
493224	ASIM_0001088601	MSTRG.13203.1	0.992113	1.21928e-06	0.000570848
493249	ASIM_0001102801	MSTRG.13203.1	0.992706	9.64968e-07	0.000535975
493261	ASIM_0001109501	MSTRG.13203.1	0.991421	1.56833e-06	0.000608811
493372	ASIM_0001151201	MSTRG.13203.1	0.99554	2.2104e-07	0.000345271
493434	ASIM_0001177801	MSTRG.13203.1	0.99189	1.32528e-06	0.000581951
493465	ASIM_0001189901	MSTRG.13203.1	0.994802	3.49785e-07	0.000390822
493564	ASIM_0001225901	MSTRG.13203.1	0.992446	1.07149e-06	0.000551409
493600	ASIM_0001242201	MSTRG.13203.1	0.990155	2.36792e-06	0.000684836
493634	ASIM_0001254601	MSTRG.13203.1	0.992148	1.20315e-06	0.00056973
493657	ASIM_0001263101	MSTRG.13203.1	0.990378	2.21117e-06	0.000672797
493933	ASIM_0001379601	MSTRG.13203.1	-0.999153	1.51772e-09	3.56801e-05
493967	ASIM_0001394101	MSTRG.13203.1	0.992366	1.10603e-06	0.000556474
494079	ASIM_0001443001	MSTRG.13203.1	0.993106	8.14862e-07	0.000510883
494108	ASIM_0001454301	MSTRG.13203.1	0.994383	4.41082e-07	0.000424119
494127	ASIM_0001464701	MSTRG.13203.1	0.995284	2.61294e-07	0.000362947
494153	ASIM_0001473901	MSTRG.13203.1	0.990977	1.82423e-06	0.000635565
494155	ASIM_0001474701	MSTRG.13203.1	0.998874	3.56821e-09	5.68495e-05
494165	ASIM_0001477201	MSTRG.13203.1	0.991994	1.27525e-06	0.000577148
494188	ASIM_0001486301	MSTRG.13203.1	0.990513	2.11946e-06	0.000664463
494200	ASIM_0001489101	MSTRG.13203.1	0.99321	7.78638e-07	0.000504533
494217	ASIM_0001494101	MSTRG.13203.1	0.995279	2.62178e-07	0.000363516
494228	ASIM_0001497801	MSTRG.13203.1	0.994585	3.95362e-07	0.000408461
494291	ASIM_0001525301	MSTRG.13203.1	0.994321	4.55994e-07	0.000427498
494448	ASIM_0001582701	MSTRG.13203.1	0.990138	2.37992e-06	0.000685828
494495	ASIM_0001605201	MSTRG.13203.1	-0.991302	1.63424e-06	0.00061648
494552	ASIM_0001623501	MSTRG.13203.1	0.995372	2.46875e-07	0.000357791
494572	ASIM_0001630801	MSTRG.13203.1	0.99246	1.06545e-06	0.000550407
494653	ASIM_0001663701	MSTRG.13203.1	0.990043	2.44931e-06	0.000691677
494694	ASIM_0001678201	MSTRG.13203.1	0.99135	1.60764e-06	0.000613383
494734	ASIM_0001692101	MSTRG.13203.1	0.9955	2.27081e-07	0.000348092
494742	ASIM_0001694601	MSTRG.13203.1	0.993531	6.73617e-07	0.000485384
494745	ASIM_0001695501	MSTRG.13203.1	0.992254	1.15516e-06	0.000562935
494769	ASIM_0001706301	MSTRG.13203.1	0.991658	1.44207e-06	0.000594623
494835	ASIM_0001735301	MSTRG.13203.1	0.995137	2.86457e-07	0.00037116
494932	ASIM_0001771001	MSTRG.13203.1	0.992589	1.01201e-06	0.000541484
494940	ASIM_0001773201	MSTRG.13203.1	0.995635	2.07183e-07	0.000338709
494975	ASIM_0001784501	MSTRG.13203.1	0.991474	1.53932e-06	0.000605572
494992	ASIM_0001791601	MSTRG.13203.1	0.992392	1.09457e-06	0.000555788
495033	ASIM_0001809501	MSTRG.13203.1	0.993787	5.96857e-07	0.000468714
495036	ASIM_0001810601	MSTRG.13203.1	0.990246	2.30284e-06	0.000679549
495075	ASIM_0001833101	MSTRG.13203.1	0.996041	1.54683e-07	0.000311485
495076	ASIM_0001833301	MSTRG.13203.1	0.990336	2.24006e-06	0.000675269
495077	ASIM_0001834101	MSTRG.13203.1	0.99227	1.14784e-06	0.000561895
495104	ASIM_0001845001	MSTRG.13203.1	0.990266	2.28863e-06	0.000678617
495117	ASIM_0001849801	MSTRG.13203.1	0.992062	1.24282e-06	0.000574434
495126	ASIM_0001852701	MSTRG.13203.1	0.990488	2.13658e-06	0.000666209
495138	ASIM_0001858101	MSTRG.13203.1	0.990283	2.27703e-06	0.000677686
495154	ASIM_0001864101	MSTRG.13203.1	0.990887	1.87907e-06	0.000642212
495169	ASIM_0001871001	MSTRG.13203.1	0.992029	1.25852e-06	0.000574899
495181	ASIM_0001877501	MSTRG.13203.1	0.994698	3.71076e-07	0.000398317
495182	ASIM_0001877701	MSTRG.13203.1	0.995063	2.99726e-07	0.000375214
495309	ASIM_0001936401	MSTRG.13203.1	0.994539	4.05521e-07	0.000410683
495440	ASIM_0002001101	MSTRG.13203.1	0.993502	6.82469e-07	0.000487155
495447	ASIM_0002003001	MSTRG.13203.1	0.994859	3.38401e-07	0.000385793
495473	ASIM_0002018501	MSTRG.13203.1	0.990576	2.07791e-06	0.000659788
495549	ASIM_0002062301	MSTRG.13203.1	0.992146	1.20387e-06	0.00056973
495641	ASIM_0002117401	MSTRG.13203.1	0.993541	6.70324e-07	0.000485148
495678	ASIM_0002147001	MSTRG.13203.1	0.991848	1.34595e-06	0.00058413
[truncated: 10,314 more rows]

## Sheet: ATL_L3_vs_L4
Column1	Column2	Column3	Column4	Column5	Column6
	DEGs	DELs	Correlation	P_value	FDR		Row Labels	Count of Column3
29	ASIM_0000285301	MSTRG.540.1	0.994524	0.000486082	0.00902724		ASIM_0000285301	1		DEGs	18
44	ASIM_0000588301	MSTRG.540.1	0.99674	0.000223323	0.00741704		ASIM_0000588301	1		DELs	1
45	ASIM_0000658801	MSTRG.540.1	0.996403	0.000258784	0.00741704		ASIM_0000658801	1
58	ASIM_0000963001	MSTRG.540.1	0.996557	0.000242381	0.00741704		ASIM_0000963001	1
59	ASIM_0000976501	MSTRG.540.1	0.997527	0.000147551	0.00741704		ASIM_0000976501	1
98	ASIM_0001226301	MSTRG.540.1	0.994529	0.000485438	0.00902724		ASIM_0001226301	1
109	ASIM_0001251301	MSTRG.540.1	0.999204	2.69583e-05	0.00455475		ASIM_0001251301	1
111	ASIM_0001262001	MSTRG.540.1	0.99229	0.000811803	0.0131918		ASIM_0001262001	1
117	ASIM_0001275401	MSTRG.540.1	0.994894	0.000437694	0.00902724		ASIM_0001275401	1
142	ASIM_0001377501	MSTRG.540.1	0.991782	0.000893229	0.0135073		ASIM_0001377501	1
151	ASIM_0001397401	MSTRG.540.1	0.996162	0.000285271	0.00741704		ASIM_0001397401	1
164	ASIM_0001470301	MSTRG.540.1	0.991527	0.000935122	0.0135073		ASIM_0001470301	1
167	ASIM_0001474701	MSTRG.540.1	0.996604	0.000237431	0.00741704		ASIM_0001474701	1
168	ASIM_0001475801	MSTRG.540.1	0.997264	0.000171709	0.00741704		ASIM_0001475801	1
187	ASIM_0001559401	MSTRG.540.1	0.996237	0.000276989	0.00741704		ASIM_0001559401	1
212	ASIM_0001680001	MSTRG.540.1	0.999052	3.50365e-05	0.00455475		ASIM_0001680001	1
228	ASIM_0001770401	MSTRG.540.1	0.995652	0.000343986	0.00813058		ASIM_0001770401	1
235	ASIM_0001806401	MSTRG.540.1	0.993105	0.000686621	0.0119014		ASIM_0001806401	1
							DEGs	1
							Grand Total	19

## Sheet: BAL_L3_vs_ATL_L3
Column1	DEGs	DELs	Correlation	P_value	FDR
38	ASIM_0000236601	MSTRG.10205.1	0.991267	1.65432e-06	0.0004515
93	ASIM_0000690601	MSTRG.10205.1	0.999603	1.56582e-10	7.69225e-07		Row Labels	Count of DEGs		DEGs	69
109	ASIM_0001056501	MSTRG.10205.1	0.993003	8.5196e-07	0.000309901		MSTRG.10205.1	4		DELs	43
207	ASIM_0001540501	MSTRG.10205.1	0.992461	1.06513e-06	0.000348838		MSTRG.10260.1	1
413	ASIM_0000693401	MSTRG.10260.1	0.996811	8.09069e-08	8.6623e-05		MSTRG.10760.1	4
1003	ASIM_0000264601	MSTRG.10760.1	0.991742	1.39898e-06	0.000424236		MSTRG.11210.1	5
1025	ASIM_0000406501	MSTRG.10760.1	0.990461	2.15416e-06	0.000512847		MSTRG.11543.1	2
1029	ASIM_0000489401	MSTRG.10760.1	0.994866	3.36921e-07	0.000175692		MSTRG.12109.1	6
1087	ASIM_0001195901	MSTRG.10760.1	0.99754	3.71512e-08	5.3679e-05		MSTRG.12415.1	1
1308	ASIM_0000212001	MSTRG.11210.1	0.998907	3.26518e-09	9.37164e-06		MSTRG.12462.1	2
1312	ASIM_0000223801	MSTRG.11210.1	0.993705	6.20612e-07	0.000265971		MSTRG.12550.1	1
1348	ASIM_0000489401	MSTRG.11210.1	0.991795	1.3726e-06	0.000424236		MSTRG.13120.1	9
1590	ASIM_0002099401	MSTRG.11210.1	0.990104	2.4048e-06	0.000519447		MSTRG.13288.1	1
1595	ASIM_0002157901	MSTRG.11210.1	0.996712	8.86494e-08	9.0729e-05		MSTRG.13449.1	1
1673	ASIM_0000550701	MSTRG.11543.1	0.998389	1.04396e-08	2.1369e-05		MSTRG.14060.1	1
1804	ASIM_0001550001	MSTRG.11543.1	0.99286	9.05265e-07	0.000317657		MSTRG.15679.1	1
1986	ASIM_0000489401	MSTRG.12109.1	0.990406	2.19218e-06	0.000512847		MSTRG.16934.1	1
2027	ASIM_0001088901	MSTRG.12109.1	0.998597	6.89461e-09	1.53957e-05		MSTRG.17563.1	1
2044	ASIM_0001195901	MSTRG.12109.1	0.995033	3.0521e-07	0.000166597		MSTRG.18353.1	1
2120	ASIM_0001536901	MSTRG.12109.1	0.99323	7.71665e-07	0.000300794		MSTRG.20077.2	2
2197	ASIM_0001862501	MSTRG.12109.1	0.991522	1.5138e-06	0.000434377		MSTRG.21589.1	1
2214	ASIM_0002004301	MSTRG.12109.1	0.99326	7.61535e-07	0.000300794		MSTRG.23080.1	2
2327	ASIM_0000693401	MSTRG.12415.1	0.990902	1.86988e-06	0.000483472		MSTRG.23530.1	1
2689	ASIM_0001213501	MSTRG.12462.1	0.996031	1.55808e-07	0.000136683		MSTRG.25313.1	3
2845	ASIM_0001931301	MSTRG.12462.1	0.993379	7.22183e-07	0.000290803		MSTRG.26183.1	1
2923	ASIM_0000341501	MSTRG.12550.1	0.993785	5.97426e-07	0.000262046		MSTRG.27209.1	1
3222	ASIM_0000212001	MSTRG.13120.1	0.992286	1.14079e-06	0.000368699		MSTRG.28402.1	3
3226	ASIM_0000223801	MSTRG.13120.1	0.991177	1.70562e-06	0.000458925		MSTRG.28403.1	1
3235	ASIM_0000262401	MSTRG.13120.1	0.991583	1.48161e-06	0.000434377		MSTRG.28881.1	7
3243	ASIM_0000349701	MSTRG.13120.1	0.9979	2.31167e-08	4.05583e-05		MSTRG.28907.1	1
3250	ASIM_0000380201	MSTRG.13120.1	0.992911	8.85747e-07	0.000315313		MSTRG.30025.1	4
3471	ASIM_0001847401	MSTRG.13120.1	0.991777	1.38174e-06	0.000424236		MSTRG.30875.1	4
3476	ASIM_0001882401	MSTRG.13120.1	0.99995	3.18856e-13	7.83206e-09		MSTRG.31365.1	2
3504	ASIM_0002099401	MSTRG.13120.1	0.991046	1.78266e-06	0.000465823		MSTRG.31637.1	2
3509	ASIM_0002157901	MSTRG.13120.1	0.996329	1.23346e-07	0.000116779		MSTRG.32091.1	10
4008	ASIM_0001408201	MSTRG.13288.1	0.994233	4.77341e-07	0.000229901		MSTRG.34614.1	7
4233	ASIM_0000622701	MSTRG.13449.1	0.994039	5.2706e-07	0.000239744		MSTRG.5237.1	2
5065	ASIM_0001840701	MSTRG.14060.1	0.990345	2.23406e-06	0.000513827		MSTRG.7070.2	3
6122	ASIM_0000382001	MSTRG.15679.1	0.991315	1.62716e-06	0.000449078		MSTRG.7265.2	2
8080	ASIM_0001025001	MSTRG.16934.1	0.991476	1.53852e-06	0.000434377		MSTRG.8157.1	1
8833	ASIM_0001585401	MSTRG.17563.1	0.991756	1.39187e-06	0.000424236		MSTRG.8206.1	1
10388	ASIM_0001408201	MSTRG.18353.1	0.99688	7.57227e-08	8.6623e-05		MSTRG.8991.1	1
10850	ASIM_0000015601	MSTRG.20077.2	0.993195	7.83731e-07	0.000300794		MSTRG.9047.2	3
10920	ASIM_0000522301	MSTRG.20077.2	0.994913	3.27815e-07	0.000175046		MSTRG.9717.1	1
11998	ASIM_0001485901	MSTRG.21589.1	0.990195	2.33916e-06	0.000517334		MSTRG.9965.1	8
13273	ASIM_0001485101	MSTRG.23080.1	0.995381	2.45531e-07	0.00015871		Grand Total	116
13343	ASIM_0001754001	MSTRG.23080.1	0.995219	2.72186e-07	0.000159184
13459	ASIM_0000382001	MSTRG.23530.1	0.994063	5.20766e-07	0.000239744
14386	ASIM_0000209001	MSTRG.25313.1	0.995307	2.57506e-07	0.000159184
14535	ASIM_0001408201	MSTRG.25313.1	0.990848	1.90321e-06	0.000486963
14652	ASIM_0001988001	MSTRG.25313.1	0.998689	5.62302e-09	1.38118e-05
14775	ASIM_0000936701	MSTRG.26183.1	0.997584	3.51721e-08	5.3679e-05
15698	ASIM_0000402801	MSTRG.27209.1	0.999711	6.02194e-11	3.69792e-07
16678	ASIM_0000653401	MSTRG.28402.1	0.990676	2.01217e-06	0.000499241
16681	ASIM_0000690601	MSTRG.28402.1	0.990484	2.1391e-06	0.000512847
16783	ASIM_0001485901	MSTRG.28402.1	0.993617	6.46916e-07	0.000265971
17155	ASIM_0001698301	MSTRG.28403.1	0.9931	8.17192e-07	0.000307407
17271	ASIM_0000262401	MSTRG.28881.1	0.993634	6.41849e-07	0.000265971
17272	ASIM_0000264601	MSTRG.28881.1	0.995894	1.72506e-07	0.000137311
17298	ASIM_0000489401	MSTRG.28881.1	0.996917	7.30668e-08	8.6623e-05
17344	ASIM_0001141401	MSTRG.28881.1	0.995707	1.97213e-07	0.000142475
17433	ASIM_0001540501	MSTRG.28881.1	0.990298	2.26634e-06	0.000513827
17439	ASIM_0001559501	MSTRG.28881.1	0.992582	1.01466e-06	0.000345428
17537	ASIM_0002080501	MSTRG.28881.1	0.993947	5.51816e-07	0.000246441
17633	ASIM_0000631701	MSTRG.28907.1	0.990168	2.35889e-06	0.000517334
18230	ASIM_0000299801	MSTRG.30025.1	0.995079	2.96902e-07	0.000165745
18292	ASIM_0001056501	MSTRG.30025.1	0.990009	2.47441e-06	0.000523955
18418	ASIM_0001620101	MSTRG.30025.1	0.998316	1.19271e-08	2.25359e-05
18458	ASIM_0001791501	MSTRG.30025.1	0.995178	2.79276e-07	0.000159531
18615	ASIM_0001088901	MSTRG.30875.1	0.990201	2.3349e-06	0.000517334
18632	ASIM_0001195901	MSTRG.30875.1	0.991644	1.44932e-06	0.000434142
18711	ASIM_0001550001	MSTRG.30875.1	0.990072	2.42849e-06	0.000519447
18800	ASIM_0001993801	MSTRG.30875.1	0.992144	1.20508e-06	0.000384419
19215	ASIM_0000525501	MSTRG.31365.1	0.997839	2.51925e-08	4.12536e-05
19359	ASIM_0001584801	MSTRG.31365.1	0.996326	1.23611e-07	0.000116779
20044	ASIM_0001759801	MSTRG.31637.1	0.991417	1.57057e-06	0.000438386
20076	ASIM_0001993801	MSTRG.31637.1	0.999728	5.0483e-11	3.69792e-07
20129	ASIM_0000212001	MSTRG.32091.1	0.995444	2.35643e-07	0.000156435
20139	ASIM_0000250301	MSTRG.32091.1	0.990727	1.9799e-06	0.000499241
20142	ASIM_0000262401	MSTRG.32091.1	0.995246	2.67657e-07	0.000159184
20143	ASIM_0000264601	MSTRG.32091.1	0.990067	2.43197e-06	0.000519447
20169	ASIM_0000489401	MSTRG.32091.1	0.993075	8.25993e-07	0.000307407
20187	ASIM_0000653401	MSTRG.32091.1	0.995588	2.13993e-07	0.000149781
20260	ASIM_0001336401	MSTRG.32091.1	0.99056	2.0884e-06	0.000507895
20304	ASIM_0001540501	MSTRG.32091.1	0.992553	1.0266e-06	0.000345428
20411	ASIM_0002099401	MSTRG.32091.1	0.995976	1.62368e-07	0.000137311
20416	ASIM_0002157901	MSTRG.32091.1	0.991505	1.52284e-06	0.000434377
21389	ASIM_0000081101	MSTRG.34614.1	0.990315	2.25478e-06	0.000513827
21415	ASIM_0000250301	MSTRG.34614.1	0.996128	1.44699e-07	0.000131638
21533	ASIM_0001329001	MSTRG.34614.1	0.994834	3.43331e-07	0.000175692
21585	ASIM_0001556801	MSTRG.34614.1	0.994389	4.39865e-07	0.000220498
21604	ASIM_0001611201	MSTRG.34614.1	0.995247	2.6746e-07	0.000159184
21646	ASIM_0001784901	MSTRG.34614.1	0.995723	1.95022e-07	0.000142475
21691	ASIM_0002149901	MSTRG.34614.1	0.991488	1.53179e-06	0.000434377
21758	ASIM_0000402601	MSTRG.5237.1	0.992987	8.57927e-07	0.000309901
21786	ASIM_0000693401	MSTRG.5237.1	0.996808	8.11109e-08	8.6623e-05
22069	ASIM_0000378001	MSTRG.7070.2	0.994105	5.09971e-07	0.000239744
22191	ASIM_0001408201	MSTRG.7070.2	0.99555	2.19522e-07	0.000149781
22266	ASIM_0001723401	MSTRG.7070.2	0.990594	2.06557e-06	0.000507366
22510	ASIM_0001408201	MSTRG.7265.2	0.999779	2.69651e-11	3.31172e-07
22627	ASIM_0001988001	MSTRG.7265.2	0.992643	9.89823e-07	0.000342437
22743	ASIM_0000693401	MSTRG.8157.1	0.997442	4.17841e-08	5.70191e-05
23020	ASIM_0000341501	MSTRG.8206.1	0.99708	6.21019e-08	8.02847e-05
23339	ASIM_0000341501	MSTRG.8991.1	0.990405	2.19228e-06	0.000512847
23631	ASIM_0000151001	MSTRG.9047.2	0.995844	1.78885e-07	0.000137311
23692	ASIM_0000622701	MSTRG.9047.2	0.999189	1.33069e-09	5.44762e-06
23861	ASIM_0001723401	MSTRG.9047.2	0.990279	2.28014e-06	0.000513827
24242	ASIM_0002121801	MSTRG.9717.1	0.992468	1.0622e-06	0.000348838
24289	ASIM_0000262401	MSTRG.9965.1	0.991154	1.71889e-06	0.000458925
24309	ASIM_0000395701	MSTRG.9965.1	0.993608	6.49687e-07	0.000265971
24322	ASIM_0000550701	MSTRG.9965.1	0.995871	1.75474e-07	0.000137311
24362	ASIM_0001141401	MSTRG.9965.1	0.998888	3.43381e-09	9.37164e-06
24451	ASIM_0001540501	MSTRG.9965.1	0.990694	2.00106e-06	0.000499241
24453	ASIM_0001550001	MSTRG.9965.1	0.991073	1.76642e-06	0.000465823
24457	ASIM_0001559501	MSTRG.9965.1	0.999092	1.87126e-09	6.56626e-06
24555	ASIM_0002080501	MSTRG.9965.1	0.994316	4.57184e-07	0.000224596

## Sheet: BAL_L4_vs_ATL_L4
Column1	DEGs	DELs	Correlation	P_value	FDR
332	ASIM_0000157801	MSTRG.10057.1	0.998987	3.86801e-05	0.0297474		Row Labels	Count of DEGs
859	ASIM_0000528901	MSTRG.10057.1	-0.992797	0.000733033	0.0352277		MSTRG.10057.1	19		DEGs	1787
970	ASIM_0000645301	MSTRG.10057.1	0.991418	0.000953114	0.0358312		MSTRG.10361.1	224		DELs	60
1480	ASIM_0001084401	MSTRG.10057.1	0.990384	0.00113025	0.0362187		MSTRG.10376.1	204
1633	ASIM_0001135001	MSTRG.10057.1	0.995306	0.000385826	0.0331194		MSTRG.10534.1	71
1793	ASIM_0001191401	MSTRG.10057.1	0.995976	0.000306244	0.0330411		MSTRG.11034.1	130
1926	ASIM_0001232501	MSTRG.10057.1	0.999438	1.59988e-05	0.0280233		MSTRG.1138.1	124
1991	ASIM_0001255501	MSTRG.10057.1	0.995404	0.000373756	0.0331194		MSTRG.11584.1	93
2120	ASIM_0001296201	MSTRG.10057.1	0.997495	0.000150428	0.0317248		MSTRG.11800.1	70
2695	ASIM_0001492001	MSTRG.10057.1	0.997546	0.000145901	0.0316483		MSTRG.11833.1	187
2816	ASIM_0001529501	MSTRG.10057.1	0.996897	0.000207363	0.0324146		MSTRG.12343.1	118
3052	ASIM_0001603201	MSTRG.10057.1	0.998941	4.13486e-05	0.0299392		MSTRG.12557.1	28
3242	ASIM_0001665601	MSTRG.10057.1	0.993801	0.00058533	0.034405		MSTRG.1272.1	278
3363	ASIM_0001711201	MSTRG.10057.1	0.994749	0.00045641	0.033784		MSTRG.13026.1	39
3573	ASIM_0001793201	MSTRG.10057.1	0.992792	0.000733805	0.0352277		MSTRG.13364.1	134
3959	ASIM_0001963901	MSTRG.10057.1	0.994384	0.000504762	0.0342257		MSTRG.14030.1	130
4113	ASIM_0002051201	MSTRG.10057.1	0.99366	0.000605394	0.0345425		MSTRG.14066.1	156
4179	ASIM_0002102001	MSTRG.10057.1	0.996859	0.000211199	0.0324519		MSTRG.15707.1	230
4199	ASIM_0002116601	MSTRG.10057.1	0.993422	0.000639748	0.0347139		MSTRG.15823.1	133
4256	ASIM_0000015201	MSTRG.10361.1	0.998423	7.51658e-05	0.0310275		MSTRG.1617.9	48
4262	ASIM_0000016801	MSTRG.10361.1	0.990152	0.00117141	0.0362512		MSTRG.16288.1	238
4293	ASIM_0000031601	MSTRG.10361.1	0.99049	0.00111175	0.0361899		MSTRG.20428.1	135
4325	ASIM_0000044901	MSTRG.10361.1	0.996833	0.000213868	0.0324519		MSTRG.21217.3	103
4329	ASIM_0000046601	MSTRG.10361.1	0.992876	0.000721073	0.0352023		MSTRG.22351.2	146
4343	ASIM_0000052301	MSTRG.10361.1	0.992252	0.000817798	0.0353429		MSTRG.2265.1	185
4352	ASIM_0000056501	MSTRG.10361.1	0.99905	3.51324e-05	0.0295221		MSTRG.24402.1	143
4354	ASIM_0000057001	MSTRG.10361.1	0.990936	0.00103453	0.0360873		MSTRG.26366.1	140
4361	ASIM_0000059601	MSTRG.10361.1	-0.993358	0.000649105	0.0347509		MSTRG.26537.1	17
4362	ASIM_0000059801	MSTRG.10361.1	0.990266	0.00115123	0.0362418		MSTRG.27383.1	204
4365	ASIM_0000060801	MSTRG.10361.1	0.995862	0.000319312	0.0331016		MSTRG.27798.1	125
4373	ASIM_0000064001	MSTRG.10361.1	0.991587	0.000925102	0.0357126		MSTRG.2819.1	92
4378	ASIM_0000066701	MSTRG.10361.1	-0.992659	0.000754256	0.0352732		MSTRG.28484.2	87
4382	ASIM_0000068201	MSTRG.10361.1	0.997604	0.000140708	0.0314484		MSTRG.28570.1	192
4389	ASIM_0000070801	MSTRG.10361.1	0.997046	0.000192645	0.0319558		MSTRG.28862.2	14
4392	ASIM_0000072301	MSTRG.10361.1	0.994231	0.000525502	0.034248		MSTRG.30271.1	124
4400	ASIM_0000076701	MSTRG.10361.1	0.991886	0.000876274	0.0355899		MSTRG.3333.1	258
4417	ASIM_0000089901	MSTRG.10361.1	0.999276	2.33624e-05	0.0287497		MSTRG.33968.1	200
4435	ASIM_0000096501	MSTRG.10361.1	0.995967	0.000307296	0.0330411		MSTRG.34856.2	134
4444	ASIM_0000102001	MSTRG.10361.1	0.995366	0.000378383	0.0331194		MSTRG.34901.1	211
4479	ASIM_0000113301	MSTRG.10361.1	0.990644	0.00108484	0.0361068		MSTRG.35031.1	185
4482	ASIM_0000115701	MSTRG.10361.1	0.990016	0.00119583	0.0363414		MSTRG.35420.2	74
4564	ASIM_0000158001	MSTRG.10361.1	0.995315	0.000384678	0.0331194		MSTRG.35749.1	118
4596	ASIM_0000179501	MSTRG.10361.1	0.996407	0.000258419	0.0325687		MSTRG.4110.1	91
4612	ASIM_0000185101	MSTRG.10361.1	0.994321	0.000513351	0.0342257		MSTRG.4489.1	240
4638	ASIM_0000198801	MSTRG.10361.1	0.991735	0.000900873	0.0356131		MSTRG.4565.1	162
4668	ASIM_0000214901	MSTRG.10361.1	0.992064	0.000847591	0.0354475		MSTRG.4655.3	51
4684	ASIM_0000227901	MSTRG.10361.1	0.99453	0.000485188	0.0341625		MSTRG.5199.1	87
4689	ASIM_0000229201	MSTRG.10361.1	0.998742	5.35227e-05	0.0299392		MSTRG.540.1	154
4694	ASIM_0000231201	MSTRG.10361.1	0.990331	0.0011396	0.0362316		MSTRG.5517.1	66
4699	ASIM_0000233001	MSTRG.10361.1	-0.99381	0.000584084	0.034405		MSTRG.5630.1	251
4754	ASIM_0000270001	MSTRG.10361.1	0.995265	0.000390897	0.0331194		MSTRG.5632.1	41
4779	ASIM_0000287501	MSTRG.10361.1	0.996741	0.000223247	0.0324519		MSTRG.5794.2	235
4785	ASIM_0000293001	MSTRG.10361.1	-0.99559	0.000351345	0.0331016		MSTRG.6701.1	132
4830	ASIM_0000317001	MSTRG.10361.1	0.99146	0.00094613	0.0358312		MSTRG.7061.1	192
4839	ASIM_0000324901	MSTRG.10361.1	0.997991	0.000108097	0.0313398		MSTRG.7494.1	64
4850	ASIM_0000330301	MSTRG.10361.1	0.995699	0.000338383	0.0331016		MSTRG.7794.1	209
4866	ASIM_0000339101	MSTRG.10361.1	0.994281	0.000518712	0.034248		MSTRG.7871.1	164
4872	ASIM_0000342501	MSTRG.10361.1	0.99229	0.000811674	0.0353362		MSTRG.8213.1	138
4883	ASIM_0000352101	MSTRG.10361.1	0.997702	0.000132176	0.0313884		MSTRG.8292.1	180
4903	ASIM_0000366201	MSTRG.10361.1	-0.991129	0.00100157	0.0359845		MSTRG.8457.1	256
4910	ASIM_0000373701	MSTRG.10361.1	-0.990012	0.00119644	0.0363414		MSTRG.9111.1	115
4930	ASIM_0000393801	MSTRG.10361.1	0.990119	0.00117726	0.0362512		Grand Total	8369
4944	ASIM_0000402101	MSTRG.10361.1	0.992887	0.000719328	0.0352023
4945	ASIM_0000403701	MSTRG.10361.1	0.996524	0.000245848	0.0325687
4947	ASIM_0000406801	MSTRG.10361.1	0.992387	0.000796461	0.0353362
4967	ASIM_0000416701	MSTRG.10361.1	-0.996607	0.000237088	0.0325687
4971	ASIM_0000423901	MSTRG.10361.1	0.996946	0.000202532	0.0322234
4978	ASIM_0000431501	MSTRG.10361.1	0.994787	0.000451506	0.0337025
4985	ASIM_0000435101	MSTRG.10361.1	0.99947	1.46467e-05	0.0280233
5002	ASIM_0000451401	MSTRG.10361.1	0.992813	0.000730683	0.0352277
5012	ASIM_0000459001	MSTRG.10361.1	0.991848	0.000882455	0.0356131
5018	ASIM_0000460701	MSTRG.10361.1	0.992874	0.000721379	0.0352023
5047	ASIM_0000489701	MSTRG.10361.1	0.997411	0.000158108	0.031855
5071	ASIM_0000512301	MSTRG.10361.1	0.99796	0.00011055	0.0313398
5101	ASIM_0000539701	MSTRG.10361.1	0.993753	0.000592116	0.034405
5165	ASIM_0000606201	MSTRG.10361.1	0.992416	0.000791878	0.0353362
5188	ASIM_0000631001	MSTRG.10361.1	0.997308	0.000167643	0.0319212
5227	ASIM_0000680601	MSTRG.10361.1	0.996751	0.000222234	0.0324519
5239	ASIM_0000696301	MSTRG.10361.1	0.992893	0.000718384	0.035186
5240	ASIM_0000697601	MSTRG.10361.1	0.995349	0.000380449	0.0331194
5256	ASIM_0000713601	MSTRG.10361.1	0.996187	0.00028251	0.0327032
5272	ASIM_0000726101	MSTRG.10361.1	0.994117	0.000541242	0.0343051
5305	ASIM_0000773301	MSTRG.10361.1	0.995358	0.000379438	0.0331194
5310	ASIM_0000780101	MSTRG.10361.1	0.993405	0.000642234	0.0347202
5319	ASIM_0000793901	MSTRG.10361.1	0.996761	0.000221159	0.0324519
5325	ASIM_0000806801	MSTRG.10361.1	0.996471	0.000251518	0.0325687
5336	ASIM_0000816301	MSTRG.10361.1	0.995251	0.000392535	0.0331194
5348	ASIM_0000827101	MSTRG.10361.1	0.994952	0.000430202	0.0334559
5427	ASIM_0000944701	MSTRG.10361.1	0.996064	0.000296228	0.0328959
5428	ASIM_0000945101	MSTRG.10361.1	0.99381	0.00058409	0.034405
5436	ASIM_0000955201	MSTRG.10361.1	0.990117	0.00117775	0.0362547
5437	ASIM_0000955601	MSTRG.10361.1	0.992199	0.000826166	0.0353734
5445	ASIM_0000966101	MSTRG.10361.1	0.992821	0.000729405	0.0352277
5464	ASIM_0000995001	MSTRG.10361.1	0.997342	0.000164448	0.0319212
5498	ASIM_0001008201	MSTRG.10361.1	0.992132	0.000836751	0.0354206
5527	ASIM_0001015801	MSTRG.10361.1	0.992865	0.000722655	0.0352059
5532	ASIM_0001017401	MSTRG.10361.1	0.997236	0.000174387	0.0319471
5540	ASIM_0001019401	MSTRG.10361.1	0.991484	0.000942183	0.0358277
5556	ASIM_0001024201	MSTRG.10361.1	0.993794	0.000586361	0.034405
5557	ASIM_0001024501	MSTRG.10361.1	0.991184	0.000992346	0.0359607
5559	ASIM_0001025201	MSTRG.10361.1	0.99085	0.00104919	0.0361068
5578	ASIM_0001028801	MSTRG.10361.1	0.990095	0.00118156	0.0362969
5583	ASIM_0001030901	MSTRG.10361.1	0.995974	0.000306409	0.0330411
5596	ASIM_0001034401	MSTRG.10361.1	0.992247	0.000818577	0.0353429
5608	ASIM_0001037001	MSTRG.10361.1	-0.990678	0.00107901	0.0361068
5611	ASIM_0001054801	MSTRG.10361.1	0.99417	0.000533897	0.0342502
5636	ASIM_0001063101	MSTRG.10361.1	0.991558	0.000929915	0.0357643
5710	ASIM_0001084201	MSTRG.10361.1	0.996144	0.000287292	0.0328173
5718	ASIM_0001085901	MSTRG.10361.1	0.993606	0.000613174	0.0345425
5724	ASIM_0001088601	MSTRG.10361.1	0.992741	0.000741623	0.0352613
5736	ASIM_0001094001	MSTRG.10361.1	0.997707	0.000131733	0.0313884
5775	ASIM_0001108201	MSTRG.10361.1	0.994037	0.000552328	0.0343829
5847	ASIM_0001129201	MSTRG.10361.1	0.995104	0.000410947	0.0333286
5940	ASIM_0001158801	MSTRG.10361.1	0.992487	0.000780823	0.035289
5943	ASIM_0001160301	MSTRG.10361.1	0.997563	0.000144398	0.0316281
5947	ASIM_0001170201	MSTRG.10361.1	0.992282	0.000813024	0.0353362
5974	ASIM_0001177601	MSTRG.10361.1	0.996016	0.000301728	0.0330039
5998	ASIM_0001184001	MSTRG.10361.1	0.991431	0.000950915	0.0358312
6008	ASIM_0001186701	MSTRG.10361.1	0.991715	0.000904109	0.0356131
6052	ASIM_0001202101	MSTRG.10361.1	0.991301	0.000972734	0.0358635
6056	ASIM_0001203001	MSTRG.10361.1	0.996516	0.000246686	0.0325687
6067	ASIM_0001205701	MSTRG.10361.1	0.994479	0.00049206	0.0342257
6074	ASIM_0001208101	MSTRG.10361.1	0.995121	0.000408767	0.0333236
6136	ASIM_0001225901	MSTRG.10361.1	0.991509	0.000938012	0.03579
6176	ASIM_0001239401	MSTRG.10361.1	0.994861	0.000441843	0.0335379
6192	ASIM_0001244401	MSTRG.10361.1	0.995446	0.000368693	0.0331194
6198	ASIM_0001246001	MSTRG.10361.1	0.990488	0.00111206	0.0361899
6214	ASIM_0001251401	MSTRG.10361.1	0.996052	0.00029762	0.0328959
6218	ASIM_0001254601	MSTRG.10361.1	0.991935	0.000868332	0.035557
6228	ASIM_0001257501	MSTRG.10361.1	0.994098	0.000543876	0.0343689
6264	ASIM_0001266901	MSTRG.10361.1	0.995938	0.00031057	0.0330411
6289	ASIM_0001275401	MSTRG.10361.1	-0.992188	0.000827926	0.0353801
6336	ASIM_0001290901	MSTRG.10361.1	0.994438	0.000497588	0.0342257
6441	ASIM_0001327301	MSTRG.10361.1	0.994334	0.00051148	0.0342257
6445	ASIM_0001328401	MSTRG.10361.1	0.997773	0.000126142	0.0313884
6482	ASIM_0001339801	MSTRG.10361.1	0.993397	0.000643388	0.034729
6517	ASIM_0001353401	MSTRG.10361.1	0.995488	0.000363633	0.0331016
6518	ASIM_0001353701	MSTRG.10361.1	0.992684	0.000750398	0.0352705
6528	ASIM_0001356801	MSTRG.10361.1	0.990927	0.001036	0.0360873
6544	ASIM_0001361701	MSTRG.10361.1	0.992974	0.000706199	0.0350683
6555	ASIM_0001366601	MSTRG.10361.1	0.996198	0.000281285	0.0326948
6596	ASIM_0001381001	MSTRG.10361.1	0.994249	0.000523091	0.034248
6619	ASIM_0001388301	MSTRG.10361.1	0.994183	0.000532143	0.0342502
6659	ASIM_0001402501	MSTRG.10361.1	0.995926	0.000311911	0.0330411
6690	ASIM_0001413301	MSTRG.10361.1	0.991602	0.000922671	0.0356839
6705	ASIM_0001418401	MSTRG.10361.1	0.993546	0.00062181	0.0345477
6715	ASIM_0001421301	MSTRG.10361.1	0.993035	0.000697058	0.035017
6725	ASIM_0001426501	MSTRG.10361.1	-0.99805	0.000103321	0.0313398
6787	ASIM_0001449401	MSTRG.10361.1	0.990153	0.00117128	0.0362512
6789	ASIM_0001451101	MSTRG.10361.1	0.992127	0.000837586	0.0354263
6815	ASIM_0001459001	MSTRG.10361.1	0.992403	0.000793948	0.0353362
6831	ASIM_0001464701	MSTRG.10361.1	0.994161	0.000535144	0.0342502
6835	ASIM_0001465801	MSTRG.10361.1	0.99364	0.000608221	0.0345425
6845	ASIM_0001468401	MSTRG.10361.1	0.99702	0.000195178	0.032001
6903	ASIM_0001485801	MSTRG.10361.1	0.991224	0.000985612	0.0359238
6920	ASIM_0001489701	MSTRG.10361.1	-0.998982	3.90101e-05	0.0297474
6951	ASIM_0001498101	MSTRG.10361.1	0.993074	0.000691181	0.035007
6957	ASIM_0001500201	MSTRG.10361.1	0.995893	0.00031576	0.0330552
6973	ASIM_0001505501	MSTRG.10361.1	0.993844	0.000579302	0.034405
6982	ASIM_0001508101	MSTRG.10361.1	0.996389	0.000260302	0.0325687
7042	ASIM_0001527901	MSTRG.10361.1	0.990823	0.00105381	0.0361068
7053	ASIM_0001530901	MSTRG.10361.1	0.993111	0.000685716	0.034952
7115	ASIM_0001551301	MSTRG.10361.1	0.999029	3.63257e-05	0.0295221
7128	ASIM_0001555501	MSTRG.10361.1	0.992781	0.000735445	0.0352368
7132	ASIM_0001558201	MSTRG.10361.1	0.996656	0.000232065	0.0325526
7220	ASIM_0001581401	MSTRG.10361.1	0.990855	0.00104835	0.0361068
7224	ASIM_0001582001	MSTRG.10361.1	0.995585	0.000351889	0.0331016
7305	ASIM_0001611301	MSTRG.10361.1	0.994661	0.000467865	0.0340234
7307	ASIM_0001611701	MSTRG.10361.1	0.996012	0.000302174	0.0330039
7316	ASIM_0001614501	MSTRG.10361.1	0.999052	3.50576e-05	0.0295221
7324	ASIM_0001617501	MSTRG.10361.1	0.992521	0.000775609	0.035289
7326	ASIM_0001618001	MSTRG.10361.1	0.991473	0.000943979	0.0358312
7358	ASIM_0001626401	MSTRG.10361.1	0.992722	0.000744463	0.035267
7368	ASIM_0001630401	MSTRG.10361.1	0.996057	0.000297026	0.0328959
7371	ASIM_0001630901	MSTRG.10361.1	0.993377	0.000646335	0.0347425
7419	ASIM_0001648001	MSTRG.10361.1	0.991831	0.000885291	0.0356131
7422	ASIM_0001649101	MSTRG.10361.1	-0.997473	0.000152426	0.0317304
7431	ASIM_0001650801	MSTRG.10361.1	0.997389	0.000160103	0.0319212
7432	ASIM_0001650901	MSTRG.10361.1	-0.992663	0.000753649	0.0352732
7439	ASIM_0001652701	MSTRG.10361.1	0.992592	0.000764469	0.035289
7448	ASIM_0001657201	MSTRG.10361.1	0.995081	0.000413795	0.0333286
7451	ASIM_0001658501	MSTRG.10361.1	0.997493	0.000150588	0.0317248
7508	ASIM_0001677301	MSTRG.10361.1	0.995833	0.000322738	0.0331016
7518	ASIM_0001681001	MSTRG.10361.1	0.990528	0.001105	0.0361729
7522	ASIM_0001681801	MSTRG.10361.1	0.996016	0.000301644	0.0330039
7524	ASIM_0001682601	MSTRG.10361.1	0.998088	0.000100334	0.0313398
7580	ASIM_0001705101	MSTRG.10361.1	0.991034	0.0010177	0.0359902
7590	ASIM_0001710101	MSTRG.10361.1	0.995228	0.000395433	0.0331631
7592	ASIM_0001710601	MSTRG.10361.1	0.996811	0.000216126	0.0324519
7627	ASIM_0001727401	MSTRG.10361.1	0.99135	0.000964557	0.0358312
7702	ASIM_0001754901	MSTRG.10361.1	0.996989	0.000198204	0.0320553
7711	ASIM_0001758901	MSTRG.10361.1	0.997123	0.00018518	0.0319558
7731	ASIM_0001765001	MSTRG.10361.1	0.996053	0.000297547	0.0328959
7775	ASIM_0001781501	MSTRG.10361.1	0.994313	0.00051441	0.0342257
7792	ASIM_0001787501	MSTRG.10361.1	0.990522	0.00110614	0.0361729
7795	ASIM_0001790601	MSTRG.10361.1	0.997375	0.000161344	0.0319212
7798	ASIM_0001791301	MSTRG.10361.1	0.991403	0.000955643	0.0358312
7868	ASIM_0001817101	MSTRG.10361.1	0.997475	0.000152289	0.0317304
7874	ASIM_0001818901	MSTRG.10361.1	0.990558	0.00109972	0.0361507
7881	ASIM_0001824401	MSTRG.10361.1	0.992817	0.000729988	0.0352277
7892	ASIM_0001829201	MSTRG.10361.1	0.996906	0.000206536	0.0324146
7893	ASIM_0001830301	MSTRG.10361.1	-0.991263	0.000978977	0.0358982
7901	ASIM_0001833301	MSTRG.10361.1	0.996521	0.000246163	0.0325687
7903	ASIM_0001834101	MSTRG.10361.1	0.993941	0.000565694	0.034405
7917	ASIM_0001838901	MSTRG.10361.1	0.9912	0.000989653	0.0359509
7949	ASIM_0001849801	MSTRG.10361.1	0.996924	0.000204716	0.0323393
7980	ASIM_0001863501	MSTRG.10361.1	0.992057	0.000848813	0.0354475
7989	ASIM_0001866901	MSTRG.10361.1	0.991734	0.000901075	0.0356131
8043	ASIM_0001891701	MSTRG.10361.1	0.992796	0.000733267	0.0352277
8050	ASIM_0001894201	MSTRG.10361.1	0.998941	4.1349e-05	0.0299392
8055	ASIM_0001897001	MSTRG.10361.1	0.996568	0.000241246	0.0325687
8064	ASIM_0001900301	MSTRG.10361.1	0.991823	0.000886509	0.0356131
8067	ASIM_0001902201	MSTRG.10361.1	-0.997984	0.000108648	0.0313398
8073	ASIM_0001905701	MSTRG.10361.1	0.996086	0.000293759	0.0328795
8080	ASIM_0001910701	MSTRG.10361.1	0.990357	0.0011351	0.0362316
8091	ASIM_0001916801	MSTRG.10361.1	-0.995375	0.000377306	0.0331194
8117	ASIM_0001927101	MSTRG.10361.1	0.993593	0.000614997	0.0345425
8129	ASIM_0001932801	MSTRG.10361.1	0.994877	0.000439821	0.0335204
8132	ASIM_0001935001	MSTRG.10361.1	0.990344	0.0011373	0.0362316
8140	ASIM_0001942401	MSTRG.10361.1	0.993222	0.000669241	0.0347667
8184	ASIM_0001961601	MSTRG.10361.1	0.991846	0.000882835	0.0356131
8186	ASIM_0001962301	MSTRG.10361.1	-0.992633	0.000758198	0.035289
8193	ASIM_0001966501	MSTRG.10361.1	0.997925	0.000113453	0.0313398
8234	ASIM_0001988601	MSTRG.10361.1	0.992079	0.000845279	0.0354475
8240	ASIM_0001992901	MSTRG.10361.1	0.996331	0.000266656	0.0325687
8245	ASIM_0001996701	MSTRG.10361.1	0.998123	9.75784e-05	0.0313398
8258	ASIM_0002001101	MSTRG.10361.1	0.99945	1.54655e-05	0.0280233
8266	ASIM_0002004501	MSTRG.10361.1	0.997646	0.000137074	0.0314342
8277	ASIM_0002012101	MSTRG.10361.1	0.992109	0.000840481	0.0354357
8278	ASIM_0002012601	MSTRG.10361.1	0.994406	0.000501835	0.0342257
8299	ASIM_0002022601	MSTRG.10361.1	0.99527	0.00039027	0.0331194
8314	ASIM_0002031001	MSTRG.10361.1	0.997475	0.000152231	0.0317304
8317	ASIM_0002033501	MSTRG.10361.1	0.994948	0.000430713	0.0334559
8357	ASIM_0002061601	MSTRG.10361.1	0.997544	0.00014602	0.0316483
8369	ASIM_0002068501	MSTRG.10361.1	0.997865	0.000118414	0.0313884
8372	ASIM_0002070601	MSTRG.10361.1	-0.99071	0.00107331	0.0361068
8389	ASIM_0002089501	MSTRG.10361.1	0.995625	0.000347145	0.0331016
8404	ASIM_0002097301	MSTRG.10361.1	0.995782	0.000328661	0.0331016
8424	ASIM_0002111901	MSTRG.10361.1	0.99029	0.00114689	0.0362418
8440	ASIM_0002125301	MSTRG.10361.1	0.996848	0.000212351	0.0324519
8453	ASIM_0002139701	MSTRG.10361.1	0.998217	9.0352e-05	0.0313398
8461	ASIM_0002158801	MSTRG.10361.1	0.998689	5.69801e-05	0.0299392
8462	ASIM_0002158901	MSTRG.10361.1	0.999116	3.15256e-05	0.0292255
8484	ASIM_0000014401	MSTRG.10376.1	0.990922	0.00103689	0.0360882
8592	ASIM_0000059601	MSTRG.10376.1	-0.9988	4.99003e-05	0.0299392
8595	ASIM_0000060701	MSTRG.10376.1	0.997516	0.000148594	0.0317002
8598	ASIM_0000062001	MSTRG.10376.1	0.99577	0.000330087	0.0331016
8604	ASIM_0000064001	MSTRG.10376.1	0.99278	0.000735703	0.0352368
8609	ASIM_0000066701	MSTRG.10376.1	-0.993636	0.000608862	0.0345425
8613	ASIM_0000068201	MSTRG.10376.1	0.996192	0.000281874	0.0326948
8620	ASIM_0000070801	MSTRG.10376.1	0.996712	0.00022618	0.0324519
8633	ASIM_0000078201	MSTRG.10376.1	0.991156	0.00099705	0.0359845
8646	ASIM_0000088901	MSTRG.10376.1	0.994787	0.000451518	0.0337025
8675	ASIM_0000102001	MSTRG.10376.1	0.995942	0.000310116	0.0330411
8710	ASIM_0000113301	MSTRG.10376.1	0.994679	0.000465567	0.0340112
8722	ASIM_0000120201	MSTRG.10376.1	0.996029	0.000300251	0.0330039
8727	ASIM_0000122901	MSTRG.10376.1	0.993504	0.000627911	0.0346398
8801	ASIM_0000160601	MSTRG.10376.1	0.992374	0.000798435	0.0353362
8863	ASIM_0000197401	MSTRG.10376.1	0.996098	0.000292429	0.0328215
8869	ASIM_0000198801	MSTRG.10376.1	0.997997	0.000107583	0.0313398
8920	ASIM_0000229201	MSTRG.10376.1	0.990717	0.00107211	0.0361068
8996	ASIM_0000277401	MSTRG.10376.1	0.990758	0.00106507	0.0361068
9001	ASIM_0000282101	MSTRG.10376.1	0.994248	0.000523245	0.034248
9008	ASIM_0000284901	MSTRG.10376.1	0.994701	0.000462741	0.0339317
9014	ASIM_0000291601	MSTRG.10376.1	0.993591	0.00061526	0.0345425
9081	ASIM_0000330301	MSTRG.10376.1	0.997676	0.000134417	0.0314271
9084	ASIM_0000331601	MSTRG.10376.1	0.991486	0.000941818	0.0358241
9097	ASIM_0000339101	MSTRG.10376.1	0.99761	0.00014022	0.0314484
9103	ASIM_0000342501	MSTRG.10376.1	0.99191	0.000872373	0.035557
9125	ASIM_0000359001	MSTRG.10376.1	0.990166	0.00116902	0.0362512
9141	ASIM_0000373701	MSTRG.10376.1	-0.992694	0.000748765	0.0352705
9145	ASIM_0000379801	MSTRG.10376.1	0.9955	0.000362142	0.0331016
9161	ASIM_0000393801	MSTRG.10376.1	0.996221	0.00027866	0.0326655
9162	ASIM_0000394501	MSTRG.10376.1	0.993488	0.000630269	0.0346398
9178	ASIM_0000406801	MSTRG.10376.1	0.999202	2.70737e-05	0.0287497
9188	ASIM_0000411701	MSTRG.10376.1	0.99785	0.000119621	0.0313884
9191	ASIM_0000413001	MSTRG.10376.1	0.993286	0.000659678	0.0347667
9198	ASIM_0000416701	MSTRG.10376.1	-0.996872	0.000209919	0.0324519
9220	ASIM_0000438201	MSTRG.10376.1	0.994999	0.000424252	0.0334012
9233	ASIM_0000451401	MSTRG.10376.1	0.998354	8.01385e-05	0.0310275
9243	ASIM_0000459001	MSTRG.10376.1	0.992811	0.000730971	0.0352277
9255	ASIM_0000467801	MSTRG.10376.1	0.996418	0.000257174	0.0325687
9261	ASIM_0000473801	MSTRG.10376.1	0.991784	0.000892929	0.0356131
9302	ASIM_0000512301	MSTRG.10376.1	0.993758	0.000591469	0.034405
9344	ASIM_0000553401	MSTRG.10376.1	0.993583	0.000616544	0.0345425
9366	ASIM_0000571301	MSTRG.10376.1	0.998449	7.33181e-05	0.0310275
9396	ASIM_0000606201	MSTRG.10376.1	0.997202	0.000177576	0.0319471
9399	ASIM_0000610701	MSTRG.10376.1	0.997937	0.000112408	0.0313398
9408	ASIM_0000623501	MSTRG.10376.1	0.992167	0.000831256	0.0353801
9413	ASIM_0000628501	MSTRG.10376.1	0.992856	0.000724004	0.0352166
9458	ASIM_0000680601	MSTRG.10376.1	0.995693	0.000339083	0.0331016
9470	ASIM_0000696301	MSTRG.10376.1	0.991918	0.000871057	0.035557
9471	ASIM_0000697601	MSTRG.10376.1	0.991041	0.00101661	0.0359902
9476	ASIM_0000700701	MSTRG.10376.1	0.991387	0.000958235	0.0358312
9486	ASIM_0000712501	MSTRG.10376.1	0.990462	0.00111666	0.0362187
9491	ASIM_0000715301	MSTRG.10376.1	0.998539	6.70266e-05	0.0308811
9503	ASIM_0000726101	MSTRG.10376.1	0.996292	0.000270844	0.0325687
9504	ASIM_0000727001	MSTRG.10376.1	0.998117	9.80561e-05	0.0313398
9505	ASIM_0000727101	MSTRG.10376.1	0.994085	0.000545584	0.0343829
9519	ASIM_0000746801	MSTRG.10376.1	0.991437	0.000949981	0.0358312
9536	ASIM_0000773301	MSTRG.10376.1	0.992445	0.00078743	0.0353068
9541	ASIM_0000780101	MSTRG.10376.1	0.994171	0.00053376	0.0342502
9556	ASIM_0000806801	MSTRG.10376.1	0.993595	0.000614788	0.0345425
9558	ASIM_0000808201	MSTRG.10376.1	0.994026	0.000553853	0.0343829
9567	ASIM_0000816301	MSTRG.10376.1	0.992926	0.000713508	0.0351094
9608	ASIM_0000868001	MSTRG.10376.1	0.999687	6.6348e-06	0.0226217
9644	ASIM_0000921601	MSTRG.10376.1	0.99562	0.000347787	0.0331016
9658	ASIM_0000944701	MSTRG.10376.1	0.995648	0.000344421	0.0331016
9659	ASIM_0000945101	MSTRG.10376.1	0.99138	0.000959471	0.0358312
9676	ASIM_0000966101	MSTRG.10376.1	0.991715	0.000904187	0.0356131
9693	ASIM_0000993401	MSTRG.10376.1	-0.99881	4.92984e-05	0.0299392
9729	ASIM_0001008201	MSTRG.10376.1	0.990307	0.00114386	0.0362414
9758	ASIM_0001015801	MSTRG.10376.1	0.993104	0.000686764	0.0349733
9781	ASIM_0001022701	MSTRG.10376.1	0.995851	0.000320567	0.0331016
9790	ASIM_0001025201	MSTRG.10376.1	0.990623	0.00108839	0.0361068
9818	ASIM_0001032201	MSTRG.10376.1	0.99204	0.000851505	0.0354708
9842	ASIM_0001054801	MSTRG.10376.1	0.994896	0.000437403	0.0334559
9867	ASIM_0001063101	MSTRG.10376.1	0.992655	0.000754863	0.0352732
9888	ASIM_0001069301	MSTRG.10376.1	0.993753	0.000592083	0.034405
9941	ASIM_0001084201	MSTRG.10376.1	0.991497	0.000939996	0.0358084
9955	ASIM_0001088601	MSTRG.10376.1	0.990102	0.00118037	0.0362825
10006	ASIM_0001108201	MSTRG.10376.1	0.995585	0.00035192	0.0331016
10010	ASIM_0001109301	MSTRG.10376.1	0.995196	0.000399447	0.033172
10038	ASIM_0001116501	MSTRG.10376.1	-0.995786	0.000328227	0.0331016
10078	ASIM_0001129201	MSTRG.10376.1	0.991653	0.000914354	0.0356369
10100	ASIM_0001135601	MSTRG.10376.1	0.990612	0.00109039	0.0361068
10132	ASIM_0001146301	MSTRG.10376.1	0.992183	0.000828693	0.0353801
10171	ASIM_0001158801	MSTRG.10376.1	0.99653	0.000245199	0.0325687
10196	ASIM_0001174201	MSTRG.10376.1	0.995507	0.000361244	0.0331016
10205	ASIM_0001177601	MSTRG.10376.1	0.995915	0.000313244	0.0330411
10229	ASIM_0001184001	MSTRG.10376.1	0.991995	0.000858751	0.0355076
10239	ASIM_0001186701	MSTRG.10376.1	0.99828	8.55987e-05	0.0311797
10288	ASIM_0001203101	MSTRG.10376.1	0.99977	4.18653e-06	0.0220683
10298	ASIM_0001205701	MSTRG.10376.1	0.996483	0.000250203	0.0325687
10305	ASIM_0001208101	MSTRG.10376.1	0.99537	0.000377924	0.0331194
10415	ASIM_0001241201	MSTRG.10376.1	-0.993319	0.000654827	0.0347551
10423	ASIM_0001244401	MSTRG.10376.1	0.99211	0.000840314	0.0354357
10430	ASIM_0001246101	MSTRG.10376.1	0.990165	0.00116914	0.0362512
10445	ASIM_0001251401	MSTRG.10376.1	0.990219	0.00115947	0.0362418
10495	ASIM_0001266901	MSTRG.10376.1	0.995878	0.000317473	0.0331016
10502	ASIM_0001269101	MSTRG.10376.1	0.995493	0.000362952	0.0331016
10520	ASIM_0001275401	MSTRG.10376.1	-0.993949	0.00056457	0.034405
10551	ASIM_0001286601	MSTRG.10376.1	0.99796	0.000110612	0.0313398
10557	ASIM_0001288601	MSTRG.10376.1	-0.997703	0.000132131	0.0313884
10567	ASIM_0001290901	MSTRG.10376.1	0.99717	0.000180679	0.0319558
10573	ASIM_0001293501	MSTRG.10376.1	0.994657	0.00046847	0.0340234
10672	ASIM_0001327301	MSTRG.10376.1	0.997439	0.000155543	0.0317304
10692	ASIM_0001333201	MSTRG.10376.1	0.999909	1.03953e-06	0.0164857
10728	ASIM_0001345601	MSTRG.10376.1	0.999004	3.77244e-05	0.0296492
10742	ASIM_0001351201	MSTRG.10376.1	-0.990965	0.00102946	0.0360468
10748	ASIM_0001353401	MSTRG.10376.1	0.997898	0.000115663	0.0313398
10759	ASIM_0001356801	MSTRG.10376.1	0.99754	0.000146408	0.0316855
10775	ASIM_0001361701	MSTRG.10376.1	0.995983	0.000305475	0.0330411
10786	ASIM_0001366601	MSTRG.10376.1	0.991945	0.000866714	0.035557
10798	ASIM_0001371701	MSTRG.10376.1	-0.990181	0.00116632	0.0362512
10846	ASIM_0001387201	MSTRG.10376.1	0.996275	0.000272812	0.0325687
10848	ASIM_0001387701	MSTRG.10376.1	0.991385	0.00095869	0.0358312
10958	ASIM_0001426901	MSTRG.10376.1	0.992667	0.000752908	0.0352732
11004	ASIM_0001443001	MSTRG.10376.1	0.995015	0.000422233	0.0334012
11018	ASIM_0001449401	MSTRG.10376.1	0.996613	0.000236523	0.0325687
11042	ASIM_0001457501	MSTRG.10376.1	0.996492	0.000249314	0.0325687
11070	ASIM_0001467101	MSTRG.10376.1	-0.994906	0.000436068	0.0334559
11131	ASIM_0001485201	MSTRG.10376.1	0.993487	0.000630387	0.0346398
11134	ASIM_0001485801	MSTRG.10376.1	0.995951	0.00030909	0.0330411
11151	ASIM_0001489701	MSTRG.10376.1	-0.990526	0.00110532	0.0361729
11161	ASIM_0001493401	MSTRG.10376.1	0.996843	0.000212858	0.0324519
11182	ASIM_0001498101	MSTRG.10376.1	0.998472	7.17185e-05	0.0310275
11188	ASIM_0001500201	MSTRG.10376.1	0.99171	0.000904957	0.0356131
11192	ASIM_0001502301	MSTRG.10376.1	0.991694	0.000907555	0.0356131
11204	ASIM_0001505501	MSTRG.10376.1	0.992208	0.000824723	0.0353656
11223	ASIM_0001510401	MSTRG.10376.1	0.995562	0.000354668	0.0331016
11283	ASIM_0001530701	MSTRG.10376.1	0.997042	0.000193	0.0319558
11284	ASIM_0001530901	MSTRG.10376.1	0.993654	0.000606346	0.0345425
11347	ASIM_0001551401	MSTRG.10376.1	-0.990593	0.00109363	0.0361068
11359	ASIM_0001555501	MSTRG.10376.1	0.999328	2.0924e-05	0.0281258
11366	ASIM_0001559501	MSTRG.10376.1	-0.99573	0.000334678	0.0331016
11413	ASIM_0001573501	MSTRG.10376.1	0.990645	0.00108459	0.0361068
11501	ASIM_0001598601	MSTRG.10376.1	0.996894	0.000207746	0.0324519
11527	ASIM_0001608001	MSTRG.10376.1	0.998829	4.81112e-05	0.0299392
11534	ASIM_0001610101	MSTRG.10376.1	0.994892	0.000437854	0.0334598
11537	ASIM_0001611601	MSTRG.10376.1	0.996444	0.000254461	0.0325687
11547	ASIM_0001614501	MSTRG.10376.1	0.992011	0.000856153	0.0354853
11555	ASIM_0001617501	MSTRG.10376.1	0.994795	0.000450475	0.0337025
11557	ASIM_0001618001	MSTRG.10376.1	0.998065	0.000102115	0.0313398
11568	ASIM_0001620701	MSTRG.10376.1	0.997548	0.000145693	0.0316483
11589	ASIM_0001626401	MSTRG.10376.1	0.991138	0.00100008	0.0359845
11620	ASIM_0001637001	MSTRG.10376.1	-0.994454	0.000495329	0.0342257
11632	ASIM_0001640201	MSTRG.10376.1	0.990563	0.00109898	0.0361507
11670	ASIM_0001652701	MSTRG.10376.1	0.997202	0.000177603	0.0319471
11679	ASIM_0001657201	MSTRG.10376.1	0.996591	0.000238788	0.0325687
11681	ASIM_0001658001	MSTRG.10376.1	-0.995246	0.000393145	0.0331194
11682	ASIM_0001658501	MSTRG.10376.1	0.995413	0.000372677	0.0331194
11701	ASIM_0001665001	MSTRG.10376.1	0.996277	0.000272512	0.0325687
11736	ASIM_0001676001	MSTRG.10376.1	0.990617	0.00108955	0.0361068
11746	ASIM_0001680301	MSTRG.10376.1	0.991851	0.000882027	0.0356131
11753	ASIM_0001681801	MSTRG.10376.1	0.996574	0.000240633	0.0325687
11779	ASIM_0001690801	MSTRG.10376.1	0.995376	0.000377173	0.0331194
11803	ASIM_0001701801	MSTRG.10376.1	-0.991575	0.000927201	0.0357517
11804	ASIM_0001701901	MSTRG.10376.1	0.996507	0.00024766	0.0325687
11821	ASIM_0001710101	MSTRG.10376.1	0.997254	0.000172641	0.0319471
11823	ASIM_0001710601	MSTRG.10376.1	0.997095	0.000187909	0.0319558
11842	ASIM_0001719201	MSTRG.10376.1	0.99301	0.000700812	0.0350423
11881	ASIM_0001736901	MSTRG.10376.1	0.998442	7.38117e-05	0.0310275
11903	ASIM_0001744301	MSTRG.10376.1	0.994534	0.000484688	0.0341586
11942	ASIM_0001758901	MSTRG.10376.1	0.994187	0.000531525	0.0342502
11959	ASIM_0001764201	MSTRG.10376.1	0.990984	0.00102627	0.0360391
11962	ASIM_0001765001	MSTRG.10376.1	0.991821	0.000886821	0.0356131
12006	ASIM_0001781501	MSTRG.10376.1	0.9969	0.000207117	0.0324146
12010	ASIM_0001783801	MSTRG.10376.1	0.996525	0.00024575	0.0325687
12017	ASIM_0001785601	MSTRG.10376.1	0.995447	0.000368583	0.0331194
12029	ASIM_0001791301	MSTRG.10376.1	0.99924	2.51554e-05	0.0287497
12033	ASIM_0001792401	MSTRG.10376.1	0.990639	0.00108566	0.0361068
12079	ASIM_0001809301	MSTRG.10376.1	0.991606	0.000921977	0.0356752
12080	ASIM_0001809601	MSTRG.10376.1	0.998795	5.02168e-05	0.0299392
12124	ASIM_0001830301	MSTRG.10376.1	-0.995201	0.000398833	0.033172
12148	ASIM_0001838901	MSTRG.10376.1	0.994145	0.000537352	0.0342602
12178	ASIM_0001848701	MSTRG.10376.1	0.996218	0.000279047	0.0326747
12180	ASIM_0001849801	MSTRG.10376.1	0.995401	0.000374128	0.0331194
12194	ASIM_0001855501	MSTRG.10376.1	0.99311	0.000685825	0.034952
12244	ASIM_0001876801	MSTRG.10376.1	0.996817	0.000215441	0.0324519
12281	ASIM_0001894201	MSTRG.10376.1	0.992953	0.000709312	0.0351094
12304	ASIM_0001905701	MSTRG.10376.1	0.995911	0.000313646	0.0330411
12333	ASIM_0001920201	MSTRG.10376.1	0.995173	0.000402328	0.0332387
12348	ASIM_0001927101	MSTRG.10376.1	0.995257	0.00039182	0.0331194
12358	ASIM_0001932201	MSTRG.10376.1	0.993204	0.000671864	0.0348144
12360	ASIM_0001932801	MSTRG.10376.1	0.993529	0.000624326	0.0345749
12366	ASIM_0001936701	MSTRG.10376.1	0.992986	0.000704446	0.0350564
12371	ASIM_0001942401	MSTRG.10376.1	0.998931	4.19609e-05	0.0299392
12396	ASIM_0001953801	MSTRG.10376.1	0.993236	0.00066713	0.0347667
12404	ASIM_0001955901	MSTRG.10376.1	0.99942	1.67592e-05	0.0280233
12405	ASIM_0001956301	MSTRG.10376.1	0.997955	0.00011099	0.0313398
12415	ASIM_0001961601	MSTRG.10376.1	0.996188	0.000282399	0.0327032
12417	ASIM_0001962301	MSTRG.10376.1	-0.994161	0.000535124	0.0342502
12450	ASIM_0001980401	MSTRG.10376.1	-0.996657	0.000231923	0.0325526
12467	ASIM_0001990601	MSTRG.10376.1	0.991171	0.000994609	0.0359747
12471	ASIM_0001992901	MSTRG.10376.1	0.992727	0.000743723	0.035267
12490	ASIM_0002001201	MSTRG.10376.1	0.997451	0.000154425	0.0317304
12508	ASIM_0002012101	MSTRG.10376.1	0.997846	0.000119926	0.0313884
12509	ASIM_0002012601	MSTRG.10376.1	0.994428	0.000498935	0.0342257
12511	ASIM_0002013301	MSTRG.10376.1	0.996827	0.000214432	0.0324519
12541	ASIM_0002029201	MSTRG.10376.1	0.99689	0.000208116	0.0324519
12569	ASIM_0002045401	MSTRG.10376.1	0.993637	0.000608708	0.0345425
12630	ASIM_0002093901	MSTRG.10376.1	0.999219	2.6178e-05	0.0287497
12672	ASIM_0002126301	MSTRG.10376.1	0.999536	1.20016e-05	0.0280233
12682	ASIM_0002138601	MSTRG.10376.1	-0.991453	0.000947264	0.0358312
12692	ASIM_0002158801	MSTRG.10376.1	0.990747	0.00106693	0.0361068
12693	ASIM_0002158901	MSTRG.10376.1	0.990717	0.00107213	0.0361068
12724	ASIM_0000016801	MSTRG.10534.1	0.998784	5.08626e-05	0.0299392
12811	ASIM_0000054101	MSTRG.10534.1	-0.992065	0.000847571	0.0354475
12897	ASIM_0000096501	MSTRG.10534.1	0.9902	0.00116293	0.0362512
12903	ASIM_0000100501	MSTRG.10534.1	-0.997717	0.000130911	0.0313884
12969	ASIM_0000129901	MSTRG.10534.1	0.992156	0.000832951	0.0353801
13020	ASIM_0000156901	MSTRG.10534.1	0.99239	0.000796048	0.0353362
13074	ASIM_0000185101	MSTRG.10534.1	0.991684	0.000909232	0.0356131
13123	ASIM_0000211901	MSTRG.10534.1	-0.990593	0.00109365	0.0361068
13143	ASIM_0000225001	MSTRG.10534.1	0.9971	0.000187363	0.0319558
13151	ASIM_0000229201	MSTRG.10534.1	0.990658	0.00108242	0.0361068
13156	ASIM_0000231201	MSTRG.10534.1	0.992273	0.000814422	0.0353362
13161	ASIM_0000233001	MSTRG.10534.1	-0.997579	0.000142903	0.0315371
13212	ASIM_0000267301	MSTRG.10534.1	0.996076	0.000294847	0.0328959
13216	ASIM_0000270001	MSTRG.10534.1	0.997417	0.000157529	0.031855
13247	ASIM_0000293001	MSTRG.10534.1	-0.990827	0.00105316	0.0361068
13309	ASIM_0000328701	MSTRG.10534.1	-0.997048	0.000192423	0.0319558
13317	ASIM_0000334101	MSTRG.10534.1	0.998202	9.14805e-05	0.0313398
13320	ASIM_0000336401	MSTRG.10534.1	-0.990363	0.00113393	0.0362316
13334	ASIM_0000342501	MSTRG.10534.1	0.991531	0.000934449	0.0357773
13365	ASIM_0000366201	MSTRG.10534.1	-0.998372	7.88046e-05	0.0310275
13372	ASIM_0000373701	MSTRG.10534.1	-0.991033	0.00101786	0.0359902
13390	ASIM_0000390001	MSTRG.10534.1	0.997607	0.000140501	0.0314484
13437	ASIM_0000427801	MSTRG.10534.1	-0.995766	0.00033049	0.0331016
13454	ASIM_0000442001	MSTRG.10534.1	0.994433	0.000498146	0.0342257
13509	ASIM_0000489701	MSTRG.10534.1	0.9942	0.000529742	0.0342502
13518	ASIM_0000497701	MSTRG.10534.1	0.994046	0.000550978	0.0343829
13618	ASIM_0000587501	MSTRG.10534.1	0.998148	9.56133e-05	0.0313398
13624	ASIM_0000604001	MSTRG.10534.1	0.998455	7.28597e-05	0.0310275
13701	ASIM_0000696301	MSTRG.10534.1	0.99086	0.00104755	0.0361068
13712	ASIM_0000707401	MSTRG.10534.1	0.999793	3.56988e-06	0.020102
13718	ASIM_0000713601	MSTRG.10534.1	0.994569	0.00048008	0.0341297
13781	ASIM_0000793901	MSTRG.10534.1	0.993284	0.000659989	0.0347667
13867	ASIM_0000913301	MSTRG.10534.1	0.999263	2.39917e-05	0.0287497
13919	ASIM_0000984401	MSTRG.10534.1	0.998748	5.31503e-05	0.0299392
14204	ASIM_0001097501	MSTRG.10534.1	-0.997017	0.000195475	0.032015
14309	ASIM_0001129201	MSTRG.10534.1	0.993181	0.000675233	0.0348144
14425	ASIM_0001173701	MSTRG.10534.1	-0.996374	0.000261939	0.0325687
14571	ASIM_0001217101	MSTRG.10534.1	0.997576	0.000143171	0.0315371
14611	ASIM_0001229601	MSTRG.10534.1	-0.991965	0.000863542	0.035557
15119	ASIM_0001401701	MSTRG.10534.1	0.990169	0.00116833	0.0362512
15167	ASIM_0001418401	MSTRG.10534.1	0.994907	0.000436032	0.0334559
15302	ASIM_0001467701	MSTRG.10534.1	-0.990402	0.00112713	0.0362187
15309	ASIM_0001469301	MSTRG.10534.1	-0.992414	0.00079225	0.0353362
15512	ASIM_0001530101	MSTRG.10534.1	-0.993963	0.000562629	0.034405
15594	ASIM_0001558201	MSTRG.10534.1	0.991552	0.00093092	0.0357643
15635	ASIM_0001571401	MSTRG.10534.1	-0.998249	8.79542e-05	0.0313398
15829	ASIM_0001630001	MSTRG.10534.1	-0.995207	0.000397983	0.033172
15833	ASIM_0001630901	MSTRG.10534.1	0.99378	0.000588343	0.034405
15884	ASIM_0001649101	MSTRG.10534.1	-0.992874	0.000721341	0.0352023
15896	ASIM_0001651501	MSTRG.10534.1	-0.992259	0.000816692	0.0353429
15929	ASIM_0001664201	MSTRG.10534.1	-0.999808	3.20052e-06	0.020102
16015	ASIM_0001693001	MSTRG.10534.1	-0.995384	0.000376204	0.0331194
16157	ASIM_0001752701	MSTRG.10534.1	-0.997792	0.000124524	0.0313884
16181	ASIM_0001761801	MSTRG.10534.1	-0.993424	0.000639514	0.0347139
16208	ASIM_0001772601	MSTRG.10534.1	0.996084	0.000293994	0.0328795
16213	ASIM_0001774401	MSTRG.10534.1	-0.997788	0.000124815	0.0313884
16330	ASIM_0001817101	MSTRG.10534.1	0.993622	0.000610918	0.0345425
16347	ASIM_0001826701	MSTRG.10534.1	0.992706	0.000746987	0.0352705
16406	ASIM_0001847601	MSTRG.10534.1	-0.993488	0.000630261	0.0346398
16442	ASIM_0001863501	MSTRG.10534.1	0.992178	0.000829452	0.0353801
16517	ASIM_0001897001	MSTRG.10534.1	0.992045	0.000850717	0.0354561
16551	ASIM_0001914501	MSTRG.10534.1	0.994988	0.000425667	0.0334293
16570	ASIM_0001922701	MSTRG.10534.1	0.993612	0.000612299	0.0345425
16586	ASIM_0001930201	MSTRG.10534.1	0.993873	0.000575229	0.034405
16596	ASIM_0001936001	MSTRG.10534.1	-0.996122	0.000289684	0.0328215
16630	ASIM_0001955101	MSTRG.10534.1	0.993496	0.000629034	0.0346398
16703	ASIM_0001993401	MSTRG.10534.1	0.99194	0.00086752	0.035557
16720	ASIM_0002001101	MSTRG.10534.1	0.99043	0.00112223	0.0362187
16732	ASIM_0002005801	MSTRG.10534.1	-0.99814	9.62736e-05	0.0313398
16779	ASIM_0002033501	MSTRG.10534.1	0.996355	0.000264016	0.0325687
16853	ASIM_0002090301	MSTRG.10534.1	-0.995678	0.000340827	0.0331016
16999	ASIM_0000038401	MSTRG.11034.1	0.992383	0.000797057	0.0353362
17006	ASIM_0000040401	MSTRG.11034.1	-0.990455	0.0011178	0.0362187
17018	ASIM_0000044901	MSTRG.11034.1	0.993911	0.000569885	0.034405
17022	ASIM_0000046601	MSTRG.11034.1	0.996488	0.000249708	0.0325687
17024	ASIM_0000047101	MSTRG.11034.1	0.993762	0.000590934	0.034405
17058	ASIM_0000060801	MSTRG.11034.1	0.996639	0.000233768	0.0325687
17080	ASIM_0000070001	MSTRG.11034.1	0.992621	0.000760047	0.035289
17084	ASIM_0000071701	MSTRG.11034.1	0.994579	0.00047868	0.0341297
17093	ASIM_0000076701	MSTRG.11034.1	0.991689	0.000908309	0.0356131
17110	ASIM_0000089901	MSTRG.11034.1	0.99138	0.000959526	0.0358312
17126	ASIM_0000095901	MSTRG.11034.1	0.998747	5.32431e-05	0.0299392
17145	ASIM_0000103901	MSTRG.11034.1	0.996808	0.000216331	0.0324519
17175	ASIM_0000115701	MSTRG.11034.1	0.990795	0.00105878	0.0361068
17222	ASIM_0000144201	MSTRG.11034.1	0.992815	0.000730368	0.0352277
17227	ASIM_0000146801	MSTRG.11034.1	0.998231	8.93071e-05	0.0313398
17296	ASIM_0000182901	MSTRG.11034.1	-0.995197	0.000399343	0.033172
17350	ASIM_0000209601	MSTRG.11034.1	0.993374	0.000646786	0.0347425
17410	ASIM_0000247201	MSTRG.11034.1	0.994033	0.000552857	0.0343829
17465	ASIM_0000282301	MSTRG.11034.1	0.997401	0.000159014	0.0318857
17532	ASIM_0000324901	MSTRG.11034.1	0.994866	0.000441205	0.0335379
17542	ASIM_0000329901	MSTRG.11034.1	-0.99622	0.000278766	0.0326655
17550	ASIM_0000336001	MSTRG.11034.1	0.995506	0.000361348	0.0331016
17564	ASIM_0000342301	MSTRG.11034.1	0.998984	3.8887e-05	0.0297474
17581	ASIM_0000356801	MSTRG.11034.1	0.99342	0.00064013	0.0347139
17636	ASIM_0000401301	MSTRG.11034.1	0.997141	0.000183457	0.0319558
17644	ASIM_0000408301	MSTRG.11034.1	0.993809	0.000584203	0.034405
17664	ASIM_0000423901	MSTRG.11034.1	0.994313	0.000514389	0.0342257
17678	ASIM_0000435101	MSTRG.11034.1	0.990315	0.00114244	0.0362414
17691	ASIM_0000446501	MSTRG.11034.1	0.99418	0.000532564	0.0342502
17716	ASIM_0000467101	MSTRG.11034.1	0.992285	0.000812507	0.0353362
17719	ASIM_0000471301	MSTRG.11034.1	0.992249	0.000818186	0.0353429
17779	ASIM_0000525601	MSTRG.11034.1	0.993047	0.000695179	0.035007
17881	ASIM_0000631001	MSTRG.11034.1	0.993269	0.000662291	0.0347667
17907	ASIM_0000658501	MSTRG.11034.1	0.999694	6.41764e-06	0.0226217
17976	ASIM_0000736601	MSTRG.11034.1	0.991636	0.000917126	0.0356596
17977	ASIM_0000737401	MSTRG.11034.1	0.997739	0.000129052	0.0313884
18005	ASIM_0000782301	MSTRG.11034.1	0.991748	0.000898707	0.0356131
18006	ASIM_0000782501	MSTRG.11034.1	0.990151	0.00117166	0.0362512
18029	ASIM_0000816301	MSTRG.11034.1	0.990919	0.00103735	0.0360882
18036	ASIM_0000821101	MSTRG.11034.1	0.995458	0.000367234	0.0331194
18041	ASIM_0000827101	MSTRG.11034.1	0.991846	0.000882785	0.0356131
18078	ASIM_0000884801	MSTRG.11034.1	0.994359	0.000508101	0.0342257
18170	ASIM_0001002701	MSTRG.11034.1	0.995734	0.000334205	0.0331016
18206	ASIM_0001011301	MSTRG.11034.1	0.991794	0.000891164	0.0356131
18276	ASIM_0001030901	MSTRG.11034.1	0.995125	0.000408333	0.0333236
18277	ASIM_0001031001	MSTRG.11034.1	0.99263	0.000758707	0.035289
18301	ASIM_0001037001	MSTRG.11034.1	-0.997044	0.000192796	0.0319558
18368	ASIM_0001074301	MSTRG.11034.1	0.998418	7.55341e-05	0.0310275
18403	ASIM_0001084201	MSTRG.11034.1	0.991103	0.00100608	0.0359902
18411	ASIM_0001085901	MSTRG.11034.1	0.992357	0.000801245	0.0353362
18419	ASIM_0001089201	MSTRG.11034.1	-0.990395	0.00112832	0.0362187
18566	ASIM_0001137101	MSTRG.11034.1	0.996573	0.000240725	0.0325687
18590	ASIM_0001145501	MSTRG.11034.1	0.997315	0.000166977	0.0319212
18636	ASIM_0001160301	MSTRG.11034.1	0.994875	0.000440099	0.0335204
18640	ASIM_0001170201	MSTRG.11034.1	0.993195	0.000673216	0.0348144
18745	ASIM_0001202101	MSTRG.11034.1	0.999224	2.59225e-05	0.0287497
18749	ASIM_0001203001	MSTRG.11034.1	0.99557	0.000353753	0.0331016
18829	ASIM_0001225901	MSTRG.11034.1	0.992166	0.000831356	0.0353801
18869	ASIM_0001239401	MSTRG.11034.1	0.996309	0.000269015	0.0325687
18885	ASIM_0001244401	MSTRG.11034.1	0.990843	0.00105047	0.0361068
18891	ASIM_0001246001	MSTRG.11034.1	0.991025	0.00101933	0.0359902
18907	ASIM_0001251401	MSTRG.11034.1	0.993586	0.000616079	0.0345425
18911	ASIM_0001254601	MSTRG.11034.1	0.992125	0.000837862	0.0354263
18912	ASIM_0001254901	MSTRG.11034.1	0.9923	0.000810101	0.0353362
18985	ASIM_0001275801	MSTRG.11034.1	-0.996204	0.000280638	0.0326948
18987	ASIM_0001277501	MSTRG.11034.1	0.996839	0.000213233	0.0324519
19289	ASIM_0001381001	MSTRG.11034.1	0.990317	0.0011422	0.0362414
19312	ASIM_0001388301	MSTRG.11034.1	0.997185	0.000179256	0.0319558
19337	ASIM_0001396301	MSTRG.11034.1	0.994902	0.000436618	0.0334559
19352	ASIM_0001402501	MSTRG.11034.1	0.996491	0.000249437	0.0325687
19418	ASIM_0001426501	MSTRG.11034.1	-0.994759	0.000455167	0.033784
19508	ASIM_0001459001	MSTRG.11034.1	0.997827	0.000121535	0.0313884
19524	ASIM_0001464701	MSTRG.11034.1	0.998408	7.62424e-05	0.0310275
19590	ASIM_0001484401	MSTRG.11034.1	0.991405	0.000955325	0.0358312
19606	ASIM_0001488601	MSTRG.11034.1	0.995534	0.000358064	0.0331016
19625	ASIM_0001494101	MSTRG.11034.1	0.990877	0.00104462	0.0361068
19650	ASIM_0001500201	MSTRG.11034.1	0.991509	0.000938102	0.03579
19675	ASIM_0001508101	MSTRG.11034.1	0.99412	0.000540757	0.0343051
19690	ASIM_0001511201	MSTRG.11034.1	0.995551	0.000356042	0.0331016
19762	ASIM_0001535201	MSTRG.11034.1	0.99443	0.000498554	0.0342257
19830	ASIM_0001559801	MSTRG.11034.1	0.996432	0.000255678	0.0325687
19863	ASIM_0001570801	MSTRG.11034.1	-0.99892	4.2616e-05	0.0299392
19924	ASIM_0001583501	MSTRG.11034.1	0.995265	0.000390804	0.0331194
19943	ASIM_0001590501	MSTRG.11034.1	0.990918	0.0010375	0.0360882
19970	ASIM_0001600601	MSTRG.11034.1	-0.992935	0.000712132	0.0351094
20000	ASIM_0001611701	MSTRG.11034.1	0.994981	0.000426551	0.0334293
20112	ASIM_0001648001	MSTRG.11034.1	0.990702	0.00107471	0.0361068
20124	ASIM_0001650801	MSTRG.11034.1	0.995636	0.000345797	0.0331016
20125	ASIM_0001650901	MSTRG.11034.1	-0.998284	8.53055e-05	0.0311797
20129	ASIM_0001651901	MSTRG.11034.1	-0.992801	0.000732503	0.0352277
20139	ASIM_0001656401	MSTRG.11034.1	0.992401	0.000794264	0.0353362
20186	ASIM_0001673601	MSTRG.11034.1	0.991213	0.000987403	0.0359321
20211	ASIM_0001681001	MSTRG.11034.1	0.99704	0.000193227	0.0319558
20217	ASIM_0001682601	MSTRG.11034.1	0.994134	0.000538853	0.0342669
20251	ASIM_0001694601	MSTRG.11034.1	0.991849	0.000882274	0.0356131
20273	ASIM_0001705101	MSTRG.11034.1	0.991361	0.000962604	0.0358312
20299	ASIM_0001716301	MSTRG.11034.1	0.999184	2.79683e-05	0.0287497
20346	ASIM_0001738201	MSTRG.11034.1	0.996746	0.000222711	0.0324519
20361	ASIM_0001742601	MSTRG.11034.1	0.994556	0.00048185	0.0341297
20560	ASIM_0001816801	MSTRG.11034.1	-0.991614	0.000920654	0.0356715
20593	ASIM_0001833101	MSTRG.11034.1	0.996326	0.000267126	0.0325687
20596	ASIM_0001834101	MSTRG.11034.1	0.993564	0.000619198	0.0345477
20597	ASIM_0001834401	MSTRG.11034.1	0.990742	0.00106785	0.0361068
20608	ASIM_0001838301	MSTRG.11034.1	0.996338	0.000265885	0.0325687
20633	ASIM_0001847001	MSTRG.11034.1	0.994103	0.000543111	0.034356
20650	ASIM_0001852701	MSTRG.11034.1	0.99101	0.00102182	0.0359902
20664	ASIM_0001859101	MSTRG.11034.1	0.99622	0.000278839	0.0326655
20695	ASIM_0001872001	MSTRG.11034.1	-0.990612	0.00109034	0.0361068
20736	ASIM_0001891701	MSTRG.11034.1	0.990221	0.0011591	0.0362418
20757	ASIM_0001900301	MSTRG.11034.1	0.997404	0.000158762	0.0318675
20760	ASIM_0001902201	MSTRG.11034.1	-0.991231	0.000984481	0.0359238
20779	ASIM_0001912701	MSTRG.11034.1	0.994238	0.000524614	0.034248
20784	ASIM_0001916801	MSTRG.11034.1	-0.995968	0.000307097	0.0330411
20860	ASIM_0001954501	MSTRG.11034.1	0.9995	1.34161e-05	0.0280233
20864	ASIM_0001955501	MSTRG.11034.1	0.99612	0.000289941	0.0328215
20886	ASIM_0001966501	MSTRG.11034.1	0.995927	0.000311863	0.0330411
20899	ASIM_0001973801	MSTRG.11034.1	0.997596	0.000141444	0.0314484
20927	ASIM_0001988601	MSTRG.11034.1	0.996469	0.000251732	0.0325687
20938	ASIM_0001996701	MSTRG.11034.1	0.994832	0.000445586	0.0336017
20959	ASIM_0002004501	MSTRG.11034.1	0.992443	0.000787752	0.0353068
20976	ASIM_0002015501	MSTRG.11034.1	0.990045	0.00119052	0.036332
21062	ASIM_0002068501	MSTRG.11034.1	0.994451	0.000495721	0.0342257
21065	ASIM_0002070601	MSTRG.11034.1	-0.990651	0.00108355	0.0361068
21073	ASIM_0002079001	MSTRG.11034.1	-0.994827	0.000446237	0.0336248
21082	ASIM_0002089501	MSTRG.11034.1	0.995454	0.000367654	0.0331194
21097	ASIM_0002097301	MSTRG.11034.1	0.99668	0.000229489	0.0324519
21102	ASIM_0002101101	MSTRG.11034.1	0.996462	0.000252516	0.0325687
21117	ASIM_0002111901	MSTRG.11034.1	0.998868	4.57038e-05	0.0299392
21133	ASIM_0002125301	MSTRG.11034.1	0.996688	0.000228743	0.0324519
21146	ASIM_0002139701	MSTRG.11034.1	0.99479	0.000451042	0.0337025
21232	ASIM_0000039201	MSTRG.1138.1	0.993946	0.000564975	0.034405
21251	ASIM_0000046001	MSTRG.1138.1	0.992317	0.000807428	0.0353362
21308	ASIM_0000069001	MSTRG.1138.1	0.994929	0.000433177	0.0334559
21465	ASIM_0000149001	MSTRG.1138.1	0.993145	0.00068057	0.0349171
21473	ASIM_0000152201	MSTRG.1138.1	0.991409	0.000954649	0.0358312
21519	ASIM_0000179201	MSTRG.1138.1	0.99501	0.00042278	0.0334012
21543	ASIM_0000189601	MSTRG.1138.1	0.998219	9.02279e-05	0.0313398
21552	ASIM_0000194301	MSTRG.1138.1	0.990016	0.00119571	0.0363414
21603	ASIM_0000222001	MSTRG.1138.1	0.99554	0.000357359	0.0331016
21701	ASIM_0000284901	MSTRG.1138.1	-0.990318	0.00114201	0.0362414
21825	ASIM_0000363701	MSTRG.1138.1	-0.993309	0.00065633	0.0347551
21833	ASIM_0000370601	MSTRG.1138.1	0.995985	0.000305234	0.0330411
21846	ASIM_0000384801	MSTRG.1138.1	-0.990982	0.00102662	0.0360391
21847	ASIM_0000386301	MSTRG.1138.1	-0.990387	0.00112975	0.0362187
21954	ASIM_0000473801	MSTRG.1138.1	-0.992065	0.000847468	0.0354475
22017	ASIM_0000529801	MSTRG.1138.1	0.998002	0.000107196	0.0313398
22137	ASIM_0000656601	MSTRG.1138.1	0.993082	0.00068997	0.035007
22213	ASIM_0000746901	MSTRG.1138.1	0.992749	0.000740364	0.0352613
22223	ASIM_0000762901	MSTRG.1138.1	0.991501	0.000939314	0.0358007
22278	ASIM_0000833101	MSTRG.1138.1	0.991102	0.00100614	0.0359902
22328	ASIM_0000912501	MSTRG.1138.1	0.996055	0.000297291	0.0328959
22332	ASIM_0000915901	MSTRG.1138.1	-0.991015	0.001021	0.0359902
22343	ASIM_0000931201	MSTRG.1138.1	-0.990477	0.00111395	0.0362093
22359	ASIM_0000953801	MSTRG.1138.1	0.996808	0.000216413	0.0324519
22378	ASIM_0000981601	MSTRG.1138.1	-0.995428	0.000370892	0.0331194
22383	ASIM_0000990601	MSTRG.1138.1	0.99471	0.000461446	0.0338825
22402	ASIM_0001003201	MSTRG.1138.1	0.994169	0.000534061	0.0342502
22405	ASIM_0001003601	MSTRG.1138.1	0.992198	0.000826357	0.0353734
22466	ASIM_0001020101	MSTRG.1138.1	0.991675	0.00091071	0.0356131
22472	ASIM_0001022301	MSTRG.1138.1	0.996403	0.00025887	0.0325687
22521	ASIM_0001034501	MSTRG.1138.1	0.991645	0.00091567	0.0356369
22641	ASIM_0001085701	MSTRG.1138.1	0.996033	0.000299754	0.0330039
22764	ASIM_0001127101	MSTRG.1138.1	0.996271	0.000273192	0.0325687
22806	ASIM_0001139301	MSTRG.1138.1	0.9934	0.000643074	0.0347212
22829	ASIM_0001147601	MSTRG.1138.1	0.990889	0.00104254	0.0361068
22835	ASIM_0001149101	MSTRG.1138.1	0.994413	0.000500932	0.0342257
22848	ASIM_0001155201	MSTRG.1138.1	0.997243	0.000173666	0.0319471
22875	ASIM_0001170901	MSTRG.1138.1	0.992466	0.000784134	0.0353068
22879	ASIM_0001171301	MSTRG.1138.1	-0.997536	0.000146767	0.0316887
22920	ASIM_0001183801	MSTRG.1138.1	0.992751	0.000740105	0.0352613
22994	ASIM_0001206201	MSTRG.1138.1	0.996016	0.000301642	0.0330039
23017	ASIM_0001213301	MSTRG.1138.1	0.997914	0.000114337	0.0313398
23052	ASIM_0001223701	MSTRG.1138.1	0.997941	0.000112117	0.0313398
23061	ASIM_0001226301	MSTRG.1138.1	0.990461	0.0011167	0.0362187
23098	ASIM_0001238901	MSTRG.1138.1	0.996191	0.000282052	0.0326948
23129	ASIM_0001248801	MSTRG.1138.1	0.99194	0.000867605	0.035557
23140	ASIM_0001251801	MSTRG.1138.1	0.995696	0.000338785	0.0331016
23155	ASIM_0001257801	MSTRG.1138.1	0.996839	0.000213268	0.0324519
23169	ASIM_0001260601	MSTRG.1138.1	0.992554	0.000770416	0.035289
23180	ASIM_0001264401	MSTRG.1138.1	0.998751	5.29615e-05	0.0299392
23184	ASIM_0001265301	MSTRG.1138.1	0.994725	0.000459544	0.0338145
23221	ASIM_0001278301	MSTRG.1138.1	0.99325	0.000664979	0.0347667
23251	ASIM_0001288801	MSTRG.1138.1	-0.996012	0.000302129	0.0330039
23279	ASIM_0001296701	MSTRG.1138.1	0.991698	0.000906947	0.0356131
23282	ASIM_0001298301	MSTRG.1138.1	0.991789	0.000892108	0.0356131
23287	ASIM_0001299501	MSTRG.1138.1	0.999007	3.75645e-05	0.0296153
23318	ASIM_0001309301	MSTRG.1138.1	0.991293	0.000974069	0.0358635
23368	ASIM_0001328101	MSTRG.1138.1	0.993074	0.000691208	0.035007
23396	ASIM_0001335901	MSTRG.1138.1	0.994123	0.00054042	0.0342983
23402	ASIM_0001338101	MSTRG.1138.1	-0.992567	0.000768477	0.035289
23447	ASIM_0001355301	MSTRG.1138.1	0.994937	0.000432187	0.0334559
23460	ASIM_0001359101	MSTRG.1138.1	0.994475	0.000492524	0.0342257
23463	ASIM_0001360201	MSTRG.1138.1	0.991441	0.000949276	0.0358312
23489	ASIM_0001370901	MSTRG.1138.1	0.994135	0.000538673	0.0342669
23491	ASIM_0001371701	MSTRG.1138.1	0.993306	0.000656798	0.0347556
23509	ASIM_0001377501	MSTRG.1138.1	0.997705	0.000131971	0.0313884
23549	ASIM_0001390401	MSTRG.1138.1	0.995052	0.000417505	0.0333286
23578	ASIM_0001400001	MSTRG.1138.1	0.993416	0.000640729	0.0347202
23601	ASIM_0001408601	MSTRG.1138.1	0.992803	0.000732192	0.0352277
23621	ASIM_0001416401	MSTRG.1138.1	0.990657	0.00108262	0.0361068
23650	ASIM_0001426801	MSTRG.1138.1	0.994735	0.000458171	0.033784
23692	ASIM_0001441401	MSTRG.1138.1	0.991029	0.00101856	0.0359902
23696	ASIM_0001442401	MSTRG.1138.1	0.990233	0.00115696	0.0362418
23706	ASIM_0001447601	MSTRG.1138.1	0.996456	0.000253136	0.0325687
23708	ASIM_0001448301	MSTRG.1138.1	0.990306	0.00114405	0.0362414
23709	ASIM_0001448501	MSTRG.1138.1	0.997834	0.000120979	0.0313884
23731	ASIM_0001456001	MSTRG.1138.1	0.9919	0.000874	0.035557
23791	ASIM_0001474701	MSTRG.1138.1	0.990864	0.0010469	0.0361068
23805	ASIM_0001478401	MSTRG.1138.1	-0.997453	0.000154264	0.0317304
23812	ASIM_0001481001	MSTRG.1138.1	0.99843	7.46402e-05	0.0310275
23820	ASIM_0001484301	MSTRG.1138.1	0.995759	0.00033129	0.0331016
23829	ASIM_0001486601	MSTRG.1138.1	0.998085	0.000100539	0.0313398
23852	ASIM_0001492801	MSTRG.1138.1	0.996429	0.000256048	0.0325687
23904	ASIM_0001507601	MSTRG.1138.1	0.998168	9.40799e-05	0.0313398
23931	ASIM_0001516101	MSTRG.1138.1	0.991953	0.000865505	0.035557
23960	ASIM_0001525901	MSTRG.1138.1	0.99191	0.000872381	0.035557
23989	ASIM_0001533801	MSTRG.1138.1	0.99273	0.000743226	0.035267
23996	ASIM_0001536401	MSTRG.1138.1	0.997613	0.000139917	0.0314484
24022	ASIM_0001547301	MSTRG.1138.1	-0.994227	0.000526031	0.034248
24137	ASIM_0001580201	MSTRG.1138.1	0.998586	6.38404e-05	0.0306942
24170	ASIM_0001589001	MSTRG.1138.1	0.995439	0.000369555	0.0331194
24179	ASIM_0001593801	MSTRG.1138.1	0.999048	3.52816e-05	0.0295221
24192	ASIM_0001597701	MSTRG.1138.1	0.991772	0.00089486	0.0356131
24255	ASIM_0001619201	MSTRG.1138.1	0.994947	0.000430795	0.0334559
24264	ASIM_0001621301	MSTRG.1138.1	0.996857	0.000211437	0.0324519
24287	ASIM_0001628201	MSTRG.1138.1	0.993759	0.000591294	0.034405
24331	ASIM_0001642601	MSTRG.1138.1	0.997722	0.000130447	0.0313884
24336	ASIM_0001643701	MSTRG.1138.1	0.991929	0.000869422	0.035557
24374	ASIM_0001658001	MSTRG.1138.1	0.990077	0.0011849	0.036332
24389	ASIM_0001663701	MSTRG.1138.1	0.992661	0.000753971	0.0352732
24401	ASIM_0001667101	MSTRG.1138.1	0.992128	0.000837508	0.0354263
24402	ASIM_0001667501	MSTRG.1138.1	0.992303	0.00080975	0.0353362
24437	ASIM_0001680001	MSTRG.1138.1	0.998048	0.000103533	0.0313398
24438	ASIM_0001680101	MSTRG.1138.1	0.992005	0.00085715	0.0354853
24441	ASIM_0001680801	MSTRG.1138.1	0.995122	0.000408733	0.0333236
24465	ASIM_0001686901	MSTRG.1138.1	0.991734	0.000901007	0.0356131
24481	ASIM_0001694201	MSTRG.1138.1	0.991119	0.00100334	0.0359902
24690	ASIM_0001779101	MSTRG.1138.1	0.998589	6.3627e-05	0.0306942
24740	ASIM_0001799101	MSTRG.1138.1	-0.998895	4.41121e-05	0.0299392
24790	ASIM_0001816201	MSTRG.1138.1	0.997475	0.000152262	0.0317304
24797	ASIM_0001818601	MSTRG.1138.1	0.992013	0.000855816	0.0354853
24800	ASIM_0001821501	MSTRG.1138.1	0.997576	0.000143203	0.0315371
24840	ASIM_0001838501	MSTRG.1138.1	0.991126	0.00100212	0.0359877
24943	ASIM_0001878201	MSTRG.1138.1	0.991117	0.00100367	0.0359902
25006	ASIM_0001911601	MSTRG.1138.1	0.99634	0.000265614	0.0325687
25040	ASIM_0001925901	MSTRG.1138.1	-0.990733	0.00106943	0.0361068
25080	ASIM_0001950001	MSTRG.1138.1	0.991229	0.000984724	0.0359238
25132	ASIM_0001974701	MSTRG.1138.1	0.996389	0.000260348	0.0325687
25179	ASIM_0001999801	MSTRG.1138.1	-0.998966	3.98902e-05	0.0299392
25250	ASIM_0002036901	MSTRG.1138.1	0.990208	0.00116153	0.0362418
25270	ASIM_0002052701	MSTRG.1138.1	0.990934	0.00103483	0.0360873
25271	ASIM_0002053001	MSTRG.1138.1	0.994558	0.000481473	0.0341297
25272	ASIM_0002053501	MSTRG.1138.1	0.99423	0.000525686	0.034248
25305	ASIM_0002080501	MSTRG.1138.1	0.99461	0.000474662	0.0341297
25414	ASIM_0000016101	MSTRG.11584.1	0.992954	0.000709305	0.0351094
25524	ASIM_0000062401	MSTRG.11584.1	0.993696	0.000600288	0.034485
25547	ASIM_0000072301	MSTRG.11584.1	0.996368	0.000262653	0.0325687
25550	ASIM_0000073801	MSTRG.11584.1	0.998042	0.000103995	0.0313398
25599	ASIM_0000102001	MSTRG.11584.1	0.990918	0.00103761	0.0360882
25646	ASIM_0000120201	MSTRG.11584.1	0.991166	0.000995444	0.0359747
25651	ASIM_0000122901	MSTRG.11584.1	0.992859	0.000723618	0.035212
25687	ASIM_0000146401	MSTRG.11584.1	0.990677	0.00107916	0.0361068
25688	ASIM_0000146601	MSTRG.11584.1	0.99226	0.000816511	0.0353429
25713	ASIM_0000156901	MSTRG.11584.1	0.994649	0.000469498	0.0340245
25719	ASIM_0000158001	MSTRG.11584.1	0.992725	0.000744111	0.035267
25787	ASIM_0000197401	MSTRG.11584.1	0.991019	0.00102029	0.0359902
25793	ASIM_0000198801	MSTRG.11584.1	0.990799	0.00105805	0.0361068
25823	ASIM_0000214901	MSTRG.11584.1	0.993243	0.000666074	0.0347667
25839	ASIM_0000227901	MSTRG.11584.1	0.992263	0.000815935	0.0353362
25858	ASIM_0000236401	MSTRG.11584.1	0.992252	0.000817812	0.0353429
25902	ASIM_0000266401	MSTRG.11584.1	0.995943	0.000309956	0.0330411
25906	ASIM_0000267401	MSTRG.11584.1	0.997749	0.000128128	0.0313884
25959	ASIM_0000305301	MSTRG.11584.1	0.9903	0.00114519	0.0362418
25968	ASIM_0000310001	MSTRG.11584.1	0.997399	0.00015915	0.0318877
25985	ASIM_0000317001	MSTRG.11584.1	0.991067	0.00101218	0.0359902
25991	ASIM_0000321801	MSTRG.11584.1	-0.994965	0.000428617	0.0334527
26000	ASIM_0000327701	MSTRG.11584.1	0.990589	0.00109445	0.0361068
26021	ASIM_0000339101	MSTRG.11584.1	0.992699	0.000748067	0.0352705
26065	ASIM_0000373701	MSTRG.11584.1	-0.99054	0.00110294	0.0361653
26069	ASIM_0000379801	MSTRG.11584.1	0.991821	0.000886814	0.0356131
26086	ASIM_0000394501	MSTRG.11584.1	0.992431	0.000789571	0.0353075
26100	ASIM_0000403701	MSTRG.11584.1	0.993315	0.000655484	0.0347551
26167	ASIM_0000459001	MSTRG.11584.1	0.996465	0.000252194	0.0325687
26226	ASIM_0000512301	MSTRG.11584.1	0.991715	0.000904061	0.0356131
26233	ASIM_0000519001	MSTRG.11584.1	0.990796	0.00105844	0.0361068
26290	ASIM_0000571301	MSTRG.11584.1	0.990435	0.00112138	0.0362187
26387	ASIM_0000685901	MSTRG.11584.1	0.997686	0.000133537	0.0314271
26465	ASIM_0000780101	MSTRG.11584.1	0.995777	0.000329268	0.0331016
26474	ASIM_0000793901	MSTRG.11584.1	0.991359	0.000963053	0.0358312
26504	ASIM_0000827801	MSTRG.11584.1	0.994652	0.000469069	0.0340234
26568	ASIM_0000921601	MSTRG.11584.1	0.995626	0.000347012	0.0331016
26583	ASIM_0000945101	MSTRG.11584.1	0.992299	0.000810357	0.0353362
26610	ASIM_0000982201	MSTRG.11584.1	0.992662	0.000753706	0.0352732
26705	ASIM_0001022701	MSTRG.11584.1	0.993065	0.000692553	0.035007
26791	ASIM_0001063101	MSTRG.11584.1	0.997988	0.000108271	0.0313398
26858	ASIM_0001081001	MSTRG.11584.1	0.990672	0.00108001	0.0361068
26866	ASIM_0001084401	MSTRG.11584.1	0.99263	0.000758735	0.035289
26930	ASIM_0001108201	MSTRG.11584.1	0.991511	0.00093767	0.0357842
26934	ASIM_0001109301	MSTRG.11584.1	0.995658	0.000343173	0.0331016
26950	ASIM_0001114701	MSTRG.11584.1	0.993303	0.000657304	0.0347593
27002	ASIM_0001129201	MSTRG.11584.1	0.990815	0.00105525	0.0361068
27229	ASIM_0001208101	MSTRG.11584.1	0.990155	0.00117094	0.0362512
27364	ASIM_0001250001	MSTRG.11584.1	0.998375	7.85845e-05	0.0310275
27561	ASIM_0001312901	MSTRG.11584.1	0.990576	0.00109657	0.0361246
27580	ASIM_0001317401	MSTRG.11584.1	0.997561	0.000144549	0.0316288
27596	ASIM_0001327301	MSTRG.11584.1	0.992237	0.000820079	0.0353515
27688	ASIM_0001358701	MSTRG.11584.1	0.995235	0.000394614	0.033157
27699	ASIM_0001361701	MSTRG.11584.1	0.993094	0.000688218	0.0349778
27812	ASIM_0001401701	MSTRG.11584.1	0.990238	0.0011561	0.0362418
27844	ASIM_0001412901	MSTRG.11584.1	0.993138	0.000681682	0.0349212
27942	ASIM_0001449401	MSTRG.11584.1	0.990283	0.00114819	0.0362418
28106	ASIM_0001498101	MSTRG.11584.1	0.991831	0.000885297	0.0356131
28116	ASIM_0001502301	MSTRG.11584.1	0.992112	0.000840029	0.0354357
28215	ASIM_0001532701	MSTRG.11584.1	0.991146	0.000998752	0.0359845
28290	ASIM_0001559501	MSTRG.11584.1	-0.994798	0.000449979	0.0337025
28305	ASIM_0001565001	MSTRG.11584.1	0.997234	0.000174514	0.0319471
28375	ASIM_0001581401	MSTRG.11584.1	0.992022	0.00085434	0.0354853
28378	ASIM_0001581801	MSTRG.11584.1	0.991211	0.000987834	0.0359323
28402	ASIM_0001589501	MSTRG.11584.1	0.999513	1.28904e-05	0.0280233
28425	ASIM_0001598601	MSTRG.11584.1	0.994074	0.000547163	0.0343829
28436	ASIM_0001602001	MSTRG.11584.1	0.991639	0.000916552	0.0356537
28481	ASIM_0001618001	MSTRG.11584.1	0.990764	0.00106398	0.0361068
28603	ASIM_0001657201	MSTRG.11584.1	0.992543	0.000772078	0.035289
28608	ASIM_0001659801	MSTRG.11584.1	0.996268	0.000273525	0.0325687
28677	ASIM_0001681801	MSTRG.11584.1	0.992381	0.000797341	0.0353362
28717	ASIM_0001697201	MSTRG.11584.1	-0.99187	0.000878886	0.0356021
28728	ASIM_0001701901	MSTRG.11584.1	0.995511	0.000360769	0.0331016
28770	ASIM_0001721501	MSTRG.11584.1	0.990367	0.00113329	0.0362316
28803	ASIM_0001736301	MSTRG.11584.1	0.998555	6.59367e-05	0.0308811
28883	ASIM_0001764201	MSTRG.11584.1	0.999142	3.01419e-05	0.0290866
28913	ASIM_0001776601	MSTRG.11584.1	0.997652	0.000136568	0.0314342
28930	ASIM_0001781501	MSTRG.11584.1	0.99379	0.000586854	0.034405
29020	ASIM_0001815901	MSTRG.11584.1	0.997793	0.000124438	0.0313884
29045	ASIM_0001828901	MSTRG.11584.1	0.996825	0.000214633	0.0324519
29047	ASIM_0001829201	MSTRG.11584.1	0.992075	0.000845893	0.0354475
29097	ASIM_0001847401	MSTRG.11584.1	0.997093	0.000188035	0.0319558
29168	ASIM_0001876801	MSTRG.11584.1	0.995436	0.000369875	0.0331194
29272	ASIM_0001927101	MSTRG.11584.1	0.994932	0.000432814	0.0334559
29277	ASIM_0001929301	MSTRG.11584.1	0.998401	7.67444e-05	0.0310275
29296	ASIM_0001942801	MSTRG.11584.1	0.990751	0.00106627	0.0361068
29349	ASIM_0001967301	MSTRG.11584.1	0.995754	0.000331908	0.0331016
29351	ASIM_0001967801	MSTRG.11584.1	0.990596	0.00109316	0.0361068
29355	ASIM_0001971301	MSTRG.11584.1	-0.991178	0.000993311	0.0359642
29364	ASIM_0001975601	MSTRG.11584.1	0.996115	0.000290543	0.0328215
29464	ASIM_0002029101	MSTRG.11584.1	0.994387	0.000504444	0.0342257
29465	ASIM_0002029201	MSTRG.11584.1	0.993963	0.000562532	0.034405
29553	ASIM_0002093601	MSTRG.11584.1	0.994573	0.000479506	0.0341297
29646	ASIM_0000016201	MSTRG.11800.1	0.992223	0.000822366	0.0353515
29809	ASIM_0000091501	MSTRG.11800.1	0.995593	0.000350942	0.0331016
29827	ASIM_0000100501	MSTRG.11800.1	0.991693	0.000907697	0.0356131
29834	ASIM_0000102601	MSTRG.11800.1	0.994286	0.000518082	0.0342362
29913	ASIM_0000142501	MSTRG.11800.1	0.991843	0.000883308	0.0356131
29943	ASIM_0000156001	MSTRG.11800.1	0.99112	0.00100322	0.0359902
30067	ASIM_0000225001	MSTRG.11800.1	-0.990121	0.00117703	0.0362512
30229	ASIM_0000327301	MSTRG.11800.1	0.994955	0.000429854	0.0334559
30233	ASIM_0000328701	MSTRG.11800.1	0.992075	0.000845904	0.0354475
30314	ASIM_0000390001	MSTRG.11800.1	-0.9956	0.000350111	0.0331016
30319	ASIM_0000395901	MSTRG.11800.1	-0.994404	0.000502123	0.0342257
30361	ASIM_0000427801	MSTRG.11800.1	0.994554	0.000482094	0.0341297
30378	ASIM_0000442001	MSTRG.11800.1	-0.991303	0.000972372	0.0358635
30475	ASIM_0000527501	MSTRG.11800.1	0.998062	0.000102373	0.0313398
30534	ASIM_0000580901	MSTRG.11800.1	-0.992684	0.000750367	0.0352705
30544	ASIM_0000597501	MSTRG.11800.1	0.992892	0.000718668	0.0351931
30592	ASIM_0000650301	MSTRG.11800.1	0.994648	0.000469636	0.0340245
30724	ASIM_0000818501	MSTRG.11800.1	-0.995064	0.000416014	0.0333286
30769	ASIM_0000881901	MSTRG.11800.1	0.998665	5.85111e-05	0.0300073
30791	ASIM_0000913301	MSTRG.11800.1	-0.993583	0.00061648	0.0345425
30843	ASIM_0000984401	MSTRG.11800.1	-0.994734	0.000458414	0.033784
31028	ASIM_0001064801	MSTRG.11800.1	0.993231	0.000667919	0.0347667
31111	ASIM_0001088801	MSTRG.11800.1	0.994588	0.000477614	0.0341297
31128	ASIM_0001097501	MSTRG.11800.1	0.993455	0.00063504	0.0346772
31231	ASIM_0001127801	MSTRG.11800.1	0.998215	9.04768e-05	0.0313398
31252	ASIM_0001135301	MSTRG.11800.1	0.991113	0.00100442	0.0359902
31495	ASIM_0001217101	MSTRG.11800.1	-0.990365	0.00113365	0.0362316
31506	ASIM_0001220601	MSTRG.11800.1	0.990168	0.00116862	0.0362512
31535	ASIM_0001229601	MSTRG.11800.1	0.99265	0.000755529	0.0352732
31599	ASIM_0001251301	MSTRG.11800.1	0.99244	0.000788178	0.0353068
31796	ASIM_0001313601	MSTRG.11800.1	0.998155	9.51218e-05	0.0313398
31990	ASIM_0001382901	MSTRG.11800.1	0.994028	0.000553448	0.0343829
32014	ASIM_0001390801	MSTRG.11800.1	0.992767	0.000737694	0.0352613
32097	ASIM_0001420201	MSTRG.11800.1	0.992711	0.000746139	0.0352705
32237	ASIM_0001470001	MSTRG.11800.1	0.991783	0.000893098	0.0356131
32259	ASIM_0001476601	MSTRG.11800.1	0.99063	0.00108732	0.0361068
32297	ASIM_0001488201	MSTRG.11800.1	0.991362	0.000962528	0.0358312
32311	ASIM_0001491801	MSTRG.11800.1	0.996758	0.00022147	0.0324519
32348	ASIM_0001503101	MSTRG.11800.1	0.991021	0.00101993	0.0359902
32399	ASIM_0001519101	MSTRG.11800.1	0.993463	0.0006339	0.0346772
32436	ASIM_0001530101	MSTRG.11800.1	0.992062	0.000847984	0.0354475
32494	ASIM_0001549501	MSTRG.11800.1	0.994027	0.000553627	0.0343829
32550	ASIM_0001569801	MSTRG.11800.1	0.994924	0.00043376	0.0334559
32558	ASIM_0001571201	MSTRG.11800.1	-0.990468	0.00111558	0.0362187
32559	ASIM_0001571401	MSTRG.11800.1	0.991174	0.000993978	0.0359651
32564	ASIM_0001572201	MSTRG.11800.1	0.997241	0.000173929	0.0319471
32728	ASIM_0001621901	MSTRG.11800.1	0.990645	0.00108461	0.0361068
32750	ASIM_0001628301	MSTRG.11800.1	0.995379	0.000376781	0.0331194
32753	ASIM_0001630001	MSTRG.11800.1	0.99563	0.000346605	0.0331016
32812	ASIM_0001649901	MSTRG.11800.1	0.99308	0.000690375	0.035007
32820	ASIM_0001651501	MSTRG.11800.1	0.997918	0.000114009	0.0313398
32875	ASIM_0001671201	MSTRG.11800.1	-0.992703	0.000747402	0.0352705
33040	ASIM_0001738301	MSTRG.11800.1	0.998673	5.80462e-05	0.0299392
33050	ASIM_0001740801	MSTRG.11800.1	0.992568	0.000768193	0.035289
33061	ASIM_0001745001	MSTRG.11800.1	0.995548	0.000356367	0.0331016
33081	ASIM_0001752701	MSTRG.11800.1	0.992309	0.000808745	0.0353362
33096	ASIM_0001758301	MSTRG.11800.1	0.993968	0.000561867	0.034405
33105	ASIM_0001761801	MSTRG.11800.1	0.996678	0.000229708	0.0324519
33128	ASIM_0001770401	MSTRG.11800.1	0.995217	0.000396752	0.033172
33132	ASIM_0001772601	MSTRG.11800.1	-0.997719	0.000130699	0.0313884
33137	ASIM_0001774401	MSTRG.11800.1	0.993896	0.000571883	0.034405
33187	ASIM_0001792301	MSTRG.11800.1	0.994555	0.000481959	0.0341297
33330	ASIM_0001847601	MSTRG.11800.1	0.992446	0.000787251	0.0353068
33406	ASIM_0001878601	MSTRG.11800.1	0.992376	0.000798127	0.0353362
33484	ASIM_0001919801	MSTRG.11800.1	0.99431	0.000514818	0.0342257
33494	ASIM_0001922701	MSTRG.11800.1	-0.996505	0.000247853	0.0325687
33610	ASIM_0001983601	MSTRG.11800.1	0.993777	0.000588796	0.034405
33656	ASIM_0002005801	MSTRG.11800.1	0.991438	0.000949762	0.0358312
33725	ASIM_0002047201	MSTRG.11800.1	0.999387	1.82355e-05	0.0280233
33745	ASIM_0002062701	MSTRG.11800.1	0.992502	0.000778506	0.035289
33869	ASIM_0000014301	MSTRG.11833.1	0.991598	0.000923355	0.035696
33913	ASIM_0000034601	MSTRG.11833.1	0.992556	0.000770192	0.035289
33921	ASIM_0000037901	MSTRG.11833.1	0.99251	0.000777321	0.035289
33978	ASIM_0000059601	MSTRG.11833.1	-0.997077	0.000189635	0.0319558
33979	ASIM_0000059801	MSTRG.11833.1	0.995841	0.000321804	0.0331016
33984	ASIM_0000062001	MSTRG.11833.1	0.993892	0.000572478	0.034405
33986	ASIM_0000062401	MSTRG.11833.1	0.990016	0.00119569	0.0363414
33999	ASIM_0000068201	MSTRG.11833.1	0.994147	0.000537012	0.0342602
34006	ASIM_0000070801	MSTRG.11833.1	0.995499	0.000362249	0.0331016
34009	ASIM_0000072301	MSTRG.11833.1	0.997495	0.000150469	0.0317248
34012	ASIM_0000073801	MSTRG.11833.1	0.995769	0.000330179	0.0331016
34026	ASIM_0000086301	MSTRG.11833.1	0.990615	0.0010899	0.0361068
34032	ASIM_0000088901	MSTRG.11833.1	0.992867	0.000722457	0.0352059
34034	ASIM_0000089901	MSTRG.11833.1	0.990335	0.00113888	0.0362316
34055	ASIM_0000097901	MSTRG.11833.1	0.992559	0.000769679	0.035289
34061	ASIM_0000102001	MSTRG.11833.1	0.998651	5.94757e-05	0.0301367
34108	ASIM_0000120201	MSTRG.11833.1	0.998125	9.74483e-05	0.0313398
34113	ASIM_0000122901	MSTRG.11833.1	0.990901	0.00104042	0.0361068
34150	ASIM_0000146601	MSTRG.11833.1	0.99387	0.000575553	0.034405
34181	ASIM_0000158001	MSTRG.11833.1	0.998966	3.98957e-05	0.0299392
34187	ASIM_0000160601	MSTRG.11833.1	0.996715	0.000225853	0.0324519
34197	ASIM_0000166401	MSTRG.11833.1	0.994031	0.000553132	0.0343829
34213	ASIM_0000179501	MSTRG.11833.1	0.996349	0.000264646	0.0325687
34249	ASIM_0000197401	MSTRG.11833.1	0.998255	8.7446e-05	0.0313398
34255	ASIM_0000198801	MSTRG.11833.1	0.994722	0.000459993	0.0338278
34285	ASIM_0000214901	MSTRG.11833.1	0.997349	0.000163783	0.0319212
34301	ASIM_0000227901	MSTRG.11833.1	0.99836	7.96905e-05	0.0310275
34306	ASIM_0000229201	MSTRG.11833.1	0.990789	0.00105978	0.0361068
34329	ASIM_0000244801	MSTRG.11833.1	0.99043	0.00112223	0.0362187
34344	ASIM_0000253001	MSTRG.11833.1	0.993943	0.000565297	0.034405
34364	ASIM_0000266401	MSTRG.11833.1	0.99566	0.000342946	0.0331016
34368	ASIM_0000267401	MSTRG.11833.1	0.992614	0.000761076	0.035289
34396	ASIM_0000287501	MSTRG.11833.1	0.990493	0.00111113	0.0361899
34430	ASIM_0000310001	MSTRG.11833.1	0.994038	0.0005521	0.0343829
34447	ASIM_0000317001	MSTRG.11833.1	0.997805	0.000123445	0.0313884
34467	ASIM_0000330301	MSTRG.11833.1	0.997101	0.000187274	0.0319558
34483	ASIM_0000339101	MSTRG.11833.1	0.998255	8.75075e-05	0.0313398
34506	ASIM_0000357401	MSTRG.11833.1	0.990225	0.00115847	0.0362418
34527	ASIM_0000373701	MSTRG.11833.1	-0.990774	0.00106235	0.0361068
34531	ASIM_0000379801	MSTRG.11833.1	0.997296	0.000168743	0.0319471
34548	ASIM_0000394501	MSTRG.11833.1	0.991516	0.000936872	0.0357842
34562	ASIM_0000403701	MSTRG.11833.1	0.997975	0.000109371	0.0313398
34563	ASIM_0000406101	MSTRG.11833.1	0.990787	0.00106002	0.0361068
34564	ASIM_0000406801	MSTRG.11833.1	0.996578	0.000240184	0.0325687
34574	ASIM_0000411701	MSTRG.11833.1	0.993654	0.00060622	0.0345425
34584	ASIM_0000416701	MSTRG.11833.1	-0.994655	0.000468741	0.0340234
34619	ASIM_0000451401	MSTRG.11833.1	0.993222	0.000669217	0.0347667
34627	ASIM_0000457901	MSTRG.11833.1	0.991744	0.000899408	0.0356131
34629	ASIM_0000459001	MSTRG.11833.1	0.999989	4.34402e-08	0.00778332
34670	ASIM_0000492901	MSTRG.11833.1	0.990005	0.00119779	0.0363414
34688	ASIM_0000512301	MSTRG.11833.1	0.998018	0.000105867	0.0313398
34730	ASIM_0000553401	MSTRG.11833.1	0.997183	0.000179413	0.0319558
34752	ASIM_0000571301	MSTRG.11833.1	0.99355	0.000621271	0.0345477
34782	ASIM_0000606201	MSTRG.11833.1	0.99266	0.000753995	0.0352732
34812	ASIM_0000639301	MSTRG.11833.1	0.990651	0.00108368	0.0361068
34844	ASIM_0000680601	MSTRG.11833.1	0.997234	0.000174596	0.0319471
34849	ASIM_0000685901	MSTRG.11833.1	0.99376	0.000591191	0.034405
34862	ASIM_0000700701	MSTRG.11833.1	0.991204	0.000989018	0.0359445
34870	ASIM_0000709301	MSTRG.11833.1	0.996684	0.000229152	0.0324519
34889	ASIM_0000726101	MSTRG.11833.1	0.994002	0.000557136	0.0343872
34905	ASIM_0000746801	MSTRG.11833.1	0.995807	0.000325671	0.0331016
34927	ASIM_0000780101	MSTRG.11833.1	0.999879	1.59414e-06	0.0181974
34936	ASIM_0000793901	MSTRG.11833.1	0.993781	0.000588113	0.034405
34944	ASIM_0000808201	MSTRG.11833.1	0.993759	0.000591294	0.034405
34994	ASIM_0000868001	MSTRG.11833.1	0.993306	0.000656796	0.0347556
35030	ASIM_0000921601	MSTRG.11833.1	0.997026	0.00019462	0.0319847
35044	ASIM_0000944701	MSTRG.11833.1	0.992983	0.000704794	0.0350564
35045	ASIM_0000945101	MSTRG.11833.1	0.999182	2.80783e-05	0.0287497
35054	ASIM_0000955601	MSTRG.11833.1	0.992433	0.000789202	0.0353075
35062	ASIM_0000966101	MSTRG.11833.1	0.995654	0.000343664	0.0331016
35081	ASIM_0000995001	MSTRG.11833.1	0.993977	0.000560613	0.034405
35139	ASIM_0001013001	MSTRG.11833.1	0.994957	0.000429551	0.0334559
35149	ASIM_0001017401	MSTRG.11833.1	0.994168	0.000534196	0.0342502
35167	ASIM_0001022701	MSTRG.11833.1	0.998951	4.07849e-05	0.0299392
35176	ASIM_0001025201	MSTRG.11833.1	0.993444	0.000636561	0.0346924
35228	ASIM_0001054801	MSTRG.11833.1	0.997821	0.000122078	0.0313884
35253	ASIM_0001063101	MSTRG.11833.1	0.998363	7.94653e-05	0.0310275
35272	ASIM_0001068601	MSTRG.11833.1	0.991422	0.000952406	0.0358312
35320	ASIM_0001081001	MSTRG.11833.1	0.991669	0.000911585	0.0356131
35353	ASIM_0001094001	MSTRG.11833.1	0.99038	0.00113108	0.0362187
35392	ASIM_0001108201	MSTRG.11833.1	0.994554	0.000482012	0.0341297
35396	ASIM_0001109301	MSTRG.11833.1	0.995368	0.000378172	0.0331194
35464	ASIM_0001129201	MSTRG.11833.1	0.992861	0.000723315	0.035212
35486	ASIM_0001135601	MSTRG.11833.1	0.994484	0.000491407	0.0342257
35518	ASIM_0001146301	MSTRG.11833.1	0.99249	0.00078032	0.035289
35574	ASIM_0001171901	MSTRG.11833.1	0.990859	0.00104773	0.0361068
35582	ASIM_0001174201	MSTRG.11833.1	0.990423	0.00112349	0.0362187
35591	ASIM_0001177601	MSTRG.11833.1	0.991114	0.00100417	0.0359902
35615	ASIM_0001184001	MSTRG.11833.1	0.998091	0.000100124	0.0313398
35667	ASIM_0001201001	MSTRG.11833.1	0.990059	0.00118807	0.036332
35674	ASIM_0001203101	MSTRG.11833.1	0.992236	0.000820262	0.0353515
35691	ASIM_0001208101	MSTRG.11833.1	0.998503	6.95376e-05	0.0310275
35826	ASIM_0001250001	MSTRG.11833.1	0.99398	0.000560192	0.034405
35872	ASIM_0001263301	MSTRG.11833.1	0.993524	0.000624957	0.0345872
35881	ASIM_0001266901	MSTRG.11833.1	0.990743	0.00106768	0.0361068
35953	ASIM_0001290901	MSTRG.11833.1	0.994218	0.000527284	0.034248
35970	ASIM_0001296401	MSTRG.11833.1	0.992672	0.000752196	0.0352732
36023	ASIM_0001312901	MSTRG.11833.1	0.995963	0.000307723	0.0330411
36042	ASIM_0001317401	MSTRG.11833.1	0.99618	0.000283287	0.032716
36058	ASIM_0001327301	MSTRG.11833.1	0.99677	0.00022024	0.0324519
36062	ASIM_0001328401	MSTRG.11833.1	0.992254	0.000817492	0.0353429
36078	ASIM_0001333201	MSTRG.11833.1	0.992546	0.000771676	0.035289
36134	ASIM_0001353401	MSTRG.11833.1	0.996106	0.000291472	0.0328215
36150	ASIM_0001358701	MSTRG.11833.1	0.992884	0.000719846	0.0352023
36161	ASIM_0001361701	MSTRG.11833.1	0.999359	1.95004e-05	0.0280233
36172	ASIM_0001366601	MSTRG.11833.1	0.990392	0.00112886	0.0362187
36332	ASIM_0001421301	MSTRG.11833.1	0.992596	0.000763943	0.035289
36404	ASIM_0001449401	MSTRG.11833.1	0.998098	9.95723e-05	0.0313398
36536	ASIM_0001489601	MSTRG.11833.1	0.990759	0.00106487	0.0361068
36537	ASIM_0001489701	MSTRG.11833.1	-0.994924	0.000433823	0.0334559
36568	ASIM_0001498101	MSTRG.11833.1	0.997132	0.000184325	0.0319558
36578	ASIM_0001502301	MSTRG.11833.1	0.997121	0.000185399	0.0319558
36590	ASIM_0001505501	MSTRG.11833.1	0.998042	0.000103986	0.0313398
36659	ASIM_0001527901	MSTRG.11833.1	0.991166	0.000995393	0.0359747
36670	ASIM_0001530901	MSTRG.11833.1	0.997879	0.000117252	0.0313398
36732	ASIM_0001551301	MSTRG.11833.1	0.995245	0.000393347	0.0331194
36745	ASIM_0001555501	MSTRG.11833.1	0.995606	0.000349384	0.0331016
36751	ASIM_0001558801	MSTRG.11833.1	0.993444	0.00063662	0.0346924
36752	ASIM_0001559501	MSTRG.11833.1	-0.995299	0.00038662	0.0331194
36767	ASIM_0001565001	MSTRG.11833.1	0.998983	3.89233e-05	0.0297474
36819	ASIM_0001577601	MSTRG.11833.1	0.992046	0.000850514	0.0354535
36837	ASIM_0001581401	MSTRG.11833.1	0.996654	0.000232178	0.0325526
36864	ASIM_0001589501	MSTRG.11833.1	0.994366	0.000507197	0.0342257
36887	ASIM_0001598601	MSTRG.11833.1	0.995637	0.000345778	0.0331016
36933	ASIM_0001614501	MSTRG.11833.1	0.99669	0.000228524	0.0324519
36943	ASIM_0001618001	MSTRG.11833.1	0.997984	0.000108612	0.0313398
36975	ASIM_0001626401	MSTRG.11833.1	0.990029	0.00119348	0.036334
37017	ASIM_0001640001	MSTRG.11833.1	0.993424	0.0006395	0.0347139
37065	ASIM_0001657201	MSTRG.11833.1	0.996742	0.000223083	0.0324519
37068	ASIM_0001658501	MSTRG.11833.1	0.993281	0.000660512	0.0347667
37070	ASIM_0001659801	MSTRG.11833.1	0.994858	0.000442305	0.0335379
37139	ASIM_0001681801	MSTRG.11833.1	0.99763	0.000138476	0.0314484
37165	ASIM_0001690801	MSTRG.11833.1	0.99667	0.000230567	0.0325087
37167	ASIM_0001691401	MSTRG.11833.1	0.992816	0.000730201	0.0352277
37190	ASIM_0001701901	MSTRG.11833.1	0.997338	0.000164766	0.0319212
37207	ASIM_0001710101	MSTRG.11833.1	0.996408	0.000258269	0.0325687
37209	ASIM_0001710601	MSTRG.11833.1	0.9962	0.000280994	0.0326948
37265	ASIM_0001736301	MSTRG.11833.1	0.99554	0.000357293	0.0331016
37293	ASIM_0001745201	MSTRG.11833.1	0.992806	0.000731706	0.0352277
37319	ASIM_0001754901	MSTRG.11833.1	0.997604	0.00014077	0.0314484
37328	ASIM_0001758901	MSTRG.11833.1	0.99722	0.000175902	0.0319471
37345	ASIM_0001764201	MSTRG.11833.1	0.997708	0.000131697	0.0313884
37348	ASIM_0001765001	MSTRG.11833.1	0.992556	0.000770115	0.035289
37350	ASIM_0001766401	MSTRG.11833.1	-0.995804	0.000326111	0.0331016
37375	ASIM_0001776601	MSTRG.11833.1	0.993468	0.000633037	0.0346772
37392	ASIM_0001781501	MSTRG.11833.1	0.998759	5.24982e-05	0.0299392
37403	ASIM_0001785601	MSTRG.11833.1	0.993051	0.000694622	0.035007
37412	ASIM_0001790601	MSTRG.11833.1	0.995304	0.000386069	0.0331194
37415	ASIM_0001791301	MSTRG.11833.1	0.991356	0.000963538	0.0358312
37419	ASIM_0001792401	MSTRG.11833.1	0.99462	0.000473336	0.034127
37466	ASIM_0001809601	MSTRG.11833.1	0.991294	0.000973934	0.0358635
37472	ASIM_0001811301	MSTRG.11833.1	0.99313	0.000682789	0.0349217
37482	ASIM_0001815901	MSTRG.11833.1	0.990227	0.00115816	0.0362418
37507	ASIM_0001828901	MSTRG.11833.1	0.996745	0.000222851	0.0324519
37509	ASIM_0001829201	MSTRG.11833.1	0.996691	0.000228376	0.0324519
37518	ASIM_0001833301	MSTRG.11833.1	0.990925	0.00103645	0.0360873
37534	ASIM_0001838901	MSTRG.11833.1	0.993443	0.000636697	0.0346924
37566	ASIM_0001849801	MSTRG.11833.1	0.99453	0.000485268	0.0341625
37569	ASIM_0001850601	MSTRG.11833.1	0.990633	0.00108672	0.0361068
37585	ASIM_0001857601	MSTRG.11833.1	0.992185	0.000828305	0.0353801
37606	ASIM_0001866901	MSTRG.11833.1	0.994336	0.000511248	0.0342257
37630	ASIM_0001876801	MSTRG.11833.1	0.997526	0.000147705	0.031696
37667	ASIM_0001894201	MSTRG.11833.1	0.994159	0.0005354	0.0342502
37672	ASIM_0001897001	MSTRG.11833.1	0.99043	0.00112213	0.0362187
37690	ASIM_0001905701	MSTRG.11833.1	0.990693	0.00107633	0.0361068
37697	ASIM_0001910701	MSTRG.11833.1	0.994683	0.000465018	0.034006
37707	ASIM_0001915701	MSTRG.11833.1	0.991134	0.00100082	0.0359845
37734	ASIM_0001927101	MSTRG.11833.1	0.997078	0.000189566	0.0319558
37739	ASIM_0001929301	MSTRG.11833.1	0.992634	0.000758044	0.035289
37744	ASIM_0001932201	MSTRG.11833.1	0.990345	0.00113726	0.0362316
37749	ASIM_0001935001	MSTRG.11833.1	0.99053	0.00110465	0.0361729
37752	ASIM_0001936701	MSTRG.11833.1	0.994261	0.00052148	0.034248
37757	ASIM_0001942401	MSTRG.11833.1	0.994056	0.000549648	0.0343829
37790	ASIM_0001955901	MSTRG.11833.1	0.996002	0.00030325	0.0330379
37801	ASIM_0001961601	MSTRG.11833.1	0.997995	0.00010776	0.0313398
37813	ASIM_0001967801	MSTRG.11833.1	0.994136	0.000538521	0.0342669
37857	ASIM_0001992901	MSTRG.11833.1	0.997585	0.000142393	0.0315371
37895	ASIM_0002012601	MSTRG.11833.1	0.994735	0.000458271	0.033784
37897	ASIM_0002013301	MSTRG.11833.1	0.995789	0.000327833	0.0331016
37916	ASIM_0002022601	MSTRG.11833.1	0.993035	0.000696975	0.035017
37926	ASIM_0002029101	MSTRG.11833.1	0.991008	0.00102226	0.0359902
37927	ASIM_0002029201	MSTRG.11833.1	0.996108	0.000291254	0.0328215
37955	ASIM_0002045401	MSTRG.11833.1	0.990665	0.00108117	0.0361068
37974	ASIM_0002061601	MSTRG.11833.1	0.990626	0.00108791	0.0361068
38058	ASIM_0002126301	MSTRG.11833.1	0.990233	0.00115699	0.0362418
38078	ASIM_0002158801	MSTRG.11833.1	0.992697	0.000748331	0.0352705
38079	ASIM_0002158901	MSTRG.11833.1	0.990251	0.00115389	0.0362418
38098	ASIM_0000013901	MSTRG.12343.1	0.993765	0.000590501	0.034405
38108	ASIM_0000016201	MSTRG.12343.1	0.996859	0.000211244	0.0324519
38294	ASIM_0000102301	MSTRG.12343.1	0.990301	0.00114488	0.0362414
38301	ASIM_0000104101	MSTRG.12343.1	0.996502	0.000248174	0.0325687
38362	ASIM_0000134901	MSTRG.12343.1	0.992936	0.000711929	0.0351094
38405	ASIM_0000156001	MSTRG.12343.1	0.995796	0.000327023	0.0331016
38410	ASIM_0000157701	MSTRG.12343.1	0.990754	0.0010658	0.0361068
38436	ASIM_0000173301	MSTRG.12343.1	-0.994022	0.000554319	0.0343829
38484	ASIM_0000198401	MSTRG.12343.1	0.994007	0.000556364	0.0343829
38517	ASIM_0000215101	MSTRG.12343.1	0.993192	0.000673674	0.0348144
38626	ASIM_0000285301	MSTRG.12343.1	0.998438	7.41233e-05	0.0310275
38629	ASIM_0000288501	MSTRG.12343.1	0.990112	0.00117854	0.0362654
38651	ASIM_0000305201	MSTRG.12343.1	0.994324	0.000512918	0.0342257
38674	ASIM_0000316101	MSTRG.12343.1	0.99026	0.00115219	0.0362418
38722	ASIM_0000347201	MSTRG.12343.1	0.995794	0.000327279	0.0331016
38912	ASIM_0000503901	MSTRG.12343.1	0.995921	0.00031249	0.0330411
38946	ASIM_0000533901	MSTRG.12343.1	0.994405	0.000502013	0.0342257
39006	ASIM_0000597501	MSTRG.12343.1	0.99035	0.00113636	0.0362316
39182	ASIM_0000814701	MSTRG.12343.1	0.994248	0.000523234	0.034248
39219	ASIM_0000859701	MSTRG.12343.1	0.990505	0.00110907	0.0361861
39266	ASIM_0000929401	MSTRG.12343.1	0.996764	0.000220888	0.0324519
39304	ASIM_0000983401	MSTRG.12343.1	0.994232	0.000525408	0.034248
39334	ASIM_0001005001	MSTRG.12343.1	0.997479	0.000151904	0.0317304
39344	ASIM_0001007801	MSTRG.12343.1	0.99175	0.000898393	0.0356131
39379	ASIM_0001017201	MSTRG.12343.1	0.998106	9.89261e-05	0.0313398
39400	ASIM_0001023301	MSTRG.12343.1	-0.991361	0.000962714	0.0358312
39413	ASIM_0001026301	MSTRG.12343.1	0.990409	0.00112592	0.0362187
39448	ASIM_0001035201	MSTRG.12343.1	0.993185	0.000674659	0.0348144
39458	ASIM_0001054701	MSTRG.12343.1	-0.991072	0.00101123	0.0359902
39481	ASIM_0001061901	MSTRG.12343.1	0.990693	0.00107632	0.0361068
39498	ASIM_0001066901	MSTRG.12343.1	0.995391	0.000375371	0.0331194
39520	ASIM_0001072901	MSTRG.12343.1	0.991045	0.0010159	0.0359902
39529	ASIM_0001076601	MSTRG.12343.1	0.990148	0.0011721	0.0362512
39608	ASIM_0001103801	MSTRG.12343.1	0.998279	8.56748e-05	0.0311797
39634	ASIM_0001110501	MSTRG.12343.1	0.993404	0.000642478	0.0347202
39700	ASIM_0001130501	MSTRG.12343.1	0.992097	0.000842376	0.0354475
39714	ASIM_0001135301	MSTRG.12343.1	0.992834	0.000727413	0.0352277
39829	ASIM_0001179001	MSTRG.12343.1	0.990522	0.00110602	0.0361729
39844	ASIM_0001183801	MSTRG.12343.1	0.991017	0.00102068	0.0359902
39862	ASIM_0001188701	MSTRG.12343.1	0.996182	0.000283008	0.032716
39968	ASIM_0001220601	MSTRG.12343.1	0.993452	0.000635382	0.0346772
39988	ASIM_0001227201	MSTRG.12343.1	0.995735	0.000334145	0.0331016
39997	ASIM_0001229601	MSTRG.12343.1	0.991826	0.000886007	0.0356131
40042	ASIM_0001245101	MSTRG.12343.1	0.997002	0.000196988	0.0320553
40043	ASIM_0001245401	MSTRG.12343.1	0.991042	0.00101632	0.0359902
40108	ASIM_0001265301	MSTRG.12343.1	0.992134	0.000836394	0.0354206
40164	ASIM_0001285101	MSTRG.12343.1	0.992354	0.000801603	0.0353362
40183	ASIM_0001290701	MSTRG.12343.1	0.999483	1.40981e-05	0.0280233
40286	ASIM_0001322101	MSTRG.12343.1	0.998851	4.67151e-05	0.0299392
40288	ASIM_0001322601	MSTRG.12343.1	0.992682	0.000750709	0.0352732
40310	ASIM_0001333801	MSTRG.12343.1	0.990755	0.00106552	0.0361068
40350	ASIM_0001347701	MSTRG.12343.1	0.999134	3.06146e-05	0.0290866
40352	ASIM_0001348101	MSTRG.12343.1	0.993918	0.000568799	0.034405
40369	ASIM_0001355001	MSTRG.12343.1	0.999414	1.70186e-05	0.0280233
40378	ASIM_0001357101	MSTRG.12343.1	0.990782	0.00106095	0.0361068
40387	ASIM_0001360201	MSTRG.12343.1	0.994218	0.00052734	0.034248
40412	ASIM_0001370701	MSTRG.12343.1	0.996259	0.000274552	0.0325687
40427	ASIM_0001375101	MSTRG.12343.1	0.996001	0.000303361	0.0330379
40454	ASIM_0001383101	MSTRG.12343.1	0.991729	0.000901837	0.0356131
40462	ASIM_0001386401	MSTRG.12343.1	0.998482	7.09627e-05	0.0310275
40476	ASIM_0001390801	MSTRG.12343.1	0.993819	0.000582774	0.034405
40478	ASIM_0001391001	MSTRG.12343.1	0.993284	0.000660037	0.0347667
40482	ASIM_0001392101	MSTRG.12343.1	-0.993316	0.000655331	0.0347551
40551	ASIM_0001418101	MSTRG.12343.1	-0.993803	0.000585061	0.034405
40566	ASIM_0001422201	MSTRG.12343.1	0.997531	0.000147207	0.0316887
40579	ASIM_0001428301	MSTRG.12343.1	0.991534	0.000933823	0.0357773
40588	ASIM_0001432001	MSTRG.12343.1	0.995748	0.000332604	0.0331016
40599	ASIM_0001435901	MSTRG.12343.1	0.999321	2.12178e-05	0.0281258
40601	ASIM_0001436101	MSTRG.12343.1	0.992693	0.000748983	0.0352705
40613	ASIM_0001440401	MSTRG.12343.1	0.999828	2.70765e-06	0.020102
40688	ASIM_0001467701	MSTRG.12343.1	0.990058	0.00118817	0.036332
40699	ASIM_0001470001	MSTRG.12343.1	0.993635	0.000608984	0.0345425
40708	ASIM_0001472001	MSTRG.12343.1	0.993839	0.000580036	0.034405
40710	ASIM_0001472501	MSTRG.12343.1	0.99632	0.000267784	0.0325687
40723	ASIM_0001476801	MSTRG.12343.1	0.994657	0.000468495	0.0340234
40773	ASIM_0001491801	MSTRG.12343.1	0.99027	0.00115051	0.0362418
40782	ASIM_0001494401	MSTRG.12343.1	0.999472	1.45497e-05	0.0280233
40815	ASIM_0001504301	MSTRG.12343.1	0.991104	0.00100596	0.0359902
40838	ASIM_0001510201	MSTRG.12343.1	0.994815	0.000447875	0.0336881
40888	ASIM_0001527501	MSTRG.12343.1	0.997714	0.000131153	0.0313884
40897	ASIM_0001529901	MSTRG.12343.1	0.999755	4.61434e-06	0.0221018
40974	ASIM_0001553901	MSTRG.12343.1	0.995903	0.000314588	0.0330411
41020	ASIM_0001571201	MSTRG.12343.1	-0.998226	8.96771e-05	0.0313398
41078	ASIM_0001583201	MSTRG.12343.1	0.997438	0.000155572	0.0317304
41105	ASIM_0001594901	MSTRG.12343.1	0.997259	0.000172224	0.0319471
41165	ASIM_0001614801	MSTRG.12343.1	0.992648	0.000755889	0.0352732
41179	ASIM_0001619201	MSTRG.12343.1	0.990809	0.0010563	0.0361068
41212	ASIM_0001628301	MSTRG.12343.1	0.990003	0.00119801	0.0363414
41292	ASIM_0001655601	MSTRG.12343.1	0.995841	0.000321814	0.0331016
41313	ASIM_0001663701	MSTRG.12343.1	0.991478	0.000943229	0.0358312
41336	ASIM_0001670701	MSTRG.12343.1	0.997169	0.000180727	0.0319558
41337	ASIM_0001671201	MSTRG.12343.1	-0.992278	0.000813612	0.0353362
41345	ASIM_0001674401	MSTRG.12343.1	0.991288	0.000974808	0.0358635
41355	ASIM_0001676401	MSTRG.12343.1	0.996391	0.000260088	0.0325687
41381	ASIM_0001685401	MSTRG.12343.1	0.995945	0.000309742	0.0330411
41391	ASIM_0001689101	MSTRG.12343.1	0.998541	6.68562e-05	0.0308811
41441	ASIM_0001710901	MSTRG.12343.1	0.992728	0.000743647	0.035267
41523	ASIM_0001745001	MSTRG.12343.1	0.99185	0.000882133	0.0356131
41558	ASIM_0001758301	MSTRG.12343.1	0.991736	0.000900748	0.0356131
41568	ASIM_0001762101	MSTRG.12343.1	0.997481	0.000151694	0.0317304
41575	ASIM_0001763901	MSTRG.12343.1	0.991668	0.000911851	0.0356131
41592	ASIM_0001771801	MSTRG.12343.1	0.992662	0.000753811	0.0352732
41665	ASIM_0001800001	MSTRG.12343.1	0.996504	0.000248056	0.0325687
41678	ASIM_0001803301	MSTRG.12343.1	-0.990349	0.00113652	0.0362316
41694	ASIM_0001808601	MSTRG.12343.1	0.992219	0.000822929	0.0353515
41700	ASIM_0001810901	MSTRG.12343.1	0.998122	9.76336e-05	0.0313398
41750	ASIM_0001833401	MSTRG.12343.1	0.993726	0.000595999	0.0344347
41764	ASIM_0001838501	MSTRG.12343.1	0.992607	0.000762272	0.035289
41830	ASIM_0001864101	MSTRG.12343.1	0.992096	0.000842467	0.0354475
41845	ASIM_0001870101	MSTRG.12343.1	0.991856	0.000881212	0.0356131
41847	ASIM_0001871301	MSTRG.12343.1	-0.99653	0.000245239	0.0325687
41868	ASIM_0001878601	MSTRG.12343.1	0.997305	0.000167844	0.0319212
41890	ASIM_0001891601	MSTRG.12343.1	0.994372	0.000506412	0.0342257
42027	ASIM_0001959501	MSTRG.12343.1	0.995222	0.000396124	0.033172
42029	ASIM_0001960101	MSTRG.12343.1	0.998799	4.99354e-05	0.0299392
42129	ASIM_0002014501	MSTRG.12343.1	0.990029	0.00119349	0.036334
42248	ASIM_0002094501	MSTRG.12343.1	0.999883	1.51039e-06	0.0181974
42264	ASIM_0002104301	MSTRG.12343.1	0.999138	3.03804e-05	0.0290866
42385	ASIM_0000038401	MSTRG.12557.1	0.993268	0.000662429	0.0347667
42447	ASIM_0000062301	MSTRG.12557.1	0.990866	0.00104654	0.0361068
42545	ASIM_0000108501	MSTRG.12557.1	0.990061	0.0011876	0.036332
42608	ASIM_0000144201	MSTRG.12557.1	0.994098	0.000543796	0.0343689
42851	ASIM_0000282301	MSTRG.12557.1	0.991095	0.00100736	0.0359902
42967	ASIM_0000356801	MSTRG.12557.1	0.990174	0.00116748	0.0362512
43017	ASIM_0000397601	MSTRG.12557.1	0.997434	0.000155964	0.0317304
43110	ASIM_0000473901	MSTRG.12557.1	0.995597	0.000350496	0.0331016
43165	ASIM_0000525601	MSTRG.12557.1	0.996244	0.00027619	0.0325687
43193	ASIM_0000553601	MSTRG.12557.1	-0.990634	0.00108658	0.0361068
43203	ASIM_0000565901	MSTRG.12557.1	0.992085	0.000844278	0.0354475
43362	ASIM_0000736601	MSTRG.12557.1	0.994646	0.000469916	0.0340307
43418	ASIM_0000819201	MSTRG.12557.1	0.998856	4.64532e-05	0.0299392
43529	ASIM_0000976401	MSTRG.12557.1	0.993146	0.000680458	0.0349171
43588	ASIM_0001010801	MSTRG.12557.1	0.995158	0.000404142	0.0332626
44208	ASIM_0001224201	MSTRG.12557.1	0.992595	0.000764093	0.035289
44361	ASIM_0001274501	MSTRG.12557.1	0.996581	0.000239875	0.0325687
44728	ASIM_0001397401	MSTRG.12557.1	0.990545	0.00110216	0.0361547
44976	ASIM_0001484401	MSTRG.12557.1	0.997132	0.000184332	0.0319558
45011	ASIM_0001494101	MSTRG.12557.1	0.991284	0.000975455	0.0358669
45262	ASIM_0001573701	MSTRG.12557.1	0.997194	0.000178323	0.0319471
45295	ASIM_0001580901	MSTRG.12557.1	-0.996681	0.000229456	0.0324519
45444	ASIM_0001629101	MSTRG.12557.1	0.998896	4.403e-05	0.0299392
45752	ASIM_0001744401	MSTRG.12557.1	0.990503	0.00110933	0.0361861
46050	ASIM_0001859101	MSTRG.12557.1	0.990288	0.00114721	0.0362418
46133	ASIM_0001896901	MSTRG.12557.1	0.991383	0.000958991	0.0358312
46362	ASIM_0002015501	MSTRG.12557.1	0.99513	0.000407721	0.0333124
46459	ASIM_0002079001	MSTRG.12557.1	-0.990725	0.00107074	0.0361068
46557	ASIM_0000013401	MSTRG.1272.1	0.994427	0.000498944	0.0342257
46563	ASIM_0000014401	MSTRG.1272.1	0.992156	0.000832959	0.0353801
46594	ASIM_0000026701	MSTRG.1272.1	0.996665	0.000231097	0.0325526
46603	ASIM_0000031601	MSTRG.1272.1	0.999128	3.09024e-05	0.0291631
46611	ASIM_0000036501	MSTRG.1272.1	0.991093	0.00100781	0.0359902
46635	ASIM_0000044901	MSTRG.1272.1	0.997881	0.000117074	0.0313398
46639	ASIM_0000046601	MSTRG.1272.1	0.998317	8.28907e-05	0.0310275
46671	ASIM_0000059601	MSTRG.1272.1	-0.990161	0.00116974	0.0362512
46672	ASIM_0000059801	MSTRG.1272.1	0.991524	0.000935598	0.0357842
46675	ASIM_0000060801	MSTRG.1272.1	0.992176	0.000829856	0.0353801
46683	ASIM_0000064001	MSTRG.1272.1	0.999015	3.70974e-05	0.0295221
46688	ASIM_0000066701	MSTRG.1272.1	-0.997252	0.000172819	0.0319471
46692	ASIM_0000068201	MSTRG.1272.1	0.992948	0.000710084	0.0351094
46699	ASIM_0000070801	MSTRG.1272.1	0.990507	0.00110868	0.0361823
46701	ASIM_0000071701	MSTRG.1272.1	0.995941	0.000310289	0.0330411
46710	ASIM_0000076701	MSTRG.1272.1	0.990237	0.00115629	0.0362418
46712	ASIM_0000078201	MSTRG.1272.1	0.998637	6.03846e-05	0.0302559
46719	ASIM_0000086301	MSTRG.1272.1	0.997167	0.000180918	0.0319558
46722	ASIM_0000087901	MSTRG.1272.1	0.996334	0.00026628	0.0325687
46725	ASIM_0000088901	MSTRG.1272.1	0.992062	0.000848028	0.0354475
46727	ASIM_0000089901	MSTRG.1272.1	0.994043	0.000551372	0.0343829
46746	ASIM_0000096701	MSTRG.1272.1	0.993375	0.000646666	0.0347425
46754	ASIM_0000102001	MSTRG.1272.1	0.991336	0.0009669	0.0358447
46757	ASIM_0000102501	MSTRG.1272.1	0.995007	0.00042319	0.0334012
46770	ASIM_0000106501	MSTRG.1272.1	0.992712	0.000746004	0.0352705
46789	ASIM_0000113301	MSTRG.1272.1	0.998332	8.17489e-05	0.0310275
46792	ASIM_0000115701	MSTRG.1272.1	0.999849	2.22281e-06	0.0197238
46809	ASIM_0000124501	MSTRG.1272.1	0.990431	0.001122	0.0362187
46862	ASIM_0000153401	MSTRG.1272.1	0.992543	0.00077215	0.035289
46880	ASIM_0000160601	MSTRG.1272.1	0.990738	0.00106854	0.0361068
46890	ASIM_0000166401	MSTRG.1272.1	0.990942	0.00103349	0.0360873
46894	ASIM_0000168401	MSTRG.1272.1	0.992416	0.000791866	0.0353362
46911	ASIM_0000182601	MSTRG.1272.1	0.994378	0.000505643	0.0342257
46954	ASIM_0000202001	MSTRG.1272.1	0.990344	0.00113729	0.0362316
46967	ASIM_0000209601	MSTRG.1272.1	0.991123	0.00100258	0.0359902
46974	ASIM_0000212801	MSTRG.1272.1	0.993218	0.000669824	0.0347761
46982	ASIM_0000216501	MSTRG.1272.1	0.991659	0.00091336	0.0356315
46995	ASIM_0000228101	MSTRG.1272.1	0.996293	0.000270732	0.0325687
47048	ASIM_0000262001	MSTRG.1272.1	0.993545	0.000621959	0.0345477
47051	ASIM_0000263201	MSTRG.1272.1	0.997141	0.000183415	0.0319558
47075	ASIM_0000277401	MSTRG.1272.1	0.993095	0.000688003	0.0349778
47093	ASIM_0000291601	MSTRG.1272.1	0.995395	0.000374874	0.0331194
47101	ASIM_0000296701	MSTRG.1272.1	0.992281	0.000813183	0.0353362
47149	ASIM_0000324901	MSTRG.1272.1	0.996073	0.000295272	0.0328959
47160	ASIM_0000330301	MSTRG.1272.1	0.992253	0.00081754	0.0353429
47181	ASIM_0000342301	MSTRG.1272.1	0.994234	0.000525184	0.034248
47186	ASIM_0000348001	MSTRG.1272.1	0.99582	0.000324222	0.0331016
47190	ASIM_0000350601	MSTRG.1272.1	0.992582	0.000766116	0.035289
47204	ASIM_0000359001	MSTRG.1272.1	0.994156	0.000535857	0.0342602
47215	ASIM_0000367501	MSTRG.1272.1	0.99191	0.000872464	0.035557
47225	ASIM_0000380201	MSTRG.1272.1	0.990511	0.00110807	0.0361823
47240	ASIM_0000393801	MSTRG.1272.1	0.996659	0.000231663	0.0325526
47253	ASIM_0000401301	MSTRG.1272.1	0.993229	0.000668115	0.0347667
47254	ASIM_0000402101	MSTRG.1272.1	0.991424	0.000952113	0.0358312
47270	ASIM_0000413001	MSTRG.1272.1	0.997123	0.000185129	0.0319558
47281	ASIM_0000423901	MSTRG.1272.1	0.997935	0.000112571	0.0313398
47286	ASIM_0000430701	MSTRG.1272.1	0.991468	0.000944805	0.0358312
47290	ASIM_0000432001	MSTRG.1272.1	0.999424	1.6594e-05	0.0280233
47308	ASIM_0000446501	MSTRG.1272.1	0.99462	0.000473353	0.034127
47312	ASIM_0000451401	MSTRG.1272.1	0.995093	0.000412293	0.0333286
47320	ASIM_0000457901	MSTRG.1272.1	0.993969	0.000561783	0.034405
47327	ASIM_0000460501	MSTRG.1272.1	0.996824	0.000214794	0.0324519
47328	ASIM_0000460701	MSTRG.1272.1	0.997944	0.000111871	0.0313398
47336	ASIM_0000471301	MSTRG.1272.1	0.992073	0.000846149	0.0354475
47351	ASIM_0000481701	MSTRG.1272.1	0.995058	0.000416781	0.0333286
47382	ASIM_0000514301	MSTRG.1272.1	0.990847	0.00104979	0.0361068
47417	ASIM_0000546501	MSTRG.1272.1	-0.995332	0.000382563	0.0331194
47423	ASIM_0000553401	MSTRG.1272.1	0.990325	0.00114078	0.0362406
47447	ASIM_0000574901	MSTRG.1272.1	0.995165	0.000403275	0.0332495
47454	ASIM_0000579301	MSTRG.1272.1	0.995344	0.000381137	0.0331194
47475	ASIM_0000606201	MSTRG.1272.1	0.996505	0.000247895	0.0325687
47478	ASIM_0000610701	MSTRG.1272.1	0.994742	0.000457325	0.033784
47524	ASIM_0000658501	MSTRG.1272.1	0.992638	0.00075742	0.035289
47527	ASIM_0000663601	MSTRG.1272.1	0.990149	0.00117192	0.0362512
47537	ASIM_0000680601	MSTRG.1272.1	0.993874	0.00057501	0.034405
47550	ASIM_0000697601	MSTRG.1272.1	0.999264	2.3959e-05	0.0287497
47559	ASIM_0000705201	MSTRG.1272.1	0.991646	0.000915442	0.0356369
47582	ASIM_0000726101	MSTRG.1272.1	0.9968	0.000217193	0.0324519
47615	ASIM_0000773301	MSTRG.1272.1	0.999045	3.54161e-05	0.0295221
47622	ASIM_0000782301	MSTRG.1272.1	0.991711	0.000904841	0.0356131
47635	ASIM_0000806801	MSTRG.1272.1	0.99387	0.000575592	0.034405
47646	ASIM_0000816301	MSTRG.1272.1	0.997875	0.000117525	0.0313398
47653	ASIM_0000821101	MSTRG.1272.1	0.99767	0.000134923	0.0314271
47658	ASIM_0000827101	MSTRG.1272.1	0.999306	2.19245e-05	0.0282494
47746	ASIM_0000955201	MSTRG.1272.1	0.998654	5.92575e-05	0.0301367
47755	ASIM_0000966101	MSTRG.1272.1	0.994652	0.000469052	0.0340234
47774	ASIM_0000995001	MSTRG.1272.1	0.990123	0.00117657	0.0362512
47804	ASIM_0001007601	MSTRG.1272.1	0.9986	6.28746e-05	0.0306942
47808	ASIM_0001008201	MSTRG.1272.1	0.999865	1.87689e-06	0.0197238
47818	ASIM_0001010401	MSTRG.1272.1	0.995998	0.000303735	0.0330411
47823	ASIM_0001011301	MSTRG.1272.1	0.997826	0.000121682	0.0313884
47837	ASIM_0001015801	MSTRG.1272.1	0.994607	0.000475015	0.0341297
47842	ASIM_0001017401	MSTRG.1272.1	0.990969	0.00102879	0.0360391
47850	ASIM_0001019401	MSTRG.1272.1	0.998816	4.89046e-05	0.0299392
47869	ASIM_0001025201	MSTRG.1272.1	0.995627	0.00034689	0.0331016
47888	ASIM_0001028801	MSTRG.1272.1	0.994311	0.000514708	0.0342257
47893	ASIM_0001030901	MSTRG.1272.1	0.99141	0.000954395	0.0358312
47894	ASIM_0001031001	MSTRG.1272.1	0.991141	0.000999579	0.0359845
47918	ASIM_0001037001	MSTRG.1272.1	-0.996809	0.000216298	0.0324519
47921	ASIM_0001054801	MSTRG.1272.1	0.993062	0.000693013	0.035007
47923	ASIM_0001055401	MSTRG.1272.1	0.993101	0.000687163	0.0349778
47967	ASIM_0001069301	MSTRG.1272.1	0.993731	0.000595245	0.0344211
48020	ASIM_0001084201	MSTRG.1272.1	0.992849	0.00072515	0.0352209
48028	ASIM_0001085901	MSTRG.1272.1	0.999417	1.68962e-05	0.0280233
48034	ASIM_0001088601	MSTRG.1272.1	0.999021	3.67436e-05	0.0295221
48093	ASIM_0001109701	MSTRG.1272.1	0.992484	0.000781319	0.035289
48108	ASIM_0001115101	MSTRG.1272.1	0.990595	0.00109341	0.0361068
48197	ASIM_0001141901	MSTRG.1272.1	0.994202	0.000529465	0.0342502
48211	ASIM_0001146301	MSTRG.1272.1	0.991405	0.00095526	0.0358312
48237	ASIM_0001155701	MSTRG.1272.1	0.994964	0.000428709	0.0334527
48238	ASIM_0001156301	MSTRG.1272.1	0.992371	0.000798983	0.0353362
48244	ASIM_0001157501	MSTRG.1272.1	0.992875	0.00072121	0.0352023
48250	ASIM_0001158801	MSTRG.1272.1	0.997245	0.000173514	0.0319471
48253	ASIM_0001160301	MSTRG.1272.1	0.996641	0.000233565	0.0325687
48257	ASIM_0001170201	MSTRG.1272.1	0.995923	0.000312299	0.0330411
48267	ASIM_0001171901	MSTRG.1272.1	0.992797	0.000733109	0.0352277
48284	ASIM_0001177601	MSTRG.1272.1	0.996415	0.000257548	0.0325687
48292	ASIM_0001179501	MSTRG.1272.1	0.990419	0.00112422	0.0362187
48304	ASIM_0001183401	MSTRG.1272.1	0.994356	0.000508559	0.0342257
48308	ASIM_0001184001	MSTRG.1272.1	0.990028	0.00119367	0.036334
48318	ASIM_0001186701	MSTRG.1272.1	0.994024	0.000554103	0.0343829
48360	ASIM_0001201001	MSTRG.1272.1	0.993237	0.000666972	0.0347667
48362	ASIM_0001202101	MSTRG.1272.1	0.994389	0.000504101	0.0342257
48366	ASIM_0001203001	MSTRG.1272.1	0.99449	0.000490633	0.0342257
48384	ASIM_0001208101	MSTRG.1272.1	0.991969	0.000862876	0.035557
48404	ASIM_0001213501	MSTRG.1272.1	-0.991499	0.000939651	0.0358007
48420	ASIM_0001217701	MSTRG.1272.1	0.994518	0.000486834	0.0341802
48446	ASIM_0001225901	MSTRG.1272.1	0.999806	3.23249e-06	0.020102
48486	ASIM_0001239401	MSTRG.1272.1	0.993278	0.000660971	0.0347667
48502	ASIM_0001244401	MSTRG.1272.1	0.998876	4.52147e-05	0.0299392
48508	ASIM_0001246001	MSTRG.1272.1	0.990476	0.00111419	0.0362093
48517	ASIM_0001249101	MSTRG.1272.1	0.994804	0.0004493	0.0337025
48524	ASIM_0001251401	MSTRG.1272.1	0.995631	0.00034638	0.0331016
48528	ASIM_0001254601	MSTRG.1272.1	0.998722	5.48492e-05	0.0299392
48529	ASIM_0001254901	MSTRG.1272.1	0.991039	0.00101686	0.0359902
48574	ASIM_0001266901	MSTRG.1272.1	0.990266	0.00115122	0.0362418
48646	ASIM_0001290901	MSTRG.1272.1	0.996132	0.000288554	0.0328215
48721	ASIM_0001313901	MSTRG.1272.1	0.997573	0.000143463	0.0315371
48734	ASIM_0001316401	MSTRG.1272.1	0.993231	0.000667822	0.0347667
48742	ASIM_0001320601	MSTRG.1272.1	0.990052	0.00118931	0.036332
48792	ASIM_0001339801	MSTRG.1272.1	0.999717	5.7223e-06	0.0226217
48807	ASIM_0001345601	MSTRG.1272.1	0.992421	0.000791225	0.0353362
48834	ASIM_0001355801	MSTRG.1272.1	0.990331	0.0011396	0.0362316
48838	ASIM_0001356801	MSTRG.1272.1	0.99382	0.000582657	0.034405
48865	ASIM_0001366601	MSTRG.1272.1	0.998787	5.07091e-05	0.0299392
48887	ASIM_0001373901	MSTRG.1272.1	0.998548	6.63895e-05	0.0308811
48906	ASIM_0001381001	MSTRG.1272.1	0.997054	0.000191909	0.0319558
48912	ASIM_0001382201	MSTRG.1272.1	0.994882	0.000439241	0.0335154
48925	ASIM_0001387201	MSTRG.1272.1	0.994672	0.000466439	0.0340161
48929	ASIM_0001388301	MSTRG.1272.1	0.993474	0.000632189	0.0346772
48957	ASIM_0001396801	MSTRG.1272.1	0.991657	0.000913671	0.0356315
48969	ASIM_0001402501	MSTRG.1272.1	0.996854	0.000211734	0.0324519
48971	ASIM_0001402901	MSTRG.1272.1	0.999088	3.30405e-05	0.029387
48994	ASIM_0001411401	MSTRG.1272.1	0.990803	0.0010574	0.0361068
49000	ASIM_0001413301	MSTRG.1272.1	0.999977	1.36464e-07	0.00778332
49025	ASIM_0001421301	MSTRG.1272.1	0.99065	0.00108384	0.0361068
49035	ASIM_0001426501	MSTRG.1272.1	-0.994274	0.000519635	0.034248
49083	ASIM_0001443001	MSTRG.1272.1	0.991956	0.000865027	0.035557
49099	ASIM_0001451101	MSTRG.1272.1	0.999852	2.16181e-06	0.0197238
49121	ASIM_0001457501	MSTRG.1272.1	0.990205	0.00116198	0.0362418
49125	ASIM_0001459001	MSTRG.1272.1	0.993691	0.000600914	0.0345053
49141	ASIM_0001464701	MSTRG.1272.1	0.992114	0.000839627	0.0354357
49213	ASIM_0001485801	MSTRG.1272.1	0.997014	0.000195747	0.0320248
49223	ASIM_0001488601	MSTRG.1272.1	0.995579	0.000352673	0.0331016
49226	ASIM_0001489101	MSTRG.1272.1	0.999031	3.62278e-05	0.0295221
49230	ASIM_0001489701	MSTRG.1272.1	-0.994337	0.00051112	0.0342257
49233	ASIM_0001490901	MSTRG.1272.1	0.990686	0.00107755	0.0361068
49240	ASIM_0001493401	MSTRG.1272.1	0.990045	0.00119061	0.036332
49267	ASIM_0001500201	MSTRG.1272.1	0.998693	5.6721e-05	0.0299392
49283	ASIM_0001505501	MSTRG.1272.1	0.991722	0.00090297	0.0356131
49307	ASIM_0001511201	MSTRG.1272.1	0.995557	0.000355255	0.0331016
49318	ASIM_0001516601	MSTRG.1272.1	0.997242	0.000173838	0.0319471
49352	ASIM_0001527901	MSTRG.1272.1	0.996983	0.000198818	0.0320553
49363	ASIM_0001530901	MSTRG.1272.1	0.992228	0.000821508	0.0353515
49367	ASIM_0001532301	MSTRG.1272.1	0.99025	0.00115395	0.0362418
49402	ASIM_0001544601	MSTRG.1272.1	0.99558	0.000352498	0.0331016
49406	ASIM_0001545601	MSTRG.1272.1	0.990557	0.00109994	0.0361511
49453	ASIM_0001561001	MSTRG.1272.1	0.990212	0.00116074	0.0362418
49492	ASIM_0001573501	MSTRG.1272.1	0.997203	0.000177505	0.0319471
49509	ASIM_0001577101	MSTRG.1272.1	0.993727	0.000595904	0.0344347
49534	ASIM_0001582001	MSTRG.1272.1	0.997744	0.000128604	0.0313884
49541	ASIM_0001583501	MSTRG.1272.1	0.997515	0.00014867	0.0317002
49560	ASIM_0001590501	MSTRG.1272.1	0.998727	5.45043e-05	0.0299392
49586	ASIM_0001600001	MSTRG.1272.1	0.990818	0.00105476	0.0361068
49602	ASIM_0001605701	MSTRG.1272.1	0.990597	0.00109298	0.0361068
49613	ASIM_0001610101	MSTRG.1272.1	0.997905	0.000115088	0.0313398
49616	ASIM_0001611601	MSTRG.1272.1	0.992038	0.000851768	0.0354708
49617	ASIM_0001611701	MSTRG.1272.1	0.99833	8.18884e-05	0.0310275
49626	ASIM_0001614501	MSTRG.1272.1	0.991282	0.000975864	0.0358669
49634	ASIM_0001617501	MSTRG.1272.1	0.995067	0.000415598	0.0333286
49654	ASIM_0001623001	MSTRG.1272.1	0.997214	0.000176442	0.0319471
49668	ASIM_0001626401	MSTRG.1272.1	0.998979	3.91382e-05	0.0297474
49670	ASIM_0001627101	MSTRG.1272.1	0.997559	0.00014472	0.0316288
49678	ASIM_0001630401	MSTRG.1272.1	0.991577	0.000926856	0.0357491
49702	ASIM_0001637701	MSTRG.1272.1	0.99095	0.00103208	0.0360739
49720	ASIM_0001643501	MSTRG.1272.1	0.992002	0.000857626	0.0354877
49725	ASIM_0001645001	MSTRG.1272.1	0.990586	0.001095	0.0361068
49729	ASIM_0001648001	MSTRG.1272.1	0.999796	3.49887e-06	0.020102
49741	ASIM_0001650801	MSTRG.1272.1	0.994288	0.00051777	0.0342362
49749	ASIM_0001652701	MSTRG.1272.1	0.996308	0.000269099	0.0325687
49756	ASIM_0001656401	MSTRG.1272.1	0.99165	0.000914802	0.0356369
49761	ASIM_0001658501	MSTRG.1272.1	0.995938	0.000310629	0.0330411
49818	ASIM_0001677301	MSTRG.1272.1	0.996211	0.000279842	0.0326798
49828	ASIM_0001681001	MSTRG.1272.1	0.996388	0.00026043	0.0325687
49890	ASIM_0001705101	MSTRG.1272.1	0.997684	0.00013379	0.0314271
49900	ASIM_0001710101	MSTRG.1272.1	0.994368	0.000506911	0.0342257
49902	ASIM_0001710601	MSTRG.1272.1	0.991053	0.00101445	0.0359902
49918	ASIM_0001717801	MSTRG.1272.1	0.99459	0.000477272	0.0341297
49937	ASIM_0001727401	MSTRG.1272.1	0.996454	0.000253369	0.0325687
49960	ASIM_0001736901	MSTRG.1272.1	0.992169	0.000830885	0.0353801
49978	ASIM_0001742601	MSTRG.1272.1	0.990627	0.00108781	0.0361068
49996	ASIM_0001746901	MSTRG.1272.1	0.997728	0.000129921	0.0313884
50012	ASIM_0001754901	MSTRG.1272.1	0.990893	0.00104181	0.0361068
50021	ASIM_0001758901	MSTRG.1272.1	0.994036	0.000552444	0.0343829
50041	ASIM_0001765001	MSTRG.1272.1	0.998114	9.83152e-05	0.0313398
50045	ASIM_0001767201	MSTRG.1272.1	0.993375	0.000646621	0.0347425
50057	ASIM_0001773201	MSTRG.1272.1	0.990926	0.00103623	0.0360873
50096	ASIM_0001785601	MSTRG.1272.1	0.993822	0.000582374	0.034405
50105	ASIM_0001790601	MSTRG.1272.1	0.993895	0.000572148	0.034405
50106	ASIM_0001791001	MSTRG.1272.1	0.99067	0.00108026	0.0361068
50108	ASIM_0001791301	MSTRG.1272.1	0.990259	0.00115248	0.0362418
50109	ASIM_0001791601	MSTRG.1272.1	0.99932	2.12722e-05	0.0281258
50112	ASIM_0001792401	MSTRG.1272.1	0.991257	0.000980022	0.0359027
50117	ASIM_0001793901	MSTRG.1272.1	0.993738	0.000594286	0.034405
50154	ASIM_0001808401	MSTRG.1272.1	0.994205	0.000529063	0.034248
50184	ASIM_0001818901	MSTRG.1272.1	0.998485	7.07926e-05	0.0310275
50185	ASIM_0001821101	MSTRG.1272.1	0.990126	0.001176	0.0362512
50191	ASIM_0001824401	MSTRG.1272.1	0.992851	0.000724903	0.0352209
50204	ASIM_0001830401	MSTRG.1272.1	0.995338	0.000381906	0.0331194
50206	ASIM_0001831901	MSTRG.1272.1	0.994473	0.000492838	0.0342257
50210	ASIM_0001833101	MSTRG.1272.1	0.990686	0.00107747	0.0361068
50211	ASIM_0001833301	MSTRG.1272.1	0.995572	0.00035344	0.0331016
50213	ASIM_0001834101	MSTRG.1272.1	0.992353	0.000801859	0.0353362
50220	ASIM_0001835501	MSTRG.1272.1	0.999446	1.5636e-05	0.0280233
50227	ASIM_0001838901	MSTRG.1272.1	0.996485	0.000249991	0.0325687
50250	ASIM_0001847001	MSTRG.1272.1	0.997425	0.000156781	0.0317501
50259	ASIM_0001849801	MSTRG.1272.1	0.996426	0.000256373	0.0325687
50267	ASIM_0001852701	MSTRG.1272.1	0.993487	0.000630398	0.0346398
50272	ASIM_0001854201	MSTRG.1272.1	0.997596	0.000141472	0.0314484
50283	ASIM_0001859901	MSTRG.1272.1	0.991558	0.00092994	0.0357643
50322	ASIM_0001876601	MSTRG.1272.1	0.994153	0.000536256	0.0342602
50326	ASIM_0001877501	MSTRG.1272.1	0.994316	0.000514019	0.0342257
50327	ASIM_0001878001	MSTRG.1272.1	0.990386	0.00112993	0.0362187
50353	ASIM_0001891701	MSTRG.1272.1	0.999295	2.24789e-05	0.0284636
50374	ASIM_0001900301	MSTRG.1272.1	0.994548	0.000482797	0.0341309
50375	ASIM_0001900401	MSTRG.1272.1	0.994161	0.000535159	0.0342502
50377	ASIM_0001902201	MSTRG.1272.1	-0.991111	0.00100471	0.0359902
50383	ASIM_0001905701	MSTRG.1272.1	0.991129	0.0010017	0.0359845
50390	ASIM_0001910701	MSTRG.1272.1	0.993577	0.000617391	0.0345425
50401	ASIM_0001916801	MSTRG.1272.1	-0.996524	0.000245886	0.0325687
50416	ASIM_0001921101	MSTRG.1272.1	0.998356	7.99658e-05	0.0310275
50439	ASIM_0001932801	MSTRG.1272.1	0.993904	0.000570779	0.034405
50442	ASIM_0001935001	MSTRG.1272.1	0.993532	0.000623843	0.0345737
50454	ASIM_0001944301	MSTRG.1272.1	0.992092	0.000843233	0.0354475
50460	ASIM_0001945401	MSTRG.1272.1	0.990403	0.00112703	0.0362187
50476	ASIM_0001954101	MSTRG.1272.1	-0.990331	0.00113973	0.0362316
50477	ASIM_0001954501	MSTRG.1272.1	0.990257	0.00115281	0.0362418
50481	ASIM_0001955501	MSTRG.1272.1	0.997588	0.00014219	0.0315371
50494	ASIM_0001961601	MSTRG.1272.1	0.991224	0.000985592	0.0359238
50503	ASIM_0001966501	MSTRG.1272.1	0.995083	0.000413628	0.0333286
50544	ASIM_0001988601	MSTRG.1272.1	0.998009	0.000106639	0.0313398
50546	ASIM_0001990601	MSTRG.1272.1	0.997303	0.000168112	0.0319212
50550	ASIM_0001992901	MSTRG.1272.1	0.993303	0.000657208	0.0347593
50555	ASIM_0001996701	MSTRG.1272.1	0.993984	0.000559678	0.034405
50586	ASIM_0002011901	MSTRG.1272.1	0.990194	0.00116398	0.0362512
50588	ASIM_0002012601	MSTRG.1272.1	0.996764	0.000220907	0.0324519
50590	ASIM_0002013301	MSTRG.1272.1	0.991238	0.000983224	0.0359238
50624	ASIM_0002031001	MSTRG.1272.1	0.992991	0.000703717	0.035056
50644	ASIM_0002043201	MSTRG.1272.1	0.991315	0.000970288	0.0358635
50648	ASIM_0002045401	MSTRG.1272.1	0.995648	0.000344376	0.0331016
50667	ASIM_0002061601	MSTRG.1272.1	0.990394	0.00112862	0.0362187
50679	ASIM_0002068501	MSTRG.1272.1	0.992339	0.000804035	0.0353362
50699	ASIM_0002089501	MSTRG.1272.1	0.997142	0.000183375	0.0319558
50714	ASIM_0002097301	MSTRG.1272.1	0.996972	0.0001999	0.0321384
50750	ASIM_0002125301	MSTRG.1272.1	0.995355	0.000379748	0.0331194
50763	ASIM_0002139701	MSTRG.1272.1	0.995174	0.000402121	0.0332387
50771	ASIM_0002158801	MSTRG.1272.1	0.996432	0.000255722	0.0325687
50772	ASIM_0002158901	MSTRG.1272.1	0.991356	0.000963446	0.0358312
50860	ASIM_0000042801	MSTRG.13026.1	-0.996844	0.000212776	0.0324519
50863	ASIM_0000044001	MSTRG.13026.1	-0.99737	0.000161834	0.0319212
50924	ASIM_0000068401	MSTRG.13026.1	-0.990187	0.00116518	0.0362512
50969	ASIM_0000093901	MSTRG.13026.1	-0.998354	8.01355e-05	0.0310275
51016	ASIM_0000111301	MSTRG.13026.1	0.999242	2.50687e-05	0.0287497
51081	ASIM_0000148901	MSTRG.13026.1	0.99572	0.000335933	0.0331016
51146	ASIM_0000183401	MSTRG.13026.1	0.992664	0.000753469	0.0352732
51267	ASIM_0000252601	MSTRG.13026.1	-0.995055	0.000417088	0.0333286
51315	ASIM_0000283701	MSTRG.13026.1	0.991556	0.000930299	0.0357643
51453	ASIM_0000376101	MSTRG.13026.1	0.992829	0.000728192	0.0352277
51693	ASIM_0000585901	MSTRG.13026.1	-0.995361	0.000378995	0.0331194
51717	ASIM_0000621001	MSTRG.13026.1	-0.99429	0.000517535	0.0342362
51738	ASIM_0000642001	MSTRG.13026.1	-0.998627	6.10884e-05	0.0304405
51811	ASIM_0000725001	MSTRG.13026.1	-0.99377	0.000589769	0.034405
52179	ASIM_0001063501	MSTRG.13026.1	0.999512	1.2957e-05	0.0280233
52492	ASIM_0001170901	MSTRG.13026.1	0.990265	0.00115137	0.0362418
52503	ASIM_0001173601	MSTRG.13026.1	0.998714	5.53198e-05	0.0299392
52567	ASIM_0001191601	MSTRG.13026.1	0.993494	0.000629292	0.0346398
52864	ASIM_0001287701	MSTRG.13026.1	0.998173	9.37159e-05	0.0313398
53088	ASIM_0001363401	MSTRG.13026.1	-0.994977	0.000426974	0.0334293
53364	ASIM_0001461401	MSTRG.13026.1	-0.996018	0.000301433	0.0330039
53407	ASIM_0001474301	MSTRG.13026.1	0.995026	0.000420802	0.0334012
53567	ASIM_0001523101	MSTRG.13026.1	-0.991392	0.000957417	0.0358312
53609	ASIM_0001534401	MSTRG.13026.1	0.990573	0.00109721	0.0361365
54073	ASIM_0001685201	MSTRG.13026.1	-0.993956	0.000563546	0.034405
54153	ASIM_0001720301	MSTRG.13026.1	0.995341	0.000381481	0.0331194
54324	ASIM_0001785201	MSTRG.13026.1	0.993557	0.000620272	0.0345477
54370	ASIM_0001803101	MSTRG.13026.1	0.99227	0.000814836	0.0353362
54449	ASIM_0001835201	MSTRG.13026.1	0.992043	0.000851022	0.035463
54473	ASIM_0001844301	MSTRG.13026.1	-0.990849	0.00104938	0.0361068
54545	ASIM_0001873301	MSTRG.13026.1	0.993708	0.00059854	0.0344469
54548	ASIM_0001874601	MSTRG.13026.1	0.991945	0.000866755	0.035557
54564	ASIM_0001879701	MSTRG.13026.1	-0.992718	0.000745203	0.0352692
54576	ASIM_0001885401	MSTRG.13026.1	0.995854	0.000320304	0.0331016
54593	ASIM_0001894801	MSTRG.13026.1	-0.99137	0.000961092	0.0358312
54779	ASIM_0001990901	MSTRG.13026.1	0.99753	0.000147297	0.0316887
54847	ASIM_0002026901	MSTRG.13026.1	-0.990475	0.00111438	0.0362093
54906	ASIM_0002065001	MSTRG.13026.1	-0.99168	0.000909923	0.0356131
54976	ASIM_0002122801	MSTRG.13026.1	-0.991632	0.000917758	0.0356715
55022	ASIM_0000013901	MSTRG.13364.1	0.99832	8.26639e-05	0.0310275
55080	ASIM_0000039201	MSTRG.13364.1	0.990239	0.00115602	0.0362418
55093	ASIM_0000043201	MSTRG.13364.1	0.996531	0.000245148	0.0325687
55311	ASIM_0000148801	MSTRG.13364.1	0.993989	0.000559004	0.034405
55334	ASIM_0000157701	MSTRG.13364.1	0.993268	0.000662427	0.0347667
55360	ASIM_0000173301	MSTRG.13364.1	-0.99546	0.000366904	0.0331194
55399	ASIM_0000193201	MSTRG.13364.1	0.994055	0.000549829	0.0343829
55488	ASIM_0000246601	MSTRG.13364.1	-0.992271	0.000814728	0.0353362
55528	ASIM_0000271801	MSTRG.13364.1	0.991914	0.000871813	0.035557
55575	ASIM_0000305201	MSTRG.13364.1	0.993016	0.000699872	0.035036
55646	ASIM_0000347201	MSTRG.13364.1	0.990898	0.00104102	0.0361068
55735	ASIM_0000415301	MSTRG.13364.1	0.995208	0.000397971	0.033172
55749	ASIM_0000431201	MSTRG.13364.1	-0.995594	0.000350812	0.0331016
55768	ASIM_0000444601	MSTRG.13364.1	0.991314	0.00097053	0.0358635
55836	ASIM_0000503901	MSTRG.13364.1	0.995767	0.000330436	0.0331016
55856	ASIM_0000523501	MSTRG.13364.1	0.993533	0.000623644	0.0345737
55859	ASIM_0000525801	MSTRG.13364.1	0.992127	0.000837569	0.0354263
55870	ASIM_0000533901	MSTRG.13364.1	0.996998	0.000197355	0.0320553
56061	ASIM_0000746901	MSTRG.13364.1	0.991312	0.000970822	0.0358635
56106	ASIM_0000814701	MSTRG.13364.1	0.994852	0.000442999	0.03355
56137	ASIM_0000855101	MSTRG.13364.1	0.990698	0.0010754	0.0361068
56190	ASIM_0000929401	MSTRG.13364.1	0.996287	0.000271462	0.0325687
56214	ASIM_0000963001	MSTRG.13364.1	0.996247	0.000275838	0.0325687
56231	ASIM_0000990601	MSTRG.13364.1	0.994458	0.000494887	0.0342257
56232	ASIM_0000991001	MSTRG.13364.1	0.996141	0.000287558	0.0328173
56314	ASIM_0001020101	MSTRG.13364.1	0.993902	0.000571115	0.034405
56337	ASIM_0001026301	MSTRG.13364.1	0.998599	6.29207e-05	0.0306942
56344	ASIM_0001027501	MSTRG.13364.1	0.998281	8.55288e-05	0.0311797
56363	ASIM_0001032901	MSTRG.13364.1	0.990595	0.00109341	0.0361068
56382	ASIM_0001054701	MSTRG.13364.1	-0.999537	1.19708e-05	0.0280233
56386	ASIM_0001055601	MSTRG.13364.1	0.99095	0.00103205	0.0360739
56387	ASIM_0001055701	MSTRG.13364.1	0.992063	0.000847865	0.0354475
56391	ASIM_0001056801	MSTRG.13364.1	0.992163	0.000831865	0.0353801
56422	ASIM_0001066901	MSTRG.13364.1	0.99492	0.000434372	0.0334559
56443	ASIM_0001072401	MSTRG.13364.1	0.991451	0.000947719	0.0358312
56453	ASIM_0001076601	MSTRG.13364.1	0.998416	7.5656e-05	0.0310275
56489	ASIM_0001085701	MSTRG.13364.1	0.991216	0.000987002	0.0359321
56526	ASIM_0001101401	MSTRG.13364.1	0.991819	0.000887178	0.0356131
56534	ASIM_0001104001	MSTRG.13364.1	0.993632	0.000609471	0.0345425
56558	ASIM_0001110501	MSTRG.13364.1	0.998093	9.99462e-05	0.0313398
56583	ASIM_0001118201	MSTRG.13364.1	0.998152	9.53192e-05	0.0313398
56603	ASIM_0001123201	MSTRG.13364.1	0.990772	0.00106265	0.0361068
56624	ASIM_0001130501	MSTRG.13364.1	0.995282	0.000388786	0.0331194
56637	ASIM_0001135101	MSTRG.13364.1	0.995183	0.000401084	0.0332092
56660	ASIM_0001142301	MSTRG.13364.1	0.991976	0.000861804	0.035557
56666	ASIM_0001144101	MSTRG.13364.1	0.991521	0.000936048	0.0357842
56677	ASIM_0001147601	MSTRG.13364.1	0.992786	0.000734763	0.0352337
56683	ASIM_0001149101	MSTRG.13364.1	0.990236	0.00115657	0.0362418
56753	ASIM_0001179001	MSTRG.13364.1	0.993788	0.000587194	0.034405
56786	ASIM_0001188701	MSTRG.13364.1	0.994186	0.000531763	0.0342502
56912	ASIM_0001227201	MSTRG.13364.1	0.998152	9.53397e-05	0.0313398
56913	ASIM_0001227801	MSTRG.13364.1	0.993952	0.000564145	0.034405
56966	ASIM_0001245101	MSTRG.13364.1	0.99337	0.000647461	0.0347509
56977	ASIM_0001248801	MSTRG.13364.1	0.993257	0.000663979	0.0347667
57017	ASIM_0001260601	MSTRG.13364.1	0.991061	0.00101318	0.0359902
57020	ASIM_0001261901	MSTRG.13364.1	0.995651	0.000344074	0.0331016
57032	ASIM_0001265301	MSTRG.13364.1	0.992153	0.000833385	0.0353801
57076	ASIM_0001280101	MSTRG.13364.1	0.995016	0.000422034	0.0334012
57088	ASIM_0001285101	MSTRG.13364.1	0.997504	0.000149681	0.0317248
57107	ASIM_0001290701	MSTRG.13364.1	0.994953	0.000430143	0.0334559
57160	ASIM_0001307301	MSTRG.13364.1	0.998928	4.21183e-05	0.0299392
57166	ASIM_0001309301	MSTRG.13364.1	0.992525	0.000774896	0.035289
57210	ASIM_0001322101	MSTRG.13364.1	0.994552	0.000482301	0.0341297
57215	ASIM_0001328001	MSTRG.13364.1	0.99195	0.000866013	0.035557
57234	ASIM_0001333801	MSTRG.13364.1	0.992506	0.000777832	0.035289
57244	ASIM_0001335901	MSTRG.13364.1	0.992258	0.000816747	0.0353429
57276	ASIM_0001348101	MSTRG.13364.1	0.998691	5.68479e-05	0.0299392
57292	ASIM_0001354501	MSTRG.13364.1	0.991102	0.00100622	0.0359902
57293	ASIM_0001355001	MSTRG.13364.1	0.992984	0.000704666	0.0350564
57311	ASIM_0001360201	MSTRG.13364.1	0.992655	0.000754814	0.0352732
57336	ASIM_0001370701	MSTRG.13364.1	0.993265	0.000662757	0.0347667
57351	ASIM_0001375101	MSTRG.13364.1	0.993931	0.000567056	0.034405
57377	ASIM_0001383001	MSTRG.13364.1	0.990471	0.00111503	0.0362158
57386	ASIM_0001386401	MSTRG.13364.1	0.994446	0.000496475	0.0342257
57393	ASIM_0001389301	MSTRG.13364.1	0.998307	8.35919e-05	0.0310614
57401	ASIM_0001390901	MSTRG.13364.1	0.993622	0.000610851	0.0345425
57426	ASIM_0001400001	MSTRG.13364.1	0.991699	0.000906832	0.0356131
57475	ASIM_0001418101	MSTRG.13364.1	-0.996587	0.000239257	0.0325687
57498	ASIM_0001426801	MSTRG.13364.1	0.993714	0.000597685	0.0344429
57503	ASIM_0001428301	MSTRG.13364.1	0.999503	1.33175e-05	0.0280233
57512	ASIM_0001432001	MSTRG.13364.1	0.998202	9.15268e-05	0.0313398
57523	ASIM_0001435901	MSTRG.13364.1	0.994897	0.000437247	0.0334559
57537	ASIM_0001440401	MSTRG.13364.1	0.995156	0.00040435	0.0332626
57544	ASIM_0001442401	MSTRG.13364.1	0.993269	0.000662275	0.0347667
57566	ASIM_0001452501	MSTRG.13364.1	0.991377	0.000960016	0.0358312
57632	ASIM_0001472001	MSTRG.13364.1	0.990805	0.00105691	0.0361068
57634	ASIM_0001472501	MSTRG.13364.1	0.991292	0.000974174	0.0358635
57639	ASIM_0001474701	MSTRG.13364.1	0.990401	0.00112725	0.0362187
57696	ASIM_0001491701	MSTRG.13364.1	0.990618	0.00108937	0.0361068
57700	ASIM_0001492801	MSTRG.13364.1	0.992217	0.000823286	0.0353515
57706	ASIM_0001494401	MSTRG.13364.1	0.992181	0.000829052	0.0353801
57762	ASIM_0001510201	MSTRG.13364.1	0.99968	6.86155e-06	0.0226217
57778	ASIM_0001516001	MSTRG.13364.1	0.990417	0.00112444	0.0362187
57812	ASIM_0001527501	MSTRG.13364.1	0.998606	6.24692e-05	0.0306942
57821	ASIM_0001529901	MSTRG.13364.1	0.992293	0.000811322	0.0353362
57849	ASIM_0001539601	MSTRG.13364.1	0.992046	0.000850476	0.0354535
57861	ASIM_0001543701	MSTRG.13364.1	0.9964	0.000259164	0.0325687
57941	ASIM_0001570701	MSTRG.13364.1	0.992752	0.000739942	0.0352613
57967	ASIM_0001576301	MSTRG.13364.1	0.990773	0.00106254	0.0361068
58029	ASIM_0001594901	MSTRG.13364.1	0.992558	0.000769766	0.035289
58076	ASIM_0001611201	MSTRG.13364.1	0.990389	0.00112946	0.0362187
58089	ASIM_0001614801	MSTRG.13364.1	0.995003	0.000423712	0.0334012
58097	ASIM_0001617701	MSTRG.13364.1	0.995254	0.000392153	0.0331194
58108	ASIM_0001620401	MSTRG.13364.1	0.992037	0.000851977	0.035472
58141	ASIM_0001630701	MSTRG.13364.1	0.991827	0.000885891	0.0356131
58250	ASIM_0001667501	MSTRG.13364.1	0.99242	0.000791277	0.0353362
58260	ASIM_0001670701	MSTRG.13364.1	0.995306	0.000385724	0.0331194
58279	ASIM_0001676401	MSTRG.13364.1	0.997376	0.000161282	0.0319212
58282	ASIM_0001678701	MSTRG.13364.1	0.992337	0.000804352	0.0353362
58315	ASIM_0001689101	MSTRG.13364.1	0.992771	0.000737004	0.0352613
58439	ASIM_0001742401	MSTRG.13364.1	0.994048	0.000550687	0.0343829
58471	ASIM_0001753801	MSTRG.13364.1	0.990549	0.00110144	0.0361547
58492	ASIM_0001762101	MSTRG.13364.1	0.994952	0.000430263	0.0334559
58516	ASIM_0001771801	MSTRG.13364.1	0.994904	0.000436357	0.0334559
58528	ASIM_0001775501	MSTRG.13364.1	0.993698	0.000599968	0.0344822
58582	ASIM_0001794701	MSTRG.13364.1	0.996472	0.000251468	0.0325687
58589	ASIM_0001800001	MSTRG.13364.1	0.998695	5.65845e-05	0.0299392
58613	ASIM_0001807901	MSTRG.13364.1	0.99403	0.000553163	0.0343829
58618	ASIM_0001808601	MSTRG.13364.1	0.998716	5.52391e-05	0.0299392
58624	ASIM_0001810901	MSTRG.13364.1	0.990888	0.00104274	0.0361068
58631	ASIM_0001812901	MSTRG.13364.1	0.993256	0.000664139	0.0347667
58695	ASIM_0001840201	MSTRG.13364.1	0.992909	0.000716071	0.0351337
58754	ASIM_0001864101	MSTRG.13364.1	0.99129	0.000974587	0.0358635
58760	ASIM_0001866201	MSTRG.13364.1	0.993392	0.000644252	0.03474
58769	ASIM_0001870101	MSTRG.13364.1	0.999039	3.57606e-05	0.0295221
58778	ASIM_0001874201	MSTRG.13364.1	0.990605	0.00109167	0.0361068
58814	ASIM_0001891601	MSTRG.13364.1	0.990634	0.00108658	0.0361068
58951	ASIM_0001959501	MSTRG.13364.1	0.991258	0.00097997	0.0359027
58953	ASIM_0001960101	MSTRG.13364.1	0.994343	0.000510359	0.0342257
59099	ASIM_0002038901	MSTRG.13364.1	0.997065	0.000190796	0.0319558
59136	ASIM_0002064101	MSTRG.13364.1	0.997233	0.000174633	0.0319471
59172	ASIM_0002094501	MSTRG.13364.1	0.993102	0.000687088	0.0349778
59188	ASIM_0002104301	MSTRG.13364.1	0.990212	0.00116067	0.0362418
59229	ASIM_0002152201	MSTRG.13364.1	0.995845	0.000321262	0.0331016
59259	ASIM_0000015201	MSTRG.14030.1	0.998719	5.50256e-05	0.0299392
59346	ASIM_0000052301	MSTRG.14030.1	0.997662	0.000135699	0.0314271
59355	ASIM_0000056501	MSTRG.14030.1	0.997928	0.000113153	0.0313398
59357	ASIM_0000057001	MSTRG.14030.1	0.993307	0.000656672	0.0347556
59368	ASIM_0000060801	MSTRG.14030.1	0.995289	0.000387897	0.0331194
59395	ASIM_0000072301	MSTRG.14030.1	0.991073	0.00101105	0.0359902
59403	ASIM_0000076701	MSTRG.14030.1	0.995681	0.000340523	0.0331016
59420	ASIM_0000089901	MSTRG.14030.1	0.996078	0.000294721	0.0328959
59438	ASIM_0000096501	MSTRG.14030.1	0.996817	0.000215468	0.0324519
59510	ASIM_0000129901	MSTRG.14030.1	0.992621	0.000760011	0.035289
59526	ASIM_0000140101	MSTRG.14030.1	0.9968	0.000217145	0.0324519
59567	ASIM_0000158001	MSTRG.14030.1	0.991069	0.00101188	0.0359902
59599	ASIM_0000179501	MSTRG.14030.1	0.995518	0.000359896	0.0331016
59615	ASIM_0000185101	MSTRG.14030.1	0.994995	0.000424705	0.0334012
59660	ASIM_0000209601	MSTRG.14030.1	0.992746	0.000740858	0.0352613
59671	ASIM_0000214901	MSTRG.14030.1	0.991715	0.000904107	0.0356131
59687	ASIM_0000227901	MSTRG.14030.1	0.991946	0.000866584	0.035557
59692	ASIM_0000229201	MSTRG.14030.1	0.990054	0.00118891	0.036332
59757	ASIM_0000270001	MSTRG.14030.1	0.990375	0.00113188	0.0362187
59782	ASIM_0000287501	MSTRG.14030.1	0.997253	0.000172779	0.0319471
59788	ASIM_0000293001	MSTRG.14030.1	-0.996931	0.000203992	0.0322859
59842	ASIM_0000324901	MSTRG.14030.1	0.990847	0.00104978	0.0361068
59886	ASIM_0000352101	MSTRG.14030.1	0.99828	8.55781e-05	0.0311797
59891	ASIM_0000356801	MSTRG.14030.1	0.992562	0.000769242	0.035289
59939	ASIM_0000396601	MSTRG.14030.1	0.995197	0.000399277	0.033172
59947	ASIM_0000402101	MSTRG.14030.1	0.995986	0.000305138	0.0330411
59948	ASIM_0000403701	MSTRG.14030.1	0.993729	0.000595551	0.034431
59981	ASIM_0000431501	MSTRG.14030.1	0.998799	4.99727e-05	0.0299392
59988	ASIM_0000435101	MSTRG.14030.1	0.997511	0.000149019	0.0317248
59991	ASIM_0000437801	MSTRG.14030.1	0.990031	0.00119301	0.036334
60050	ASIM_0000489701	MSTRG.14030.1	0.992281	0.000813115	0.0353362
60051	ASIM_0000490001	MSTRG.14030.1	0.99287	0.000721906	0.0352023
60074	ASIM_0000512301	MSTRG.14030.1	0.990568	0.00109799	0.0361447
60093	ASIM_0000528901	MSTRG.14030.1	-0.990635	0.00108643	0.0361068
60104	ASIM_0000539701	MSTRG.14030.1	0.999849	2.23517e-06	0.0197238
60126	ASIM_0000564201	MSTRG.14030.1	0.990478	0.00111382	0.0362093
60137	ASIM_0000571001	MSTRG.14030.1	0.991308	0.000971471	0.0358635
60316	ASIM_0000782501	MSTRG.14030.1	0.990862	0.00104709	0.0361068
60401	ASIM_0000902501	MSTRG.14030.1	0.990327	0.0011404	0.0362406
60428	ASIM_0000938401	MSTRG.14030.1	0.995448	0.000368469	0.0331194
60440	ASIM_0000955601	MSTRG.14030.1	0.995319	0.000384124	0.0331194
60467	ASIM_0000995001	MSTRG.14030.1	0.997047	0.000192579	0.0319558
60535	ASIM_0001017401	MSTRG.14030.1	0.99652	0.000246278	0.0325687
60548	ASIM_0001021601	MSTRG.14030.1	0.992034	0.000852448	0.0354721
60559	ASIM_0001024201	MSTRG.14030.1	0.997567	0.000144029	0.0316018
60560	ASIM_0001024501	MSTRG.14030.1	0.995657	0.000343333	0.0331016
60586	ASIM_0001030901	MSTRG.14030.1	0.996656	0.000231972	0.0325526
60689	ASIM_0001077601	MSTRG.14030.1	0.990227	0.00115815	0.0362418
60739	ASIM_0001094001	MSTRG.14030.1	0.998887	4.45378e-05	0.0299392
60825	ASIM_0001119901	MSTRG.14030.1	0.993116	0.000684914	0.034952
60899	ASIM_0001145201	MSTRG.14030.1	0.990172	0.00116781	0.0362512
60946	ASIM_0001160301	MSTRG.14030.1	0.993235	0.000667282	0.0347667
60950	ASIM_0001170201	MSTRG.14030.1	0.991667	0.000912001	0.0356131
61059	ASIM_0001203001	MSTRG.14030.1	0.995082	0.000413729	0.0333286
61071	ASIM_0001205801	MSTRG.14030.1	0.992661	0.000753897	0.0352732
61115	ASIM_0001218501	MSTRG.14030.1	0.996625	0.000235236	0.0325687
61159	ASIM_0001231901	MSTRG.14030.1	0.994629	0.000472085	0.0341143
61201	ASIM_0001246001	MSTRG.14030.1	0.994456	0.000495158	0.0342257
61231	ASIM_0001257501	MSTRG.14030.1	0.999066	3.42526e-05	0.0295221
61448	ASIM_0001328401	MSTRG.14030.1	0.998725	5.46619e-05	0.0299392
61516	ASIM_0001352201	MSTRG.14030.1	0.995854	0.000320223	0.0331016
61521	ASIM_0001353701	MSTRG.14030.1	0.999022	3.66871e-05	0.0295221
61599	ASIM_0001381001	MSTRG.14030.1	0.992182	0.000828908	0.0353801
61622	ASIM_0001388301	MSTRG.14030.1	0.993493	0.000629449	0.0346398
61662	ASIM_0001402501	MSTRG.14030.1	0.991686	0.000908962	0.0356131
61687	ASIM_0001411401	MSTRG.14030.1	0.990838	0.0010513	0.0361068
61708	ASIM_0001418401	MSTRG.14030.1	0.993797	0.000585936	0.034405
61718	ASIM_0001421301	MSTRG.14030.1	0.993489	0.00063009	0.0346398
61728	ASIM_0001426501	MSTRG.14030.1	-0.990337	0.00113864	0.0362316
61748	ASIM_0001433001	MSTRG.14030.1	0.9936	0.000614019	0.0345425
61806	ASIM_0001454301	MSTRG.14030.1	0.994318	0.000513679	0.0342257
61818	ASIM_0001459001	MSTRG.14030.1	0.991391	0.00095763	0.0358312
61834	ASIM_0001464701	MSTRG.14030.1	0.99265	0.000755557	0.0352732
61838	ASIM_0001465801	MSTRG.14030.1	0.997291	0.000169192	0.0319471
61848	ASIM_0001468401	MSTRG.14030.1	0.999068	3.41757e-05	0.0295221
61923	ASIM_0001489701	MSTRG.14030.1	-0.993858	0.00057731	0.034405
61956	ASIM_0001499401	MSTRG.14030.1	0.993316	0.000655357	0.0347551
61963	ASIM_0001501301	MSTRG.14030.1	0.994582	0.000478333	0.0341297
61985	ASIM_0001508101	MSTRG.14030.1	0.99772	0.000130661	0.0313884
61994	ASIM_0001510301	MSTRG.14030.1	0.993964	0.00056244	0.034405
62024	ASIM_0001521401	MSTRG.14030.1	0.991794	0.000891289	0.0356131
62099	ASIM_0001545601	MSTRG.14030.1	0.991828	0.00088573	0.0356131
62118	ASIM_0001551301	MSTRG.14030.1	0.996463	0.000252346	0.0325687
62140	ASIM_0001559801	MSTRG.14030.1	0.990682	0.00107828	0.0361068
62152	ASIM_0001564901	MSTRG.14030.1	0.99473	0.000458915	0.033784
62223	ASIM_0001581401	MSTRG.14030.1	0.991284	0.000975535	0.0358669
62227	ASIM_0001582001	MSTRG.14030.1	0.991797	0.000890767	0.0356131
62308	ASIM_0001611301	MSTRG.14030.1	0.999772	4.14502e-06	0.0220683
62319	ASIM_0001614501	MSTRG.14030.1	0.993003	0.000701837	0.0350423
62371	ASIM_0001630401	MSTRG.14030.1	0.9978	0.000123814	0.0313884
62374	ASIM_0001630901	MSTRG.14030.1	0.992575	0.000767194	0.035289
62511	ASIM_0001677301	MSTRG.14030.1	0.993802	0.000585153	0.034405
62527	ASIM_0001682601	MSTRG.14030.1	0.99511	0.000410138	0.0333286
62568	ASIM_0001698301	MSTRG.14030.1	0.991519	0.000936443	0.0357842
62671	ASIM_0001742601	MSTRG.14030.1	0.992402	0.000794094	0.0353362
62705	ASIM_0001754901	MSTRG.14030.1	0.993112	0.000685583	0.034952
62764	ASIM_0001778001	MSTRG.14030.1	0.990832	0.00105226	0.0361068
62784	ASIM_0001784501	MSTRG.14030.1	0.994639	0.000470873	0.0340658
62795	ASIM_0001787501	MSTRG.14030.1	0.997218	0.000176041	0.0319471
62798	ASIM_0001790601	MSTRG.14030.1	0.993875	0.000574868	0.034405
62842	ASIM_0001806701	MSTRG.14030.1	0.994858	0.00044228	0.0335379
62871	ASIM_0001817101	MSTRG.14030.1	0.993871	0.000575403	0.034405
62884	ASIM_0001824401	MSTRG.14030.1	0.99415	0.000536589	0.0342602
62895	ASIM_0001829201	MSTRG.14030.1	0.995375	0.000377309	0.0331194
62904	ASIM_0001833301	MSTRG.14030.1	0.994456	0.000495164	0.0342257
62971	ASIM_0001857601	MSTRG.14030.1	0.990272	0.00115001	0.0362418
62992	ASIM_0001866901	MSTRG.14030.1	0.992058	0.000848617	0.0354475
63003	ASIM_0001871401	MSTRG.14030.1	0.995977	0.00030612	0.0330411
63053	ASIM_0001894201	MSTRG.14030.1	0.990311	0.00114322	0.0362414
63058	ASIM_0001897001	MSTRG.14030.1	0.99583	0.000323076	0.0331016
63081	ASIM_0001909201	MSTRG.14030.1	0.996253	0.000275189	0.0325687
63094	ASIM_0001916801	MSTRG.14030.1	-0.992507	0.000777802	0.035289
63157	ASIM_0001948501	MSTRG.14030.1	0.995727	0.000335062	0.0331016
63196	ASIM_0001966501	MSTRG.14030.1	0.992058	0.000848625	0.0354475
63243	ASIM_0001992901	MSTRG.14030.1	0.99006	0.00118777	0.036332
63248	ASIM_0001996701	MSTRG.14030.1	0.990659	0.00108214	0.0361068
63261	ASIM_0002001101	MSTRG.14030.1	0.994866	0.00044131	0.0335379
63271	ASIM_0002004801	MSTRG.14030.1	0.99442	0.000499973	0.0342257
63302	ASIM_0002022601	MSTRG.14030.1	0.996697	0.000227813	0.0324519
63317	ASIM_0002031001	MSTRG.14030.1	0.997354	0.000163285	0.0319212
63337	ASIM_0002043201	MSTRG.14030.1	0.990067	0.00118661	0.036332
63347	ASIM_0002051201	MSTRG.14030.1	0.991312	0.000970805	0.0358635
63360	ASIM_0002061601	MSTRG.14030.1	0.998366	7.92638e-05	0.0310275
63363	ASIM_0002062801	MSTRG.14030.1	0.994751	0.000456135	0.033784
63372	ASIM_0002068501	MSTRG.14030.1	0.996833	0.0002138	0.0324519
63392	ASIM_0002089501	MSTRG.14030.1	0.992149	0.000834072	0.035384
63443	ASIM_0002125301	MSTRG.14030.1	0.993286	0.000659684	0.0347667
63456	ASIM_0002139701	MSTRG.14030.1	0.994703	0.000462438	0.033929
63464	ASIM_0002158801	MSTRG.14030.1	0.992476	0.000782483	0.035289
63465	ASIM_0002158901	MSTRG.14030.1	0.990715	0.00107245	0.0361068
63472	ASIM_0000006301	MSTRG.14066.1	-0.992781	0.000735468	0.0352368
63496	ASIM_0000016801	MSTRG.14066.1	0.992132	0.000836727	0.0354206
63503	ASIM_0000021401	MSTRG.14066.1	0.997554	0.000145149	0.0316288
63616	ASIM_0000068201	MSTRG.14066.1	0.992817	0.000729935	0.0352277
63623	ASIM_0000070801	MSTRG.14066.1	0.992917	0.00071489	0.0351228
63656	ASIM_0000091201	MSTRG.14066.1	0.999375	1.87591e-05	0.0280233
63791	ASIM_0000156001	MSTRG.14066.1	-0.990502	0.00110957	0.0361866
63872	ASIM_0000198801	MSTRG.14066.1	0.992383	0.000797082	0.0353362
63895	ASIM_0000211901	MSTRG.14066.1	-0.997229	0.000175018	0.0319471
63913	ASIM_0000222001	MSTRG.14066.1	-0.990589	0.00109433	0.0361068
63915	ASIM_0000225001	MSTRG.14066.1	0.992566	0.000768578	0.035289
63923	ASIM_0000229201	MSTRG.14066.1	0.995765	0.000330612	0.0331016
63928	ASIM_0000231201	MSTRG.14066.1	0.999962	2.7737e-07	0.00898811
63933	ASIM_0000233001	MSTRG.14066.1	-0.997708	0.000131657	0.0313884
63988	ASIM_0000270001	MSTRG.14066.1	0.994007	0.000556453	0.0343829
64009	ASIM_0000284501	MSTRG.14066.1	0.997164	0.000181246	0.0319558
64011	ASIM_0000284901	MSTRG.14066.1	0.992961	0.000708176	0.0351073
64081	ASIM_0000328701	MSTRG.14066.1	-0.993634	0.000609141	0.0345425
64087	ASIM_0000331601	MSTRG.14066.1	0.992638	0.000757373	0.035289
64092	ASIM_0000336401	MSTRG.14066.1	-0.999097	3.25557e-05	0.0292255
64106	ASIM_0000342501	MSTRG.14066.1	0.999275	2.34129e-05	0.0287497
64137	ASIM_0000366201	MSTRG.14066.1	-0.994476	0.000492469	0.0342257
64144	ASIM_0000373701	MSTRG.14066.1	-0.995072	0.000414925	0.0333286
64156	ASIM_0000384801	MSTRG.14066.1	0.99708	0.000189307	0.0319558
64162	ASIM_0000390001	MSTRG.14066.1	0.99383	0.000581194	0.034405
64201	ASIM_0000416701	MSTRG.14066.1	-0.993931	0.000567091	0.034405
64264	ASIM_0000473801	MSTRG.14066.1	0.99153	0.000934527	0.0357773
64281	ASIM_0000489701	MSTRG.14066.1	0.994424	0.000499435	0.0342257
64390	ASIM_0000587501	MSTRG.14066.1	0.994107	0.000542603	0.0343504
64392	ASIM_0000597501	MSTRG.14066.1	-0.993079	0.000690446	0.035007
64396	ASIM_0000604001	MSTRG.14066.1	0.991098	0.00100686	0.0359902
64406	ASIM_0000615501	MSTRG.14066.1	0.99839	7.75271e-05	0.0310275
64422	ASIM_0000631001	MSTRG.14066.1	0.995246	0.000393157	0.0331194
64473	ASIM_0000696301	MSTRG.14066.1	0.99935	1.987e-05	0.0280233
64484	ASIM_0000707401	MSTRG.14066.1	0.994895	0.000437478	0.0334559
64489	ASIM_0000712501	MSTRG.14066.1	0.998604	6.26127e-05	0.0306942
64490	ASIM_0000713601	MSTRG.14066.1	0.996337	0.000265949	0.0325687
64507	ASIM_0000727001	MSTRG.14066.1	0.991587	0.000925099	0.0357126
64508	ASIM_0000727101	MSTRG.14066.1	0.9933	0.000657641	0.0347593
64541	ASIM_0000775501	MSTRG.14066.1	0.998683	5.73437e-05	0.0299392
64553	ASIM_0000793901	MSTRG.14066.1	0.99364	0.0006083	0.0345425
64558	ASIM_0000803401	MSTRG.14066.1	0.994731	0.000458758	0.033784
64559	ASIM_0000806801	MSTRG.14066.1	0.994747	0.000456707	0.033784
64572	ASIM_0000818501	MSTRG.14066.1	0.995173	0.000402323	0.0332387
64639	ASIM_0000913301	MSTRG.14066.1	0.993653	0.000606425	0.0345425
64661	ASIM_0000944701	MSTRG.14066.1	0.9961	0.000292251	0.0328215
64691	ASIM_0000984401	MSTRG.14066.1	0.993001	0.000702168	0.0350423
64696	ASIM_0000993401	MSTRG.14066.1	-0.991961	0.000864125	0.035557
64761	ASIM_0001015801	MSTRG.14066.1	0.992878	0.000720696	0.0352023
64782	ASIM_0001022301	MSTRG.14066.1	-0.990909	0.00103909	0.0361065
64786	ASIM_0001023301	MSTRG.14066.1	0.995408	0.000373296	0.0331194
64809	ASIM_0001028401	MSTRG.14066.1	-0.994992	0.000425076	0.0334012
64818	ASIM_0001031001	MSTRG.14066.1	0.99126	0.0009796	0.0359027
64830	ASIM_0001034401	MSTRG.14066.1	0.99841	7.61079e-05	0.0310275
64944	ASIM_0001084201	MSTRG.14066.1	0.995523	0.000359336	0.0331016
65009	ASIM_0001108201	MSTRG.14066.1	0.99438	0.000505371	0.0342257
65081	ASIM_0001129201	MSTRG.14066.1	0.995428	0.000370791	0.0331194
65112	ASIM_0001138701	MSTRG.14066.1	-0.996819	0.000215264	0.0324519
65208	ASIM_0001177601	MSTRG.14066.1	0.990427	0.00112277	0.0362187
65299	ASIM_0001204901	MSTRG.14066.1	-0.990424	0.00112333	0.0362187
65301	ASIM_0001205701	MSTRG.14066.1	0.996402	0.000258971	0.0325687
65343	ASIM_0001217101	MSTRG.14066.1	0.995867	0.000318775	0.0331016
65354	ASIM_0001220601	MSTRG.14066.1	-0.993601	0.000613887	0.0345425
65371	ASIM_0001226301	MSTRG.14066.1	-0.995649	0.000344323	0.0331016
65383	ASIM_0001229601	MSTRG.14066.1	-0.994003	0.000556923	0.0343829
65410	ASIM_0001239401	MSTRG.14066.1	0.992142	0.000835153	0.0353945
65447	ASIM_0001251301	MSTRG.14066.1	-0.995261	0.000391384	0.0331194
65448	ASIM_0001251401	MSTRG.14066.1	0.99231	0.000808634	0.0353362
65465	ASIM_0001257801	MSTRG.14066.1	-0.991352	0.00096407	0.0358312
65498	ASIM_0001266901	MSTRG.14066.1	0.996233	0.000277349	0.0326416
65505	ASIM_0001269101	MSTRG.14066.1	0.99352	0.00062557	0.0346061
65523	ASIM_0001275401	MSTRG.14066.1	-0.998326	8.21731e-05	0.0310275
65554	ASIM_0001286601	MSTRG.14066.1	0.992743	0.00074124	0.0352613
65576	ASIM_0001293501	MSTRG.14066.1	0.996074	0.00029508	0.0328959
65669	ASIM_0001321401	MSTRG.14066.1	-0.99845	7.32102e-05	0.0310275
65675	ASIM_0001327301	MSTRG.14066.1	0.991421	0.000952582	0.0358312
65678	ASIM_0001328101	MSTRG.14066.1	-0.994703	0.000462406	0.033929
65751	ASIM_0001353401	MSTRG.14066.1	0.99188	0.0008772	0.0355899
65757	ASIM_0001355301	MSTRG.14066.1	-0.993435	0.000637909	0.034699
65762	ASIM_0001356801	MSTRG.14066.1	0.990535	0.0011039	0.0361729
65799	ASIM_0001370901	MSTRG.14066.1	-0.995202	0.00039863	0.033172
65832	ASIM_0001381301	MSTRG.14066.1	-0.997302	0.000168119	0.0319212
65862	ASIM_0001390801	MSTRG.14066.1	-0.991375	0.000960235	0.0358312
65878	ASIM_0001396301	MSTRG.14066.1	0.990369	0.00113301	0.0362316
65945	ASIM_0001420201	MSTRG.14066.1	-0.99187	0.000878904	0.0356021
65959	ASIM_0001426501	MSTRG.14066.1	-0.991932	0.000868886	0.035557
65962	ASIM_0001427101	MSTRG.14066.1	0.998543	6.67164e-05	0.0308811
66007	ASIM_0001443001	MSTRG.14066.1	0.991155	0.000997205	0.0359845
66074	ASIM_0001467701	MSTRG.14066.1	-0.995137	0.000406747	0.0332979
66134	ASIM_0001485201	MSTRG.14066.1	0.99341	0.000641575	0.0347202
66164	ASIM_0001493401	MSTRG.14066.1	0.993355	0.000649606	0.0347509
66169	ASIM_0001494601	MSTRG.14066.1	-0.996249	0.000275609	0.0325687
66170	ASIM_0001494901	MSTRG.14066.1	0.993853	0.000578059	0.034405
66233	ASIM_0001511501	MSTRG.14066.1	0.993826	0.000581787	0.034405
66270	ASIM_0001525901	MSTRG.14066.1	-0.993828	0.000581583	0.034405
66284	ASIM_0001530101	MSTRG.14066.1	-0.998682	5.74383e-05	0.0299392
66350	ASIM_0001551401	MSTRG.14066.1	-0.990228	0.00115792	0.0362418
66366	ASIM_0001558201	MSTRG.14066.1	0.998034	0.000104626	0.0313398
66412	ASIM_0001572201	MSTRG.14066.1	-0.992231	0.000821018	0.0353515
66511	ASIM_0001600601	MSTRG.14066.1	-0.993023	0.000698794	0.035017
66558	ASIM_0001617501	MSTRG.14066.1	0.991882	0.000876977	0.0355899
66598	ASIM_0001628301	MSTRG.14066.1	-0.994046	0.000551016	0.0343829
66623	ASIM_0001637001	MSTRG.14066.1	-0.990645	0.00108469	0.0361068
66628	ASIM_0001638401	MSTRG.14066.1	-0.99715	0.000182521	0.0319558
66650	ASIM_0001645401	MSTRG.14066.1	-0.998571	6.48016e-05	0.0308811
66656	ASIM_0001649101	MSTRG.14066.1	-0.997435	0.000155907	0.0317304
66660	ASIM_0001649901	MSTRG.14066.1	-0.992204	0.00082538	0.0353734
66665	ASIM_0001650801	MSTRG.14066.1	0.991605	0.000922103	0.0356752
66682	ASIM_0001657201	MSTRG.14066.1	0.99202	0.000854784	0.0354853
66684	ASIM_0001658001	MSTRG.14066.1	-0.991847	0.000882695	0.0356131
66685	ASIM_0001658501	MSTRG.14066.1	0.990007	0.00119729	0.0363414
66701	ASIM_0001664201	MSTRG.14066.1	-0.993458	0.000634501	0.0346772
66704	ASIM_0001665001	MSTRG.14066.1	0.995495	0.000362754	0.0331016
66751	ASIM_0001680801	MSTRG.14066.1	-0.992172	0.000830374	0.0353801
66756	ASIM_0001681801	MSTRG.14066.1	0.990519	0.00110666	0.0361733
66826	ASIM_0001710601	MSTRG.14066.1	0.991598	0.000923405	0.035696
66898	ASIM_0001740801	MSTRG.14066.1	-0.990894	0.00104174	0.0361068
66953	ASIM_0001761801	MSTRG.14066.1	-0.991382	0.000959072	0.0358312
66980	ASIM_0001772601	MSTRG.14066.1	0.991431	0.000950954	0.0358312
66985	ASIM_0001774401	MSTRG.14066.1	-0.993622	0.000610928	0.0345425
67032	ASIM_0001791301	MSTRG.14066.1	0.991767	0.000895586	0.0356131
67065	ASIM_0001803701	MSTRG.14066.1	-0.998399	7.68673e-05	0.0310275
67072	ASIM_0001806401	MSTRG.14066.1	-0.993024	0.000698686	0.035017
67101	ASIM_0001816801	MSTRG.14066.1	-0.992535	0.000773315	0.035289
67102	ASIM_0001817101	MSTRG.14066.1	0.992648	0.00075585	0.0352732
67119	ASIM_0001826701	MSTRG.14066.1	0.990711	0.00107316	0.0361068
67127	ASIM_0001830301	MSTRG.14066.1	-0.997343	0.000164311	0.0319212
67137	ASIM_0001834101	MSTRG.14066.1	0.99448	0.000491878	0.0342257
67160	ASIM_0001841601	MSTRG.14066.1	0.99041	0.00112573	0.0362187
67178	ASIM_0001847601	MSTRG.14066.1	-0.998126	9.73316e-05	0.0313398
67191	ASIM_0001852701	MSTRG.14066.1	0.991283	0.000975767	0.0358669
67194	ASIM_0001853201	MSTRG.14066.1	-0.991316	0.000970091	0.0358635
67214	ASIM_0001863501	MSTRG.14066.1	0.998872	4.54736e-05	0.0299392
67284	ASIM_0001894201	MSTRG.14066.1	0.99381	0.000584096	0.034405
67301	ASIM_0001902201	MSTRG.14066.1	-0.995785	0.000328316	0.0331016
67307	ASIM_0001905701	MSTRG.14066.1	0.995842	0.000321629	0.0331016
67323	ASIM_0001914501	MSTRG.14066.1	0.996833	0.000213852	0.0324519
67332	ASIM_0001919801	MSTRG.14066.1	-0.996304	0.000269576	0.0325687
67350	ASIM_0001925901	MSTRG.14066.1	0.996721	0.000225293	0.0324519
67351	ASIM_0001927101	MSTRG.14066.1	0.990634	0.00108659	0.0361068
67363	ASIM_0001932801	MSTRG.14066.1	0.994527	0.000485703	0.0341674
67374	ASIM_0001942401	MSTRG.14066.1	0.992515	0.000776521	0.035289
67420	ASIM_0001962301	MSTRG.14066.1	-0.998528	6.77755e-05	0.0308811
67452	ASIM_0001980001	MSTRG.14066.1	0.994123	0.000540428	0.0342983
67453	ASIM_0001980401	MSTRG.14066.1	-0.994421	0.000499825	0.0342257
67475	ASIM_0001993401	MSTRG.14066.1	0.999956	3.5617e-07	0.0100464
67479	ASIM_0001996701	MSTRG.14066.1	0.991942	0.000867215	0.035557
67492	ASIM_0002001101	MSTRG.14066.1	0.992291	0.000811528	0.0353362
67493	ASIM_0002001201	MSTRG.14066.1	0.993189	0.000674111	0.0348144
67500	ASIM_0002004501	MSTRG.14066.1	0.995627	0.000346948	0.0331016
[truncated: 6,370 more rows]
