# Supplementary material for: Developmental and geographic transcriptomic variation in Anisakis simplex (s. s.) reveals lncRNA-mediated regulation of mRNA expression
Source: Sci Rep. 2026 Apr 20;16:18383. doi: 10.1038/s41598-026-47984-8 (PMC13266063; doi:10.1038/s41598-026-47984-8)
Supplement: Supplementary file 8 — Supplementary Information 8. [file 41598_2026_47984_MOESM8_ESM.xlsx]

## Sheet: ATL_L4_vs_BAL_L4_GO
BAL_L4_vs_ATL_L4_GO
source	term_name	term_id	adjusted_p_value	negative_log10_of_adjusted_p_value	term_size	query_size	intersection_size	effective_domain_size	intersections
GO:MF	oxidoreductase activity	GO:0016491	0.00025817226510062974	3.5880904148996526	459	906	85	8100	ASIM_0000016801,ASIM_0000059801,ASIM_0000060801,ASIM_0000403701,ASIM_0000539701,ASIM_0000696301,ASIM_0000697601,ASIM_0000726101,ASIM_0000955201,ASIM_0001024501,ASIM_0001028801,ASIM_0001327301,ASIM_0001500201,ASIM_0001530901,ASIM_0001765001,ASIM_0001833301,ASIM_0001962301,ASIM_0001996701,ASIM_0002001101,ASIM_0002068501,ASIM_0000122901,ASIM_0000331601,ASIM_0000571301,ASIM_0000715301,ASIM_0000868001…
GO:MF	oxidoreductase activity, acting on the aldehyde or oxo group of donors	GO:0016903	0.00970043781780834	2.0132086639226974	39	906	14	8100	ASIM_0000955201,ASIM_0001024501,ASIM_0001327301,ASIM_0001530901,ASIM_0000497701,ASIM_0001580201,ASIM_0000262001,ASIM_0000430701,ASIM_0001627101,ASIM_0002030901,ASIM_0001457001,ASIM_0000490901,ASIM_0001107401,ASIM_0002050601
GO:MF	calcium-dependent phospholipid binding	GO:0005544	0.018576502249631276	1.7310360555030746	23	906	10	8100	ASIM_0000068201,ASIM_0000227901,ASIM_0000160601,ASIM_0000553401,ASIM_0001640001,ASIM_0001811301,ASIM_0001915701,ASIM_0001332101,ASIM_0000078801,ASIM_0001906401
GO:MF	acetate CoA-transferase activity	GO:0008775	0.020604501393243727	1.6860378904712499	6	906	5	8100	ASIM_0000076701,ASIM_0002061601,ASIM_0001742601,ASIM_0001838301,ASIM_0001773401
GO:BP	calcium ion transport	GO:0006816	0.00002899397753556842	4.537692201918013	54	670	21	6087	ASIM_0001191401,ASIM_0000423901,ASIM_0001451101,ASIM_0001935001,ASIM_0000095901,ASIM_0000103901,ASIM_0000282301,ASIM_0000408301,ASIM_0000782501,ASIM_0001559801,ASIM_0001834401,ASIM_0000397601,ASIM_0001808401,ASIM_0001944301,ASIM_0002011901,ASIM_0001969501,ASIM_0000080601,ASIM_0000415901,ASIM_0001922301,ASIM_0001519801,ASIM_0002044801
GO:BP	generation of precursor metabolites and energy	GO:0006091	0.005874444070246043	2.2310332266984987	123	670	30	6087	ASIM_0000287501,ASIM_0000955201,ASIM_0001530901,ASIM_0002031001,ASIM_0001573501,ASIM_0000156901,ASIM_0000356801,ASIM_0001213301,ASIM_0001317401,ASIM_0001815901,ASIM_0001744401,ASIM_0000262001,ASIM_0000296701,ASIM_0000430701,ASIM_0001007601,ASIM_0001320601,ASIM_0001627101,ASIM_0001793901,ASIM_0000396601,ASIM_0001813401,ASIM_0001869901,ASIM_0002030901,ASIM_0000298201,ASIM_0001438201,ASIM_0001592201…
GO:BP	pyruvate metabolic process	GO:0006090	0.017265794173420883	1.762813440644851	40	670	14	6087	ASIM_0001024501,ASIM_0001327301,ASIM_0001530901,ASIM_0001573501,ASIM_0001317401,ASIM_0001007601,ASIM_0001320601,ASIM_0001627101,ASIM_0001316001,ASIM_0001637401,ASIM_0001813401,ASIM_0001457001,ASIM_0001560601,ASIM_0001071201
GO:BP	monocarboxylic acid metabolic process	GO:0032787	0.02276704841920565	1.642693268828856	107	670	26	6087	ASIM_0000076701,ASIM_0000179501,ASIM_0001024501,ASIM_0001327301,ASIM_0001530901,ASIM_0001781501,ASIM_0002061601,ASIM_0001573501,ASIM_0001742601,ASIM_0001838301,ASIM_0001317401,ASIM_0001721501,ASIM_0000091501,ASIM_0000244801,ASIM_0001007601,ASIM_0001320601,ASIM_0001627101,ASIM_0001316001,ASIM_0001637401,ASIM_0001773401,ASIM_0001813401,ASIM_0001457001,ASIM_0001560601,ASIM_0001071201,ASIM_0001604201…
GO:BP	oxoacid metabolic process	GO:0043436	0.023378524397180675	1.631182904054671	223	670	44	6087	ASIM_0000016801,ASIM_0000076701,ASIM_0000179501,ASIM_0001024501,ASIM_0001025201,ASIM_0001327301,ASIM_0001530901,ASIM_0001626401,ASIM_0001781501,ASIM_0001900301,ASIM_0002001101,ASIM_0002061601,ASIM_0001573501,ASIM_0001031001,ASIM_0001742601,ASIM_0001838301,ASIM_0001317401,ASIM_0001721501,ASIM_0000091501,ASIM_0000244801,ASIM_0001035201,ASIM_0001007601,ASIM_0001010401,ASIM_0001320601,ASIM_0001489101…
GO:BP	carboxylic acid metabolic process	GO:0019752	0.023378524397180675	1.631182904054671	223	670	44	6087	ASIM_0000016801,ASIM_0000076701,ASIM_0000179501,ASIM_0001024501,ASIM_0001025201,ASIM_0001327301,ASIM_0001530901,ASIM_0001626401,ASIM_0001781501,ASIM_0001900301,ASIM_0002001101,ASIM_0002061601,ASIM_0001573501,ASIM_0001031001,ASIM_0001742601,ASIM_0001838301,ASIM_0001317401,ASIM_0001721501,ASIM_0000091501,ASIM_0000244801,ASIM_0001035201,ASIM_0001007601,ASIM_0001010401,ASIM_0001320601,ASIM_0001489101…
GO:BP	small molecule metabolic process	GO:0044281	0.025104146549822872	1.6002545384801459	475	670	79	6087	ASIM_0000016801,ASIM_0000064001,ASIM_0000076701,ASIM_0000089901,ASIM_0000179501,ASIM_0000330301,ASIM_0001024501,ASIM_0001025201,ASIM_0001054801,ASIM_0001327301,ASIM_0001339801,ASIM_0001530901,ASIM_0001626401,ASIM_0001781501,ASIM_0001900301,ASIM_0002001101,ASIM_0002061601,ASIM_0000993401,ASIM_0001333201,ASIM_0001426901,ASIM_0001573501,ASIM_0000182901,ASIM_0001031001,ASIM_0001494101,ASIM_0001742601…
GO:BP	organic acid metabolic process	GO:0006082	0.029136936531237518	1.5355561120553376	225	670	44	6087	ASIM_0000016801,ASIM_0000076701,ASIM_0000179501,ASIM_0001024501,ASIM_0001025201,ASIM_0001327301,ASIM_0001530901,ASIM_0001626401,ASIM_0001781501,ASIM_0001900301,ASIM_0002001101,ASIM_0002061601,ASIM_0001573501,ASIM_0001031001,ASIM_0001742601,ASIM_0001838301,ASIM_0001317401,ASIM_0001721501,ASIM_0000091501,ASIM_0000244801,ASIM_0001035201,ASIM_0001007601,ASIM_0001010401,ASIM_0001320601,ASIM_0001489101…
GO:BP	acetate metabolic process	GO:0006083	0.02977498253155692	1.5261484846378184	6	670	5	6087	ASIM_0000076701,ASIM_0002061601,ASIM_0001742601,ASIM_0001838301,ASIM_0001773401
GO:BP	amide catabolic process	GO:0043605	0.04986953602862962	1.3021646723098756	4	670	4	6087	ASIM_0000179501,ASIM_0001869901,ASIM_0001997701,ASIM_0001288101
GO:CC	supramolecular polymer	GO:0099081	0.010309891191885714	1.9867459181319032	110	672	25	6494	ASIM_0000528901,ASIM_0001711201,ASIM_0000460701,ASIM_0001648001,ASIM_0001910701,ASIM_0000700701,ASIM_0000350601,ASIM_0001355801,ASIM_0001490901,ASIM_0001645001,ASIM_0000803401,ASIM_0001494901,ASIM_0000459101,ASIM_0000492701,ASIM_0001452101,ASIM_0001705801,ASIM_0002042601,ASIM_0001432301,ASIM_0001779201,ASIM_0001919901,ASIM_0001524001,ASIM_0000766601,ASIM_0001104701,ASIM_0001221401,ASIM_0001726601
GO:CC	supramolecular fiber	GO:0099512	0.010309891191885714	1.9867459181319032	110	672	25	6494	ASIM_0000528901,ASIM_0001711201,ASIM_0000460701,ASIM_0001648001,ASIM_0001910701,ASIM_0000700701,ASIM_0000350601,ASIM_0001355801,ASIM_0001490901,ASIM_0001645001,ASIM_0000803401,ASIM_0001494901,ASIM_0000459101,ASIM_0000492701,ASIM_0001452101,ASIM_0001705801,ASIM_0002042601,ASIM_0001432301,ASIM_0001779201,ASIM_0001919901,ASIM_0001524001,ASIM_0000766601,ASIM_0001104701,ASIM_0001221401,ASIM_0001726601
GO:CC	supramolecular complex	GO:0099080	0.040360145164621726	1.3940472803914996	133	672	27	6494	ASIM_0000528901,ASIM_0001711201,ASIM_0000460701,ASIM_0001648001,ASIM_0001910701,ASIM_0000700701,ASIM_0001614801,ASIM_0000350601,ASIM_0001355801,ASIM_0001490901,ASIM_0001645001,ASIM_0001874201,ASIM_0000803401,ASIM_0001494901,ASIM_0000459101,ASIM_0000492701,ASIM_0001452101,ASIM_0001705801,ASIM_0002042601,ASIM_0001432301,ASIM_0001779201,ASIM_0001919901,ASIM_0001524001,ASIM_0000766601,ASIM_0001104701…
GO:CC	basement membrane	GO:0005604	0.049991392759322954	1.3011047636422348	5	672	4	6494	ASIM_0001246001,ASIM_0001077701,ASIM_0001484201,ASIM_0001157701

## Sheet: BAL_L4_vs_L3_GO
BAL_L3_vs_L4_GO
source	term_name	term_id	adjusted_p_value	negative_log10_of_adjusted_p_value	term_size	query_size	intersection_size	effective_domain_size	intersections
GO:MF	structural constituent of ribosome	GO:0003735	6.090541767305758e-20	19.215344074183804	140	897	60	8100	ASIM_0000036201,ASIM_0000156701,ASIM_0001190401,ASIM_0001499701,ASIM_0001924401,ASIM_0002125101,ASIM_0000837301,ASIM_0001171001,ASIM_0001306001,ASIM_0001316601,ASIM_0001515001,ASIM_0001681701,ASIM_0001854101,ASIM_0000112501,ASIM_0001223801,ASIM_0001661901,ASIM_0001390201,ASIM_0001734701,ASIM_0000045301,ASIM_0000700101,ASIM_0000066101,ASIM_0001926601,ASIM_0001082401,ASIM_0001282001,ASIM_0001623301…
GO:MF	exopeptidase activity	GO:0008238	6.215748884414158e-17	16.206506539303053	110	897	49	8100	ASIM_0000024301,ASIM_0001905901,ASIM_0000070701,ASIM_0001109401,ASIM_0000416201,ASIM_0000568801,ASIM_0001088601,ASIM_0001151201,ASIM_0001503601,ASIM_0001758901,ASIM_0001852701,ASIM_0000053001,ASIM_0000078701,ASIM_0000380901,ASIM_0001109501,ASIM_0001809501,ASIM_0002049501,ASIM_0000177301,ASIM_0002155601,ASIM_0000684601,ASIM_0000056601,ASIM_0000091601,ASIM_0001936401,ASIM_0000676401,ASIM_0001559501…
GO:MF	structural molecule activity	GO:0005198	9.498317119431379e-17	16.022353334762418	319	897	92	8100	ASIM_0000036201,ASIM_0000156701,ASIM_0001190401,ASIM_0001499701,ASIM_0001924401,ASIM_0002125101,ASIM_0000837301,ASIM_0001171001,ASIM_0001306001,ASIM_0001316601,ASIM_0001515001,ASIM_0001681701,ASIM_0001854101,ASIM_0000112501,ASIM_0001223801,ASIM_0001454301,ASIM_0001661901,ASIM_0001390201,ASIM_0001734701,ASIM_0000068601,ASIM_0001475801,ASIM_0001723901,ASIM_0002004801,ASIM_0000045301,ASIM_0000700101…
GO:MF	serine-type exopeptidase activity	GO:0070008	2.341352663180567e-15	14.630533166338415	71	897	37	8100	ASIM_0000024301,ASIM_0000070701,ASIM_0000416201,ASIM_0000568801,ASIM_0001503601,ASIM_0001852701,ASIM_0000053001,ASIM_0000078701,ASIM_0000380901,ASIM_0001809501,ASIM_0002049501,ASIM_0000177301,ASIM_0002155601,ASIM_0000684601,ASIM_0000056601,ASIM_0000091601,ASIM_0001936401,ASIM_0000676401,ASIM_0001559501,ASIM_0001523201,ASIM_0000104501,ASIM_0000719901,ASIM_0000433601,ASIM_0000693401,ASIM_0001917701…
GO:MF	peptidase activity	GO:0008233	1.6489387692127747e-7	6.782795470908991	558	897	109	8100	ASIM_0002029201,ASIM_0000086301,ASIM_0000024301,ASIM_0001905901,ASIM_0000070701,ASIM_0001738301,ASIM_0001863801,ASIM_0001449601,ASIM_0001599001,ASIM_0001109401,ASIM_0000031701,ASIM_0000416201,ASIM_0000568801,ASIM_0001088601,ASIM_0001151201,ASIM_0001503601,ASIM_0001758901,ASIM_0001852701,ASIM_0001961601,ASIM_0000053001,ASIM_0000078701,ASIM_0000380901,ASIM_0001109501,ASIM_0001464701,ASIM_0001809501…
GO:MF	ligase activity	GO:0016874	0.000005101714478155239	5.292283850710838	145	897	40	8100	ASIM_0000030901,ASIM_0000278101,ASIM_0001493701,ASIM_0000277001,ASIM_0001538701,ASIM_0001635101,ASIM_0000159401,ASIM_0001106301,ASIM_0001519901,ASIM_0001339301,ASIM_0001525301,ASIM_0001375801,ASIM_0002012601,ASIM_0001031001,ASIM_0000109801,ASIM_0000077701,ASIM_0001798601,ASIM_0000420901,ASIM_0001233601,ASIM_0000016701,ASIM_0000192701,ASIM_0001510601,ASIM_0000172701,ASIM_0001679601,ASIM_0000015501…
GO:MF	metallopeptidase activity	GO:0008237	0.000014405591829203443	4.8414688947679885	173	897	44	8100	ASIM_0000086301,ASIM_0001905901,ASIM_0001738301,ASIM_0001109401,ASIM_0001088601,ASIM_0001151201,ASIM_0001758901,ASIM_0001961601,ASIM_0001109501,ASIM_0001464701,ASIM_0001861101,ASIM_0001747101,ASIM_0001331401,ASIM_0000024601,ASIM_0001189901,ASIM_0001473901,ASIM_0000031201,ASIM_0000445701,ASIM_0000259701,ASIM_0000006301,ASIM_0000047901,ASIM_0000609901,ASIM_0001327501,ASIM_0001100101,ASIM_0001858801…
GO:MF	carboxypeptidase activity	GO:0004180	0.00004080100788467161	4.3893291086418635	47	897	19	8100	ASIM_0000070701,ASIM_0001109401,ASIM_0001151201,ASIM_0000078701,ASIM_0001109501,ASIM_0002049501,ASIM_0000684601,ASIM_0001936401,ASIM_0000676401,ASIM_0000104501,ASIM_0001100101,ASIM_0001917701,ASIM_0000120401,ASIM_0000376701,ASIM_0001739501,ASIM_0000244301,ASIM_0000368101,ASIM_0000500401,ASIM_0000734801
GO:MF	serine hydrolase activity	GO:0017171	0.00008021058502274323	4.095768316084524	195	897	46	8100	ASIM_0000024301,ASIM_0000070701,ASIM_0001863801,ASIM_0001599001,ASIM_0000031701,ASIM_0000416201,ASIM_0000568801,ASIM_0001503601,ASIM_0001852701,ASIM_0000053001,ASIM_0000078701,ASIM_0000380901,ASIM_0001809501,ASIM_0000453801,ASIM_0002049501,ASIM_0000177301,ASIM_0002155601,ASIM_0000684601,ASIM_0000056601,ASIM_0000091601,ASIM_0001936401,ASIM_0000676401,ASIM_0001559501,ASIM_0001523201,ASIM_0000161401…
GO:MF	serine-type peptidase activity	GO:0008236	0.00008021058502274323	4.095768316084524	195	897	46	8100	ASIM_0000024301,ASIM_0000070701,ASIM_0001863801,ASIM_0001599001,ASIM_0000031701,ASIM_0000416201,ASIM_0000568801,ASIM_0001503601,ASIM_0001852701,ASIM_0000053001,ASIM_0000078701,ASIM_0000380901,ASIM_0001809501,ASIM_0000453801,ASIM_0002049501,ASIM_0000177301,ASIM_0002155601,ASIM_0000684601,ASIM_0000056601,ASIM_0000091601,ASIM_0001936401,ASIM_0000676401,ASIM_0001559501,ASIM_0001523201,ASIM_0000161401…
GO:MF	serine-type carboxypeptidase activity	GO:0004185	0.00020946006567988708	3.678898764621484	34	897	15	8100	ASIM_0000070701,ASIM_0000078701,ASIM_0002049501,ASIM_0000684601,ASIM_0001936401,ASIM_0000676401,ASIM_0000104501,ASIM_0001917701,ASIM_0000120401,ASIM_0000376701,ASIM_0001739501,ASIM_0000244301,ASIM_0000368101,ASIM_0000500401,ASIM_0000734801
GO:MF	calcium-dependent phospholipid binding	GO:0005544	0.00028029354967860725	3.5523868964288696	23	897	12	8100	ASIM_0000725101,ASIM_0000068201,ASIM_0000553401,ASIM_0001332101,ASIM_0001906401,ASIM_0001915701,ASIM_0001811301,ASIM_0001412301,ASIM_0000227901,ASIM_0000160601,ASIM_0001640001,ASIM_0001332301
GO:MF	transaminase activity	GO:0008483	0.0007474760387972402	3.126402724588721	21	897	11	8100	ASIM_0000992801,ASIM_0001771001,ASIM_0001251001,ASIM_0000088601,ASIM_0001489101,ASIM_0000812801,ASIM_0000090001,ASIM_0000913801,ASIM_0000533301,ASIM_0001674601,ASIM_0000590501
GO:MF	catalytic activity	GO:0003824	0.0012235993844774047	2.912360750155922	3952	897	500	8100	ASIM_0000030901,ASIM_0000279501,ASIM_0000318501,ASIM_0000992801,ASIM_0001032201,ASIM_0001034701,ASIM_0001366301,ASIM_0001675601,ASIM_0001771001,ASIM_0001936701,ASIM_0001994601,ASIM_0002029201,ASIM_0000278101,ASIM_0001025201,ASIM_0001493701,ASIM_0001691401,ASIM_0001721501,ASIM_0001727501,ASIM_0001856001,ASIM_0002029101,ASIM_0002062801,ASIM_0000133101,ASIM_0000078101,ASIM_0000086301,ASIM_0000262401…
GO:MF	transferase activity, transferring nitrogenous groups	GO:0016769	0.0013459378445537093	2.8709749953799624	22	897	11	8100	ASIM_0000992801,ASIM_0001771001,ASIM_0001251001,ASIM_0000088601,ASIM_0001489101,ASIM_0000812801,ASIM_0000090001,ASIM_0000913801,ASIM_0000533301,ASIM_0001674601,ASIM_0000590501
GO:MF	oxidoreductase activity, acting on the aldehyde or oxo group of donors	GO:0016903	0.0016621564817184402	2.7793280924966908	39	897	15	8100	ASIM_0001994601,ASIM_0001727501,ASIM_0000490901,ASIM_0002085201,ASIM_0001295701,ASIM_0001530901,ASIM_0001750101,ASIM_0000262001,ASIM_0002030901,ASIM_0000497701,ASIM_0001627101,ASIM_0000955201,ASIM_0001024501,ASIM_0001580201,ASIM_0000993001
GO:MF	nutrient reservoir activity	GO:0045735	0.0034498144745498485	2.462204259954479	5	897	5	8100	ASIM_0000007101,ASIM_0001645401,ASIM_0001489201,ASIM_0000029401,ASIM_0000036001
GO:MF	aminoacyl-tRNA ligase activity	GO:0004812	0.006374077723486055	2.1955826451805622	63	897	19	8100	ASIM_0000030901,ASIM_0000278101,ASIM_0000277001,ASIM_0001635101,ASIM_0000159401,ASIM_0001106301,ASIM_0001519901,ASIM_0000109801,ASIM_0001798601,ASIM_0000420901,ASIM_0000016701,ASIM_0000172701,ASIM_0001679601,ASIM_0000015501,ASIM_0001760201,ASIM_0001646501,ASIM_0000329301,ASIM_0000119101,ASIM_0000190801
GO:MF	ligase activity, forming carbon-oxygen bonds	GO:0016875	0.006374077723486055	2.1955826451805622	63	897	19	8100	ASIM_0000030901,ASIM_0000278101,ASIM_0000277001,ASIM_0001635101,ASIM_0000159401,ASIM_0001106301,ASIM_0001519901,ASIM_0000109801,ASIM_0001798601,ASIM_0000420901,ASIM_0000016701,ASIM_0000172701,ASIM_0001679601,ASIM_0000015501,ASIM_0001760201,ASIM_0001646501,ASIM_0000329301,ASIM_0000119101,ASIM_0000190801
GO:MF	oxidoreductase activity	GO:0016491	0.006742885420901424	2.1711542200494516	459	897	79	8100	ASIM_0000279501,ASIM_0001675601,ASIM_0001994601,ASIM_0001727501,ASIM_0002029101,ASIM_0000490901,ASIM_0002085201,ASIM_0001897701,ASIM_0000122901,ASIM_0000817601,ASIM_0001295701,ASIM_0000539701,ASIM_0000726101,ASIM_0000868001,ASIM_0001263101,ASIM_0001426901,ASIM_0001858101,ASIM_0001953801,ASIM_0000166601,ASIM_0001494101,ASIM_0001530901,ASIM_0001661701,ASIM_0001750101,ASIM_0000696301,ASIM_0001779501…
GO:MF	vitamin binding	GO:0019842	0.008563100908645321	2.067368938167915	75	897	21	8100	ASIM_0000992801,ASIM_0001689301,ASIM_0001025201,ASIM_0001251001,ASIM_0001900301,ASIM_0000088601,ASIM_0001489101,ASIM_0001754901,ASIM_0001750101,ASIM_0000262001,ASIM_0002030901,ASIM_0000955201,ASIM_0000090001,ASIM_0001626401,ASIM_0000913801,ASIM_0001473001,ASIM_0001462801,ASIM_0001674601,ASIM_0001530701,ASIM_0001350601,ASIM_0001996701
GO:MF	pyridoxal phosphate binding	GO:0030170	0.00891684461872605	2.0497888011295635	44	897	15	8100	ASIM_0000992801,ASIM_0001689301,ASIM_0001025201,ASIM_0001251001,ASIM_0001900301,ASIM_0000088601,ASIM_0001489101,ASIM_0001754901,ASIM_0000090001,ASIM_0001626401,ASIM_0000913801,ASIM_0001462801,ASIM_0001674601,ASIM_0001530701,ASIM_0001350601
GO:MF	vitamin B6 binding	GO:0070279	0.00891684461872605	2.0497888011295635	44	897	15	8100	ASIM_0000992801,ASIM_0001689301,ASIM_0001025201,ASIM_0001251001,ASIM_0001900301,ASIM_0000088601,ASIM_0001489101,ASIM_0001754901,ASIM_0000090001,ASIM_0001626401,ASIM_0000913801,ASIM_0001462801,ASIM_0001674601,ASIM_0001530701,ASIM_0001350601
GO:MF	oxidoreductase activity, acting on the aldehyde or oxo group of donors, NAD or NADP as acceptor	GO:0016620	0.02722107245332423	1.5650947685013212	20	897	9	8100	ASIM_0001994601,ASIM_0001727501,ASIM_0000490901,ASIM_0002085201,ASIM_0001295701,ASIM_0001530901,ASIM_0000497701,ASIM_0001627101,ASIM_0001580201
GO:MF	branched-chain-amino-acid transaminase activity	GO:0004084	0.031276257543063346	1.5047852193473017	4	897	4	8100	ASIM_0001771001,ASIM_0000812801,ASIM_0000533301,ASIM_0000590501
GO:BP	translation	GO:0006412	2.0129355097993906e-19	18.696170138766046	270	688	88	6087	ASIM_0000030901,ASIM_0000036201,ASIM_0000156701,ASIM_0001190401,ASIM_0001499701,ASIM_0001532701,ASIM_0001924401,ASIM_0002125101,ASIM_0000278101,ASIM_0000837301,ASIM_0001171001,ASIM_0001306001,ASIM_0001316601,ASIM_0001504101,ASIM_0001515001,ASIM_0001681701,ASIM_0001854101,ASIM_0000112501,ASIM_0000277001,ASIM_0001223801,ASIM_0001538701,ASIM_0001635101,ASIM_0001640401,ASIM_0001661901,ASIM_0000159401…
GO:BP	amino acid metabolic process	GO:0006520	1.9514547014868874e-10	9.709641525408923	183	688	56	6087	ASIM_0000030901,ASIM_0000992801,ASIM_0001771001,ASIM_0000278101,ASIM_0001025201,ASIM_0001794301,ASIM_0000277001,ASIM_0001538701,ASIM_0001635101,ASIM_0000159401,ASIM_0000539701,ASIM_0000726101,ASIM_0001251001,ASIM_0001900301,ASIM_0000088601,ASIM_0000366801,ASIM_0001106301,ASIM_0001158801,ASIM_0001489101,ASIM_0001519901,ASIM_0000696301,ASIM_0001031001,ASIM_0002001101,ASIM_0000109801,ASIM_0000812801…
GO:BP	oxoacid metabolic process	GO:0043436	1.2450190293458777e-8	7.904824010594951	223	688	60	6087	ASIM_0000279501,ASIM_0001366301,ASIM_0001771001,ASIM_0001025201,ASIM_0001721501,ASIM_0001794301,ASIM_0001538701,ASIM_0001317001,ASIM_0001251001,ASIM_0001900301,ASIM_0000366801,ASIM_0000629601,ASIM_0001489101,ASIM_0000625601,ASIM_0001530901,ASIM_0000955701,ASIM_0000938001,ASIM_0001031001,ASIM_0002001101,ASIM_0000076701,ASIM_0000812801,ASIM_0001773401,ASIM_0001205401,ASIM_0001320601,ASIM_0001605201…
GO:BP	carboxylic acid metabolic process	GO:0019752	1.2450190293458777e-8	7.904824010594951	223	688	60	6087	ASIM_0000279501,ASIM_0001366301,ASIM_0001771001,ASIM_0001025201,ASIM_0001721501,ASIM_0001794301,ASIM_0001538701,ASIM_0001317001,ASIM_0001251001,ASIM_0001900301,ASIM_0000366801,ASIM_0000629601,ASIM_0001489101,ASIM_0000625601,ASIM_0001530901,ASIM_0000955701,ASIM_0000938001,ASIM_0001031001,ASIM_0002001101,ASIM_0000076701,ASIM_0000812801,ASIM_0001773401,ASIM_0001205401,ASIM_0001320601,ASIM_0001605201…
GO:BP	small molecule metabolic process	GO:0044281	1.4364686792042062e-8	7.842703838935574	475	688	101	6087	ASIM_0000279501,ASIM_0001034701,ASIM_0001366301,ASIM_0001771001,ASIM_0000414501,ASIM_0001025201,ASIM_0001493701,ASIM_0001721501,ASIM_0001794301,ASIM_0000078101,ASIM_0001538701,ASIM_0001793901,ASIM_0000039401,ASIM_0001188701,ASIM_0000123901,ASIM_0000302401,ASIM_0001826101,ASIM_0001317001,ASIM_0001251001,ASIM_0001900301,ASIM_0000330301,ASIM_0000366801,ASIM_0000629601,ASIM_0001333201,ASIM_0001426901…
GO:BP	organic acid metabolic process	GO:0006082	1.8595450930238942e-8	7.7305932857567425	225	688	60	6087	ASIM_0000279501,ASIM_0001366301,ASIM_0001771001,ASIM_0001025201,ASIM_0001721501,ASIM_0001794301,ASIM_0001538701,ASIM_0001317001,ASIM_0001251001,ASIM_0001900301,ASIM_0000366801,ASIM_0000629601,ASIM_0001489101,ASIM_0000625601,ASIM_0001530901,ASIM_0000955701,ASIM_0000938001,ASIM_0001031001,ASIM_0002001101,ASIM_0000076701,ASIM_0000812801,ASIM_0001773401,ASIM_0001205401,ASIM_0001320601,ASIM_0001605201…
GO:BP	proteolysis	GO:0006508	8.858006651137614e-7	6.05266399795606	462	688	94	6087	ASIM_0001457401,ASIM_0002029201,ASIM_0000086301,ASIM_0000024301,ASIM_0001905901,ASIM_0000070701,ASIM_0001449601,ASIM_0001109401,ASIM_0000416201,ASIM_0000568801,ASIM_0001088601,ASIM_0001151201,ASIM_0001362901,ASIM_0001503601,ASIM_0001758901,ASIM_0001761801,ASIM_0001852701,ASIM_0001961601,ASIM_0000053001,ASIM_0000078701,ASIM_0000380901,ASIM_0001109501,ASIM_0001464701,ASIM_0001809501,ASIM_0001861101…
GO:BP	protein metabolic process	GO:0019538	9.80803380522946e-7	6.008418045945632	1510	688	235	6087	ASIM_0000030901,ASIM_0000036201,ASIM_0000156701,ASIM_0000318501,ASIM_0001190401,ASIM_0001457401,ASIM_0001499701,ASIM_0001532701,ASIM_0001924401,ASIM_0002029201,ASIM_0002125101,ASIM_0000278101,ASIM_0000837301,ASIM_0001171001,ASIM_0001306001,ASIM_0001316601,ASIM_0001331701,ASIM_0001504101,ASIM_0001515001,ASIM_0001681701,ASIM_0001854101,ASIM_0000086301,ASIM_0000102501,ASIM_0000112501,ASIM_0000024301…
GO:BP	generation of precursor metabolites and energy	GO:0006091	0.0000031116465436652075	5.507009741005562	123	688	37	6087	ASIM_0001366301,ASIM_0001592201,ASIM_0001793901,ASIM_0000287501,ASIM_0001317001,ASIM_0000625601,ASIM_0001192301,ASIM_0001525301,ASIM_0001530901,ASIM_0001750101,ASIM_0000955701,ASIM_0000296701,ASIM_0001607001,ASIM_0000262001,ASIM_0001087201,ASIM_0001320601,ASIM_0002030901,ASIM_0001627101,ASIM_0000298201,ASIM_0000955201,ASIM_0001124201,ASIM_0001591701,ASIM_0000730401,ASIM_0000058001,ASIM_0000065301…
GO:BP	metabolic process	GO:0008152	0.000004862022646443523	5.313183022620912	3538	688	467	6087	ASIM_0000030901,ASIM_0000036201,ASIM_0000156701,ASIM_0000279501,ASIM_0000318501,ASIM_0000992801,ASIM_0001032201,ASIM_0001034701,ASIM_0001190401,ASIM_0001366301,ASIM_0001457401,ASIM_0001499701,ASIM_0001532701,ASIM_0001771001,ASIM_0001924401,ASIM_0001936701,ASIM_0002029201,ASIM_0002125101,ASIM_0000278101,ASIM_0000414501,ASIM_0000837301,ASIM_0001025201,ASIM_0001171001,ASIM_0001306001,ASIM_0001316601…
GO:BP	purine ribonucleoside triphosphate metabolic process	GO:0009205	0.0002957708936583642	3.5290445664632544	46	688	18	6087	ASIM_0001366301,ASIM_0001493701,ASIM_0000625601,ASIM_0001339301,ASIM_0001530901,ASIM_0000955701,ASIM_0001375801,ASIM_0001320601,ASIM_0001627101,ASIM_0001233601,ASIM_0000192701,ASIM_0000058001,ASIM_0000065301,ASIM_0001423401,ASIM_0001560601,ASIM_0001573501,ASIM_0001762601,ASIM_0001025901
GO:BP	purine nucleoside triphosphate metabolic process	GO:0009144	0.0002957708936583642	3.5290445664632544	46	688	18	6087	ASIM_0001366301,ASIM_0001493701,ASIM_0000625601,ASIM_0001339301,ASIM_0001530901,ASIM_0000955701,ASIM_0001375801,ASIM_0001320601,ASIM_0001627101,ASIM_0001233601,ASIM_0000192701,ASIM_0000058001,ASIM_0000065301,ASIM_0001423401,ASIM_0001560601,ASIM_0001573501,ASIM_0001762601,ASIM_0001025901
GO:BP	nucleoside triphosphate metabolic process	GO:0009141	0.0003592457447195143	3.444608367399106	51	688	19	6087	ASIM_0001366301,ASIM_0001493701,ASIM_0001826101,ASIM_0000625601,ASIM_0001339301,ASIM_0001530901,ASIM_0000955701,ASIM_0001375801,ASIM_0001320601,ASIM_0001627101,ASIM_0001233601,ASIM_0000192701,ASIM_0000058001,ASIM_0000065301,ASIM_0001423401,ASIM_0001560601,ASIM_0001573501,ASIM_0001762601,ASIM_0001025901
GO:BP	ribonucleoside triphosphate metabolic process	GO:0009199	0.0008723365117391694	3.059315949701179	49	688	18	6087	ASIM_0001366301,ASIM_0001493701,ASIM_0000625601,ASIM_0001339301,ASIM_0001530901,ASIM_0000955701,ASIM_0001375801,ASIM_0001320601,ASIM_0001627101,ASIM_0001233601,ASIM_0000192701,ASIM_0000058001,ASIM_0000065301,ASIM_0001423401,ASIM_0001560601,ASIM_0001573501,ASIM_0001762601,ASIM_0001025901
GO:BP	carbohydrate metabolic process	GO:0005975	0.0010188128423149396	2.9919055893156457	238	688	51	6087	ASIM_0001032201,ASIM_0001034701,ASIM_0001366301,ASIM_0001936701,ASIM_0001856001,ASIM_0000078101,ASIM_0001793901,ASIM_0000039401,ASIM_0000137601,ASIM_0000304901,ASIM_0000551601,ASIM_0000976501,ASIM_0001108201,ASIM_0001784501,ASIM_0001461401,ASIM_0000625601,ASIM_0000803301,ASIM_0001530901,ASIM_0000955701,ASIM_0000296701,ASIM_0000014401,ASIM_0001171301,ASIM_0000760201,ASIM_0001087201,ASIM_0000568501…
GO:BP	ATP metabolic process	GO:0046034	0.0010549873116542652	2.976752763600103	45	688	17	6087	ASIM_0001366301,ASIM_0001493701,ASIM_0000625601,ASIM_0001339301,ASIM_0001530901,ASIM_0000955701,ASIM_0001375801,ASIM_0001320601,ASIM_0001627101,ASIM_0001233601,ASIM_0000192701,ASIM_0000058001,ASIM_0000065301,ASIM_0001423401,ASIM_0001560601,ASIM_0001573501,ASIM_0001025901
GO:BP	purine-containing compound metabolic process	GO:0072521	0.0011238459913079603	2.9492931991831353	123	688	32	6087	ASIM_0001366301,ASIM_0001493701,ASIM_0001793901,ASIM_0000302401,ASIM_0001317001,ASIM_0001426901,ASIM_0000625601,ASIM_0001339301,ASIM_0001494101,ASIM_0001530901,ASIM_0000955701,ASIM_0001375801,ASIM_0001278201,ASIM_0001320601,ASIM_0001627101,ASIM_0001233601,ASIM_0000192701,ASIM_0000058001,ASIM_0000065301,ASIM_0001423401,ASIM_0001024501,ASIM_0001543101,ASIM_0002031601,ASIM_0001560601,ASIM_0001573501…
GO:BP	monocarboxylic acid metabolic process	GO:0032787	0.001336253875235407	2.874111022295111	107	688	29	6087	ASIM_0001366301,ASIM_0001721501,ASIM_0000629601,ASIM_0000625601,ASIM_0001530901,ASIM_0000955701,ASIM_0000076701,ASIM_0001773401,ASIM_0001205401,ASIM_0001320601,ASIM_0001605201,ASIM_0001627101,ASIM_0001449101,ASIM_0000058001,ASIM_0000065301,ASIM_0000297901,ASIM_0001024501,ASIM_0001560601,ASIM_0001573501,ASIM_0001521501,ASIM_0001210501,ASIM_0001778501,ASIM_0000223701,ASIM_0002061601,ASIM_0001927801…
GO:BP	energy derivation by oxidation of organic compounds	GO:0015980	0.0018900195518487292	2.723533703119828	66	688	21	6087	ASIM_0001592201,ASIM_0001317001,ASIM_0001192301,ASIM_0001525301,ASIM_0001750101,ASIM_0000296701,ASIM_0001607001,ASIM_0000262001,ASIM_0001087201,ASIM_0002030901,ASIM_0000298201,ASIM_0000955201,ASIM_0001124201,ASIM_0001591701,ASIM_0000730401,ASIM_0000156201,ASIM_0001869901,ASIM_0001466901,ASIM_0001825201,ASIM_0000223701,ASIM_0001860201
GO:BP	carboxylic acid biosynthetic process	GO:0046394	0.0024877784417154394	2.604188299955881	62	688	20	6087	ASIM_0001025201,ASIM_0001721501,ASIM_0000629601,ASIM_0001031001,ASIM_0002001101,ASIM_0001205401,ASIM_0001605201,ASIM_0001449101,ASIM_0001056601,ASIM_0001626401,ASIM_0001521501,ASIM_0001210501,ASIM_0001927801,ASIM_0000118701,ASIM_0001159301,ASIM_0001333701,ASIM_0001229301,ASIM_0001377701,ASIM_0001403401,ASIM_0001747901
GO:BP	alpha-amino acid metabolic process	GO:1901605	0.0028938524498890485	2.5385236162137352	78	688	23	6087	ASIM_0001025201,ASIM_0001794301,ASIM_0001538701,ASIM_0001251001,ASIM_0001900301,ASIM_0000366801,ASIM_0001489101,ASIM_0001031001,ASIM_0001056601,ASIM_0001626401,ASIM_0001869901,ASIM_0001997701,ASIM_0001521501,ASIM_0002102301,ASIM_0000118701,ASIM_0000612501,ASIM_0001288101,ASIM_0001333701,ASIM_0001377701,ASIM_0001482401,ASIM_0000772001,ASIM_0001403401,ASIM_0001747901
GO:BP	organic acid biosynthetic process	GO:0016053	0.0032655494772701734	2.4860437317339907	63	688	20	6087	ASIM_0001025201,ASIM_0001721501,ASIM_0000629601,ASIM_0001031001,ASIM_0002001101,ASIM_0001205401,ASIM_0001605201,ASIM_0001449101,ASIM_0001056601,ASIM_0001626401,ASIM_0001521501,ASIM_0001210501,ASIM_0001927801,ASIM_0000118701,ASIM_0001159301,ASIM_0001333701,ASIM_0001229301,ASIM_0001377701,ASIM_0001403401,ASIM_0001747901
GO:BP	small molecule biosynthetic process	GO:0044283	0.0037188131964807423	2.4295956365846103	118	688	30	6087	ASIM_0001025201,ASIM_0001721501,ASIM_0000078101,ASIM_0001188701,ASIM_0000330301,ASIM_0000629601,ASIM_0000955701,ASIM_0001031001,ASIM_0001171301,ASIM_0002001101,ASIM_0001205401,ASIM_0001860901,ASIM_0001605201,ASIM_0001449101,ASIM_0001056601,ASIM_0000058001,ASIM_0000065301,ASIM_0000064001,ASIM_0001626401,ASIM_0001521501,ASIM_0001210501,ASIM_0001927801,ASIM_0000118701,ASIM_0001207901,ASIM_0001159301…
GO:BP	aerobic respiration	GO:0009060	0.004014270571659653	2.3963933583511485	49	688	17	6087	ASIM_0001592201,ASIM_0001317001,ASIM_0001192301,ASIM_0001525301,ASIM_0001750101,ASIM_0001607001,ASIM_0000262001,ASIM_0002030901,ASIM_0000955201,ASIM_0001124201,ASIM_0001591701,ASIM_0000730401,ASIM_0000156201,ASIM_0001869901,ASIM_0001825201,ASIM_0000223701,ASIM_0001860201
GO:BP	cellular respiration	GO:0045333	0.004231439486143598	2.373511865594065	54	688	18	6087	ASIM_0001592201,ASIM_0001317001,ASIM_0001192301,ASIM_0001525301,ASIM_0001750101,ASIM_0001607001,ASIM_0000262001,ASIM_0002030901,ASIM_0000955201,ASIM_0001124201,ASIM_0001591701,ASIM_0000730401,ASIM_0000156201,ASIM_0001869901,ASIM_0001466901,ASIM_0001825201,ASIM_0000223701,ASIM_0001860201
GO:BP	tRNA aminoacylation	GO:0043039	0.00425568637281362	2.3710303853124532	64	688	20	6087	ASIM_0000030901,ASIM_0000278101,ASIM_0000277001,ASIM_0001635101,ASIM_0000159401,ASIM_0001106301,ASIM_0001519901,ASIM_0000109801,ASIM_0001798601,ASIM_0000420901,ASIM_0000016701,ASIM_0000172701,ASIM_0001679601,ASIM_0000015501,ASIM_0001738001,ASIM_0001760201,ASIM_0001646501,ASIM_0000329301,ASIM_0000119101,ASIM_0000190801
GO:BP	amino acid activation	GO:0043038	0.00425568637281362	2.3710303853124532	64	688	20	6087	ASIM_0000030901,ASIM_0000278101,ASIM_0000277001,ASIM_0001635101,ASIM_0000159401,ASIM_0001106301,ASIM_0001519901,ASIM_0000109801,ASIM_0001798601,ASIM_0000420901,ASIM_0000016701,ASIM_0000172701,ASIM_0001679601,ASIM_0000015501,ASIM_0001738001,ASIM_0001760201,ASIM_0001646501,ASIM_0000329301,ASIM_0000119101,ASIM_0000190801
GO:BP	nucleoside phosphate catabolic process	GO:1901292	0.006069479579002591	2.216848545441532	32	688	13	6087	ASIM_0001366301,ASIM_0001826101,ASIM_0001333201,ASIM_0000625601,ASIM_0001530901,ASIM_0000955701,ASIM_0001320601,ASIM_0001627101,ASIM_0000058001,ASIM_0000065301,ASIM_0001560601,ASIM_0001573501,ASIM_0001262201
GO:BP	purine nucleotide metabolic process	GO:0006163	0.00711599209290672	2.1477645431638415	93	688	25	6087	ASIM_0001366301,ASIM_0001493701,ASIM_0001793901,ASIM_0000625601,ASIM_0001339301,ASIM_0001494101,ASIM_0001530901,ASIM_0000955701,ASIM_0001375801,ASIM_0001278201,ASIM_0001320601,ASIM_0001627101,ASIM_0001233601,ASIM_0000192701,ASIM_0000058001,ASIM_0000065301,ASIM_0001423401,ASIM_0001543101,ASIM_0002031601,ASIM_0001560601,ASIM_0001573501,ASIM_0001521501,ASIM_0002052701,ASIM_0001762601,ASIM_0001025901
GO:BP	tricarboxylic acid cycle	GO:0006099	0.008991421320376648	2.0461716516698445	33	688	13	6087	ASIM_0001317001,ASIM_0001192301,ASIM_0001525301,ASIM_0001750101,ASIM_0001607001,ASIM_0000262001,ASIM_0002030901,ASIM_0000955201,ASIM_0000730401,ASIM_0001869901,ASIM_0001825201,ASIM_0000223701,ASIM_0001860201
GO:BP	purine ribonucleotide metabolic process	GO:0009150	0.00904431470989049	2.0436243341649263	67	688	20	6087	ASIM_0001366301,ASIM_0001493701,ASIM_0000625601,ASIM_0001339301,ASIM_0001530901,ASIM_0000955701,ASIM_0001375801,ASIM_0001278201,ASIM_0001320601,ASIM_0001627101,ASIM_0001233601,ASIM_0000192701,ASIM_0000058001,ASIM_0000065301,ASIM_0001423401,ASIM_0001560601,ASIM_0001573501,ASIM_0002052701,ASIM_0001762601,ASIM_0001025901
GO:BP	tRNA aminoacylation for protein translation	GO:0006418	0.009492368111696478	2.0226254282951297	62	688	19	6087	ASIM_0000030901,ASIM_0000278101,ASIM_0000277001,ASIM_0001635101,ASIM_0000159401,ASIM_0001106301,ASIM_0001519901,ASIM_0000109801,ASIM_0001798601,ASIM_0000420901,ASIM_0000016701,ASIM_0000172701,ASIM_0001679601,ASIM_0000015501,ASIM_0001760201,ASIM_0001646501,ASIM_0000329301,ASIM_0000119101,ASIM_0000190801
GO:BP	primary metabolic process	GO:0044238	0.00992242364314607	2.0033822344704753	3278	688	420	6087	ASIM_0000030901,ASIM_0000036201,ASIM_0000156701,ASIM_0000318501,ASIM_0000992801,ASIM_0001032201,ASIM_0001034701,ASIM_0001190401,ASIM_0001366301,ASIM_0001457401,ASIM_0001499701,ASIM_0001532701,ASIM_0001771001,ASIM_0001924401,ASIM_0001936701,ASIM_0002029201,ASIM_0002125101,ASIM_0000278101,ASIM_0000837301,ASIM_0001025201,ASIM_0001171001,ASIM_0001306001,ASIM_0001316601,ASIM_0001331701,ASIM_0001493701…
GO:BP	purine ribonucleoside triphosphate biosynthetic process	GO:0009206	0.012728072757084213	1.8952373508104157	14	688	8	6087	ASIM_0001493701,ASIM_0001339301,ASIM_0001375801,ASIM_0001233601,ASIM_0000192701,ASIM_0001423401,ASIM_0001762601,ASIM_0001025901
GO:BP	purine nucleoside triphosphate biosynthetic process	GO:0009145	0.012728072757084213	1.8952373508104157	14	688	8	6087	ASIM_0001493701,ASIM_0001339301,ASIM_0001375801,ASIM_0001233601,ASIM_0000192701,ASIM_0001423401,ASIM_0001762601,ASIM_0001025901
GO:BP	nucleotide catabolic process	GO:0009166	0.022427058391891075	1.6492276862007211	31	688	12	6087	ASIM_0001366301,ASIM_0001333201,ASIM_0000625601,ASIM_0001530901,ASIM_0000955701,ASIM_0001320601,ASIM_0001627101,ASIM_0000058001,ASIM_0000065301,ASIM_0001560601,ASIM_0001573501,ASIM_0001262201
GO:BP	organophosphate catabolic process	GO:0046434	0.03634010669281863	1.439613801958244	37	688	13	6087	ASIM_0001366301,ASIM_0001826101,ASIM_0001333201,ASIM_0000625601,ASIM_0001530901,ASIM_0000955701,ASIM_0001320601,ASIM_0001627101,ASIM_0000058001,ASIM_0000065301,ASIM_0001560601,ASIM_0001573501,ASIM_0001262201
GO:BP	modified amino acid metabolic process	GO:0006575	0.038440011410033434	1.4152164920931432	28	688	11	6087	ASIM_0000330301,ASIM_0001088101,ASIM_0000077701,ASIM_0001860901,ASIM_0001079301,ASIM_0001626401,ASIM_0001315301,ASIM_0001468901,ASIM_0001943701,ASIM_0001801201,ASIM_0002038101
GO:BP	ribonucleotide metabolic process	GO:0009259	0.042662815342780776	1.3699504886078617	74	688	20	6087	ASIM_0001366301,ASIM_0001493701,ASIM_0000625601,ASIM_0001339301,ASIM_0001530901,ASIM_0000955701,ASIM_0001375801,ASIM_0001278201,ASIM_0001320601,ASIM_0001627101,ASIM_0001233601,ASIM_0000192701,ASIM_0000058001,ASIM_0000065301,ASIM_0001423401,ASIM_0001560601,ASIM_0001573501,ASIM_0002052701,ASIM_0001762601,ASIM_0001025901
GO:CC	ribosome	GO:0005840	1.0185324959573017e-24	23.992025110414623	163	620	66	6494	ASIM_0000036201,ASIM_0000156701,ASIM_0001190401,ASIM_0001499701,ASIM_0001924401,ASIM_0002125101,ASIM_0000837301,ASIM_0001171001,ASIM_0001306001,ASIM_0001316601,ASIM_0001504101,ASIM_0001515001,ASIM_0001681701,ASIM_0001854101,ASIM_0000112501,ASIM_0001223801,ASIM_0001661901,ASIM_0001390201,ASIM_0001734701,ASIM_0000045301,ASIM_0000700101,ASIM_0001913901,ASIM_0000066101,ASIM_0001926601,ASIM_0001082401…
GO:CC	ribosomal subunit	GO:0044391	2.5632583385145596e-12	11.591207621151945	43	620	24	6494	ASIM_0000156701,ASIM_0001190401,ASIM_0000837301,ASIM_0001515001,ASIM_0001661901,ASIM_0001390201,ASIM_0001734701,ASIM_0000700101,ASIM_0000066101,ASIM_0001282001,ASIM_0001810401,ASIM_0000611301,ASIM_0001952301,ASIM_0000852501,ASIM_0001116101,ASIM_0000475401,ASIM_0000043101,ASIM_0001096801,ASIM_0001512601,ASIM_0001520401,ASIM_0001408001,ASIM_0001972001,ASIM_0001015301,ASIM_0000149401
GO:CC	ribonucleoprotein complex	GO:1990904	7.1171896092750704e-12	11.147691463965828	266	620	66	6494	ASIM_0000036201,ASIM_0000156701,ASIM_0001190401,ASIM_0001499701,ASIM_0001924401,ASIM_0002125101,ASIM_0000837301,ASIM_0001171001,ASIM_0001306001,ASIM_0001515001,ASIM_0001681701,ASIM_0000112501,ASIM_0001223801,ASIM_0001661901,ASIM_0001390201,ASIM_0001734701,ASIM_0000045301,ASIM_0000700101,ASIM_0001913901,ASIM_0000066101,ASIM_0001926601,ASIM_0001082401,ASIM_0001282001,ASIM_0001623301,ASIM_0001810401…
GO:CC	large ribosomal subunit	GO:0015934	7.205384822775563e-9	8.142342819576578	26	620	16	6494	ASIM_0000156701,ASIM_0001190401,ASIM_0000837301,ASIM_0001515001,ASIM_0001661901,ASIM_0000066101,ASIM_0001282001,ASIM_0000611301,ASIM_0000852501,ASIM_0001116101,ASIM_0000043101,ASIM_0001096801,ASIM_0001512601,ASIM_0001972001,ASIM_0001015301,ASIM_0000149401
GO:CC	intracellular membraneless organelle	GO:0043232	7.723490680832743e-9	8.112186373136682	621	620	108	6494	ASIM_0000036201,ASIM_0000156701,ASIM_0001190401,ASIM_0001499701,ASIM_0001924401,ASIM_0002125101,ASIM_0000837301,ASIM_0001171001,ASIM_0001306001,ASIM_0001316601,ASIM_0001504101,ASIM_0001515001,ASIM_0001681701,ASIM_0001854101,ASIM_0000112501,ASIM_0001223801,ASIM_0001661901,ASIM_0001390201,ASIM_0000708801,ASIM_0002087401,ASIM_0001734701,ASIM_0000068601,ASIM_0000045301,ASIM_0000700101,ASIM_0001640201…
GO:CC	membraneless organelle	GO:0043228	7.723490680832743e-9	8.112186373136682	621	620	108	6494	ASIM_0000036201,ASIM_0000156701,ASIM_0001190401,ASIM_0001499701,ASIM_0001924401,ASIM_0002125101,ASIM_0000837301,ASIM_0001171001,ASIM_0001306001,ASIM_0001316601,ASIM_0001504101,ASIM_0001515001,ASIM_0001681701,ASIM_0001854101,ASIM_0000112501,ASIM_0001223801,ASIM_0001661901,ASIM_0001390201,ASIM_0000708801,ASIM_0002087401,ASIM_0001734701,ASIM_0000068601,ASIM_0000045301,ASIM_0000700101,ASIM_0001640201…
GO:CC	cytosolic ribosome	GO:0022626	0.0000010956544093794687	5.96032640914303	13	620	10	6494	ASIM_0000837301,ASIM_0001734701,ASIM_0001282001,ASIM_0000611301,ASIM_0000852501,ASIM_0001116101,ASIM_0001512601,ASIM_0001520401,ASIM_0001972001,ASIM_0000149401
GO:CC	cytosolic large ribosomal subunit	GO:0022625	0.000021280032009790034	4.672027723103271	10	620	8	6494	ASIM_0000837301,ASIM_0001282001,ASIM_0000611301,ASIM_0000852501,ASIM_0001116101,ASIM_0001512601,ASIM_0001972001,ASIM_0000149401
GO:CC	mitochondrion	GO:0005739	0.0014263838572637078	2.8457635848221616	212	620	40	6494	ASIM_0002012701,ASIM_0001017401,ASIM_0001592201,ASIM_0001794301,ASIM_0001495301,ASIM_0000287501,ASIM_0001145301,ASIM_0001316401,ASIM_0002033501,ASIM_0001192301,ASIM_0001525301,ASIM_0001750101,ASIM_0001607001,ASIM_0001665001,ASIM_0000153301,ASIM_0002012101,ASIM_0001878801,ASIM_0001658001,ASIM_0000955201,ASIM_0001761501,ASIM_0000192701,ASIM_0001124201,ASIM_0001591701,ASIM_0001026201,ASIM_0001423401…
GO:CC	small ribosomal subunit	GO:0015935	0.00624733925506062	2.2043049095173632	17	620	8	6494	ASIM_0001390201,ASIM_0001734701,ASIM_0000700101,ASIM_0001810401,ASIM_0001952301,ASIM_0000475401,ASIM_0001520401,ASIM_0001408001
GO:CC	basement membrane	GO:0005604	0.0323574797689206	1.4900253116912363	5	620	4	6494	ASIM_0001111301,ASIM_0001246001,ASIM_0001157701,ASIM_0001484201
